# Supplementary material for: Indigenous gut microbes modulate neural cell state and neurodegenerative disease susceptibility
Source: Cell Syst. Author manuscript; Available in PMC 2026 Apr 18. (PMC13091097; doi:10.1016/j.cels.2025.101481)
Supplement: 7 [file NIHMS2126000-supplement-7.xlsx]

## Sheet: Microglia Enrichment Score
Raw data from https://brainrnaseq.org/ based on PMID: 25186741. Microglia enrichment score calculated by taking average microglia (MGL) expression and dividing by the average expression of all other cell types. An enrichment score of 1.1 was used as the filtering threshold to ensure DEG results where driven by genes that were primarily expressed by microglia. Abbreviations: Astro = astrocyte, OPC…
gene.symbol	Astro 1	Astro 2	Neuron 1	Neuron 2	OPC 1	OPC 2	NFO 1	NFO 2	Myelinating 1	Myelinating 2	MGL1	MGL2	Endo 1	Endo 2	Microglia enrichment score
0610005C13Rik	0.201916	0.1	0.1	0.1	0.1	0.1	0.1	0.1	0.1	0.1	0.1	0.1	0.1	0.1	0.921718
0610007C21Rik	47.8171	41.9654	33.618	34.753	57.7663	84.6763	47.2605	68.7113	55.1304	52.8818	76.0079	102.282	59.6164	67.5058	1.64146
0610007L01Rik	10.1509	11.8792	11.7365	12.321	12.3596	14.2123	10.8942	17.2225	4.98515	7.2938	20.3823	16.5425	13.9775	13.0652	1.58139
0610007P08Rik	7.89278	6.39544	1.26812	2.7727	6.02377	2.93038	8.07218	3.97648	2.46979	3.25741	0.518931	0.374869	4.50917	4.87736	0.0984984
0610007P14Rik	49.91	47.9613	25.1213	23.6197	44.1248	64.8259	63.9084	72.5854	61.5059	67.0633	8.73805	12.0846	9.82194	11.317	0.230609
0610007P22Rik	8.178	8.28472	12.6936	13.8391	7.04473	11.7533	7.71462	12.478	8.53429	9.1512	6.87418	6.55289	5.76962	6.36389	0.720562
0610008F07Rik	0.1	0.1	0.1	0.1	0.1	0.1	0.1	0.1	0.1	0.1	0.1	0.1	0.1	0.1	1
0610009B14Rik	0.1	0.1	0.1	0.1	0.1	0.1	0.1	0.1	0.1	0.1	0.1	0.1	0.1	0.1	1
0610009B22Rik	9.60198	8.58185	9.40276	9.33551	12.7314	11.6273	14.1681	13.5196	15.195	13.8372	1.88362	3.33125	10.9123	13.1559	0.22024
0610009D07Rik	18.9071	18.7724	24.9473	23.6177	30.7745	46.77	34.4307	45.0214	29.4286	30.613	13.0417	13.1511	28.8079	35.3196	0.427741
0610009L18Rik	1.6767	2.04672	1.36917	2.01584	4.21072	5.7758	2.81931	4.24916	0.579283	3.18892	1.26106	0.929117	0.934722	1.50794	0.432638
0610009O20Rik	16.8871	16.1535	10.2221	9.8966	18.0557	25.8962	12.8177	16.738	11.0478	12.4212	22.4998	30.6247	17.2625	18.4013	1.71554
0610010B08Rik	0.1	0.1	0.1	0.1	0.1	0.1	0.1	0.1	0.1	0.1	0.1	0.1	0.1	0.1	1
0610010F05Rik	5.39419	4.86881	10.4883	15.2104	6.89232	2.94733	8.8712	3.95472	3.63011	4.24106	0.812323	0.449832	5.49782	6.23573	0.096801
0610010K14Rik	9.86982	12.0933	21.6785	20.257	23.1845	29.2752	13.0699	18.798	13.1253	16.3796	47.8063	53.7335	45.4513	47.794	2.24831
0610010O12Rik	13.0051	14.4639	20.1455	19.7922	8.3414	15.7926	11.6455	12.4285	24.2547	22.2187	2.76528	1.98202	2.24047	2.7795	0.170452
0610011F06Rik	4.67254	5.91441	8.62801	9.49347	10.7363	14.8756	5.99068	7.29722	8.2266	7.34345	3.77018	5.17693	8.39249	10.9631	0.52356
0610011L14Rik	6.578	6.57362	6.33378	6.19548	5.82907	10.148	7.84417	11.7514	6.6226	6.66346	5.98153	8.35478	7.58389	7.81893	0.956366
0610012G03Rik	8.22113	7.60066	13.6754	14.2303	11.9074	22.9124	11.7757	17.8888	14.6351	15.6096	22.3656	22.9534	16.4082	18.6572	1.56703
0610012H03Rik	0.1	0.116504	0.1	0.1	0.420668	0.223597	0.10656	0.109345	0.1	0.1	0.1	0.1	0.1	0.1	0.715703
0610030E20Rik	5.48616	5.18566	3.32842	2.9405	4.46146	2.62398	3.23171	2.13346	0.971391	1.06421	2.65407	2.03118	1.18298	1.48934	0.824402
0610031J06Rik	29.4817	24.0208	10.1585	10.0946	28.4227	39.5932	19.8878	28.5681	30.6385	29.2346	117.554	163.873	80.0477	80.6732	4.11022
0610037L13Rik	21.1447	17.4543	7.81156	11.1027	16.4871	21.4366	10.8486	12.9783	8.04137	9.72876	13.5657	12.6119	20.0178	23.8807	0.86809
0610037P05Rik	16.1668	16.786	20.3847	20.6237	26.3655	33.418	24.2316	29.49	21.0852	21.5102	9.21033	8.33198	19.6991	23.2692	0.385503
0610038B21Rik	0.1	0.1	0.149279	0.15598	0.24586	0.1	0.1	0.1	0.1	0.1	0.1	0.1	0.1	0.142732	0.803293
0610039K10Rik	0.210544	0.136369	0.506033	0.104651	0.198547	0.162713	0.131617	0.139732	0.1	0.104921	0.449098	0.399561	0.396795	0.760559	1.72464
0610040B10Rik	1.71298	1.45531	1.83673	1.23312	2.29091	3.70862	2.89841	3.82524	2.95502	3.15035	0.794457	0.628127	2.93843	2.78423	0.277223
0610040F04Rik	0.154061	0.186195	0.1	0.1	0.1	0.318487	0.1	0.1	0.1	0.1	0.1	0.1	0.1	0.1	0.769851
0610040J01Rik	16.4708	11.4273	0.692181	2.00652	28.4758	38.6068	6.08156	7.8002	3.95293	4.9293	41.6666	51.1984	0.1	0.15775	4.61628
0610043K17Rik	0.1	0.1	0.120117	0.1	0.1	0.1	0.1	0.1	0.1	0.1	0.1	0.1	0.1	0.1	0.983512
0910001L09Rik	13.2033	11.4671	21.1289	21.3412	24.3693	31.0196	26.3647	36.0814	32.2791	32.3353	37.236	72.2886	22.9592	28.3748	2.18377
1100001G20Rik	0.1	0.1	0.1	0.1	0.1	0.1	0.1	0.1	0.1	0.1	0.377272	1.0048	0.1	0.1	6.91039
1110001A16Rik	2.71504	2.49679	4.33403	5.10034	5.21026	6.41624	4.881	4.23262	3.49554	3.48425	8.24053	9.65827	9.62935	10.6499	1.7143
1110002B05Rik	24.2699	34.4337	24.9967	22.2163	59.3249	47.8732	65.3568	45.8899	63.3151	53.187	22.1777	17.6654	109.529	125.493	0.353696
1110002L01Rik	0.609311	0.509292	1.27436	1.49099	0.912973	0.859785	1.02745	0.993366	0.414788	0.438608	0.25529	0.233595	0.212747	0.199154	0.328007
1110002N22Rik	2.92162	2.37083	1.36457	1.07692	1.49727	1.36649	1.05703	0.867324	0.894742	0.752145	2.09009	2.20605	1.8572	2.07492	1.42405
1110003E01Rik	11.6396	13.2829	31.9343	28.1743	25.842	31.941	32.316	34.949	44.7562	41.7827	22.116	25.8924	29.6908	30.3683	0.807593
1110004E09Rik	5.24052	6.4418	10.0994	8.99151	9.88507	14.6774	7.47813	6.92963	4.32766	4.7724	2.17642	3.31505	11.2727	12.0619	0.322465
1110004F10Rik	22.0953	23.6761	46.6303	49.7934	36.3632	48.0245	42.3621	41.7248	21.8535	25.5253	12.233	12.7248	32.1245	38.2853	0.349502
1110005A03Rik	5.4011	4.40059	5.02569	4.94755	6.12652	8.3974	6.33506	7.38993	6.68257	6.50114	4.71308	4.45853	5.73347	6.17717	0.752612
1110006O24Rik	1.17956	0.775694	0.226779	0.227016	0.679031	0.56935	1.21887	0.981994	0.698982	1.14394	0.202673	0.716438	0.706655	0.496714	0.619306
1110007C09Rik	7.01789	6.81312	8.424	9.8188	6.06764	6.02145	45.8065	56.6319	85.6141	86.7444	101.674	101.591	29.4107	33.0306	3.19765
1110008F13Rik	48.1383	39.7813	36.3265	34.0362	37.121	50.6642	33.9441	45.2737	36.6041	41.0907	47.1623	55.9908	47.4443	60.3732	1.21167
1110008J03Rik	7.51666	5.48469	8.09332	7.86104	5.75356	8.99381	4.2087	6.49457	3.27456	3.37146	2.14688	3.19313	2.92718	3.85238	0.472345
1110008L16Rik	3.0291	2.55442	1.16623	1.91781	2.11978	2.18712	2.02281	2.48032	0.724181	1.10267	1.06675	0.583495	4.29838	4.83599	0.348168
1110008P14Rik	6.90408	6.47455	22.0567	18.4511	9.52198	16.6383	14.6957	18.478	23.537	28.889	7.5159	12.1319	9.81384	10.9444	0.632425
1110012D08Rik	33.4414	25.7511	3.39161	4.60934	14.7962	16.4346	12.3186	13.1191	9.23251	9.68666	10.7898	12.8764	20.7017	21.0814	0.769365
1110012J17Rik	3.37442	2.45328	12.0628	22.0698	6.06932	6.65656	1.6232	2.23134	0.48362	0.905794	0.14657	0.207536	3.72199	3.21184	0.0327553
1110012L19Rik	4.3347	5.2361	4.94208	6.3916	5.21063	7.28852	5.9434	5.84161	7.30895	5.11364	2.25435	3.26758	10.1825	12.2976	0.413673
1110014N23Rik	14.6599	14.4142	18.1219	18.4654	13.3618	18.7973	10.3199	15.1929	8.80329	10.9538	17.8755	27.0124	10.1075	10.5286	1.64499
1110017D15Rik	0.71859	2.55451	1.38621	1.09659	0.647889	0.647225	0.163294	0.451117	0.251017	0.243329	0.376571	1.03269	0.536612	0.352937	0.934387
1110017F19Rik	0.1	0.1	0.1	0.1	0.1	0.1	0.156334	0.1	0.1	0.1	0.1	0.1	0.1	0.1	0.95516
1110018G07Rik	15.2686	15.0069	13.5011	13.1972	18.5717	19.2709	20.0119	17.6971	11.41	14.2898	9.18791	7.52548	5.60772	5.17615	0.593343
1110018J18Rik	3.10397	3.9836	1.44203	1.18765	8.77048	8.25263	9.13372	6.96981	4.39539	4.15328	5.5254	4.06852	24.7901	26.6705	0.559667
1110020A21Rik	0.835603	0.56479	0.70925	0.88083	0.730452	1.17037	0.406995	0.414169	0.297561	1.15814	0.140081	0.1	1.72326	1.40267	0.139933
1110020G09Rik	28.5458	29.2	6.20226	6.49383	12.277	7.47888	6.33712	3.75577	2.97998	4.47302	2.34239	1.18762	4.83053	4.98166	0.18017
1110021J02Rik	5.68642	5.40902	6.40667	7.75841	7.84083	6.31845	7.08325	6.8046	4.40876	5.24603	2.44807	2.30713	5.46629	4.89114	0.389133
1110021L09Rik	11.3448	12.4896	5.38193	4.56526	10.7485	10.3552	2.64435	3.08137	0.400705	0.352298	1.70337	1.70771	2.34943	2.5207	0.309001
1110028C15Rik	5.62848	6.14051	3.07558	3.21045	5.27336	2.55881	2.0876	1.04268	0.375582	0.630978	2.67289	1.88325	6.33923	5.97579	0.645665
1110031I02Rik	6.42964	7.02141	4.69813	4.32166	6.99081	10.7639	4.85894	6.92532	6.41947	6.99486	4.5591	5.67583	8.1835	7.97486	0.75273
1110032A03Rik	3.18825	3.12835	3.39858	3.44499	4.557	6.18585	7.94122	8.82478	16.6118	13.4885	4.77774	3.39786	5.21501	5.45684	0.60232
1110032A04Rik	0.361785	0.345579	0.442569	0.120862	0.1	0.100817	0.1	0.1	0.1	0.109635	0.115937	0.1	0.1	0.1	0.622522
1110032F04Rik	2.57006	4.651	1.04646	0.929805	2.32323	2.13881	0.512932	0.312082	0.1	0.340072	0.117882	0.1	0.1	0.1	0.0864357
1110034A24Rik	2.26112	2.35828	3.35756	3.94783	2.79313	3.93901	1.9322	2.77762	2.16835	1.49166	1.54192	0.899377	1.59052	1.93044	0.479504
1110034B05Rik	8.96676	7.11177	5.38701	6.31006	9.4404	7.28741	5.24071	2.80804	1.99508	2.61983	1.12023	0.396262	3.17117	4.12671	0.141145
1110034G24Rik	5.97314	4.46399	2.88883	2.95874	4.71746	5.91767	2.71237	3.30992	1.85363	2.67249	3.5667	5.96487	29.4391	31.6845	0.580062
1110036E04Rik	0.1	0.1	0.1	0.1	0.1	0.1	0.1	0.1	0.1	0.1	0.1	0.1	0.1	0.1	1
1110037F02Rik	7.46874	6.66662	3.91823	5.47839	6.62662	5.40406	4.31872	3.87918	1.01811	1.25576	2.63944	1.60078	10.9119	10.4807	0.377316
1110038B12Rik	5.76029	6.91547	6.86791	9.13793	4.24318	11.0114	6.38709	11.2626	1.01763	3.20056	8.34545	5.27268	10.767	16.181	0.880939
1110038D17Rik	7.11533	5.84	3.52363	2.89421	3.50495	4.16982	3.14444	3.49811	2.33639	2.94485	6.06207	6.41955	4.88645	5.38653	1.52077
1110038F14Rik	14.7076	12.538	6.98493	7.59837	14.237	20.969	9.94741	11.1599	7.02185	6.71155	7.09459	6.72904	12.8208	14.9434	0.593969
1110046J04Rik	0.1	0.1	0.309575	0.638212	0.1	0.580494	0.335416	1.2159	0.572274	1.68628	0.1	0.16495	0.1	0.233328	0.266215
1110049F12Rik	9.50801	8.94343	24.9019	23.4904	19.2431	29.7852	18.3606	27.1406	35.3276	34.4731	22.4536	28.5245	11.9763	13.4315	1.19209
1110051M20Rik	7.57274	9.24781	17.6835	20.1334	14.5811	21.2429	12.6493	16.9381	13.2438	13.51	4.0467	4.67975	5.1125	5.13818	0.333382
1110054M08Rik	7.13823	5.21849	1.39854	1.14372	3.59825	2.82225	0.610167	0.58682	0.294969	0.529727	1.98536	2.59749	3.60817	3.80928	0.893964
1110054O05Rik	1.99616	1.98454	2.79451	2.54791	4.09391	5.01066	3.64459	4.64256	1.91988	2.67994	4.21394	2.98871	1.4425	1.5954	1.25801
1110057K04Rik	11.4469	10.5521	6.6367	11.5669	17.7422	24.7568	34.5651	36.3771	43.5101	42.6183	13.0836	9.81103	6.68719	6.52605	0.542988
1110058L19Rik	6.70345	7.39612	14.42	12.1292	12.6297	16.6554	11.2039	13.8737	9.9244	9.71921	5.78624	7.42317	13.6713	16.7327	0.546374
1110059E24Rik	11.5689	7.07927	6.02431	5.75637	10.3529	9.05353	7.07539	3.5056	3.62828	4.36101	2.75351	3.14888	14.1345	16.5856	0.357267
1110059G10Rik	1.52503	1.85894	2.09705	1.92234	2.98908	2.19713	1.59747	1.03266	1.35067	1.20205	0.752925	0.849562	3.60921	4.07446	0.377706
1110059M19Rik	0.1	0.1	0.1	0.1	0.1	0.1	0.1	0.1	0.1	0.1	0.1	0.1	0.1	0.1	1
1110065P20Rik	18.2823	16.8468	28.3084	28.7017	20.3365	35.1615	24.1489	36.6536	44.8345	45.4333	10.0285	17.5435	21.3304	27.9836	0.475349
1110067D22Rik	20.7779	23.8059	14.1866	16.8857	30.9811	22.7954	7.42466	5.17722	0.680814	1.84216	0.886798	0.675938	6.75865	7.29263	0.0591166
1190002F15Rik	0.1	0.158524	0.1	0.1	0.501981	0.684862	0.1	0.1	0.1	0.1	0.1	0.1	0.161537	0.251625	0.488097
1190002H23Rik	76.9088	69.9053	3.81583	6.69814	83.237	109.797	22.1748	26.9895	1.25929	4.57767	3.33074	2.37404	70.9941	75.5695	0.0620167
1190002N15Rik	3.75213	5.95042	18.7142	21.2904	10.9815	8.73127	17.1867	7.49536	4.50095	5.12899	1.38935	1.14024	2.46298	2.33842	0.139842
1190003J15Rik	0.235339	0.140531	0.1	0.1	0.1	0.1	0.1	0.1	0.1	0.1	0.1	0.1	0.1	0.1	0.872175
1190003K10Rik	0.1	0.1	0.1	0.1	0.1	0.1	0.1	0.1	0.1	0.1	0.1	0.1	0.1	0.1	1
1190005F20Rik	8.08562	5.80562	2.74111	3.28465	5.57358	5.50384	3.36708	2.45999	1.2251	1.22948	2.68621	2.88458	2.75308	2.8627	0.744561
1190005I06Rik	3.74556	2.86012	2.18243	3.05989	1.3592	0.756047	1.20711	1.87665	3.96359	3.43715	0.943491	1.73628	0.343482	0.347198	0.639604
1190007F08Rik	0.537573	0.4718	1.48699	1.98688	1.85376	2.11516	8.76021	8.29407	22.7429	18.7199	4.49333	5.60637	0.197112	0.471338	0.895923
1190007I07Rik	0.830513	1.11479	1.63899	0.536756	1.78582	1.08402	0.628682	0.375242	0.774222	0.845918	1.22866	1.86824	3.0933	2.97738	1.18461
1200009I06Rik	0.589419	0.450952	0.1	0.1	0.178902	0.183316	0.1	0.1	0.1	0.1	0.416657	0.598391	2.13556	2.79391	0.878569
1200011I18Rik	2.49524	2.87039	5.36163	6.36573	3.82807	3.1499	3.77491	2.54249	1.4686	2.00117	1.993	1.565	5.97079	5.20192	0.474076
1200011M11Rik	5.22178	4.88146	4.63724	5.96524	3.93969	8.06805	2.66997	5.70924	1.39007	2.4896	5.48804	4.22057	3.48812	3.19553	1.12768
1200014J11Rik	4.54963	4.0262	2.47855	3.91942	4.69258	4.21183	2.6218	2.41056	1.01178	1.23406	6.24905	5.29885	5.78557	5.89956	1.61729
1200016B10Rik	4.4584	3.88756	1.03015	1.49498	3.1802	2.21019	2.73755	1.22661	0.821827	0.758615	0.85833	0.681592	5.32522	5.5519	0.2827
1300001I01Rik	25.4656	19.215	9.64952	9.27561	7.57013	9.11666	5.09192	6.44068	3.04248	3.77398	11.8896	11.0906	3.58704	3.62195	1.30261
1300002E11Rik	5.84544	5.97221	3.58651	2.47894	6.49896	3.34278	4.30399	1.87007	2.84466	3.10777	0.455551	1.07717	4.61318	6.36339	0.180931
1300002K09Rik	0.1	0.1	0.1	0.1	0.1	0.1	0.106469	0.1	0.1	0.1	0.1	0.1	0.1	0.1	0.994638
1300010F03Rik	16.9319	14.2017	1.76913	4.18565	7.66314	7.2188	5.13056	5.3174	1.85124	2.79298	2.23578	1.46338	7.26358	7.33175	0.271804
1300014I06Rik	2.26537	3.67198	1.99157	2.97365	26.6223	40.6728	18.2201	33.8217	1.57838	1.90696	11.8997	6.29208	15.17	15.58	0.66363
1300015D01Rik	0.1	0.1	0.1	0.1	0.1	0.1	0.1	0.1	0.1	0.1	0.1	0.1	0.1	0.1	1
1300017J02Rik	0.1	0.1	0.1	0.1	0.150215	0.1	0.150958	0.308217	0.1	0.1	0.1	0.1	0.1	0.1	0.795023
1300018I17Rik	9.91962	9.53007	15.5922	14.8785	12.5057	13.7066	6.78016	10.8289	5.23822	7.14672	18.2258	21.2047	3.95302	3.74963	2.0784
1300018J18Rik	8.29459	8.03104	6.72751	6.62561	8.5518	12.1161	10.7551	13.3354	10.5114	11.3588	7.21727	10.4149	9.0284	10.2742	0.915088
1500001M20Rik	2.00104	3.27014	3.53687	4.85036	3.30717	5.04194	1.74091	2.45684	1.23608	1.58372	2.9992	2.36015	4.87969	5.4962	0.816125
1500002O10Rik	1.69234	2.50221	0.145842	0.1	0.1	0.1	0.1	0.1	0.1	0.1	0.1	0.1	0.1	0.256592	0.222346
1500002O20Rik	9.16989	8.99978	10.0207	11.3448	9.2333	12.5759	8.38592	10.1665	9.15836	9.36269	23.8522	27.2716	8.5351	8.88035	2.64814
1500003O03Rik	17.4051	18.1086	20.8928	21.9613	20.1965	24.425	20.2333	23.2383	18.8091	19.9472	13.5245	14.2678	29.5137	27.8298	0.635105
1500004A13Rik	0.844103	1.06501	1.01721	1.08459	0.896355	0.821135	0.686634	0.527651	0.478531	0.46047	0.1	0.1	0.1	0.1	0.148484
1500009C09Rik	23.8821	27.0344	13.0625	12.3583	25.9656	36.9571	8.58465	16.2531	5.53361	7.39459	1.72833	3.96292	0.70686	0.562889	0.191521
1500009L16Rik	1.51261	2.53755	30.0017	29.5535	4.77327	7.10682	0.816156	1.64828	0.70464	1.15359	0.310343	0.524629	0.780056	0.968183	0.0614279
1500010J02Rik	8.58308	10.0989	13.2726	12.6897	10.7653	12.6236	4.43058	5.13924	3.05477	3.48282	20.5271	27.7324	4.35583	4.03087	3.12942
1500011B03Rik	3.81385	6.35919	27.4383	23.0771	1.76845	9.01919	16.9623	18.4215	30.8679	10.7474	1.35949	4.78422	11.3196	5.22378	0.223382
1500011H22Rik	8.26708	10.8692	21.9383	23.2728	17.2366	23.8373	10.5089	12.5083	8.14349	7.82233	2.10695	3.85655	12.3799	17.2254	0.205627
1500011K16Rik	1.02957	2.58006	0.796671	0.76354	0.1	0.123724	0.1	2.54634	3.95937	0.1	0.1	2.42981	0.1	0.1	1.23413
1500012F01Rik	18.4135	17.2871	58.4011	69.3461	24.873	24.1012	17.5425	22.8661	23.1169	21.6457	26.4277	19.6992	54.6486	64.6711	0.663834
1500015A07Rik	2.86973	2.62832	6.70229	5.37523	3.91322	5.55112	3.09815	4.39843	4.2626	4.59166	3.78505	2.74162	1.38907	1.7473	0.84166
1500015O10Rik	0.279094	0.115251	0.305289	0.1	0.113933	0.1	0.1	0.1	0.1	0.1	0.1	0.1	0.416548	0.75837	0.463592
1500016L03Rik	0.1	0.1	21.5208	25.0589	0.1	0.1	0.1	0.1	0.1	0.1	0.1	0.1	0.1	0.1	0.0252208
1500017E21Rik	0.296598	0.649276	0.205011	0.148886	0.1	0.1	0.1	0.1	0.1	0.1	0.1	0.1	0.1	0.1	0.571491
1500031L02Rik	5.16355	5.57257	6.78018	10.1624	7.85924	10.6125	3.78183	5.12977	2.47874	3.19205	1.15921	1.04868	4.98769	5.92654	0.184897
1500032L24Rik	42.8082	38.9879	60.0761	60.2239	68.0999	98.2331	87.3902	130.817	127.614	131.471	57.7549	79.793	84.0331	100.895	0.800745
1520402A15Rik	6.1635	5.87315	2.10074	1.80098	2.31275	2.7603	0.642278	0.976757	0.857598	1.10284	0.421783	0.488903	0.277336	0.226757	0.217737
1600002D24Rik	0.1	0.1	0.1	0.1	0.1	0.1	0.1	0.1	0.1	0.1	0.1	0.1	0.1	0.1	1
1600002H07Rik	2.38905	2.79974	2.79594	3.25004	2.23867	2.92644	1.35068	1.64047	1.1411	1.1775	1.44337	1.27936	1.78055	1.45543	0.654881
1600002K03Rik	3.0269	3.00836	2.16009	1.53543	4.92275	4.15386	3.98732	3.53233	4.37298	2.82106	7.13323	8.88416	1.75867	2.12159	2.56954
1600010M07Rik	0.1	0.1	0.1	0.1	0.340277	0.1	0.1	0.1	0.1	0.1	0.535388	1.9698	0.1	0.1	10.4363
1600012F09Rik	4.68466	4.46505	2.85941	3.64794	6.45598	4.39832	6.91457	3.05309	2.61669	2.14352	1.80243	1.56966	2.39394	2.43184	0.439217
1600012H06Rik	13.1945	11.9938	9.29028	7.05057	8.81805	8.06068	8.49052	7.67177	8.36618	7.53408	4.59447	4.40187	6.33648	6.43536	0.522829
1600014C10Rik	1.66359	1.27718	3.99072	3.3728	3.30448	3.03206	2.47178	3.13978	1.20521	1.16065	6.27774	9.9285	4.76713	4.58969	2.86202
1600014C23Rik	1.52581	1.31188	0.1	0.1	0.582766	0.1	0.148006	0.1	0.1	0.156707	0.1	0.1	0.1	0.1	0.271176
1600014K23Rik	0.1	0.1	0.1	0.1	0.1	0.1	0.1	0.1	0.1	0.1	0.1	0.1	0.1	0.1	1
1600015I10Rik	0.1	0.1	0.1	0.1	0.1	0.1	0.1	0.1	0.1	0.1	0.1	0.1	0.1	0.1	1
1600016N20Rik	0.1	0.1	0.1	0.1	0.1	0.1	0.1	0.1	0.1	0.1	0.1	0.1	0.1	0.1	1
1600019K03Rik	0.1	0.1	0.1	0.1	0.1	0.1	0.1	0.1	0.1	0.1	0.1	0.1	0.1	0.1	1
1600020E01Rik	15.4131	16.1125	9.20072	7.69062	9.22836	9.95968	5.00098	5.69336	2.71469	5.01367	6.73874	5.2636	9.28527	10.2975	0.681884
1600021P15Rik	4.13236	6.93917	9.44075	10.4218	23.6306	27.9685	12.1792	17.8199	2.84075	4.15598	0.577266	0.659892	2.26028	2.19592	0.0598697
1600025M17Rik	0.1	0.1	0.1	0.1	0.1	0.1	0.1	0.1	0.1	0.1	0.1	0.1	0.1	0.1	1
1600027N09Rik	6.37069	5.46167	4.86423	4.37753	6.59552	5.43518	4.77943	5.52625	1.19623	1.81148	4.19941	3.45983	5.29171	5.75739	0.799679
1600029D21Rik	0.1	0.1	0.1	0.1	0.1	0.1	0.1	0.1	0.1	0.1	0.255397	0.317863	0.1	0.1	2.8663
1600029I14Rik	0.1	0.1	0.134988	0.1	0.1	0.1	0.1	0.1	0.1	0.1	0.1	0.1	0.1	0.1	0.971669
1600029O15Rik	0.1	0.1	1.18005	1.17355	0.1	0.1	0.1	0.1	0.1	0.1	0.1	0.1	0.1	0.1	0.357825
1700001C02Rik	0.1	0.359928	0.1	0.110992	0.1	0.1	0.1	0.1	0.1	0.1	0.1	0.1	0.1	0.102492	0.814436
1700001C19Rik	0.1	0.1	0.1	0.1	0.1	0.1	0.1	0.1	0.1	0.1	0.780746	1.00067	1.18175	1.57178	2.8476
1700001F09Rik	0.1	0.1	0.1	0.1	0.1	0.1	0.1	0.1	0.1	0.1	0.1	0.1	0.1	0.1	1
1700001G11Rik	0.135747	0.184236	0.239716	0.278739	0.299204	0.35703	0.25273	0.17186	0.174292	0.283473	0.1	0.1	0.238387	0.1	0.441922
1700001G17Rik	0.162708	0.156875	0.326333	0.4528	0.58201	0.971434	0.340729	0.1	0.343403	0.124531	0.1	0.1	0.216929	0.402212	0.287084
1700001J03Rik	0.193216	0.410052	0.1	0.1	0.1	0.1	0.1	0.1	0.1	0.1	0.1	0.1	0.1	0.126545	0.736281
1700001J11Rik	0.125956	0.281683	0.1	0.272732	0.17585	0.100926	0.153816	0.289208	0.1	0.1	0.12395	0.1	0.548618	0.475286	0.493268
1700001K19Rik	0.1	0.1	0.1	0.203428	0.1	0.1	0.1	0.1	0.1	0.1	0.1	0.1	0.1	0.1	0.920649
1700001K23Rik	0.1	0.1	1.54087	0.892776	0.1	0.14756	0.1	0.1	0.1	0.1	0.390257	0.369021	0.186308	0.137243	1.26379
1700001L05Rik	0.1	0.1	0.418886	0.652068	0.103811	0.187381	0.1	0.1	0.1	0.1	0.543237	0.941856	0.1	0.1	4.12116
1700001L19Rik	0.1	0.323697	1.81044	1.2354	0.285265	0.739082	0.1	0.1	0.1	0.280316	0.139661	0.115	0.135702	0.1	0.287758
1700001O22Rik	2.18325	2.09895	0.823522	0.551965	2.37466	4.26291	0.956888	0.582595	0.272196	1.1342	0.367642	0.185662	0.564052	0.994097	0.197617
1700001P01Rik	0.1	0.1	0.1	0.273498	0.1	0.167085	3.18264	3.11755	2.76514	3.60242	0.1	0.1	0.377294	0.309754	0.0845345
1700003E16Rik	0.118458	0.65241	2.29062	2.5357	0.480904	1.88721	0.331656	0.390033	0.620993	1.69803	1.35283	2.03108	0.1	0.1	1.81184
1700003F12Rik	0.723359	0.283735	0.271768	0.28793	0.374477	0.222935	0.1	0.1	0.1	0.1	5.94531	5.99604	0.291598	0.193944	23.4931
1700003G13Rik	0.1	0.1	0.1	0.1	0.1	0.1	0.1	0.1	0.1	0.1	0.1	0.1	0.1	0.1	1
1700003G18Rik	0.1	0.1	0.1	0.1	0.1	0.1	0.1	0.1	0.1	0.1	0.1	0.1	0.1	0.1	1
1700003H04Rik	0.1	0.1	0.1	0.1	0.1	0.1	0.1	0.1	0.1	0.1	0.1	0.1	0.1	0.1	1
1700003L19Rik	0.1	0.1	0.1	0.1	0.1	0.1	0.1	0.1	0.1	0.1	0.1	0.1	0.1	0.1	1
1700003M02Rik	0.194316	0.94318	0.298749	0.245551	0.1	0.1	0.1	0.1	0.1	0.1	0.1	0.1	0.488047	0.213913	0.402178
1700003M07Rik	5.83358	4.69084	0.345382	0.664193	2.54294	0.711972	0.364814	0.262138	0.123089	0.294528	0.1	0.1	0.1	0.1	0.0748434
1700006A11Rik	0.1	0.1	0.1	0.1	0.1	0.1	0.1	0.1	0.1	0.1	0.1	0.1	0.1	0.1	1
1700006E09Rik	0.1	0.1	0.1	0.1	0.1	0.1	0.1	0.1	0.1	0.1	0.1	0.1	0.1	0.1	1
1700007B14Rik	0.1	0.1	0.1	0.1	0.1	0.1	0.1	0.1	0.1	0.1	0.1	0.1	0.1	0.1	1
1700007E06Rik	0.1	0.1	0.1	0.1	0.1	0.1	0.1	0.1	0.1	0.1	0.1	0.1	0.1	0.1	1
1700007F19Rik	0.1	0.1	0.1	0.1	0.1	0.1	0.1	0.1	0.1	0.1	0.1	0.1	0.1	0.1	1
1700007G11Rik	0.1	0.769068	0.116779	0.1	0.109788	0.259406	0.22645	0.1	0.1	0.1	0.1	0.1	0.1	0.196331	0.526819
1700007I08Rik	0.185227	0.18147	0.146262	0.1	0.1	0.1	0.1	0.1	0.1	0.1	0.1	0.1	0.1	0.1	0.849282
1700007K09Rik	0.899351	0.418443	0.1	0.288286	0.119458	0.1	0.363234	0.1	0.1	0.1	0.1	0.239027	0.1	0.113314	0.725946
1700007K13Rik	2.46616	2.2054	0.372399	0.457024	0.196156	0.154165	0.1	0.1	0.1	0.292061	0.1	0.1	0.169276	0.376533	0.171694
1700007P06Rik	0.1	0.1	0.1	0.1	0.1	0.1	0.1	0.1	0.1	0.1	0.1	0.1	0.1	0.1	1
1700008A04Rik	0.1	0.1	0.1	0.1	0.1	0.1	0.1	0.1	0.1	0.1	0.1	0.1	0.1	0.1	1
1700008F21Rik	0.1	0.1	0.1	0.105512	0.1	0.1	0.1	0.1	0.1	0.1	0.1	0.1	0.1	0.1	0.995428
1700008I05Rik	0.1	0.1	0.1	0.1	0.1	0.1	0.1	0.1	0.1	0.1	0.1	0.1	0.1	0.1	1
1700008J07Rik	0.246642	0.33883	0.516812	0.33307	0.620323	0.425245	0.385389	0.105824	0.15282	0.223031	0.200036	0.27936	0.144448	0.149017	0.789898
1700008K24Rik	0.1	0.1	0.177191	0.1	0.1	0.1	0.1	0.1	0.1	0.1	0.1	0.1	0.1	0.1	0.939562
1700008O03Rik	0.298716	0.110409	0.574841	0.637516	0.181226	0.214693	0.430119	0.383034	0.283707	0.456457	0.113887	0.1	0.1	0.1	0.340339
1700008P02Rik	0.1	0.1	0.1	0.1	0.1	0.1	0.1	0.1	0.1	0.1	0.1	0.1	0.1	0.1	1
1700008P20Rik	0.1	0.1	0.1	0.1	0.1	0.1	0.1	0.1	0.1	0.1	0.1	0.1	0.1	0.1	1
1700009J07Rik	0.1	0.1	0.1	0.1	0.1	0.142052	0.1	0.1	0.1	0.1	0.1	0.302039	0.1	0.1	1.94214
1700009N14Rik	0.1	0.1	0.1	0.1	0.1	0.1	0.1	0.1	0.1	0.1	0.1	0.1	0.1	0.1	1
1700009P17Rik	0.327124	1.0195	0.1	0.1	0.115503	0.1	0.1	0.15753	0.207895	0.1	0.784048	0.399239	0.579376	0.587705	2.03161
1700010B08Rik	0.1	0.1	0.1	0.1	0.1	0.1	0.1	0.1	0.1	0.1	0.1	0.1	0.1	0.1	1
1700010D01Rik	0.1	0.1	0.1	0.1	0.1	0.1	0.1	0.1	0.1	0.1	0.1	0.1	0.1	0.1	1
1700010I02Rik	0.1	0.1	0.1	0.1	0.1	0.1	0.1	0.1	0.1	0.1	0.1	0.1	0.1	0.1	1
1700010I14Rik	1.80428	1.25781	0.355163	0.719183	0.800291	0.765391	0.576015	0.606395	0.558006	0.650075	0.537267	0.262265	0.387043	0.322031	0.545031
1700010J16Rik	0.1	0.1	0.1	0.1	0.1	0.1	0.1	0.1	0.1	0.1	0.1	0.1	0.1	0.1	1
1700010K23Rik	0.1	0.1	0.105268	0.111507	0.1	0.1	0.1	0.1	0.1	0.1	0.1	0.1	0.1	0.1	0.986214
1700010M22Rik	0.1	0.1	0.1	0.1	0.1	0.1	0.1	0.1	0.1	0.1	0.1	0.1	0.1	0.1	1
1700011A15Rik	0.1	0.1	0.1	0.1	0.1	0.1	0.1	0.1	0.1	0.1	0.1	0.1	0.1	0.1	1
1700011E24Rik	0.1	0.1	0.1	0.1	0.110567	0.1	0.1	0.1	0.1	0.1	0.1	0.1	0.1	0.1	0.991271
1700011F03Rik	0.1	0.1	0.1	0.1	0.1	0.1	0.1	0.1	0.1	0.1	0.1	0.1	0.1	0.1	1
1700011F14Rik	0.1	0.1	0.1	0.1	0.1	0.1	0.1	0.1	0.1	0.1	0.1	0.1	0.1	0.1	1
1700011H14Rik	0.1	0.1	0.1	0.1	0.1	0.1	0.1	0.1	0.1	0.1	0.1	0.1	0.1	0.1	1
1700011I03Rik	0.1	0.1	0.1	0.1	0.1	0.1	0.1	0.1	0.1	0.1	0.1	0.11575	0.1	0.113967	1.06634
1700011L22Rik	0.155913	0.1	0.1	0.1	0.1	0.1	0.1	0.1	0.1	0.1	0.1	0.1	0.1	0.118995	0.941244
1700011M02Rik	0.1	0.1	0.1	0.1	0.1	0.1	0.1	0.1	0.1	0.1	0.1	0.1	0.1	0.1	1
1700012A03Rik	0.1	0.1	0.1	0.1	0.1	0.1	0.1	0.1	0.1	0.1	0.1	0.1	0.1	0.1	1
1700012A16Rik	0.1	0.1	0.79574	0.389226	0.184384	0.217784	0.580503	0.574859	0.289354	0.304885	0.1	0.1	0.1	0.1	0.321136
1700012B07Rik	0.1	0.1	0.1	0.1	0.1	0.1	0.1	0.1	0.1	0.1	0.1	0.1	0.1	0.1	1
1700012B09Rik	0.1	0.63666	0.104407	0.1	0.1	0.1	0.1	0.1	0.1	0.1	0.1	0.1	0.1	0.1	0.689233
1700012B15Rik	9.65994	9.53456	11.5863	11.8026	10.2057	11.0503	9.32318	10.1612	8.0495	8.62601	15.3139	12.7148	8.03211	8.37861	1.44466
1700012D14Rik	0.591553	0.433587	0.446221	0.538554	0.611889	0.126331	0.35701	0.200886	0.185186	0.330476	0.1	0.1	0.166492	0.1	0.293529
1700012L04Rik	0.200224	0.126951	0.1	0.1	0.1	0.198296	0.1	0.1	0.1	0.1	0.1	0.1	0.226728	0.1	0.773097
1700012P22Rik	0.1	0.1	0.1	0.1	0.1	0.1	0.1	0.1	0.1	0.1	0.1	0.1	0.1	0.1	1
1700013D24Rik	0.1	0.1	0.1	0.1	0.1	0.1	0.1	0.1	0.1	0.1	0.1	0.1	0.1	0.1	1
1700013F07Rik	0.1	0.1	0.29342	0.292789	0.1	0.1	0.1	0.1	0.1	0.1	0.1	0.1	0.1	0.184253	0.718364
1700013G24Rik	0.1	0.1	0.1	0.1	0.1	0.1	0.1	0.1	0.1	0.1	0.1	0.1	0.1	0.1	1
1700013H16Rik	0.1	0.1	0.1	0.1	0.1	0.1	0.1	0.1	0.1	0.1	0.1	0.1	0.15621	0.124803	0.936759
1700013N18Rik	0.1	0.1	0.1	0.1	0.1	0.1	0.1	0.1	0.1	0.1	0.1	0.1	0.1	0.1	1
1700014N06Rik	0.1	0.1	0.1	0.1	0.1	0.1	0.1	0.1	0.1	0.1	0.1	0.1	0.1	0.1	1
1700015E13Rik	0.178805	0.134844	0.1	0.132694	0.1	0.1	0.1	0.1	0.1	0.1	0.1	0.1	0.1	0.1	0.891303
1700015F17Rik	0.1	0.158896	0.1	0.101413	0.1	0.114596	0.1	0.1	0.1	0.124956	0.1	0.1	0.1	0.1	0.923176
1700015G11Rik	0.1	0.1	0.1	0.1	0.1	0.1	0.1	0.1	0.1	0.1	0.1	0.1	0.1	0.1	1
1700016C15Rik	0.1	0.1	0.1	0.1	0.1	0.1	0.1	0.1	0.1	0.1	0.1	0.1	0.1	0.1	1
1700016D06Rik	0.1	0.1	0.1	0.1	0.1	0.1	0.1	0.1	0.1	0.110535	0.1	0.1	0.1	0.1	0.991297
1700016H13Rik	0.1	0.1	0.1	0.1	0.1	0.1	0.1	0.1	0.1	0.1	0.1	0.1	0.1	0.1	1
1700016K19Rik	0.1	0.550445	0.572785	0.104161	0.1	0.216775	0.1	0.1	0.183157	0.236272	0.131057	0.187016	0.245241	0.454901	0.64393
1700016L21Rik	0.1	0.1	0.1	0.1	0.1	0.1	0.1	0.1	0.1	0.1	0.1	0.1	0.1	0.1	1
1700016M24Rik	0.1	0.1	0.1	0.1	0.1	0.1	0.1	0.1	0.1	0.1	0.1	0.1	0.1	0.1	1
1700016P04Rik	0.1	0.1	0.1	0.1	0.1	0.1	0.1	0.1	0.1	0.1	0.1	0.1	0.1	0.1	1
1700017B05Rik	3.71734	3.60067	0.975775	0.82892	4.68098	2.918	0.466025	1.34608	0.330312	0.740741	71.4683	77.4549	8.13529	7.36543	25.4529
1700017D01Rik	0.1	0.1	0.1	0.1	0.1	0.1	0.1	0.1	0.1	0.1	0.1	0.1	0.1	0.1	1
1700017G19Rik	0.1	0.1	0.1	0.1	0.1	0.1	0.1	0.1	0.1	0.1	0.1	0.1	0.1	0.1	1
1700017J07Rik	0.1	0.1	0.1	0.1	0.1	0.1	0.1	0.1	0.1	0.1	0.1	0.1	0.1	0.1	1
1700017N19Rik	0.1	0.1	0.1	0.1	0.1	0.1	0.1	0.1	0.1	0.1	0.1	0.1	0.1	0.1	1
1700018A04Rik	0.1	0.1	0.1	0.1	0.1	0.1	0.1	0.1	0.1	0.1	0.1	0.1	1.16216	1.26612	0.35003
1700018A14Rik	0.102048	0.1	0.17964	0.275266	0.1	0.1	0.1	0.1	0.1	0.1	0.1	0.1	0.1	0.1	0.823636
1700018B08Rik	0.1	0.1	0.104686	0.1	0.1	0.1	0.1	0.1	0.1	0.1	0.1	0.1	0.1	0.1	0.99611
1700018B24Rik	0.1	0.1	0.1	0.1	0.1	0.1	0.1	0.1	0.1	0.1	0.1	0.1	0.1	0.1	1
1700018C11Rik	0.1	0.1	0.1	0.1	0.1	0.1	0.1	0.1	0.1	0.1	0.1	0.1	0.1	0.1	1
1700018F24Rik	0.1	0.1	0.1	0.1	0.1	0.1	0.1	0.1	0.1	0.1	0.1	0.1	0.1	0.1	1
1700018L24Rik	0.1	0.1	0.272019	0.119535	0.1	0.1	0.1	0.1	0.1	0.1	0.1	0.1	0.1	0.1	0.862345
1700019A02Rik	0.11985	0.1	0.1	0.1	0.264179	0.1	0.110763	0.1	0.1	0.1	0.1	0.1	0.1	0.1	0.860343
1700019B03Rik	0.1	0.1	0.1	0.1	0.1	0.1	0.1	0.1	0.1	0.1	0.1	0.1	0.1	0.1	1
1700019D03Rik	0.713773	0.344363	0.929449	0.998238	5.45811	3.21272	1.71224	0.491957	0.614845	0.624669	0.123813	0.1	0.1	0.221257	0.0870776
1700019E08Rik	0.1	0.1	0.1	0.1	0.1	0.1	0.1	0.1	0.1	0.1	0.1	0.1	0.1	0.1	1
1700019E19Rik	6.64914	6.62621	3.85973	3.24947	5.78066	8.01883	10.4427	12.7609	9.24207	11.7964	1.46882	1.16634	10.6209	12.6284	0.155504
1700019G17Rik	8.04661	5.56604	0.577242	0.729876	2.59162	2.67431	0.981548	0.792407	0.98688	1.07301	0.253114	0.39784	0.841157	0.864583	0.151824
1700019G24Rik	0.128427	0.423047	0.1	0.1	0.1	0.1	0.1	0.1	0.1	0.1	0.1	0.1	0.112251	0.117437	0.758936
1700019L03Rik	0.1	0.357576	0.104374	0.108073	0.1	0.128325	0.1	0.1	0.1	0.1	0.1	0.1	0.1	0.1	0.800882
1700019M22Rik	0.1	0.1	0.1	0.1	0.1	0.1	0.1	0.1	0.1	0.1	0.1	0.1	0.1	0.1	1
1700019N12Rik	0.317431	0.242841	0.29288	0.106096	0.17103	0.104013	0.1	0.108406	0.1	0.258328	0.549716	0.800331	0.264081	0.320445	3.39556
1700019N19Rik	0.1	0.1	0.1	0.1	0.1	0.1	0.1	0.1	0.1	0.1	0.1	0.1	0.1	0.1	1
1700019O17Rik	0.1	0.1	0.1	0.1	0.1	0.1	0.1	0.1	0.1	0.1	0.1	0.1	0.1	0.1	1
1700020A23Rik	0.1	0.100466	0.310823	0.46797	0.1	0.1	0.224027	0.287118	0.1	0.1	0.1	0.1	0.1	0.1	0.574052
1700020C07Rik	0.1	0.1	0.1	0.1	0.1	0.205926	0.1	0.1	0.1	0.1	0.1	0.1	0.954022	1.41465	0.345363
1700020D05Rik	1.04921	0.703495	0.677322	0.477319	0.905716	0.273979	0.459489	0.194381	0.1	0.130533	0.386879	0.18738	0.1	0.1	0.666265
1700020I14Rik	13.8794	14.4408	32.3317	33.8889	21.9894	9.88424	12.8039	4.35686	3.22367	5.55794	2.02326	1.73994	17.9433	17.0993	0.120487
1700020L24Rik	0.295571	0.181187	0.101822	0.170979	1.10841	0.64932	0.388194	0.515948	1.32949	1.14031	2.21431	3.59308	8.57522	7.44257	1.59114
1700020M21Rik	0.1	0.1	0.1	0.1	0.1	0.1	0.1	0.1	0.1	0.1	0.1	0.1	0.1	0.1	1
1700020N01Rik	0.1	0.1	0.1	0.1	0.1	0.1	0.1	0.1	0.1	0.1	0.578223	0.1	0.1	0.1	3.39112
1700020N18Rik	0.1	0.1	0.1	0.1	0.1	0.1	0.1	0.1	0.1	0.1	0.1	0.1	0.1	0.1	1
1700020O03Rik	4.39792	5.09506	5.16691	6.26987	6.46875	6.74076	6.58682	7.68903	5.21742	6.74988	9.09102	8.33073	4.58673	4.48829	1.50496
1700021C14Rik	2.91865	2.41075	1.34354	1.99111	0.758076	1.04755	1.54643	2.36567	3.31455	3.56115	1.8886	2.32503	1.76499	3.30264	0.960369
1700021F05Rik	6.47612	6.7081	7.10969	8.47803	6.98386	6.65579	4.36186	3.58453	2.97867	4.17625	2.53857	2.13068	3.18296	3.10724	0.439093
1700021F07Rik	0.1	0.1	0.1	0.1	0.1	0.1	0.1	0.1	0.1	0.1	0.1	0.1	0.1	0.1	1
1700021K19Rik	5.80486	5.80366	11.9923	12.6788	14.2552	16.774	28.9632	37.8901	22.6337	21.8994	7.33577	10.3799	5.88823	6.21556	0.557098
1700022A21Rik	0.1	0.1	0.1	0.1	0.1	0.1	0.1	0.1	0.1	0.1	0.1	0.1	0.1	0.1	1
1700022E09Rik	0.1	0.1	0.1	0.1	0.1	0.1	0.1	0.1	0.1	0.1	0.1	0.1	0.1	0.1	1
1700022I11Rik	0.1	0.1	0.137567	0.1	0.1	0.1	0.1	0.1	0.1	0.1	0.1	0.1	0.1	0.1	0.969644
1700022P22Rik	0.1	0.1	0.1	0.1	0.1	0.1	0.1	0.1	0.1	0.1	0.1	0.1	0.1	0.1	1
1700023A16Rik	0.1	0.1	0.1	0.1	0.1	0.1	0.1	0.1	0.1	0.1	0.1	0.1	0.1	0.243821	0.892976
1700023E05Rik	0.1	0.11501	0.1	0.157392	0.1	0.1	0.1	0.1	0.1	0.1	0.1	0.1	0.1	0.1	0.943098
1700023F02Rik	0.1	0.1	0.304464	0.1	0.1	0.1	0.1	0.1	0.1	0.1	0.1	0.1	0.1	0.1	0.854418
1700023I07Rik	0.1	0.1	0.1	0.1	0.1	0.1	0.1	0.1	0.1	0.1	0.1	0.1	0.1	0.1	1
1700023L04Rik	0.193746	0.426503	0.160375	0.1	0.1	0.1	0.1	0.1	0.1	0.1	0.26245	0.1	0.36416	0.402874	0.96754
1700024G13Rik	0.1	0.1	0.1	0.1	0.1	0.1	0.1	0.1	0.1	0.1	0.1	0.1	0.151625	0.1	0.958754
1700024P03Rik	0.1	0.1	0.1	0.1	0.1	0.1	0.1	0.1	0.1	0.1	0.1	0.1	0.1	0.1	1
1700024P04Rik	0.1	0.1	0.1	0.1	0.1	0.1	0.1	0.1	0.1	0.1	0.1	0.1	0.1	0.1	1
1700024P16Rik	0.1	0.1	0.1	0.1	0.1	0.1	0.1	0.1	0.1	0.1	0.1	0.1	0.1	0.1	1
1700025B11Rik	0.1	0.1	0.1	0.1	0.1	0.1	0.1	0.1	0.1	0.1	0.1	0.1	0.1	0.1	1
1700025C18Rik	0.1	0.1	0.1	0.1	0.1	0.1	0.1	0.1	0.1	0.1	0.1	0.1	0.1	0.1	1
1700025E21Rik	0.1	0.1	0.1	0.1	0.1	0.1	0.1	0.1	0.1	0.1	0.1	0.1	0.1	0.1	1
1700025F22Rik	0.1	0.1	0.1	0.1	0.1	0.1	0.1	0.1	0.1	0.1	0.1	0.1	0.1	0.1	1
1700025F24Rik	0.1	0.114602	0.1	0.1	0.1	0.1	0.1	0.1	0.1	0.1	0.1	0.1	0.1	0.1	0.987978
1700025G04Rik	3.29059	3.9396	4.44534	4.15552	15.2322	13.288	6.47746	5.27397	1.17393	1.96067	0.678407	0.361956	0.27372	0.350417	0.104277
1700025K23Rik	4.72564	3.83001	6.65105	7.32244	6.86375	8.31632	5.61489	6.10933	4.58918	6.94455	0.742231	0.667801	2.86156	3.03388	0.126531
1700025M24Rik	0.1	0.1	0.1	0.1	0.1	0.1	0.1	0.1	0.1	0.1	0.1	0.1	0.1	0.1	1
1700025N23Rik	0.1	0.1	0.1	0.142116	0.110818	0.1	0.1	0.1	0.1	0.1	0.1	0.1	0.1	0.1	0.957752
1700026D08Rik	0.127896	0.685299	0.1	0.1	0.1	0.1	0.1	0.1	0.1	0.1	0.1	0.1	0.1	0.109857	0.658237
1700026D11Rik	0.1	0.1	0.1	0.1	0.1	0.1	0.1	0.1	0.1	0.1	0.1	0.1	0.1	0.1	1
1700026J04Rik	0.31501	0.276532	0.1	0.1	0.1	0.1	0.1	0.1	0.1	0.1	0.1	0.1	0.999589	1.06208	0.347502
1700026L06Rik	0.1	0.1	0.1	0.1	0.1	0.1	0.1	0.1	0.1	0.1	0.253511	0.180664	0.1	0.1	2.17088
1700027A15Rik	0.1	0.1	0.1	0.1	0.1	0.1	0.1	0.1	0.1	0.1	0.1	0.1	0.1	0.1	1
1700027A23Rik	0.1	1.45835	0.158776	0.1	0.1	0.1	0.1	0.1	0.1	0.1	0.1	0.1	0.1	0.311442	0.424243
1700027D21Rik	0.176975	0.196794	0.1	0.1	0.1	0.1	0.122166	0.1	0.1	0.104375	0.1	0.1	0.1	0.1	0.856953
1700027F09Rik	0.1	0.1	0.1	0.1	0.1	0.1	0.1	0.1	0.1	0.1	0.1	0.1	0.1	0.1	1
1700027H10Rik	0.1	0.1	0.1	0.1	0.1	0.1	0.1	0.1	0.1	0.1	0.1	0.1	0.1	0.1	1
1700027I24Rik	0.1	0.1	0.1	0.1	0.1	0.1	0.1	0.1	0.1	0.1	0.1	0.1	0.1	0.1	1
1700027J07Rik	0.1	0.1	0.1	0.1	0.1	0.1	0.1	0.1	0.1	0.1	0.1	0.1	0.1	0.1	1
1700027L20Rik	150.58	54.2354	1.40654	3.3478	17.9874	10.6157	0.282369	0.580998	0.765675	7.96335	4.92788	4.37681	0.1	0.1	0.225145
1700028B04Rik	0.1	0.1	0.1	0.1	0.1	0.1	0.1	0.1	0.1	0.1	0.1	0.1	0.1	0.1	1
1700028I16Rik	0.1	0.1	0.1	0.1	0.138571	0.1	0.1	0.1	0.1	0.1	0.1	0.1	0.1	0.1	0.968858
1700028J19Rik	0.128085	0.245755	0.479125	0.6077	1.21071	1.0714	0.891717	0.833513	0.466854	0.237754	0.467192	0.768986	0.53315	0.361596	1.04948
1700028K03Rik	1.16433	1.25051	0.362392	0.942063	0.679412	0.1	0.300894	0.1	0.1	0.1	0.1	0.138161	0.10638	0.159732	0.266314
1700028M03Rik	0.1	0.1	0.1	0.1	0.1	0.1	0.1	0.1	0.1	0.1	0.1	0.1	0.1	0.1	1
1700028P14Rik	0.1	0.525966	0.1	0.1	0.1	0.1	0.1	0.1	0.1	0.1	0.1	0.1	0.1	0.1	0.738023
1700028P15Rik	0.1	0.1	0.1	0.1	0.1	0.1	0.1	0.1	0.1	0.1	0.1	0.1	0.1	0.1	1
1700029B22Rik	0.1	0.1	0.1	0.1	0.1	0.1	0.1	0.1	0.1	0.1	0.1	0.1	0.1	0.1	1
1700029F09Rik	2.7886	4.2956	5.54846	4.29211	5.43008	6.13304	2.48095	2.94468	1.01815	1.20367	2.99718	1.08586	12.2661	12.6312	0.401395
1700029F12Rik	0.1	0.1	0.1	0.1	0.1	0.1	0.1	0.1	0.1	0.1	0.1	0.1	0.1	0.1	1
1700029G01Rik	1.28885	1.33547	0.60198	0.506965	0.18325	0.187844	0.1	0.1	0.1	0.1	0.657284	0.913838	2.95972	3.62397	0.850171
1700029H14Rik	0.221308	0.1	0.1	0.1	0.1	0.1	0.1	0.1	0.1	0.1	0.1	0.1	0.1	0.1	0.908191
1700029I15Rik	0.45232	1.00415	0.470314	0.44026	0.976679	0.332673	0.326652	0.116944	0.1	0.1	0.344506	0.394056	0.1	0.1	0.980393
1700029J03Rik	0.1	0.1	0.1	0.1	0.1	0.1	0.1	0.1	0.1	0.1	0.1	0.1	0.1	0.1	1
1700029J07Rik	1.96678	1.66591	1.65612	1.89361	1.29318	0.604219	0.985083	0.644809	0.435848	0.446838	0.227585	0.1	0.11586	0.234643	0.164576
1700029J11Rik	0.1	0.1	0.1	1.174	0.1	0.1	0.146775	0.451772	0.1	0.1	0.357246	0.340892	0.520332	0.201421	1.31134
1700029M20Rik	0.1	0.1	0.1	0.1	0.1	0.1	0.1	0.1	0.1	0.1	0.1	0.1	0.1	0.1	1
1700029P11Rik	0.1	0.1	0.1	0.139109	0.1	0.1	0.1	0.1	0.1	0.1	0.1	0.1	0.1	0.1	0.968438
1700030C10Rik	0.1	0.1	0.1	0.1	0.1	0.1	0.1	0.1	0.1	0.1	0.1	0.1	0.1036	0.1	0.997009
1700030F18Rik	0.161515	0.1	0.1	0.104192	0.1	0.1	0.1	0.1	0.211058	0.1	0.1	0.1	0.1	0.1	0.871608
1700030J22Rik	0.147646	0.424721	1.05007	0.754589	0.348138	0.283716	0.548874	0.411769	0.159994	0.284203	0.190865	0.108671	0.199851	0.256285	0.369049
1700030K09Rik	3.50565	3.2718	1.92456	1.74778	4.16014	2.99928	2.98879	2.13768	1.65126	1.03347	1.20804	1.40126	2.24246	1.90193	0.529544
1700030L20Rik	0.1	0.1	0.1	0.1	0.1	0.1	0.1	0.1	0.1	0.1	0.1	0.1	0.1	0.1	1
1700031F05Rik	0.1	0.1	0.1	0.1	0.1	0.1	0.1	0.1	0.1	0.1	0.1	0.1	0.1	0.1	1
1700031M16Rik	0.1	0.1	0.1	0.1	0.1	0.1	0.1	0.1	0.1	0.1	0.1	0.1	0.1	0.1	1
1700034E13Rik	0.1	0.1	0.1	0.1	0.1	0.1	0.1	0.1	0.1	0.1	0.1	0.1	0.1	0.1	1
1700034F02Rik	0.365882	0.254577	0.1	0.1	0.231054	0.1	0.260777	0.18591	0.1	0.239704	0.1	0.1	0.1	0.1	0.561297
1700034H14Rik	9.63352	8.17328	3.24974	3.98677	12.0747	7.39985	8.81428	5.03568	2.46556	3.10473	2.18645	1.97596	5.84835	6.77766	0.32619
1700034H15Rik	0.194735	0.312003	0.428385	0.469064	0.217952	0.1	0.124472	0.1	0.1	0.1	0.1	0.1	0.126508	0.1	0.505664
1700034I23Rik	0.1	0.1	0.1	0.1	0.1	0.1	0.1	0.1	0.1	0.1	0.1	0.1	0.1	0.1	1
1700034J05Rik	0.1	0.1	0.1	0.1	0.1	0.1	0.110707	0.1	0.1	0.1	0.1	0.1	0.1	0.1	0.991156
1700034K08Rik	0.1	0.1	0.1	0.1	0.1	0.1	0.1	0.1	0.1	0.1	0.1	0.1	0.1	0.1	1
1700034O15Rik	0.1	0.1	0.1	0.1	0.1	0.1	0.1	0.1	0.1	0.1	0.1	0.1	0.1	0.1	1
1700034P13Rik	0.556197	0.171428	0.405149	0.336463	0.299503	0.1	0.22374	0.1	0.1	0.1	0.1	0.1	0.128467	0.226207	0.436816
1700036G14Rik	0.1	0.1	0.1	0.1	0.1	0.1	0.1	0.1	0.1	0.1	0.1	0.1	0.1	0.1	1
1700037C18Rik	0.337477	0.395753	1.72931	0.961018	1.39453	1.91221	1.05536	1.64719	1.26119	1.95725	1.23933	2.02896	1.05955	1.2468	1.31102
1700037H04Rik	4.42328	6.88002	21.1785	19.462	10.6916	17.2462	6.9177	11.2132	4.43223	7.25554	9.02353	11.2404	3.90795	4.94077	1.02559
1700039E15Rik	0.1	0.1	0.1	0.1	0.1	0.1	0.1	0.1	0.1	0.1	0.1	0.1	0.1	0.1	1
1700040I03Rik	7.24203	5.29125	3.03908	2.94955	5.33234	7.34889	4.16756	4.92895	7.92367	7.88833	2.60585	2.62054	7.68167	8.8049	0.431944
1700040L02Rik	0.433918	0.38069	0.149661	0.625043	0.100887	0.1	0.1	0.1	0.1	0.1	0.1	0.1	0.1	0.1	0.50205
1700040N02Rik	0.369024	0.189486	0.1	0.1	0.877357	0.1	2.08269	0.440674	0.1	0.200254	0.1	0.1	0.1	0.1	0.252128
1700041C23Rik	0.1	0.1	0.1	0.1	0.1	0.1	0.1	0.1	0.1	0.1	0.1	0.1	0.1	0.1	1
1700041M19Rik	0.1	0.1	0.1	0.1	0.1	0.1	0.1	0.1	0.1	0.1	0.1	0.1	0.1	0.1	1
1700042B14Rik	0.1	0.1	0.1	0.1	0.1	0.1	0.1	0.1	0.1	0.1	0.1	0.1	0.1	0.1	1
1700042G07Rik	0.1	0.1	0.1	0.1	0.1	0.1	0.1	0.1	0.1	0.1	0.1	0.1	0.1	0.1	1
1700042G15Rik	0.1	0.1	0.1	0.1	0.1	0.1	0.1	0.1	0.1	0.1	0.1	0.1	0.1	0.1	1
1700044K03Rik	0.1	0.1	0.1	0.1	0.1	0.1	0.1	0.1	0.1	0.1	0.1	0.1	0.1	0.1	1
1700045H11Rik	0.1	0.1	0.1	0.1	0.1	0.1	0.1	0.1	0.1	0.1	0.1	0.1	0.1	0.1	1
1700045I19Rik	5.80053	6.27747	3.07833	2.42083	2.15535	3.13391	0.412417	0.735234	0.114056	0.1	0.1	0.108353	0.129249	0.1	0.0511141
1700047G03Rik	0.1	0.1	0.1	0.1	0.1	0.1	0.1	0.1	0.1	0.1	0.1	0.1	0.1	0.1	1
1700047I17Rik2	0.1	0.1	0.1	0.1	0.1	0.1	0.1	0.1	0.1	0.150922	0.1	0.1	0.1	0.1	0.959292
1700047L14Rik	0.1	0.1	0.1	0.1	0.1	0.1	0.1	0.1	0.1	0.1	0.1	0.1	0.1	0.1	1
1700047M11Rik	0.154344	0.1	0.1	0.1	3.7487	4.17469	39.396	38.9519	33.7582	32.5184	0.31895	0.1	0.1	0.1	0.0164077
1700048O20Rik	1.61487	1.32894	2.71793	1.99731	2.22569	2.95408	1.34302	1.9398	0.113909	0.33088	0.352028	0.24357	1.2768	0.55523	0.194233
1700049E15Rik	0.1	0.1	0.1	0.1	0.1	0.1	0.1	0.1	0.1	0.1	0.1	0.1	0.1	0.1	1
1700049E22Rik	0.1	0.1	0.1	0.1	0.1	0.1	0.1	0.1	0.1	0.1	0.1	0.1	0.1	0.1	1
1700049G17Rik	1.83436	1.59305	0.466962	0.64909	1.46917	0.68639	0.519129	0.116384	0.1	0.1	0.115496	0.1	0.283433	0.223296	0.160793
1700049L16Rik	0.1	0.1	0.1	0.1	0.1	0.1	0.1	0.1	0.1	0.1	0.1	0.1	0.1	0.1	1
1700052I22Rik	0.1	0.1	0.1	0.1	0.1	0.1	0.1	0.1	0.1	0.1	0.1	0.1	0.1	0.1	1
1700052K11Rik	0.844595	0.902533	1.70251	1.08234	1.23525	1.66276	1.03886	1.07632	1.662	1.39612	1.12399	0.547514	2.61091	2.92896	0.552773
1700052N19Rik	3.16428	3.17004	0.982571	1.20835	4.64042	4.50035	3.1038	2.72203	1.62942	1.87098	2.72429	2.50394	3.85458	3.84749	0.904166
1700054K19Rik	0.1	0.1	0.1	0.1	0.1	0.1	0.1	0.1	0.1	0.1	0.1	0.1	0.1	0.1	1
1700054N08Rik	0.479975	0.462944	6.88905	4.77281	1.84279	2.25832	1.30108	1.19166	0.932268	1.38069	0.738977	0.309575	1.03791	1.33683	0.263385
1700054O13Rik	0.1	0.1	0.1	0.183502	0.1	0.1	0.126184	0.1	0.1	0.1	0.1	0.1	0.1	0.1	0.91625
1700055C04Rik	0.1	0.1	0.1	0.1	0.1	0.1	0.1	0.1	0.1	0.1	0.1	0.1	0.1	0.1	1
1700055N04Rik	0.1	0.1	0.1	0.1	0.1	0.1	0.123331	0.226331	0.244002	0.123389	0.106664	0.1	0.1	0.125738	0.803728
1700056E22Rik	0.602654	0.53355	0.1	0.186677	0.418381	0.899764	0.50702	0.506363	0.330033	0.45192	0.213088	0.20874	0.464781	0.422938	0.466617
1700057G04Rik	0.1	0.1	0.1	0.1	0.1	0.1	0.1	0.1	0.1	0.1	0.1	0.1	0.1	0.1	1
1700057H15Rik	0.1	0.1	0.1	0.1	0.1	0.1	0.1	0.1	0.1	0.1	0.1	0.1	0.1	0.1	1
1700057K13Rik	0.1	0.1	0.1	0.1	0.1	0.1	0.1	0.1	0.1	0.1	0.1	0.1	0.136407	0.117452	0.957045
1700058G18Rik	0.1	0.1	0.1	0.1	0.1	0.1	0.1	0.1	0.1	0.1	0.1	0.1	0.1	0.1	1
1700060C20Rik	0.1	0.1	0.1	0.1	0.1	0.1	0.1	0.1	0.1	0.1	0.1	0.1	0.1	0.1	1
1700061F12Rik	0.1	0.1	0.1	0.1	0.1	0.1	0.1	0.1	0.1	0.1	0.1	0.1	0.1	0.1	1
1700061G19Rik	0.1	0.1	0.106669	0.1	0.1	0.1	0.1	0.1	0.1	0.1	0.1	0.1	0.1	0.1	0.994473
1700061I17Rik	0.1	0.1	0.1	0.1	0.1	0.1	0.1	0.1	0.1	0.1	0.1	0.1	0.1	0.1	1
1700061J05Rik	0.1	0.123955	0.1	0.1	0.1	0.1	0.1	0.193642	0.116917	0.144633	0.1	0.1	0.1	0.1	0.870103
1700063A18Rik	0.1	0.1	0.1	0.1	0.1	0.1	0.1	0.1	0.1	0.1	0.1	0.1	0.1	0.1	1
1700063D05Rik	0.84407	0.238481	0.1	0.1	0.141318	0.1	0.239154	0.102698	0.1	0.1	0.1	0.118766	0.1	0.1	0.579328
1700065D16Rik	0.1	0.1	0.1	0.174243	0.1	0.1	0.1	0.1	0.1	0.1	0.115033	0.162483	0.1	0.1	1.30673
1700065I16Rik	0.1	0.1	0.1	0.1	0.1	0.1	0.1	0.1	0.1	0.1	0.1	0.1	0.1	0.1	1
1700065I17Rik	0.1	0.1	0.1	0.1	0.1	0.1	0.1	0.1	0.1	0.1	0.1	0.1	0.1	0.1	1
1700065J11Rik	0.1	0.1	0.1	0.1	0.1	0.1	0.1	0.1	0.1	0.1	0.1	0.1	0.1	0.1	1
1700065J18Rik	0.1	0.1	0.1	0.1	0.1	0.1	0.1	0.1	0.1	0.1	0.1	0.1	0.1	0.1	1
1700066B17Rik	0.1	0.1	0.1	0.1	0.1	0.1	0.1	0.1	0.1	0.1	0.1	0.1	0.1	0.1	1
1700066B19Rik	0.1	0.1	0.1	0.1	0.1	0.1	0.1	0.1	0.1	0.1	0.1	0.1	0.1	0.1	1
1700066M21Rik	10.0526	11.1606	3.4572	2.47922	23.0841	15.0587	11.3793	7.76297	3.81169	4.24007	0.310502	0.177484	1.54694	1.55712	0.0306298
1700066O22Rik	0.1	0.1	0.1	0.1	0.1	0.1	0.1	0.1	0.1	0.1	0.1	0.1	0.1	0.1	1
1700067G17Rik	0.1	0.1	0.1	0.1	0.1	0.1	0.1	0.1	0.1	0.1	0.1	0.1	0.1	0.1	1
1700067K01Rik	0.184051	0.151303	0.1	0.163447	0.119015	0.118112	0.1	0.125644	0.1	0.1	0.1	0.1	0.133082	0.1	0.802861
1700067P10Rik	0.1	0.1	0.1	0.1	0.1	0.1	0.1	0.1	0.1	0.1	0.1	0.1	0.1	0.1	1
1700069L16Rik	0.1	0.1	0.1	0.1	0.1	0.1	0.1	0.1	0.1	0.1	0.1	0.1	0.1	0.1	1
1700069P05Rik	0.1	0.1	0.1	0.1	0.1	0.1	0.1	0.1	0.1	0.1	0.1	0.1	0.1	0.1	1
1700071K01Rik	0.1	0.1	0.15383	0.1	0.1	0.1	0.1	0.1	0.1	0.1	0.1	0.1	0.1	0.1	0.957068
1700072B07Rik	0.1	0.1	0.1	0.1	0.1	0.1	0.1	0.1	0.1	0.1	0.1	0.1	0.1	0.1	1
1700072E05Rik	0.1	0.1	0.1	0.1	0.1	0.1	0.1	0.1	0.1	0.1	0.1	0.1	0.1	0.1	1
1700073E17Rik	0.1	0.1	0.1	0.1	0.1	0.1	0.1	0.1	0.1	0.1	0.1	0.1	0.1	0.131066	0.974765
1700074P13Rik	0.1	0.1	0.1	0.1	0.1	0.1	0.1	0.1	0.1	0.1	0.1	0.1	0.1	0.1	1
1700080E11Rik	0.1	0.1	0.1	0.1	0.1	0.1	0.1	0.1	0.1	0.1	0.1	0.1	0.1	0.1	1
1700080N15Rik	0.1	0.1	0.19928	0.1	0.1	0.1	0.1	0.1	0.1	0.1	0.1	0.1	0.1	0.1	0.923588
1700080O16Rik	0.1	0.1	0.1	0.1	0.1	0.1	0.1	0.1	0.1	0.1	0.1	0.1	0.1	0.1	1
1700081H04Rik	0.1	0.1	0.1	0.1	0.1	0.1	0.1	0.1	0.1	0.1	0.1	0.1	0.1	0.1	1
1700081L11Rik	14.8296	16.9138	18.7603	18.8959	17.5751	12.0437	10.6068	11.0418	2.36493	2.57009	10.1297	7.67284	12.1123	10.6817	0.719801
1700084C01Rik	25.9729	24.4865	1.29706	2.32599	4.04437	2.2091	0.419289	0.5153	0.503168	1.18353	0.305341	0.125892	0.394387	0.129008	0.0407589
1700084E18Rik	0.172769	0.493072	0.299845	0.1	0.575301	0.1	0.389196	0.1	0.251418	0.1	0.464075	0.219403	1.21625	1.17566	0.824542
1700084J12Rik	0.229807	0.1	0.1	0.1	0.1	0.1	0.1	0.1	0.175344	0.1	0.1	0.1	0.1	0.1	0.854001
1700085B03Rik	0.1	0.1	0.1	0.1	0.1	0.1	0.1	0.1	0.1	0.1	0.1	0.1	0.1	0.1	1
1700086L19Rik	7.19588	9.62066	25.7452	32.7428	81.4291	103.138	18.8789	29.6322	3.48332	5.16755	0.322345	0.316277	0.21656	0.417484	0.0120621
1700086O06Rik	1.28132	0.860707	1.03203	0.917741	0.906245	0.940274	0.861983	0.97789	1.17768	0.892286	0.397825	0.445488	2.80987	2.77522	0.327856
1700088E04Rik	1.06793	1.77251	0.788609	0.549285	1.18113	1.5798	0.325999	0.691763	0.189035	0.327929	0.400171	0.250506	0.792317	0.789597	0.388236
1700090G07Rik	0.1	0.1	0.1	0.1	0.1	0.1	0.1	0.1	0.1	0.1	0.1	0.1	0.1	0.1	1
1700092M07Rik	0.659198	0.529052	0.1	0.176355	0.175402	0.1	0.268896	0.1	0.1	0.1	0.1	0.1	0.302375	0.322277	0.40906
1700093K21Rik	0.176296	0.139394	0.1	0.233997	0.1	0.1	0.1	0.1	0.1	0.140748	0.1	0.1	0.1	0.1	0.805134
1700094D03Rik	4.03162	3.79245	1.1923	1.56946	2.03564	1.39588	1.58105	1.15133	0.443673	0.503035	0.911311	0.673934	1.54426	1.47536	0.459135
1700094J05Rik	0.1	0.1	0.1	0.1	0.1	0.1	0.1	0.1	0.1	0.1	0.1	0.1	0.1	0.1	1
1700095B10Rik	0.1	0.1	0.1	0.1	0.1	0.1	0.1	0.1	0.1	0.1	0.1	0.1	0.1	0.1	1
1700095B22Rik	0.420697	0.587578	0.33832	0.249528	0.463711	0.704772	0.113663	0.151482	0.1	0.1	0.1	0.1	0.1	0.1	0.34988
1700096J18Rik	0.1	0.1	0.189658	0.306095	0.1	0.1	0.1	0.1	0.1	0.1	0.1	0.1	0.1	0.140489	0.781127
1700096K18Rik	1.97546	1.92738	0.616975	0.516229	4.11965	3.1884	2.38518	2.91992	1.84268	1.97293	1.80779	0.911946	1.59083	1.87048	0.654672
1700101E01Rik	0.1	0.24808	0.1	0.1	0.1	0.1	0.1	0.1	0.1	0.1	0.1	0.1	0.1	0.1	0.890155
1700102P08Rik	0.210663	0.50023	0.825509	0.978023	0.472639	0.417277	0.517037	0.155669	0.116772	0.1	0.453772	0.21982	0.423184	0.320355	0.802316
1700106J16Rik	0.1	0.1	0.1	0.190617	0.1	0.1	0.1	0.1	0.1	0.1	0.1	0.187344	0.1	0.1	1.33584
1700106N22Rik	2.99456	2.65878	3.33046	2.30623	2.94875	3.10618	1.97868	1.71871	1.64342	1.55517	0.577089	1.89857	1.63483	1.90771	0.534632
1700108F19Rik	0.1	0.105315	0.1	0.1	0.1	0.1	0.1	0.1	0.1	0.1	0.1	0.1	0.491956	1.13819	0.455328
1700108J01Rik	0.1	0.1	0.1	0.1	0.1	0.1	0.1	0.1	0.1	0.1	0.1	0.1	0.1	0.1	1
1700108M19Rik	0.1	0.1	0.1	0.1	0.1	0.1	0.1	0.1	0.1	0.1	0.1	0.1	0.1	0.1	1
1700109F18Rik	0.1	0.1	0.1	0.1	0.1	0.1	0.1	0.1	0.1	0.1	0.1	0.1	0.1	0.1	1
1700109G14Rik	0.1	0.1	0.139142	0.1	0.1	0.1	0.1	0.1	0.1	0.1	0.1	0.1	0.1	0.1	0.968412
1700109H08Rik	1.46372	1.66463	0.332806	0.585488	0.759112	0.36745	0.2839	0.657689	0.1	0.1	0.174468	0.197394	0.242535	0.556501	0.313639
1700110I01Rik	0.1	0.1	0.1	0.154872	0.523594	0.190063	0.1	0.1	0.1	0.1	3.35413	2.68655	0.1	0.1	20.4939
1700110K17Rik	0.1	0.1	0.1	0.1	0.1	0.1	0.1	0.1	0.1	0.1	0.30031	0.1	0.1	0.1	2.00155
1700110M21Rik	0.1	0.1	0.1	0.1	0.1	0.1	0.1	0.1	0.1	0.1	0.1	0.1	0.1	0.1	1
1700111N16Rik	0.1	0.1	0.1	0.1	0.1	0.1	0.1	0.1	0.1	0.1	0.1	0.1	0.1	0.1	1
1700112E06Rik	0.1	0.131464	0.110549	0.1	0.977841	1.74664	1.27649	2.62265	0.323786	0.641401	2.4416	1.60469	0.1	0.1	2.94961
1700112H15Rik	0.1	0.1	0.1	0.1	0.1	0.1	0.1	0.1	0.1	0.1	0.1	0.1	0.1	0.1	1
1700113H08Rik	0.1	0.1	0.1	0.1	0.1	0.1	0.1	0.1	0.1	0.1	0.1	0.1	0.1	0.1	1
1700113I22Rik	1.65308	1.76637	0.318826	0.381165	1.58921	1.30239	0.173471	0.268855	0.1	0.1	0.584123	0.1	0.429965	0.696555	0.467516
1700119H24Rik	0.1	0.1	0.1	0.107406	0.1	0.1	0.1	0.1	0.1	0.1	0.1	0.1	0.1	0.1	0.993866
1700120K04Rik	1.81804	1.07326	0.903536	1.16799	0.500549	0.754025	0.185097	0.867658	0.311249	0.135567	0.533533	1.38537	0.396449	0.696395	1.30688
1700121N20Rik	0.1	0.1	0.1	0.1	0.1	0.122547	0.1	0.1	0.1	0.1	0.1	0.1	0.1	0.1	0.981557
1700123I01Rik	0.10431	0.1	0.1	0.1	0.1	0.1	0.1	0.1	0.1	0.1	0.1	0.1	0.1	0.1	0.996421
1700123K08Rik	0.1	0.1	0.1	0.1	0.1	0.1	0.1	0.1	0.1	0.1	0.1	0.1	0.1	0.1	1
1700123L14Rik	0.1	0.1	0.1	0.1	0.1	0.1	0.1	0.1	0.1	0.1	0.1	0.1	0.1	0.1	1
1700123M08Rik	0.458815	0.466023	0.509101	0.852609	0.626218	1.11153	0.29136	0.357036	0.22486	0.279588	0.216407	0.48867	0.370684	0.75708	0.670979
1700123O20Rik	9.14036	8.62279	9.11104	9.10432	8.75433	13.2858	9.06939	11.1785	9.04735	7.54338	5.88998	6.85195	18.7918	22.1993	0.562771
1700125D06Rik	0.1	0.1	0.172293	0.1	0.118271	0.1	0.1	0.1	0.1	0.296681	0.1	0.1	0.270046	0.124221	0.713643
1700125G02Rik	0.1	0.1	0.1	0.1	0.105031	0.1	0.1	0.1	0.1	0.1	0.1	0.1	0.1	0.1	0.995825
1700125G22Rik	0.1	0.1	0.1	0.1	0.1	0.1	0.1	0.1	0.1	0.1	0.1	0.1	0.1	0.1	1
1700125H03Rik	0.718885	0.8788	0.1	0.1	0.129074	0.1	0.336088	0.1	0.1	0.1	0.1	0.1	0.181103	0.1	0.407616
1700125H20Rik	0.1	0.1	0.13589	0.1	0.1	0.1	0.1	0.1	0.123928	0.1	0.1	0.1	0.111232	0.1	0.944101
1700126H18Rik	0.1	0.1	0.1	0.1	0.1	0.1	0.1	0.1	0.1	0.1	0.1	0.1	0.1	0.1	1
1700128F08Rik	0.1	0.1	0.1	0.1	0.1	0.1	0.1	0.1	0.1	0.1	0.1	0.1	0.1	0.1	1
1700129C05Rik	0.1	0.1	0.1	0.1	0.1	0.1	0.1	0.1	0.1	0.1	0.1	0.1	0.1	0.1	1
1810006J02Rik	0.1	0.1	0.1	0.1	0.1	0.1	0.1	0.1	0.1	0.1	0.1	0.1	0.516841	0.906091	0.495268
1810006K21Rik	29.2747	27.7303	48.4714	43.2426	71.2831	90.3839	91.9631	103.137	105.755	110.609	57.9654	89.0305	89.6624	105.54	0.96175
1810007D17Rik	0.1	0.1	0.1	0.1	0.1	0.1	0.1	0.1	0.1	0.1	0.1	0.1	0.1	0.1	1
1810007I06Rik	0.1	0.1	0.1	0.1	0.1	0.1	0.1	0.1	0.1	0.1	0.1	0.1	0.1	0.1	1
1810008A18Rik	4.44748	3.84686	8.63165	8.30593	6.02785	9.6309	7.51675	10.6451	6.84964	8.02782	7.18738	9.19937	4.08366	4.59547	1.19019
1810009A15Rik	5.9529	7.18408	4.84581	5.52854	8.75643	11.6364	9.6355	12.1434	10.8018	9.57435	8.73147	7.51615	20.8514	23.2158	0.749162
1810009J06Rik	0.1	0.1	0.1	0.1	0.1	0.1	0.1	0.1	0.1	0.1	0.1	0.1	0.1	0.1	1
1810010D01Rik	0.1	0.1	0.1	0.1	0.1	0.1	0.1	0.1	0.1	0.1	0.1	0.1	0.1	0.1	1
1810010H24Rik	6.22161	8.57295	1.89602	2.33164	10.3322	13.6125	1.75831	2.85884	0.423814	0.49571	3.51166	3.12191	0.1	0.26183	0.814512
1810011H11Rik	0.1	0.1	0.1	0.1	1.06462	0.373328	0.1	0.1	0.184314	0.1	26.238	33.0931	0.1	0.131465	139.399
1810011O10Rik	5.91288	9.14824	3.92285	2.40752	1.61381	1.08226	0.1	0.1	0.1	0.140441	14.1224	5.88286	41.0844	39.6051	1.1408
1810012P15Rik	0.637494	0.622066	4.15684	4.59586	1.79135	2.02827	1.53088	1.27274	1.02846	1.3551	0.533928	0.686217	0.453721	0.466935	0.36715
1810013D10Rik	16.1181	13.1488	7.50254	6.24047	17.1152	21.7648	18.6297	18.7345	21.5423	22.6447	8.60126	14.2188	9.54605	11.5091	0.74213
1810013L24Rik	21.5846	21.1208	15.5422	13.8921	11.8022	8.18473	9.13038	7.13218	3.52526	3.90643	5.13981	3.0923	12.8752	12.1519	0.350681
1810014B01Rik	2.98794	2.0643	0.700039	0.639546	4.41929	4.08712	2.14984	1.75432	0.334168	0.79497	1.37655	0.55265	1.03025	1.45847	0.516282
1810014F10Rik	9.05316	6.29878	7.03491	7.01035	8.07403	13.0706	3.26908	5.18844	4.65212	4.91091	1.48164	3.41588	2.15271	4.07525	0.392901
1810018F18Rik	0.1	0.1	0.1	0.1	0.1	0.1	0.1	0.1	0.1	0.1	0.1	0.1	0.1	0.1	1
1810019D21Rik	0.1	0.116735	0.116935	0.1	0.1	0.1	0.1	0.1	0.1	0.1	0.1	0.1	0.1	0.379411	0.793084
1810019J16Rik	0.1	0.1	0.208492	0.180172	0.1	0.1	0.1	0.1	0.1	0.1	0.1	0.1	0.1	0.1	0.86414
1810020D17Rik	14.1861	12.928	9.32011	10.5864	15.5309	17.7285	24.6296	24.6379	38.1837	33.7136	5.44661	6.99648	10.3689	12.5909	0.332696
1810021B22Rik	0.486635	0.527579	0.138439	0.1	0.42071	0.718978	0.105391	0.496397	0.765658	0.165779	0.540225	1.61641	0.1	0.101719	3.13519
1810022K09Rik	0.643101	0.369544	1.27582	1.28066	0.838325	1.14446	0.475555	0.543886	1.13082	0.898335	0.353465	0.276272	2.37387	2.5127	0.280151
1810024B03Rik	3.33653	1.53563	0.759573	0.556218	2.64617	2.33976	2.16635	4.23471	1.22268	4.38438	4.94608	3.17151	3.43084	3.87146	1.59773
1810026B05Rik	13.3742	18.9571	17.1706	13.2042	9.37834	6.35091	9.07684	7.69451	3.62255	5.87456	5.24586	2.64516	11.11	12.6134	0.368661
1810026J23Rik	12.4711	14.2711	28.4532	23.6619	18.8109	24.1756	17.4595	23.7478	10.4889	13.1532	9.88366	10.5981	11.41	11.7948	0.585477
1810027O10Rik	53.1292	41.0711	37.0213	37.7736	58.0567	76.9696	93.3805	131.856	124.428	113.422	61.6992	74.9576	111.468	146.322	0.800022
1810029B16Rik	3.66382	3.62958	3.8725	4.48243	3.65096	5.04661	6.86458	6.2242	3.83091	6.16999	0.962849	1.61911	3.07569	3.72977	0.285609
1810030J14Rik	0.1	0.1	0.1	0.1	0.1	0.1	0.1	0.1	0.1	0.1	0.1	0.1	0.1	0.1	1
1810030N24Rik	5.30439	4.87467	5.60786	4.92842	8.87931	11.7018	9.91565	9.35469	11.6781	10.076	1.68933	2.40734	5.94866	6.42587	0.259569
1810030O07Rik	5.70897	5.6991	3.64694	6.05386	8.57329	7.62717	5.76228	5.18113	2.00049	2.68189	6.48184	5.75941	6.78975	6.48754	1.10927
1810031K17Rik	9.99058	10.3535	13.2559	13.901	13.3506	17.6501	17.2738	19.8876	14.7076	17.0524	30.0101	34.3589	27.7339	27.4495	1.90623
1810032O08Rik	2.19911	2.05337	4.62098	2.99914	2.86067	1.97782	1.26395	4.62132	0.150731	1.73809	11.5618	4.54487	4.57447	7.64124	2.63319
1810033B17Rik	0.1	0.1	0.1	0.31112	0.1	0.1	0.1	0.1	0.1	0.1	1.55093	0.544164	0.1	0.1	8.90823
1810035I16Rik	0.1	0.1	0.1	0.1	0.1	0.1	0.1	0.1	0.1	0.1	0.1	0.1	0.1	0.1	1
1810035L17Rik	13.6732	17.4648	20.3537	23.4191	27.5677	28.8029	34.5651	30.7581	30.6066	32.3927	19.1986	19.5469	46.6217	54.9262	0.643699
1810037I17Rik	20.8763	25.7975	11.4261	12.041	29.3731	38.0724	55.8283	65.4462	93.7109	85.9353	14.3382	15.9199	72.1279	81.0687	0.306823
1810041L15Rik	1.02003	1.41183	6.46482	4.33302	21.4863	26.9469	94.808	113.98	14.5026	20.5	0.414952	0.394879	0.115287	0.1	0.0158963
1810043G02Rik	5.31744	5.98885	8.75732	8.56529	4.34948	5.72917	1.84316	3.32893	1.90073	2.62425	8.56589	11.2906	5.19733	6.34671	1.98735
1810043H04Rik	5.62346	4.05517	5.50691	4.98197	7.73048	13.2041	5.49069	9.44955	8.87026	10.4366	9.75371	15.2077	14.9207	16.2121	1.40651
1810044D09Rik	2.47985	1.82496	1.74434	0.787468	0.993451	2.17017	2.87163	3.59669	6.05831	4.63314	1.02008	2.32791	2.26104	1.88971	0.641566
1810046J19Rik	10.4295	10.1721	31.5303	28.6244	24.8373	40.004	45.0037	62.3535	75.6175	68.6575	24.3689	32.8405	27.5947	32.9252	0.749878
1810046K07Rik	0.1	0.1	0.1	0.1	0.1	0.1	0.1	0.1	0.1	0.1	0.1	0.1	0.1	0.1	1
1810048J11Rik	5.04489	4.83249	5.29328	6.25592	5.52213	5.05096	4.41414	3.20421	1.92347	2.20704	0.99074	1.17049	1.55951	1.58761	0.276516
1810049H13Rik	1.7152	1.14742	1.59539	2.67625	0.967828	1.9357	1.1616	0.914185	2.56586	1.33312	1.64428	4.24734	1.87302	1.24933	1.84739
1810053B23Rik	0.1	0.1	0.1	0.1	0.1	0.1	0.1	0.1	0.1	0.1	0.1	0.1	0.1	0.1	1
1810055G02Rik	10.0762	10.2758	8.1025	8.76473	10.1917	17.1588	8.15339	9.61028	5.57116	7.24606	2.96519	3.96141	0.575125	0.814961	0.430487
1810058I24Rik	1.15075	0.864549	1.18088	1.07889	2.24073	2.48681	4.46342	3.82834	3.00508	2.65994	1.52834	1.37101	0.74449	1.35824	0.694118
1810062G17Rik	0.258554	0.246443	0.1	0.1	0.1	0.1	0.104747	0.1	0.1	0.116995	0.1	0.1	0.709089	0.276222	0.51902
1810062O18Rik	0.350261	0.235099	0.498282	0.328756	0.187567	0.285393	0.287819	0.405062	0.1	0.102353	0.379308	0.34682	0.1	0.174292	1.42616
1810063B05Rik	4.74268	5.04305	5.89541	6.46675	9.14426	14.1401	9.28427	7.75155	9.83605	8.54151	4.42778	6.32576	9.87258	9.76002	0.642141
1810063B07Rik	1.85427	1.52891	1.15298	1.18339	1.90697	3.1074	1.47826	1.18106	2.04896	1.61787	4.84666	6.96553	6.60366	8.026	2.23647
1810064F22Rik	0.1	0.1	0.1	0.1	0.1	0.1	0.1	0.1	0.1	0.1	0.1	0.1	0.1	0.1	1
1810065E05Rik	0.1	0.1	0.1	0.1	0.1	0.1	0.1	0.1	0.1	0.1	0.1	0.1	0.1	0.1	1
1810074P20Rik	14.0148	11.5809	3.57358	4.74877	11.1664	6.57697	8.05343	4.28375	2.25677	2.92404	3.6645	2.01436	6.83685	7.19525	0.409477
2010001E11Rik	0.1	0.1	0.1	0.1	0.1	0.1	0.1	0.1	0.1	0.1	0.1	0.1	0.1	0.1	1
2010001M06Rik	0.488764	0.123734	0.993998	0.368996	0.1	0.1	0.1	0.1	0.512497	0.190472	0.723291	0.1	0.1	0.110683	1.50183
2010001M09Rik	1.11521	1.63371	0.1	0.154861	0.107145	0.10817	0.178154	0.1	0.1	0.427165	0.645907	0.797031	0.1	0.1	2.04943
2010002M12Rik	0.1	0.1	0.1	0.1	0.1	0.1	0.1	0.1	0.1	0.1	0.1	0.1	0.1	0.1	1
2010002N04Rik	18.3377	12.7765	0.670015	1.02095	5.14347	3.13892	0.918707	0.89781	1.80995	2.88116	38.0226	25.7951	1.84743	2.76346	7.33453
2010003K11Rik	0.1	0.1	0.1	0.1	0.1	0.1	0.1	0.1	0.1	0.1	0.1	0.1	0.1	0.1	1
2010003K15Rik	0.1	0.1	0.1	0.145868	0.1	0.1	0.1	0.1	0.1	0.1	0.1	0.1	0.1	0.1	0.963184
2010005H15Rik	0.1	0.1	0.1	0.1	0.1	0.1	0.1	0.1	0.140549	0.1	0.226699	0.534981	0.1	0.373635	3.01818
2010007H12Rik	6.36463	5.90648	7.72161	5.57398	6.87629	10.9841	6.77168	9.06639	7.11493	6.37309	5.69943	10.3408	7.11682	8.99163	1.08305
2010009K17Rik	0.1	0.1	0.1	0.1	0.1	0.1	0.1	0.1	0.1	0.1	0.1	0.1	0.1	0.1	1
2010011I20Rik	12.8566	17.9732	10.5836	10.8554	2.63565	3.62824	0.40797	0.591652	0.650449	1.0252	3.8828	5.01689	8.8563	8.32104	0.681227
2010012O05Rik	5.79011	5.68028	9.78659	8.91117	7.37872	8.59516	6.1025	5.37346	2.8495	4.19326	4.09893	2.04566	4.17359	4.20377	0.504772
2010015L04Rik	0.782694	1.39891	1.67123	2.17736	1.69729	2.09411	0.392988	0.845763	0.1	0.491965	6.27999	4.44632	0.1	0.1	5.42998
2010016I18Rik	0.1	0.1	0.1	0.1	0.1	0.1	0.1	0.1	0.1	0.1	0.1	0.1	0.1	0.1	1
2010106E10Rik	0.1	0.1	0.1	0.184533	0.1	0.1	0.1	0.1	0.1	0.1	0.1	0.1	0.1	0.1	0.934192
2010106G01Rik	15.6859	15.0758	7.33236	7.27608	26.1335	19.4114	15.398	7.93577	3.58076	4.03734	8.70686	6.19581	25.5671	26.2827	0.514723
2010107E04Rik	63.5384	45.8755	99.829	102.97	94.9413	114.583	98.9425	98.6807	116.915	113.826	73.8408	99.3564	182.611	225.548	0.765084
2010107G12Rik	0.382152	0.221103	0.152321	0.252923	0.206751	0.145125	0.1	0.1	0.1	0.1	0.1	0.1	0.1	0.1	0.612128
2010107G23Rik	0.28169	0.422244	12.1801	8.02204	3.66787	5.14967	1.42125	2.40147	0.603847	1.0548	0.463785	0.368562	0.301944	0.237893	0.139715
2010107H07Rik	0.382122	1.45687	0.803016	4.418	3.77889	2.25544	2.4878	3.2729	1.42233	1.10624	3.57407	8.88592	4.46275	4.90429	2.43116
2010109I03Rik	0.1	0.1	0.1	0.1	0.1	0.1	0.1	0.1	0.1	0.1	0.423583	0.345412	0.1	0.1	3.84498
2010109K11Rik	2.14666	2.48993	3.77023	2.81321	3.77904	4.07656	2.62899	2.02821	1.37859	1.57026	2.18061	1.40279	3.15074	3.39565	0.647056
2010110P09Rik	0.409212	0.371752	0.157289	0.1	0.339741	0.18408	0.1	0.1	0.10303	0.198301	1.68035	0.284506	9.27541	9.44526	0.56722
2010111I01Rik	0.572798	0.74846	1.51007	1.83241	1.43355	1.26813	1.67783	2.2215	1.41327	1.42147	2.35058	2.19931	4.77633	4.54157	1.16577
2010204K13Rik	0.1	0.616047	1.00619	1.59183	0.998565	1.49166	0.161245	0.184476	0.58484	1.07672	0.486237	0.443336	0.78262	1.13678	0.573163
2010300C02Rik	0.1	0.1	1.73819	1.60526	1.89722	3.46995	0.276327	0.71148	0.29338	1.5336	0.747007	1.34432	1.97736	1.69792	0.814769
2010305A19Rik	1.6711	1.97003	3.15688	2.48846	1.5029	2.13395	0.875806	0.89437	1.19123	1.00528	1.92472	1.99849	4.3398	4.71909	0.907139
2010315B03Rik	0.1	0.1	0.1	0.1	0.1	0.1	0.1	0.1	0.1	0.1	0.1	0.1	0.1	0.1	1
2010317E24Rik	4.69431	5.18301	1.17452	1.4411	24.1498	38.1404	3.62149	4.81462	0.13806	0.236127	0.206804	0.1	0.452607	0.693958	0.0217232
2010320M18Rik	5.19553	4.01926	4.84086	5.04157	4.40452	7.12981	3.4212	4.50253	4.42825	3.41838	4.05259	4.29851	9.4818	10.8174	0.751211
2010321M09Rik	7.615	6.99851	3.95924	4.42525	13.6396	18.9515	12.9909	13.7671	6.37834	7.1833	6.19038	5.17257	9.39949	9.57967	0.593429
2200002D01Rik	0.1	0.1	0.1	0.139964	0.1	0.1	0.1	0.1	0.1	0.1	0.1	0.306996	1.58096	1.25005	0.630844
2200002J24Rik	0.1	0.1	0.1	0.1	0.1	0.1	0.1	0.1	0.1	0.1	0.1	0.1	0.1	0.1	1
2200002K05Rik	0.160815	0.1	4.57561	4.95241	6.34173	5.91637	1.14424	0.987558	0.1	0.1	0.1	0.1	0.1	0.1	0.0488227
2210009G21Rik	0.861643	1.01685	1.31011	1.65106	2.28029	1.95692	2.07715	1.24789	0.388696	0.914294	0.361793	0.56329	0.932637	1.38945	0.346322
2210010C04Rik	0.1	0.1	0.1	0.1	0.1	0.1	0.1	0.1	0.1	0.1	0.1	0.1	0.1	0.1	1
2210010C17Rik	0.1	0.1	0.1	0.1	0.1	0.1	0.1	0.1	0.1	0.1	0.1	0.1	0.1	0.1	1
2210012G02Rik	1.25914	1.11851	1.35919	1.22974	1.11473	1.07135	2.4606	1.75959	2.56987	2.41761	1.80679	1.89664	0.749466	0.731528	1.24545
2210013O21Rik	9.86667	7.7623	30.5273	29.4427	16.3799	20.6853	19.3019	18.7541	21.2086	21.238	10.3734	10.7984	37.1157	38.9488	0.468351
2210015D19Rik	4.54533	3.41327	2.76878	2.99368	3.70932	6.15641	4.3159	5.22421	6.09421	6.18568	3.68937	3.11117	3.50287	3.75224	0.774815
2210016F16Rik	1.83475	1.47423	2.32565	2.65221	2.67602	4.24175	2.0376	2.89587	1.60341	1.78332	7.38345	10.5434	1.12553	1.46269	4.11907
2210016L21Rik	8.16754	7.27719	35.723	36.1562	16.9671	25.244	11.7981	15.2048	14.2158	16.0696	6.7381	7.86945	11.2246	12.222	0.416823
2210018M11Rik	10.7427	9.01243	3.02894	4.87498	7.89075	5.04079	5.62049	2.84453	1.70756	1.62179	1.62316	1.35417	4.27603	4.38257	0.292643
2210019I11Rik	0.1	0.1	0.1	0.1	0.1	0.1	0.1	0.1	0.1	0.1	0.1	0.1	0.1	0.1	1
2210020M01Rik	0.1	0.100059	0.1	0.173999	0.1	0.1	0.1	0.237865	0.188661	0.375949	0.1	0.115389	0.1	0.1	0.727447
2210021J22Rik	2.21255	2.31182	2.14936	1.64317	3.16079	3.73139	3.46663	3.46445	4.03485	4.34668	4.05018	5.0643	8.0765	9.52545	1.13638
2210039B01Rik	0.1	0.1	0.1	0.1	0.1	0.1	0.1	0.1	0.1	0.1	0.1	0.1	0.1	0.1	1
2210403K04Rik	0.1	0.1	0.1	0.1	0.1	0.1	0.1	0.1	0.1	0.1	0.1	0.1	0.1	0.1	1
2210404J11Rik	8.13722	6.68624	2.07218	3.51713	7.17043	5.51691	6.47264	6.10394	1.76363	2.75639	1.91693	0.876806	2.62015	2.72163	0.301816
2210404O07Rik	0.1	0.553966	0.6667	1.11753	0.429534	0.240645	0.1	0.400361	0.1	0.263175	2.34562	1.63537	0.665978	1.03357	4.21161
2210407C18Rik	0.1	0.1	0.1	0.1	0.1	0.1	0.1	0.1	0.1	0.1	0.1	0.1	0.1	0.1	1
2210408F21Rik	0.238764	0.1	2.14721	2.84571	0.424928	0.881495	0.144137	0.125563	0.286934	0.7504	0.634314	0.271957	0.1	0.1	0.667592
2210408I21Rik	3.61662	3.1877	1.68791	1.87724	2.42691	1.82415	1.60668	1.12748	0.396015	0.643059	0.446496	0.320472	1.84094	1.78708	0.208966
2210409E12Rik	0.1	0.1	0.1	0.1	0.1	0.1	0.1	0.1	0.1	0.1	0.1	0.1	0.1	0.1	1
2210411K11Rik	1.81473	1.62362	2.18476	1.70424	2.7395	2.85658	1.80923	1.64284	1.35801	1.69662	0.408439	0.927619	4.46256	4.55194	0.281823
2210414B05Rik	0.1	0.1	0.1	0.1	0.1	0.1	0.1	0.1	0.1	0.1	0.1	0.1	0.1	0.1	1
2210415F13Rik	0.1	0.1	0.1	0.1	0.1	0.1	0.1	0.1	0.1	0.1	0.1	0.1	0.1	0.1	1
2210417A02Rik	0.1	0.1	0.1	0.1	0.1	0.1	0.1	0.1	0.1	0.1	0.1	0.1	0.119201	0.320936	0.833254
2210417K05Rik	0.1	0.1	0.1	0.1	0.166818	0.1	0.1	0.1	0.1	0.1	0.1	0.1	0.1	0.1	0.947255
2300002M23Rik	0.1	0.1	0.1	0.1	0.1	0.1	0.1	0.1	0.1	0.1	0.1	0.1	0.1	0.1	1
2300003K06Rik	0.1	0.1	0.1	0.1	0.1	0.1	0.1	0.1	0.1	0.1	0.1	0.1	0.1	0.1	1
2300005B03Rik	0.1	0.1	0.1	0.1	0.1	0.1	0.1	0.288357	0.1	0.1	0.1	0.1	0.1	0.1	0.864331
2300009A05Rik	6.22454	5.47361	6.499	6.42582	6.50201	7.19276	7.50286	8.36453	5.73701	5.8148	2.14338	2.7107	3.61073	4.26336	0.395654
2310001A20Rik	31.7799	28.8722	20.8148	22.1073	28.7429	36.8773	20.7023	29.0876	7.43201	11.4872	23.3578	17.7983	21.7186	21.9996	0.876837
2310001H17Rik	0.1	0.1	0.801844	1.66085	0.214915	0.1	0.1	0.1	0.1	0.1	1.03187	0.467774	1.13772	2.32462	1.31549
2310001K24Rik	0.1	0.1	0.1	0.104088	0.1	0.1	0.1	0.1	0.1	0.101583	0.1	0.1	0.1	0.1	0.995296
2310002J15Rik	0.1	0.1	0.124769	0.1	0.1	0.281827	0.1	0.1	0.1	0.1	0.1	0.1	0.1	0.1	0.853123
2310002L09Rik	0.1	0.1	0.1	0.1	0.1	0.1	0.1	0.1	0.1	0.1	0.1	0.1	0.1	0.1	1
2310002L13Rik	0.1	0.1	0.1	0.1	0.1	0.1	0.1	0.1	0.1	0.1	0.1	0.1	0.1	0.1	1
2310003C23Rik	8.43336	6.97649	9.8736	6.87732	9.413	11.9742	6.37916	8.04153	6.43546	6.67193	8.19106	11.6193	7.68303	8.2147	1.22572
2310003F16Rik	19.2754	21.4211	42.4712	44.4186	35.6935	25.781	30.7659	21.6445	19.8435	22.3205	17.1756	13.1997	38.7249	47.8152	0.492339
2310003H01Rik	4.77084	5.25586	14.2818	11.1638	5.1598	7.5955	2.74861	4.49449	2.19493	3.01124	7.75242	10.8401	3.60968	3.95595	1.63468
2310003L22Rik	6.63054	4.63514	7.55856	6.49775	5.9088	7.51653	4.17152	5.05304	4.20156	4.13712	1.50243	1.13758	3.66727	3.87099	0.248087
2310004I24Rik	6.64934	5.517	4.06715	3.98871	5.22023	7.82551	3.65111	3.80537	1.99844	1.98051	3.50864	2.61568	8.11567	8.35689	0.60066
2310004N24Rik	8.0225	8.7973	15.6591	14.1688	17.6598	26.5431	19.9964	30.2915	21.9129	21.6553	22.8104	27.0376	4.58903	5.32437	1.53678
2310005A03Rik	0.1	0.1	0.1	0.1	0.1	0.1	0.1	0.1	0.1	0.1	0.1	0.1	0.1	0.1	1
2310005G13Rik	0.1	0.1	0.1	0.1	0.1	0.1	0.1	0.1	0.1	0.1	0.1	0.1	0.245423	0.247508	0.803788
2310007B03Rik	0.1	0.1	0.1	0.1	0.1	0.1	0.267074	0.113458	0.221647	0.186543	0.1	0.1	0.1	0.1	0.755324
2310007L24Rik	0.1	0.1	0.1	0.1	0.1	0.1	0.1	0.1	0.1	0.1	0.1	0.1	0.1	0.109009	0.992548
2310008H04Rik	2.61124	3.32678	0.560397	0.928063	4.99125	4.55632	2.93823	3.14995	1.29426	1.6566	3.6351	2.99478	3.19366	3.62527	1.2116
2310008H09Rik	5.26033	4.83204	5.56475	5.38217	6.09651	6.12288	5.30717	4.33573	2.44647	3.53912	5.33638	3.75077	7.24957	7.64762	0.8548
2310009A05Rik	0.1	0.1	1.33958	2.58975	0.592692	2.78978	2.60351	1.63457	0.1	1.60301	2.68867	0.952631	0.894579	1.88335	1.34607
2310009B15Rik	2.23218	2.54982	6.00278	5.72258	4.72417	6.85752	4.12146	5.44355	3.83971	2.52693	2.85372	3.33393	9.00082	10.6836	0.582778
2310010M20Rik	0.1	0.1	0.1	0.1	0.1	0.1	0.1	0.1	0.1	0.1	0.1	0.1	0.1	0.1	1
2310011J03Rik	5.00866	5.71859	6.25816	5.75844	6.06646	11.2388	10.4137	15.2128	13.5784	15.0105	15.0053	22.814	12.1917	13.8614	1.88597
2310014F07Rik	0.1	0.1	0.1	0.1	0.1	0.1	0.1	0.1	0.115874	0.1	0.1	0.1	0.1	0.1	0.986944
2310014H01Rik	2.40436	2.76659	4.58313	4.32903	16.2351	17.9901	10.4426	15.1377	1.48352	2.44496	130.432	160.427	26.9132	25.2016	13.4313
2310014L17Rik	0.312293	0.377166	0.312491	0.163652	0.515666	0.221677	0.64922	0.671646	0.468104	0.543461	0.558392	0.264934	0.353259	0.304406	1.00959
2310015A10Rik	4.60615	4.51734	1.40868	1.12759	8.97047	9.65869	2.9632	3.50655	3.35046	4.02489	2.899	2.96936	2.3804	2.84638	0.713322
2310015B20Rik	0.160963	0.38695	0.1	0.149721	0.1	0.1	0.1	0.1	0.1	0.1	0.1	0.1	0.131623	0.1	0.736532
2310015D24Rik	0.1	0.1	0.1	0.1	0.1	0.1	0.1	0.1	0.1	0.1	0.1	0.1	0.1	0.1	1
2310016C08Rik	4.58437	3.99136	4.44206	3.43429	7.84276	10.0936	5.50056	7.51593	3.23793	4.43175	69.9928	67.1328	189.316	197.922	1.86012
2310016M24Rik	15.4437	13.2262	26.3461	24.9766	33.0761	44.1697	23.6339	28.0416	30.1044	26.8623	25.5127	42.9047	33.3539	42.6628	1.20067
2310021P13Rik	29.4504	29.5706	26.4261	27.1457	17.4347	20.4606	15.6917	22.575	5.45861	6.80781	30.1975	30.8063	14.9318	13.2648	1.59683
2310022A10Rik	4.04186	4.01799	7.54232	5.47701	4.35889	6.2539	2.52624	3.0037	1.39184	1.71621	6.38749	7.18451	1.98393	2.03958	1.83598
2310022B05Rik	52.1764	54.2428	15.6251	15.7861	18.9513	21.7419	20.9522	29.1663	31.9821	34.5837	36.9224	39.2885	19.3301	19.1779	1.37022
2310028H24Rik	13.2216	13.1193	46.1479	44.687	16.6953	20.3897	26.8178	26.5349	34.0659	35.9376	11.4055	12.373	3.57596	3.32087	0.501455
2310028O11Rik	15.0573	13.1458	16.2314	18.1884	19.3662	23.7292	15.7017	22.1867	12.7294	15.2178	18.8938	17.9236	30.8536	37.8746	0.919354
2310030A07Rik	0.1	0.1	0.1	0.1	0.1	0.1	0.1	0.1	0.1	0.1	0.1	0.1	0.1	0.1	1
2310030G06Rik	0.1	0.255169	0.284948	0.224946	0.1	0.180594	0.1	0.158294	0.1	0.1	0.1	0.1	0.63259	1.05216	0.364886
2310030N02Rik	4.07609	3.89069	3.89369	3.47423	2.97326	5.22531	1.19838	1.56216	0.494395	0.847319	1.98881	1.69419	2.88621	2.81112	0.662951
2310033E01Rik	0.195935	0.1	0.1	0.1	0.1	0.1	0.1	0.1	0.1	0.1	0.1	0.1	0.1	0.18328	0.87006
2310033P09Rik	4.79355	4.74027	3.93159	5.07767	3.01126	5.33905	3.64198	3.33437	2.85079	3.09294	8.30231	9.89314	6.13043	6.2978	2.08976
2310034C09Rik	0.1	0.1	0.1	0.1	0.1	0.1	0.1	0.1	0.1	0.1	0.1	0.1	0.1	0.1	1
2310034G01Rik	0.332237	0.266537	0.157989	0.1	0.525851	0.760382	0.304198	0.3819	0.1	0.189452	0.1	0.16805	0.435817	0.434533	0.403194
2310034O05Rik	0.1	0.1	0.1	0.1	0.1	0.1	0.1	0.1	0.1	0.1	0.1	0.1	0.1	0.1	1
2310035C23Rik	10.6127	10.0756	13.1535	13.8013	8.77025	5.65505	19.7385	12.508	5.90859	7.61083	1.86812	1.11432	5.38258	5.61811	0.150584
2310035K24Rik	6.16535	4.43593	3.33489	2.67122	5.90516	7.18075	2.95511	3.19761	4.63674	3.88822	10.2694	11.0346	3.26698	3.79523	2.48524
2310036O22Rik	25.0689	29.0372	57.824	54.8856	35.994	46.6066	35.3102	43.756	38.854	34.504	62.8534	79.1061	55.9937	60.1548	1.64435
2310037I24Rik	4.92308	4.56385	4.22332	4.0891	5.83	6.07488	3.9098	6.42078	2.44885	2.16802	3.54771	3.63982	3.19733	4.26995	0.827438
2310039H08Rik	2.38961	3.91764	5.27666	4.87221	2.95994	5.19742	4.219	5.23074	3.9269	4.14894	2.9528	2.87771	7.25629	9.23577	0.596663
2310040G24Rik	0.142869	0.1	0.126125	0.232932	0.1	0.1	0.1	0.1	0.20999	0.288363	0.1	0.1	0.335568	0.447417	0.525563
2310042D19Rik	3.3414	3.4191	1.15168	2.1176	1.13148	0.691677	6.27137	3.63616	0.780457	0.878785	0.253198	0.151094	0.338652	0.224362	0.101146
2310042E22Rik	0.1	0.1	0.1	0.1	0.1	0.1	0.1	0.1	0.1	0.1	0.1	0.1	0.1	0.1	1
2310043J07Rik	0.1	0.1	0.1	0.1	0.1	0.1	0.1	0.1	0.1	0.1	0.1	0.1	0.1	0.1	1
2310043L19Rik	0.1	0.1	0.1	0.1	0.1	0.1	0.1	0.1	0.1	0.1	0.1	0.1	0.1	0.1	1
2310044G17Rik	15.7117	11.5845	12.1769	11.7323	23.3612	22.5385	11.356	9.74733	4.54808	6.01078	2.46728	2.04744	3.08219	3.03413	0.200827
2310044H10Rik	39.4582	41.0633	60.8331	57.2891	81.0506	126.151	84.4743	125.107	82.468	83.3401	54.7478	88.3019	41.4474	43.5962	0.990789
2310045N01Rik	5.77615	5.95641	6.6303	9.58925	8.23755	11.7222	9.10213	9.49057	13.6713	14.0396	14.5517	18.7877	15.0513	17.1938	1.58181
2310046A06Rik	0.108037	0.154576	1.29489	2.3326	0.613776	0.509908	0.152254	0.1	0.292831	0.616008	0.518125	0.328852	0.1	0.1	0.797169
2310046K01Rik	0.218468	0.199299	0.145727	0.1	0.108012	0.112516	0.1	0.1	0.1	0.1	0.313585	0.157231	14.7365	14.0517	0.0939372
2310046O06Rik	4.83073	4.99686	6.55299	5.37414	6.70825	7.84849	5.74506	7.70644	3.24691	4.14353	4.41944	5.26242	8.82523	9.16809	0.773036
2310047B19Rik	3.03185	2.65302	4.25924	4.26894	3.90314	7.98925	3.62213	4.71665	3.89123	4.52792	1.54005	3.14726	3.31173	5.19483	0.547478
2310047M10Rik	7.28355	7.01776	10.3964	9.69909	6.10993	8.2159	4.56976	6.37038	7.25345	8.16908	16.9455	20.4349	9.67054	9.95916	2.36797
2310050B05Rik	0.1	0.1	0.10593	0.126046	0.122812	0.1	0.123638	0.1	0.1	0.1	0.1	0.1	0.1	0.1	0.938654
2310050C09Rik	0.1	0.1	0.1	0.1	0.1	0.1	0.1	0.1	0.1	0.1	0.1	0.1	0.1	0.1	1
2310057J16Rik	1.06319	0.961738	14.1531	12.9384	4.81816	5.96737	1.68863	3.19573	0.346678	0.705094	0.355487	0.386459	0.1	0.124075	0.0966449
2310057J18Rik	0.1	0.1	0.1	0.1	0.1	0.1	0.1	0.1	0.1	0.1	0.1	0.1	0.1	0.1	1
2310057M21Rik	4.38264	3.2058	3.56241	3.62304	3.03211	3.60414	3.03407	5.24275	1.51774	1.98264	3.09989	3.49004	2.26496	2.39798	1.04463
2310057N15Rik	0.1	0.1	0.1	0.1	0.1	0.1	0.1	0.1	0.1	0.1	0.1	0.1	0.1	0.1	1
2310061C15Rik	2.57477	2.68467	1.58359	1.23005	4.70244	6.47717	4.12915	5.36872	3.85423	3.49245	4.19283	4.57857	6.03394	6.98888	1.07142
2310061I04Rik	19.6038	13.7584	22.1345	23.1361	13.9712	17.3768	9.57343	11.3526	5.6803	6.21206	5.46004	7.31899	5.2998	4.89451	0.50116
2310061J03Rik	1.38513	1.59308	3.61283	4.27872	1.45677	2.01439	2.62318	2.85391	2.18064	2.46818	2.04875	1.72947	4.00495	3.37789	0.711761
2310061N02Rik	0.1	0.1	0.1	0.1	0.1	0.1	0.1	0.1	0.1	0.1	0.1	0.1	0.1	0.1	1
2310065F04Rik	0.1	0.1	0.1	0.1	0.1	0.1	0.1	0.1	0.1	0.1	0.1	0.1	0.1	0.1	1
2310067B10Rik	12.0472	10.5399	13.6367	14.3573	9.96525	11.8011	7.12164	7.72991	2.82271	3.41614	7.20625	8.24429	3.88924	3.35518	0.92075
2310068J16Rik	0.292281	0.312367	0.738918	0.622143	0.189079	0.1	0.26824	0.371974	0.129511	0.182686	0.611575	0.276146	0.134467	0.304823	1.46067
2310069B03Rik	0.1	0.1	0.1	0.1	0.1	0.1	0.1	0.1	0.1	0.1	0.1	0.1	0.1	0.1	1
2310069G16Rik	4.06955	3.93019	1.48254	1.32267	2.11474	2.99446	0.769703	1.03524	0.975936	1.11212	0.1	0.1	0.1	0.1443	0.0598461
2310079F23Rik	1.23305	1.11244	1.58988	1.3426	1.01106	0.99605	0.975316	0.778346	0.371467	0.452961	1.23051	1.86285	0.867124	0.868514	1.60018
2310079G19Rik	0.1	0.1	0.1	0.1	0.1	0.1	0.1	0.1	0.1	0.1	0.1	0.1	0.1	0.1	1
2400001E08Rik	13.656	14.8828	15.7015	13.8545	20.7095	33.8468	25.91	36.0972	36.405	36.8355	47.2823	74.9593	21.6702	25.3088	2.4873
2400003C14Rik	49.0888	40.8528	41.0841	42.9147	46.6858	48.0392	41.5937	52.5016	29.227	32.7148	46.9412	38.8025	37.1322	38.8802	1.02746
2410001C21Rik	7.89614	7.71931	16.4311	18.9909	12.7403	21.8551	13.8119	20.5155	16.3294	16.9914	36.2841	42.0405	16.5627	18.9773	2.48885
2410002F23Rik	14.4334	14.6322	33.1661	28.8292	23.7792	28.1964	18.4665	28.7853	8.7705	12.4119	19.8999	19.4242	8.28951	8.84444	1.03211
2410002I01Rik	7.44224	6.05112	3.77904	3.89941	3.49828	3.53391	3.10369	4.35724	2.20572	2.60359	3.74046	4.90156	1.27584	1.22307	1.20662
2410002O22Rik	10.1728	9.89687	10.2016	12.1685	16.8826	12.5623	15.0968	10.7731	6.30742	6.55887	1.87072	1.93991	10.898	11.8093	0.171485
2410003K15Rik	8.97871	9.79857	7.18607	7.83507	7.21193	10.3631	4.79533	6.19247	4.40347	3.95826	6.23511	6.40608	8.89041	12.1742	0.826333
2410004A20Rik	0.1	0.1	0.1	0.1	0.1	0.1	0.1	0.1	0.1	0.1	0.1	0.163642	0.1	0.1	1.31821
2410004B18Rik	9.36753	10.7878	17.9631	18.0315	14.0281	20.9892	14.6501	21.5358	11.3037	11.0304	8.23093	5.98408	11.3944	13.5792	0.488317
2410004I01Rik	0.513223	0.41211	0.212895	0.506392	0.112305	0.114509	0.1	0.1	0.1	0.1	0.1	0.1	0.1	0.1	0.485548
2410004N09Rik	7.28761	8.34424	13.2058	14.4102	8.31065	7.58455	5.08294	5.32387	3.59	5.72226	9.62989	6.55983	13.5103	14.1326	0.912054
2410004P03Rik	0.254647	2.08431	0.263826	0.494191	0.119919	0.445955	0.1	0.280264	0.1	0.110144	0.1	0.1	0.104951	0.225915	0.261773
2410006H16Rik	47.2781	34.0361	103.753	116.335	48.5295	58.7558	43.0158	84.5735	56.4072	65.7572	155.276	108.125	148.974	163.625	1.62754
2410007B07Rik	0.1	0.1	0.1	0.1	0.1	0.1	0.1	0.1	0.1	0.1	0.1	0.1	0.1	0.1	1
2410012M07Rik	0.1	0.1	0.1	0.1	0.1	0.1	0.1	0.1	0.1	0.1	0.1	0.1	0.1	0.1	1
2410015M20Rik	12.3542	11.8324	20.5591	20.1752	18.9228	28.4232	23.6429	27.9062	30.4224	33.33	20.4396	29.5702	44.1703	56.7713	0.913393
2410016O06Rik	1.58491	2.01896	2.36169	2.19159	4.64273	9.2523	1.42109	2.70062	0.905512	1.18454	10.2545	11.0571	1.62809	1.52185	4.07049
2410017I17Rik	0.1	0.1	0.1	0.1	0.1	0.1	0.1	0.1	0.1	0.1	0.1	0.1	0.1	0.1	1
2410017P09Rik	6.4145	6.71053	3.65511	4.81753	7.30968	10.4889	10.6448	13.8799	7.16847	8.13586	7.29503	6.91019	5.77475	5.92251	0.937405
2410018L13Rik	0.1	0.1	0.153757	0.18539	0.1	0.1	0.173245	0.135134	0.1	0.1	0.1	0.1	0.110592	0.144789	0.798453
2410022L05Rik	6.86655	6.81102	17.9701	14.754	15.9354	20.1576	8.29192	10.8452	6.53544	6.36836	12.4833	16.2191	3.39405	3.88067	1.41379
2410042D21Rik	6.86315	7.59196	4.70565	4.49882	7.25599	6.22163	6.46364	4.43573	1.76856	1.71723	0.977997	0.730668	9.68852	11.6409	0.140724
2410057H14Rik	0.1	0.1	0.392187	0.1	0.204752	0.308034	0.423117	0.108795	0.100342	0.388949	0.1	0.1	0.1	0.1	0.494606
2410066E13Rik	1.15193	2.2854	49.1811	52.346	3.17948	5.30924	4.02979	3.32283	9.31317	10.1242	1.68795	1.74305	4.12412	3.66632	0.139063
2410075B13Rik	0.735681	0.673807	2.14798	2.41364	1.86485	2.99394	1.45591	1.64397	0.748891	0.904159	0.442661	1.10396	1.12265	0.994422	0.52428
2410076I21Rik	0.142484	0.1	12.1864	14.2394	0.342019	0.275683	0.30458	0.1	0.135846	0.185998	1.69174	1.76474	0.123591	0.168296	0.732711
2410088K16Rik	0.1	0.1	0.1	0.1	0.1	0.1	0.1	0.1	0.1	0.1	0.1	0.1	0.208462	0.362497	0.763865
2410089E03Rik	5.53751	5.48077	4.20665	8.95391	5.33131	2.97519	3.66327	1.87158	0.569617	0.812396	0.538772	0.527007	1.43234	1.36552	0.151532
2410091C18Rik	4.95393	3.83446	4.66612	6.71099	7.00609	6.54019	4.68761	4.05037	2.35905	2.6649	4.85137	5.28649	5.23905	5.76188	1.04023
2410114N07Rik	0.1	0.1	0.1	0.1	0.1	0.1	0.1	0.1	0.1	0.1	0.1	0.1	0.1	0.1	1
2410127L17Rik	2.36111	2.62443	1.78477	1.50106	8.15006	5.75692	2.34167	1.57525	0.485567	0.517947	0.665603	0.455012	2.17322	2.18733	0.213726
2410131K14Rik	5.11959	5.84081	12.7513	10.5654	5.56223	8.42268	4.71154	5.32167	2.54545	3.32948	7.41979	9.52557	2.15319	2.03449	1.48735
2410137F16Rik	0.1	0.1	1.13961	1.75484	0.1	0.1	0.1	0.1	0.1	0.1	0.1	0.1	0.1	0.1	0.30813
2410137M14Rik	0.1	0.1	0.161763	0.460283	0.1	0.1	0.1	0.1	0.1	0.13201	0.1	0.1	0.1	0.1	0.725489
2410141K09Rik	0.1	0.1	0.1	0.1	0.1	0.1	0.1	0.1	0.1	0.1	0.1	0.1	0.1	0.1	1
2500003M10Rik	40.7174	46.7248	40.0515	34.5191	85.6863	106.22	82.5182	104.724	48.1724	48.3054	35.6732	26.0376	33.6222	35.6592	0.523772
2500004C02Rik	2.17964	1.96478	1.57388	0.981964	3.07302	2.94739	2.64575	2.82195	1.49903	1.45992	0.522251	0.554399	1.29962	1.22522	0.27289
2510002D24Rik	3.61009	2.92223	4.3232	4.90027	3.60384	4.21669	1.84257	2.12741	2.38565	2.3804	2.56782	1.91484	10.207	11.1631	0.501019
2510003D18Rik	0.1	0.1	0.243494	0.208292	0.1	0.154657	0.1	0.1	0.1	0.1	0.1	0.1	0.1	0.1	0.796578
2510003E04Rik	15.3948	16.4279	24.2739	28.4324	25.9117	31.9027	34.3314	36.1347	39.5076	40.5764	9.33429	10.5861	7.60498	7.61525	0.387917
2510006D16Rik	24.8021	23.8247	24.6105	23.8641	35.4221	53.4867	42.8251	50.0457	50.4266	48.5024	43.7546	44.3481	55.449	59.2154	1.07339
2510009E07Rik	15.4211	19.8003	20.2808	17.8911	22.4289	21.9125	16.8807	16.0457	12.5553	13.064	13.9739	14.213	11.5171	11.2366	0.849714
2510012J08Rik	6.60788	6.76296	5.81097	6.39512	6.41737	8.29179	3.97234	5.87359	2.83239	2.9316	10.165	10.2157	6.16538	6.17672	1.79202
2510039O18Rik	9.98102	9.70071	10.1544	9.03068	12.415	18.1114	14.8732	20.7334	10.9974	11.9244	41.4474	62.9233	17.1191	17.946	3.84218
2510049J12Rik	0.1	0.1	0.1	0.192606	0.1	0.256811	0.122306	0.1	0.1	0.1	0.1	0.1	0.1	0.1	0.815371
2600006L11Rik	0.1	0.1	0.1	0.1	0.1	0.1	0.1	0.1	0.1	0.1	0.1	0.1	0.543785	0.120007	0.721244
2610001J05Rik	1.68045	1.24345	1.79597	1.39831	3.39528	4.11898	5.11665	3.88633	4.68432	3.83483	1.56482	1.60753	5.38259	5.61375	0.45157
2610002D18Rik	0.209292	0.201235	0.1	0.11454	0.330877	0.476614	0.1	0.1	0.1	0.1	0.147047	0.141053	0.176674	0.276963	0.756103
2610002I17Rik	4.536	3.32519	3.73229	3.20671	4.24085	6.58033	3.57418	4.72444	3.21188	3.53417	0.929195	1.55987	2.84557	2.78406	0.322588
2610002J02Rik	6.9441	6.93815	4.56927	5.4123	9.66548	16.203	5.12754	5.66612	2.97359	3.97483	7.41787	9.80306	6.11426	8.16934	1.2638
2610002M06Rik	0.921601	1.25307	5.68187	4.6468	3.93939	3.12479	2.15449	1.5286	0.728088	0.906623	0.487324	0.482581	2.12073	2.2433	0.198959
2610005L07Rik	7.16231	6.49318	4.24864	5.12218	5.61994	2.66664	3.66014	2.95555	0.318722	0.905779	1.05077	0.419491	3.66371	3.89691	0.188843
2610008E11Rik	1.21585	0.982781	0.921785	1.36511	1.64838	1.00016	0.839512	0.293722	0.1	0.201747	0.102644	0.149226	0.69629	0.840395	0.149541
2610015P09Rik	2.91198	2.32381	0.273744	1.18966	1.49301	0.303707	1.3595	0.369514	0.463545	0.463513	0.376442	0.192066	0.852889	0.749327	0.267445
2610017I09Rik	64.768	58.4779	22.8343	20.416	32.2638	35.9692	10.5874	9.37068	10.1183	13.6646	2.47164	6.83538	0.748675	0.616314	0.199554
2610018G03Rik	0.1	0.211117	2.45529	4.2936	0.248431	0.1	0.1	0.1	0.1	0.1	0.172545	0.447891	0.1	0.1	0.464836
2610019F03Rik	1.54296	1.51789	1.60607	2.16032	1.41094	1.73657	0.991426	0.806197	0.847728	0.665092	0.158187	0.307282	125.154	126.571	0.0105385
2610020C07Rik	0.936372	1.14638	0.782636	0.916363	0.897433	0.149317	0.386983	0.331494	0.126669	0.1	0.1	0.1	0.317345	0.240072	0.189542
2610020H08Rik	2.96735	2.93448	0.626497	0.596174	3.38235	2.15535	0.954272	0.394438	0.398363	0.258803	0.698917	0.503274	2.92639	3.17342	0.347322
2610021K21Rik	0.272135	0.27995	0.1	0.1	0.347099	0.262256	0.19892	0.14721	0.102936	0.1143	0.1348	0.1	0.206307	0.171835	0.611738
2610024G14Rik	6.10251	5.48214	9.20054	9.81569	8.21885	13.2727	9.87979	12.744	6.17761	6.65897	3.42079	3.69445	4.60318	4.87855	0.439962
2610027L16Rik	4.83307	5.13564	3.26397	3.22038	4.38057	6.26439	3.2929	4.30398	3.18642	2.24812	5.52695	7.99804	2.8771	3.5769	1.74203
2610028E06Rik	0.1	0.1	0.120673	0.1	0.1	0.1	0.1	0.1	0.1	0.1	0.1	0.1	0.1	0.1	0.983064
2610028H24Rik	0.1	0.1	0.1	0.1	0.1	0.1	0.1	0.1	0.1	0.1	0.1	0.1	0.1	0.1	1
2610029G23Rik	3.03139	3.26664	2.7041	2.83236	5.42011	3.51766	4.45106	2.67366	2.2148	2.67198	3.62676	1.76519	5.18079	5.12482	0.750804
2610029I01Rik	2.00172	1.44766	2.27811	2.2979	6.45142	4.71493	5.23709	4.10682	2.62328	3.0187	1.0365	0.462522	2.42154	2.70245	0.228849
2610034B18Rik	5.50579	5.22679	2.39116	1.79914	7.44262	10.7414	5.32942	6.92302	4.34186	4.84054	0.489059	0.252467	5.43186	5.77106	0.0676732
2610034M16Rik	4.5121	3.49764	0.10837	0.316448	0.50044	0.200446	0.1	0.1	0.1	0.210517	0.1	0.1	0.1	0.1	0.121877
2610035D17Rik	5.81143	7.54119	3.38187	2.92831	21.7646	22.7668	24.9732	37.7327	6.84983	10.8024	0.75977	1.56533	0.2485	0.234717	0.0961875
2610037D02Rik	0.1	0.1	0.1	0.1	0.1	0.1	0.1	0.1	0.1	0.1	0.1	0.1	0.1	0.1	1
2610039C10Rik	2.81967	2.89881	4.07914	3.75996	5.40263	7.51162	2.09232	2.37288	1.41312	1.22751	4.76505	3.57973	11.0118	12.2496	0.880885
2610044O15Rik	2.4728	2.96374	0.973851	1.50778	2.71227	1.37852	0.898174	0.567932	0.140076	0.347204	0.189759	0.575238	0.803642	0.750143	0.29582
2610100L16Rik	6.29365	4.97466	3.46518	2.27612	3.77403	4.40939	0.497694	0.585822	0.273081	0.399305	0.246373	0.282784	0.1	0.1	0.116945
2610101N10Rik	13.101	11.897	6.74712	11.6007	12.3816	5.22737	7.02381	2.90578	0.92896	1.74904	2.81599	1.39924	6.84442	7.55841	0.287516
2610109H07Rik	0.76225	1.55278	15.0269	10.7326	3.20047	3.17211	0.452835	0.398775	0.1	0.1	0.1	0.1	0.1	0.1	0.0336147
2610203C20Rik	20.7066	30.4513	15.975	22.6042	8.16836	2.28604	2.40077	1.11412	0.700654	1.42481	0.112302	0.129936	0.221662	0.358043	0.0136586
2610203C22Rik	0.878191	1.6678	0.1	0.1	0.241009	0.1	0.123827	0.1	0.1	0.1	2.7733	1.48652	1.23831	1.92458	3.82979
2610204G22Rik	0.75104	0.810377	0.1	0.253196	0.390121	0.338372	0.311988	0.361062	0.241795	0.387508	0.195332	0.221182	0.345126	0.457025	0.526388
2610206C17Rik	0.1	0.1	0.1	0.1	0.1	0.1	0.133496	0.1	0.119505	0.1	0.1	0.1	0.119305	0.1	0.943169
2610301B20Rik	14.9565	14.3723	5.04792	7.26138	9.84206	13.487	15.0856	17.6921	7.8092	8.73917	2.477	2.61817	9.40592	10.502	0.2278
2610301G19Rik	15.5735	16.7054	20.6612	18.1187	14.0858	18.242	9.57767	12.5016	6.77767	6.6864	5.61175	6.61313	7.41699	7.56974	0.476552
2610305D13Rik	0.13504	0.690292	0.1	0.1	0.157407	0.1	0.1	0.1	0.1	0.1	0.1	0.1	4.31966	4.64342	0.11272
2610306M01Rik	2.15095	2.43551	1.8042	2.39009	3.49295	5.33863	3.33444	4.30919	4.07403	5.12515	1.52504	1.49011	3.24328	3.16523	0.442714
2610318N02Rik	0.1	0.1207	0.278168	0.1	0.1	0.24107	0.1	0.1	0.1	0.103827	0.412765	0.179199	0.235953	0.1	2.11451
2610507B11Rik	46.8723	45.715	9.1106	24.0016	37.8965	46.0311	27.4694	31.622	23.5266	27.6017	18.7302	17.5251	21.7869	20.7776	0.600235
2610507I01Rik	0.550859	0.24105	0.1	0.1	0.17748	0.1	0.1	0.155791	0.1	0.1	0.320795	0.105063	0.1	0.1	1.32723
2610524H06Rik	1.19454	1.22097	3.24278	3.51227	1.98505	3.97941	1.44096	2.02989	1.16105	1.82251	0.276576	0.268685	2.66605	2.98258	0.12011
2610528A11Rik	0.1	0.1	0.214283	0.339546	1.51665	0.252154	0.24504	0.175456	0.1	0.367301	15.8655	12.7835	0.1	0.1	47.6105
2610528E23Rik	1.80894	1.58382	3.72647	3.58075	5.85631	8.44088	4.17212	5.24893	1.32502	1.66787	2.33917	1.75486	3.61074	5.56163	0.527315
2610528J11Rik	0.1	0.1	0.1	0.1	0.1	0.1	0.1	0.1	0.1	0.1	0.1	0.1	0.1	0.1	1
2700007P21Rik	4.7202	6.8814	4.7184	5.06195	7.69099	4.5877	3.86003	2.46947	1.23911	1.96326	0.9603	0.761814	2.59046	2.37194	0.214572
2700023E23Rik	1.18929	1.73358	0.1	0.1	4.86207	1.1258	2.28218	0.1	0.1	0.712409	0.1	0.293769	0.1	0.1	0.188929
2700029M09Rik	14.6815	14.3635	14.2734	16.8337	20.9836	17.9528	13.7277	8.27822	7.18633	8.02208	9.16449	7.60512	11.0272	12.4877	0.629577
2700046A07Rik	0.857227	0.887887	0.1	0.1	0.33859	0.151303	0.677001	0.285922	2.46033	2.33522	0.1	0.1	0.600246	0.428992	0.130114
2700046G09Rik	0.899003	0.617341	0.611219	0.302678	0.601142	0.672265	0.631492	0.556206	0.141465	0.493087	0.238372	0.183135	0.100463	0.107552	0.441067
2700049A03Rik	1.99652	2.2759	1.14866	2.53925	2.77595	1.39469	1.14559	0.588089	0.314522	0.219346	0.455807	0.224279	1.17492	1.28176	0.242093
2700050L05Rik	6.76019	6.00413	2.18646	5.04503	4.65636	3.31822	2.72563	3.10752	0.537154	0.792492	1.14238	0.94585	2.37495	2.63738	0.312099
2700060E02Rik	4.69922	4.20012	6.14021	6.82799	5.2302	9.96232	6.80213	8.70237	8.1892	8.41866	9.1076	6.84733	22.1973	24.9272	0.823148
2700062C07Rik	3.8595	3.4512	3.14636	3.46545	2.84602	2.59179	2.96488	2.26974	2.87426	2.03445	2.98908	1.72158	2.2431	2.80675	0.817977
2700078E11Rik	6.90682	7.20197	14.9518	13.4545	10.4511	10.8639	10.133	10.1952	4.52822	5.28638	8.87186	6.22885	18.3751	18.166	0.694211
2700078K21Rik	6.99202	8.30367	7.12117	7.29534	7.65333	10.8561	6.51107	9.16571	7.82561	7.23718	11.26	13.9795	24.1693	26.463	1.16855
2700081O15Rik	13.2888	14.3176	28.1858	23.105	12.027	14.0697	7.82335	9.23788	1.94313	2.53142	7.14746	8.68454	8.86675	9.04833	0.657636
2700086A05Rik	0.1	0.1	0.1	0.1	0.1	0.1	0.1	0.1	0.1	0.1	0.1	0.1	0.1	0.1	1
2700089E24Rik	19.7521	18.7255	19.3016	15.7376	35.0842	18.8943	32.0644	13.6782	21.469	16.7197	4.6959	2.94121	18.7437	18.5842	0.184208
2700090O03Rik	0.1	0.301777	8.91941	4.40867	0.367031	0.392447	0.1	0.1	0.129016	0.346684	0.1	0.245947	0.482824	0.113414	0.131695
2700094K13Rik	7.72734	11.7614	38.0594	34.3189	33.553	51.8414	12.202	18.0543	10.0318	12.2103	20.1245	20.0981	54.6186	62.9057	0.694922
2700097O09Rik	9.17844	7.33152	3.6902	2.67335	6.3104	5.31989	6.41277	4.84482	1.96988	2.68741	1.67193	1.93376	2.70396	3.82517	0.379895
2700099C18Rik	2.73613	2.61405	0.44429	0.302337	3.04248	1.67239	0.411026	0.121734	0.1	0.128829	0.1	0.1	1.19288	1.40403	0.0846849
2810001G20Rik	1.39293	0.1	0.1	4.53307	0.1	6.36368	1.49402	2.93404	0.403223	0.55594	0.1	0.954218	5.09951	8.45906	0.200578
2810002D19Rik	0.1	0.885327	0.1	1.25483	2.31025	0.1	1.20929	0.1	0.467799	0.1	0.1	0.726015	1.94739	0.965515	0.519484
2810002N01Rik	10.9173	9.92139	11.0462	12.7848	13.8046	21.2108	17.2251	18.5533	18.6137	17.2661	8.79615	7.8799	28.8556	30.2264	0.475496
2810004N23Rik	8.29316	8.26593	5.57337	4.34924	11.2251	12.849	13.0094	12.0099	9.84654	10.7382	5.17202	6.12076	6.9014	7.29081	0.614004
2810006K23Rik	2.28738	1.91592	2.06804	1.92678	3.52075	5.27294	2.40232	1.70161	1.78376	1.27554	1.85516	3.28908	2.48462	3.02091	1.04062
2810007J24Rik	0.1	0.1	0.1	0.1	0.1	0.1	0.1	0.1	0.1	0.1	0.1	0.1	0.1	0.1	1
2810008D09Rik	0.13452	0.1	0.1	0.199836	0.1	0.1	0.1	0.1	0.1	0.1	0.1	0.1	0.197544	0.1	0.838047
2810008M24Rik	20.135	22.0894	5.73631	5.72722	25.8528	12.5677	47.1363	15.8217	26.8186	23.7912	4.81182	3.86959	21.6202	23.1188	0.208008
2810021B07Rik	1.89811	1.98625	2.55316	1.97241	3.51543	4.03038	2.26724	1.56666	1.68994	1.19004	1.5751	2.01766	3.12112	3.90994	0.725794
2810021J22Rik	1.75855	1.91089	0.570902	1.50256	1.83771	1.59256	1.01625	0.734654	0.244515	0.228372	0.186363	0.231441	0.24195	0.214187	0.211491
2810025M15Rik	2.66271	2.56049	2.1749	1.1354	1.49758	2.06611	0.644677	0.57051	0.914584	0.928015	1.26211	2.07265	7.10053	7.53615	0.671616
2810030E01Rik	6.02305	6.31883	2.07388	1.51781	1.54889	1.15303	0.620758	0.342446	0.171085	0.252717	0.1	0.1	0.755168	0.543714	0.0562816
2810032G03Rik	0.1	0.1	1.18481	1.29821	0.128479	0.379643	0.1	0.198619	0.1	0.237187	0.311004	0.1	0.1	0.1	0.61238
2810046L04Rik	11.0302	10.5106	7.35191	7.94037	10.8898	8.12351	7.47516	6.90925	1.19495	1.66721	4.81156	3.04906	5.64478	4.60448	0.565904
2810047C21Rik1	0.813594	0.636356	0.569205	0.603066	1.03539	0.667492	1.14402	1.06697	1.00039	0.951706	0.425804	0.38864	0.604019	0.655319	0.501323
2810055F11Rik	3.57149	2.84887	1.26773	1.44493	1.94179	1.79141	0.539779	0.663011	0.105474	0.11498	0.391458	0.588204	4.98755	6.28962	0.229908
2810055G20Rik	8.17891	7.73656	1.48937	0.732346	1.1739	0.641808	0.252223	0.1	0.170459	0.1	0.569841	0.390873	0.1	0.265035	0.275268
2810403A07Rik	44.5816	41.203	25.9088	24.4467	26.4443	17.8367	14.4796	13.2153	4.07602	4.40612	4.19996	5.92134	22.5809	21.137	0.233285
2810403D21Rik	0.532092	0.789797	0.610207	0.1	0.625676	0.45212	0.660217	0.295948	0.424386	0.793228	0.269317	0.373023	2.2544	2.83012	0.371718
2810405F15Rik	1.04341	2.17252	1.127	0.653052	0.473562	0.1	0.1	0.1	0.1	0.1	0.1	0.1	0.1	0.1	0.194504
2810405K02Rik	3.05373	2.79306	14.9304	13.8398	14.2709	26.2638	43.7281	54.0865	37.2816	38.7387	28.3931	36.2124	2.07138	3.63931	1.52194
2810407C02Rik	28.1342	38.9888	39.6064	41.8066	86.0386	39.9217	98.2601	44.9626	22.8135	27.6329	15.775	9.0883	59.2977	59.6353	0.254097
2810408A11Rik	0.926195	0.559418	1.5017	0.725373	0.773404	0.420043	0.271974	0.302992	0.498766	0.292669	0.179447	0.185091	1.77958	1.80179	0.221966
2810408I11Rik	0.536854	0.965014	0.301109	0.354533	1.35984	1.42999	0.951489	0.776007	0.985923	0.67952	0.305084	0.261738	0.58371	0.524109	0.35996
2810408M09Rik	7.76174	7.06809	5.4617	5.79349	6.77403	13.1773	3.4136	5.70835	5.90511	5.04731	8.73926	12.1878	4.73183	5.68397	1.64077
2810410L24Rik	6.67032	6.95947	7.43395	5.92416	13.4011	11.5638	17.4001	20.7045	7.29754	7.72888	0.296078	0.362308	2.86473	2.85727	0.0356508
2810417H13Rik	0.37938	0.98876	0.79383	0.180626	2.93326	4.0498	0.280483	0.1	0.1	0.1	0.657359	0.1	3.15809	3.87052	0.268333
2810422J05Rik	10.8469	8.81153	9.01098	10.4913	10.0685	15.5005	9.63702	14.5668	11.7061	12.5668	14.7051	15.1297	18.8591	19.3327	1.18237
2810422O20Rik	1.28965	0.784438	0.578349	0.665579	1.33651	0.943163	0.434885	0.483053	0.400897	0.277248	0.635365	0.631466	1.1588	1.61407	0.762642
2810428I15Rik	14.0373	13.6999	25.6409	24.8771	28.5788	50.9003	23.5432	32.3612	35.1744	35.0897	28.9877	36.2947	38.635	45.566	1.06409
2810429I04Rik	0.56523	0.326248	0.620405	0.234619	0.660024	0.266436	0.467941	0.178746	1.56803	1.01148	0.1	0.379362	0.1	0.1	0.471568
2810432D09Rik	16.8113	16.4854	17.2567	13.661	20.527	36.8849	9.96664	11.4625	7.91432	7.0893	35.1319	42.0741	7.01835	9.03938	2.66049
2810432L12Rik	14.5506	13.0066	17.8974	11.5043	15.4449	24.846	5.80198	10.6614	6.88947	7.074	0.568642	1.17294	3.5331	3.43005	0.0776105
2810433D01Rik	0.1	0.1	0.1	0.1	0.197047	0.230806	0.197982	0.188976	0.1	0.1	0.1	0.1	0.1	0.1	0.743121
2810442I21Rik	0.159332	0.229821	0.1	0.1	0.954948	0.274453	0.188959	0.1	0.1	0.1	0.1	0.1	0.1	0.108099	0.477021
2810442N19Rik	0.1	0.1	0.305401	0.230532	0.426389	0.174076	1.53599	0.512254	0.1	0.1	0.153465	0.1	0.1	0.157991	0.395768
2810453I06Rik	8.36798	11.4508	22.2064	22.375	10.7292	15.4859	6.39833	8.67765	4.69817	5.73347	8.76109	9.94089	9.391	10.6328	0.824198
2810454H06Rik	0.683241	0.390384	0.386995	0.117797	0.240476	0.261412	0.216544	0.115355	0.1	0.1	0.1	0.139791	0.180801	0.1	0.497319
2810459M11Rik	16.7155	21.0138	2.02658	2.44995	8.94273	12.9646	2.22389	3.19441	0.118148	0.376798	0.238048	0.383741	0.14503	0.245846	0.0529804
2810474O19Rik	5.12339	4.54989	1.13437	2.31303	4.59432	1.23276	1.42846	0.212271	0.112004	0.176273	1.30524	0.199519	1.85518	2.16971	0.362568
2900002K06Rik	0.844005	0.747575	1.29703	0.474379	0.502713	0.400486	0.317403	0.254831	0.242586	0.270053	0.42389	1.36396	0.375749	0.474841	1.72972
2900005J15Rik	4.30387	3.00261	0.151025	0.1	0.388159	0.313268	0.193141	0.1	0.1	0.1	0.181706	0.162839	0.1	0.1	0.230926
2900006K08Rik	2.07672	1.75192	0.874283	1.31146	1.10872	0.784034	0.448252	0.298459	0.12748	0.1	0.1	0.1	0.1	0.1	0.132139
2900010M23Rik	11.7378	11.0029	28.7021	28.078	32.9567	53.2002	24.6879	42.5408	29.8366	37.7929	25.5503	46.073	46.8486	61.4431	1.05115
2900011O08Rik	1.49406	2.54173	56.7941	71.4533	39.2085	58.1953	29.3728	40.2519	16.8683	21.2036	3.50549	4.32695	0.976707	0.623913	0.138634
2900026A02Rik	1.58381	2.74605	3.89962	5.11238	0.722466	1.00113	0.118195	0.217313	0.525525	0.611584	7.55889	6.50686	16.3103	14.7865	1.7717
2900041M22Rik	0.1	0.1	0.1	0.1	0.1	0.1	0.1	0.1	0.1	0.1	0.1	0.1	0.1	0.1	1
2900052N01Rik	4.7327	2.74314	0.1	0.1	0.795395	0.1	0.1	0.1	0.1	0.1	0.1	0.1	0.1	0.1	0.130844
2900053A13Rik	2.54153	2.23119	3.1313	1.64873	4.07869	4.62228	6.96993	6.994	8.9639	8.43183	4.06795	4.0581	7.67887	8.41751	0.741995
2900056M20Rik	1.03877	0.997258	3.47527	2.54734	1.45918	0.451851	1.00979	0.314687	0.549195	0.457886	0.136894	0.187849	0.209819	0.376343	0.151191
2900060B14Rik	1.09976	0.277632	0.242711	0.1	0.138154	0.1	0.354677	0.798614	0.1	0.245058	1.03605	5.78149	0.731139	0.919261	8.00963
2900064A13Rik	67.7387	57.6763	42.3526	39.5997	68.8434	78.1647	117.32	129.959	110.97	117.192	37.7432	36.751	64.8084	70.7916	0.462976
2900073G15Rik	21.4672	24.5296	9.5806	9.63715	18.4451	29.1965	16.4494	21.3522	13.0913	14.4851	106.233	94.2676	404.905	424.648	1.19371
2900079G21Rik	0.5402	1.17823	5.06831	3.7304	5.14322	5.50879	1.8581	2.83183	0.138191	1.16528	0.511593	0.678003	0.106571	0.1	0.260789
2900092C05Rik	0.1	0.1	0.1	0.1	0.1	0.1	0.1	0.1	0.1	0.1	0.1	0.1	0.1	0.1	1
2900092D14Rik	27.8131	34.6223	13.8914	10.1199	17.1939	8.49697	5.40066	2.88665	1.07972	1.56857	0.1	0.1	0.1	0.1	0.00973448
2900092E17Rik	16.0832	18.3683	16.9687	17.9889	14.833	18.8048	13.2964	12.5921	16.8897	13.5555	11.9652	18.6193	9.97646	12.3763	1.00976
2900093L17Rik	0.1	0.1	0.1	0.1	0.1	0.1	0.1	0.1	0.1	0.1	0.1	0.1	0.1	0.1	1
2900097C17Rik	42.6367	43.5559	111.061	105.606	58.7737	43.8575	49.6608	31.9682	38.7096	41.3492	23.9044	18.0487	17.0546	16.0526	0.419331
3000002C10Rik	1.05553	0.871844	0.331755	0.449686	0.701694	0.347357	0.383374	0.554136	0.123659	0.188364	0.334927	0.211758	0.301115	0.280978	0.586835
3010026O09Rik	1.43713	1.44668	3.29412	6.14165	2.70277	4.60788	1.93637	2.68315	1.99222	2.8096	1.32069	1.54895	2.28193	1.92767	0.517656
3110001D03Rik	11.9163	9.82643	14.6513	11.6731	20.6285	30.4267	16.9734	19.4407	20.015	19.7472	22.6758	24.8229	38.6238	44.491	1.10285
3110001I22Rik	3.26031	3.338	0.901652	0.833207	1.6992	0.973646	1.02614	0.86339	0.377405	0.418195	1.8726	0.949311	4.30994	4.84152	0.741224
3110002H16Rik	10.1381	8.27334	7.893	13.3901	6.00094	6.59158	7.94757	8.24171	9.11134	8.19574	6.17046	6.06194	7.44451	8.65659	0.720369
3110003A17Rik	0.735644	1.4073	9.17217	6.39677	8.04811	7.24425	2.0554	1.39463	0.503334	0.945044	7.37318	4.47479	20.7122	22.3171	0.878365
3110007F17Rik	2.74368	2.68014	3.39332	1.4201	3.64811	1.0769	2.60917	2.55519	2.5488	3.41138	0.928905	0.230003	8.24266	9.38598	0.159062
3110009E18Rik	1.88004	1.76263	1.80618	1.2292	4.04993	3.50682	3.11699	4.04131	2.31176	2.7129	1.13712	1.992	1.28603	0.754436	0.659728
3110021A11Rik	0.406055	0.220183	0.122608	0.761915	0.130058	0.210898	0.1	0.228381	0.167464	0.1	0.1	0.1	0.1	0.268552	0.426119
3110035E14Rik	0.154849	0.440936	5.13167	11.8169	246.584	286.341	129.009	172.913	3.43518	9.70563	1.82898	1.0069	0.506092	0.414361	0.0196379
3110039I08Rik	0.652542	0.672058	0.64696	0.553571	0.1	0.1	0.1	0.1	0.1	0.1	0.1	0.1	0.1	0.151354	0.355399
3110039M20Rik	1.238	0.874067	2.78785	2.47537	1.72797	2.05509	0.274677	0.100427	0.1	0.41814	0.1	0.598382	0.1	0.273881	0.337234
3110040N11Rik	2.07525	2.39913	3.89491	4.29434	3.1646	3.22141	4.29924	3.55431	4.3236	3.26254	3.39795	3.08617	4.91457	6.31315	0.850989
3110043O21Rik	10.3952	10.5029	12.8462	22.0655	10.2762	7.92891	10.7832	10.7134	7.03715	6.98359	36.8352	21.3536	6.96007	7.42568	2.81744
3110045C21Rik	0.259241	0.377024	0.1	0.1	0.1	0.257928	0.345567	0.36973	0.567542	0.138272	0.1	0.1	0.1	0.111624	0.424489
3110047P20Rik	0.1	0.1	3.54319	5.25728	0.322193	0.385493	0.1	0.1	0.1	0.139864	0.1	0.1	0.1	0.1	0.115964
3110052M02Rik	1.78944	1.6485	1.07809	1.18738	1.40271	1.09464	1.18336	0.72359	0.392604	0.582139	0.114568	0.28533	0.236178	0.478765	0.203383
3110056O03Rik	21.7301	18.7216	14.3021	12.4404	41.6553	66.0633	31.7335	37.177	22.2581	24.0142	11.7231	16.3709	9.81937	9.91461	0.544055
3110057O12Rik	3.87629	3.29825	2.4241	2.77137	4.77319	1.90018	4.20385	1.6241	1.27391	1.16656	0.186272	0.1	0.990522	0.724651	0.0591737
3110062M04Rik	0.95334	0.805253	0.788152	0.812995	0.964404	1.36132	1.10744	0.758212	0.551661	0.780033	1.90091	2.52775	1.52085	1.54021	2.22474
3110070M22Rik	0.893125	1.00788	1.32555	1.30933	1.4136	1.95605	0.417844	0.517165	0.679621	0.520401	0.542831	0.21332	0.805449	1.05906	0.38109
3110079O15Rik	2.20924	1.80556	0.207398	0.1	0.153219	0.312294	0.1	0.1	0.22894	0.330687	0.157885	0.1	0.138347	0.1	0.267438
3110082D06Rik	8.2026	7.33582	2.70397	2.80976	0.318635	0.1	0.1	0.1	0.1	0.1	0.1	0.1	0.1	0.1	0.0543705
3110082I17Rik	2.89895	3.1206	2.88612	2.90915	3.14325	3.63575	1.73154	2.13595	1.17252	1.14906	9.46646	6.90493	6.03228	6.48068	2.63376
3110099E03Rik	0.60241	0.828423	0.205753	0.110911	0.184309	0.169521	0.1	0.1	0.1	0.1	0.1	0.1	0.1	0.1	0.444226
3200002M19Rik	1.95822	1.78183	1.82446	1.76088	2.86163	3.78239	2.63011	2.96212	3.3778	2.63368	3.97404	4.31776	2.68347	2.75786	1.60412
3230401D17Rik	16.1569	12.1847	8.01926	10.4256	9.58319	13.1909	12.9061	22.9987	13.2158	19.5514	25.9739	21.4656	35.7143	37.4527	1.34644
3300002I08Rik	0.996499	0.828048	0.520708	0.361707	0.767	1.3606	0.87156	0.169934	0.424223	0.517059	0.174082	0.1	0.274807	0.398036	0.219553
3425401B19Rik	0.1	0.1	0.1	0.1	0.1	0.1	0.1	0.1	0.1	0.1	0.1	0.1	0.1	0.1	1
3632451O06Rik	0.226578	0.514262	2.68424	4.53299	56.1705	65.7861	26.648	20.8029	2.46821	3.67624	0.1	0.163349	0.326242	0.23789	0.00858401
3632454L22Rik	0.1	0.1	0.260464	0.190518	0.255606	0.1	0.1	0.1	0.1	0.1	0.1	0.1	0.1	0.1	0.746925
3830403N18Rik	0.1	0.1	0.1	0.1	0.155368	0.1	0.1	0.1	0.1	0.1	0.437843	0.784959	1.1349	1.95071	1.77176
3830406C13Rik	3.39356	3.34332	5.04303	7.30213	6.33014	4.71551	5.19341	3.09377	2.47725	3.03751	1.18681	0.339008	3.35226	3.72108	0.179498
3830408C21Rik	2.15973	0.971007	1.4096	1.53781	1.31054	0.612265	0.716869	0.479921	0.331744	0.196597	0.158008	0.117428	0.665635	0.341495	0.153972
3830417A13Rik	0.1	0.1	0.1	0.1	0.1	0.1	0.1	0.1	0.1	0.1	0.1	0.1	0.1	0.1	1
3830431G21Rik	1.1375	1.36199	0.317416	0.316242	0.1	0.209571	0.1	0.1	0.1	0.1	0.1	0.1	0.100282	0.1	0.296809
3930402G23Rik	1.07296	1.91474	0.1	0.165726	0.1	0.1	0.1	0.1	0.1	0.1	0.1	0.1	0.1	0.1	0.296045
4430402I18Rik	0.626225	0.46681	0.442456	0.166049	1.34739	0.850522	0.821132	0.958322	0.1	0.412965	0.163893	0.102092	1.61773	1.64116	0.168866
4632411B12Rik	24.2081	23.1099	14.9366	17.1056	10.7397	11.0414	5.44925	6.58714	1.80401	3.17225	10.2238	9.68666	13.916	14.3025	0.816156
4632415K11Rik	2.79065	2.35236	2.25279	1.8531	2.73634	3.61685	2.58929	3.59408	2.02239	1.7493	2.24623	2.80281	2.31079	2.24408	1.00605
4632415L05Rik	3.10991	2.64192	3.75618	2.59765	4.3097	3.9489	2.68052	2.68034	0.866288	1.0672	0.656262	0.218859	1.39187	1.28967	0.173062
4632427E13Rik	1.16812	0.574529	0.910652	0.455276	0.418076	0.1	0.559719	0.146143	0.1	0.1	0.1	0.1	0.1	0.314884	0.242551
4632428C04Rik	0.1	0.1	0.1	0.1	0.1	0.1	0.1	0.1	0.1	0.1	0.1	0.149366	0.1	0.1	1.24683
4632428N05Rik	5.95489	1.99029	0.277209	0.518543	26.3338	17.2687	2.34064	4.48385	1.79819	3.00026	486.683	720.481	28.5961	30.4113	58.8986
4632434I11Rik	0.918524	0.714794	0.33742	0.505542	0.634477	0.502039	0.245381	0.112654	0.1	0.1	0.1	0.1	1.02428	1.14904	0.189151
4732415M23Rik	0.298628	0.408017	0.552315	0.1	0.172395	0.1	0.117211	0.244072	0.1	0.251817	0.1	0.206946	0.1	0.1	0.7238
4732416N19Rik	0.274753	0.1	0.139548	0.267701	0.1	0.103587	0.367669	0.202272	0.127201	0.1	0.1	0.1	0.1	0.336598	0.540704
4732418C07Rik	13.446	12.2367	3.81808	4.47154	13.2729	7.76299	47.4209	33.2231	22.175	23.1278	4.61301	3.9988	4.3826	4.62547	0.272005
4732456N10Rik	0.1	0.1	0.1	0.1	0.1	0.1	0.1	0.1	0.1	0.1	0.1	0.1	0.1	0.1	1
4732471D19Rik	2.89608	2.84811	1.62017	5.00559	2.98993	1.86771	1.17592	0.838383	0.268486	0.348891	0.599262	0.421211	0.622352	0.501359	0.2918
4732471J01Rik	0.191837	0.399886	0.362154	0.700406	0.1	0.1	0.1	0.1	0.1	0.1	0.111772	0.1	0.1	0.144685	0.508463
4732490B19Rik	0.1	0.1	0.1	0.1	0.1	0.1	0.1	0.1	0.1	0.1	0.1	0.1	0.1	0.1	1
4831426I19Rik	0.1	0.1	0.136659	0.1	0.238912	0.224622	2.09876	1.69444	0.76892	1.30941	0.400469	0.149209	0.1	0.1	0.473063
4831440E17Rik	0.728769	0.489672	0.304375	0.22343	0.246325	0.236113	0.195243	0.1	0.1	0.114252	0.1	0.1	0.1	0.1	0.408416
4832428D23Rik	0.1	0.1	0.1	0.1	0.1	0.1	0.1	0.1	0.1	0.1	0.1	0.1	0.1	0.1	1
4833403I15Rik	0.1	0.1	0.1	0.1	0.1	0.1	0.1	0.1	0.1	0.1	0.1	0.1	0.1	0.1	1
4833418N02Rik	0.105976	0.121389	0.319502	0.171401	0.18067	0.123027	0.1	0.1	0.1	0.1	0.744536	0.43899	0.254285	0.334348	3.53186
4833419F23Rik	0.1	0.1	0.342512	0.1	0.111307	0.1	0.1	0.1	0.1	0.1	0.50978	0.148621	0.960722	1.3484	1.10875
4833420G17Rik	24.5561	23.7796	20.1013	24.0674	20.4236	8.88747	10.5037	6.57793	2.4563	2.7233	4.18218	2.6626	8.78828	8.19905	0.254984
4833422C13Rik	2.37089	2.38601	1.07898	1.47655	6.30244	3.68482	0.768866	0.290722	0.1	0.1	0.1	0.1	0.262933	0.385029	0.0624765
4833422F24Rik	0.108932	0.1	0.1	0.1	0.1	0.1	0.1	0.1	0.1	0.1	2.12778	1.98599	0.1	0.1	20.4169
4833423E24Rik	0.1	0.1	0.1	0.1	0.1	0.1	0.1	0.1	0.1	0.1	0.1	0.1	0.1	0.1	1
4833424O15Rik	3.6455	3.13802	9.57314	7.34994	88.2123	74.63	26.721	22.3716	2.28094	3.20198	0.1	0.1	0.1767	0.1	0.00497098
4833427G06Rik	0.1	0.416269	0.132863	0.1	0.1	0.1	0.1	0.1	0.1	0.1	0.1	0.1	0.1	0.1	0.774627
4833428L15Rik	0.1	0.1	0.1	0.1	0.1	0.1	0.1	0.1	0.1	0.1	0.1	0.1	0.1	0.1	1
4833439L19Rik	33.6216	36.1287	20.5965	23.5618	42.4902	51.9372	58.5372	77.0933	40.9511	43.2599	36.4478	36.3351	25.7321	25.7918	0.910353
4833442J19Rik	0.691943	1.23237	1.31142	1.00914	1.33659	0.572291	0.371253	0.261471	0.1	0.215975	0.469451	0.320463	2.71111	2.40206	0.387986
4921501E09Rik	0.1	0.1	0.1	0.1	0.1	0.1	0.1	0.1	0.1	0.1	0.1	0.1	0.1	0.1	1
4921504E06Rik	0.1	0.1	0.1	0.1	0.1	0.1	0.1	0.1	0.1	0.1	0.1	0.1	0.1	0.1	1
4921506M07Rik	0.1	0.1	0.1	0.1	0.1	0.1	0.1	0.1	0.1	0.1	0.1	0.1	0.1	0.1	1
4921507P07Rik	0.1	0.1	0.655308	0.472789	0.1	0.1	0.1	0.1	0.1	0.1	0.1	0.133549	0.851156	0.939149	0.376854
4921509C19Rik	0.1	0.1	0.1	0.1	0.1	0.1	0.1	0.1	0.1	0.1	0.1	0.1	0.1	0.1	1
4921510H08Rik	0.1	0.1	0.1	0.1	0.1	0.1	0.1	0.1	0.1	0.1	0.1	0.1	0.1	0.1	1
4921511C20Rik	0.1	0.1	0.1	0.1	0.1	0.1	0.1	0.1	0.1	0.1	0.1	0.1	0.1	0.1	1
4921511H03Rik	0.1	0.1	0.1	0.1	0.1	0.1	0.1	0.1	0.1	0.1	0.1	0.1	0.1	0.1	1
4921513D23Rik	10.2697	9.12768	4.86176	7.47439	9.43009	6.33859	8.05158	5.86889	2.82467	4.47105	4.08183	2.95549	7.15029	6.6172	0.511893
4921513I03Rik	0.1	0.1	0.1	0.1	0.1	0.1	0.1	0.1	0.1	0.1	0.1	0.1	0.1	0.1	1
4921515J06Rik	0.37515	0.376889	0.260196	0.187537	0.123957	0.137433	0.1	0.1	0.1	0.1	0.1	0.1	0.1	0.1	0.582196
4921517D21Rik	0.1	0.1	0.1	0.1	0.1	0.1	0.1	0.1	0.1	0.1	0.1	0.1	0.1	0.1	1
4921517D22Rik	0.1	0.1	0.1	0.1	0.1	0.1	0.1	0.1	0.1	0.1	0.1	0.1	0.1	0.1	1
4921517L17Rik	1.67257	1.09924	1.04732	0.842622	1.86059	1.97748	0.927952	1.00211	0.45366	0.665839	0.48279	0.383696	1.03121	1.39941	0.371882
4921523A10Rik	0.147984	0.1	0.110363	0.113979	0.147265	0.1	0.135899	0.1	0.1	0.1	0.1	0.1	0.130307	0.1	0.865928
4921524J17Rik	3.95541	4.41605	7.01255	5.4496	7.35705	5.8693	5.88948	4.15897	1.05469	1.41383	1.32128	0.615717	16.7664	17.9084	0.143037
4921524L21Rik	0.1	0.1	0.1	0.1	0.1	0.1	0.1	0.1	0.1	0.1	0.1	0.1	0.1	0.1	1
4921528I01Rik	0.1	0.1	0.1	0.1	0.111387	0.272687	0.1	0.1	0.1	0.1	0.1	0.1	0.1	0.1	0.867006
4921528O07Rik	0.1	0.1	0.1	0.1	0.1	0.1	0.1	0.1	0.1	0.1	0.1	0.1	0.1	0.1	1
4921530D09Rik	0.1	0.1	0.1	0.1	0.1	0.1	0.1	0.1	0.1	0.1	0.1	0.1	0.1	0.1	1
4921530L18Rik	0.546511	0.255215	0.105526	0.1	0.129958	0.129259	0.389175	0.1	0.1	0.1	0.1	0.25797	0.146355	0.277029	0.902814
4921530L21Rik	0.598707	0.20682	0.1	0.1	0.1	0.1	0.1	0.1	0.1	0.1	0.1	0.1	0.1	0.1	0.664626
4921531C22Rik	0.379019	0.442163	0.425612	0.367717	0.671039	0.489737	0.759305	0.886942	0.463987	0.907352	0.722178	0.771861	0.819382	1.18691	1.14938
4921533I20Rik	0.1	0.1	0.1	0.1	0.1	0.1	0.1	0.1	0.1	0.1	0.1	0.1	0.1	0.1	1
4921536K21Rik	0.563914	0.380012	0.306175	0.19	0.25121	0.135974	0.102216	0.158297	0.1	0.1	0.1	0.187304	0.193243	0.1	0.667879
4921539E11Rik	0.1	0.1	0.1	0.1	0.1	0.1	0.1	0.1	0.1	0.1	0.1	0.1	0.1	0.1	1
4922501C03Rik	3.00997	2.99969	0.375471	1.3638	2.6983	1.1452	0.987446	0.305916	0.126324	0.164772	0.22823	0.1	1.32377	1.31995	0.124482
4922501L14Rik	0.310234	0.422753	0.504175	0.431295	1.68198	1.20013	0.618894	0.371601	0.351652	0.21824	0.1	0.1	0.1	0.1	0.190146
4922502D21Rik	0.1	0.1	0.1	0.1	0.1	0.1	0.1	0.1	0.1	0.1	0.1	0.1	0.1	0.1	1
4922505E12Rik	0.1	0.1	0.1	0.1	0.1	0.1	0.1	0.1	0.1	0.1	0.1	0.1	0.1	0.1	1
4922505G16Rik	0.155863	0.110575	0.1	0.1	0.1	0.1	0.1	0.1	0.1	0.1	0.1	0.1	0.1	0.1	0.947539
4930402F06Rik	0.1	0.1	0.1	0.1	0.1	0.1	0.1	0.1	0.1	0.1	0.1	0.1	0.1	0.1	1
4930402H24Rik	52.6054	44.9679	19.1622	20.3289	12.1498	10.5469	97.6068	80.7964	46.6995	56.6712	1.1512	0.9679	7.58703	6.90091	0.0278815
4930403L05Rik	0.1	0.1	0.1	0.1	0.1	0.1	0.1	0.1	0.1	0.1	0.1	0.1	0.1	0.1	1
4930403N07Rik	0.1	0.1	0.1	0.1	0.1	0.1	0.1	0.1	0.1	0.1	0.1	0.1	0.1	0.1	1
4930404A05Rik	0.1	0.1	0.1	0.1	0.1	0.1	0.1	0.1	0.1	0.1	0.1	0.1	0.1	0.1	1
4930404A10Rik	0.1	0.1	0.1	0.1	0.1	0.1	0.1	0.1	0.1	0.1	0.1	0.1	0.1	0.1	1
4930404H21Rik	0.1	0.1	0.1	0.1	0.1	0.1	0.1	0.1	0.1	0.1	0.1	0.1	0.1	0.1	1
4930404I05Rik	1.43124	2.25652	1.09271	1.40877	0.887382	0.2707	0.770099	0.14286	0.1	0.1	0.1	0.1	0.1	0.283078	0.135695
4930404N11Rik	0.207533	1.02565	3.56323	2.83655	1.50787	2.38461	1.75565	2.05336	1.20088	1.27991	35.7169	30.6977	0.848891	1.16397	20.0971
4930405A21Rik	0.1	0.101561	0.115641	0.1	0.1	0.13568	0.1	0.108561	0.1	0.1	0.1	0.245552	0.1	0.129324	1.60626
4930406D18Rik	0.1	0.1	0.1	0.1	0.1	0.1	0.1	0.1	0.1	0.1	0.1	0.1	0.1	0.1	1
4930407I10Rik	0.1	0.1	0.1	0.1	0.1	0.1	0.1	0.1	0.1	0.1	0.1	0.1	0.1	0.1	1
4930408F14Rik	0.1	0.1	0.1	0.1	0.1	0.1	0.1	0.1	0.1	0.1	0.1	0.1	0.1	0.1	1
4930412B13Rik	0.1	0.1	0.1	0.1	0.1	0.1	0.1	0.1	0.1	0.1	0.1	0.1	0.1	0.1	1
4930412C18Rik	0.140061	0.193872	0.1	0.1	0.1	0.1	0.1	0.1	0.1	0.1	0.1	0.1	0.1	0.1	0.899595
4930412F15Rik	0.1	0.174551	0.282194	0.156835	0.1	0.1	0.1	0.1	0.1	0.1	0.1	0.1	0.1	0.1	0.792822
4930412O13Rik	0.1	0.1	0.1	0.1	0.1	0.1	0.1	0.1	0.1	0.1	0.1	0.1	0.294449	0.372383	0.719929
4930413E15Rik	0.1	0.1	0.1	0.1	0.1	0.1	0.1	0.1	0.1	0.1	0.1	0.1	0.1	0.1	1
4930414N06Rik	0.1	0.131009	0.217777	0.1	0.129386	0.1	0.1	0.1	0.1	0.1	0.1	0.1	0.1	0.1	0.870719
4930415F15Rik	0.1	0.1	0.1	0.182357	0.1	0.1	0.184586	0.1	0.1	0.1	0.1	0.1	0.1	0.1	0.877871
4930415L06Rik	0.1	0.1	0.1	0.1	0.1	0.1	0.1	0.1	0.1	0.1	0.1	0.1	0.1	0.1	1
4930415O20Rik	0.1	0.1	0.1	0.354349	0.1	0.1	0.1	0.1	0.1	0.1	0.1	0.1	0.1	0.1	0.825111
4930417G10Rik	2.20826	1.95315	0.258533	0.227113	0.833276	0.184542	0.310004	0.1	0.101925	0.1	0.1	0.1	0.1	0.1	0.185277
4930417O13Rik	0.1	0.1	0.1	0.1	0.1	0.1	0.1	0.1	0.1	0.1	0.1	0.1	0.1	0.1	1
4930419G24Rik	0.1	0.1	0.1	0.1	0.1	0.1	0.1	0.1	0.1	0.1	0.1	0.1	0.1	0.1	1
4930420K17Rik	10.5074	13.1828	1.99166	2.38287	8.50998	9.71688	4.49822	4.47243	6.74343	4.80358	29.8387	25.2546	13.6376	15.8811	3.43161
4930422G04Rik	1.88332	1.89088	0.588796	1.34725	2.81063	0.946364	0.575886	0.257755	0.1	0.1	0.1	0.1	0.389739	0.548541	0.104903
4930423M02Rik	0.1	0.1	0.1	0.1	0.1	0.1	0.1	0.1	0.1	0.1	0.1	0.1	0.1	0.1	1
4930425K10Rik	0.1	0.1	0.1	0.1	0.1	0.1	0.1	0.1	0.1	0.1	0.1	0.1	0.1	0.1	1
4930425O10Rik	0.1	0.1	0.1	0.1	0.1	0.1	0.1	0.1	0.1	0.1	0.1	0.1	1.09384	1.428	0.340731
4930426L09Rik	0.1	0.1	0.1	0.1	0.117187	0.1	0.1	0.181626	0.119524	0.104869	0.132361	0.183049	0.1	0.226264	1.30562
4930427A07Rik	2.25718	2.51225	1.46702	1.19688	3.21027	3.59262	0.694259	1.06625	0.614599	0.754308	0.526195	0.151084	0.413374	0.584457	0.221291
4930428D18Rik	0.1	0.1	0.1	0.1	0.1	0.1	0.1	0.1	0.1	0.1	0.1	0.1	0.1	0.1	1
4930428E23Rik	0.1	0.1	0.1	0.1	0.1	0.1	0.1	0.1	0.1	0.1	0.1	0.1	0.1	0.1	1
4930428G15Rik	0.1	0.1	0.179781	0.168001	0.1	0.1	0.1	0.1	0.1	0.1	0.1	0.1	0.1	0.1	0.890352
4930429B21Rik	0.670634	0.64784	0.602796	0.676325	0.949231	1.29119	0.458746	0.475706	0.26713	0.45324	0.219936	0.354913	0.1	0.1	0.515341
4930429D17Rik	0.1	0.1	0.1	0.1	0.1	0.1	0.1	0.1	0.1	0.1	0.1	0.1	0.1	0.1	1
4930429F11Rik	0.1	0.1	0.1	0.1	0.1	0.1	0.1	0.1	0.1	0.1	0.1	0.1	0.1	0.1	1
4930429F24Rik	0.1	0.1	0.167127	0.291897	0.1	0.1	0.1	0.1	0.1	0.1	0.1	0.1	0.533006	0.841324	0.455693
4930430A15Rik	0.1	0.1	0.1	0.1	0.1	0.1	0.1	0.1	0.1	0.1	0.1	0.1	0.1	0.1	1
4930430D24Rik	0.1	0.1	0.1	0.1	0.1	0.1	0.1	0.1	0.1	0.1	0.1	0.1	0.1	0.1	1
4930430F08Rik	7.97147	7.30314	3.55428	3.31522	7.16367	6.30781	8.21084	4.21099	4.10422	4.52578	0.294363	0.302002	2.87867	3.12428	0.0570954
4930430J02Rik	0.175491	0.1	0.1	0.1	0.1	0.1	0.1	0.1	0.1	0.1	0.1	0.1	0.1	0.1	0.940814
4930431A04Rik	0.1	0.1	0.1	0.1	0.1	0.1	0.1	0.1	0.1	0.1	0.1	0.1	0.1	0.1	1
4930432K09Rik	0.1	0.1	0.1	0.1	0.1	0.1	0.1	0.1	0.1	0.1	0.1	0.1	0.1	0.1	1
4930432K21Rik	0.37645	0.411636	0.64287	0.735805	0.264588	0.326016	0.556225	0.312284	0.76573	0.433078	0.139826	0.300003	0.341436	0.229745	0.489074
4930433B08Rik	0.1	0.1	0.1	0.1	0.1	0.1	0.1	0.1	0.1	0.1	0.1	0.1	0.1	0.1	1
4930433I11Rik	0.1	0.1	0.1	0.1	0.1	0.1	0.1	0.1	0.1	0.1	0.1	0.1	0.1	0.1	1
4930433N12Rik	0.1	0.1	0.1	0.1	0.1	0.1	0.1	0.1	0.1	0.1	0.239864	0.1	0.1	0.138265	1.64681
4930435E12Rik	0.1	0.1	0.1	0.1	0.1	0.1	0.1	0.1	0.1	0.1	0.1	0.1	0.1	0.1	1
4930440C22Rik	0.1	0.1	0.1	0.1	0.1	0.1	0.1	0.1	0.1	0.1	0.1	0.1	0.1	0.1	1
4930441J16Rik	0.1	0.1	0.1	0.1	0.1	0.1	0.1	0.1	0.1	0.1	0.1	0.1	0.1	0.1	1
4930441O14Rik	0.1	0.15561	0.186567	0.331182	0.134248	0.1	0.1	0.1	0.1	0.1	0.1	0.1	0.1	0.1	0.746451
4930442J19Rik	0.1	0.1	0.1	0.1	0.1	0.1	0.1	0.1	0.1	0.1	0.1	0.1	0.1	0.1	1
4930442L01Rik	0.1	0.1	0.1	0.1	0.1	0.1	0.1	0.1	0.1	0.1	0.1	0.1	0.1	0.1	1
4930443G12Rik	0.1	0.1	0.1	0.1	0.1	0.1	0.1	0.1	0.1	0.1	0.1	0.145186	0.1	0.1	1.22593
4930443O20Rik	0.1	0.1	0.1	0.1	0.1	0.1	0.1	0.1	0.1	0.1	0.1	0.1	0.188546	0.242108	0.838777
4930444A02Rik	4.72298	3.45352	3.52793	2.86723	6.06453	8.53211	3.7839	4.61343	2.08439	2.01035	2.32666	3.56475	1.5726	1.60691	0.788327
4930444F02Rik	0.1	0.1	0.1	0.1	0.1	0.1	0.1	0.1	0.1	0.1	0.1	0.1	0.1	0.1	1
4930444G20Rik	0.1	0.1	0.1	0.1	0.1	0.1	0.1	0.1	0.1	0.1	0.1	0.1	0.1	0.1	1
4930444P10Rik	0.230722	0.1	0.296756	1.0166	0.218779	0.1	0.130747	0.1	0.1	0.1	0.1	0.27082	0.1	0.1	0.857847
4930448H16Rik	0.1	0.1	0.1	0.1	0.1	0.1	0.1	0.1	0.1	0.1	0.1	0.1	0.1	0.1	1
4930448I06Rik	0.1	0.1	0.1	0.1	0.1	0.1	0.1	0.1	0.1	0.1	0.1	0.1	0.1	0.1	1
4930448I18Rik	0.1	0.1	0.1	0.1	0.1	0.1	0.1	0.1	0.1	0.1	0.1	0.1	0.1	0.1	1
4930448K20Rik	0.1	0.1	0.1	0.1	0.1	0.1	0.1	0.1	0.1	0.1	0.1	0.1	0.1	0.1	1
4930449I24Rik	0.1	0.1	0.1	0.1	0.1	0.1	0.1	0.1	0.1	0.1	0.1	0.1	0.1	0.1	1
4930451C15Rik	0.131958	0.778214	0.1	0.1	0.1	0.1	0.1	0.1	0.1	0.1	0.1	0.1	0.1	0.1	0.628216
4930451I11Rik	0.1	0.1	0.1	0.1	0.1	0.1	0.1	0.1	0.1	0.1	0.1	0.1	0.1	0.1	1
4930452B06Rik	0.710924	0.922698	1.90637	2.3485	1.19241	1.60138	0.197026	0.199825	0.1	0.158056	0.1	0.1	0.275691	0.22539	0.121973
4930452N14Rik	0.1	0.1	0.1	0.1	0.1	0.1	0.1	0.1	0.1	0.1	0.1	0.1	0.1	0.1	1
4930453N24Rik	9.95598	10.0923	4.31751	3.22301	8.46306	11.664	7.49132	8.02929	4.47675	5.65662	3.64074	2.75059	10.3214	11.1851	0.404189
4930455C21Rik	7.10893	5.84243	4.72623	4.63879	7.57787	10.4649	10.0898	12.0239	10.1852	9.98318	4.66899	5.03131	3.99652	4.6367	0.637657
4930455F16Rik	0.1	0.1	0.1	0.1	0.1	0.1	0.1	0.1	0.1	0.1	0.1	0.1	0.1	0.1	1
4930455F23Rik	2.42797	2.30024	3.14568	5.20713	5.50414	5.70718	3.14435	2.55214	2.2383	2.34279	0.401031	0.489475	2.92672	2.64617	0.133101
4930455H04Rik	0.1	0.1	0.1	0.1	0.1	0.1	0.1	0.1	0.1	0.1	0.1	0.1	0.1	0.1	1
4930458L03Rik	0.1	0.1	0.1	0.1	0.1	0.1	0.1	0.1	0.1	0.1	0.1	0.1	0.1	0.1	1
4930461G14Rik	0.1	0.1	0.1	0.1	0.1	0.1	0.1	0.1	0.1	0.1	0.1	0.1	0.1	0.1	1
4930465A12Rik	0.1	0.1	0.1	0.1	0.1	0.1	0.1	0.1	0.1	0.1	0.1	0.1	0.1	0.1	1
4930465K10Rik	0.15143	0.1	0.1	0.1	0.1	0.320243	0.1	0.123804	0.1	0.1	0.1	0.250876	0.253116	0.1	1.277
4930467E23Rik	0.1	0.1	0.1	0.139497	0.1	0.1	0.1	0.1	0.1	0.1	0.1	0.1	0.1	0.1	0.968135
4930468A15Rik	0.1	0.1	0.1	0.1	0.1	0.1	0.1	0.1	0.1	0.1	0.1	0.1	0.1	0.1	1
4930469G21Rik	0.1	0.243748	0.118214	0.1	0.104367	0.1	0.1	0.1	0.1	0.1	0.1	0.1	0.1	0.1	0.878266
4930470P17Rik	0.1	0.1	0.1	0.1	0.1	0.1	0.1	0.1	0.1	0.1	0.1	0.1	0.1	0.1	1
4930471G03Rik	0.1	0.1	0.1	0.1	0.1	0.1	0.1	0.1	0.1	0.1	0.1	0.1	0.1	0.1	1
4930471I20Rik	0.1	0.102366	0.1	0.1	0.1	0.1	0.1	0.1	0.1	0.1	0.1	0.1	0.1	0.1	0.998032
4930471M23Rik	21.6219	14.1195	3.89789	4.21894	8.50932	11.0134	10.1833	11.5933	14.2031	13.5175	36.9153	39.4142	4.77052	4.48439	3.74982
4930473A02Rik	0.163522	0.290524	0.1	0.180402	0.1	0.1	0.1	0.1	0.1	0.1	0.1	0.140202	0.1	0.1	0.939238
4930473A06Rik	0.672776	0.845487	0.316671	0.793776	1.10409	0.521305	0.482905	0.216412	0.1	0.1	0.1	0.1	0.1	0.1	0.224156
4930474M22Rik	0.1	0.1	0.1	0.1	0.1	0.1	0.1	0.1	0.1	0.1	0.1	0.1	0.1	0.1	1
4930474N05Rik	0.1	0.1	0.1	0.1	0.1	0.1	0.1	0.1	0.1	0.1	0.1	0.1	0.1	0.1	1
4930474N09Rik	0.1	0.1	0.123605	0.174135	0.1	0.1	0.1	0.1	0.1	0.1	0.1	0.1	0.1	0.1	0.924684
4930478L05Rik	0.1	0.110638	0.135065	0.1	0.110857	0.1	0.186855	0.1	0.1	0.1	0.1	0.1	0.1	0.1	0.893246
4930479M11Rik	0.1	0.1	0.1	0.1	0.1	0.1	0.1	0.1	0.1	0.1	0.1	0.1	0.1	0.1	1
4930480E11Rik	0.1	0.1	0.1	0.1	0.1	0.1	0.1	0.1	0.1	0.1	0.1	0.1	0.1	0.1	1
4930480G23Rik	0.1	0.1	0.1	0.1	0.1	0.1	0.1	0.1	0.1	0.1	0.1	0.1	0.1	0.1	1
4930481A15Rik	0.1	0.1	0.1	0.1	0.1	0.1	0.1	0.1	0.1	0.1	0.1	0.102395	0.158675	0.1	0.9648
4930483J18Rik	0.1	0.1	0.1	0.1	0.1	0.1	0.1	0.1	0.1	0.1	0.1	0.1	0.1	0.1	1
4930486F22Rik	0.1	0.1	0.1	0.1	0.1	0.1	0.1	0.1	0.1	0.1	0.1	0.1	0.1	0.1	1
4930486L24Rik	0.1	0.1	0.1	0.1	0.1	0.1	0.1	0.1	0.1	0.1	1.01551	0.931978	5.78039	6.47002	0.881852
4930487H11Rik	0.1	0.1	0.137009	0.1	0.1	0.139307	0.1	0.1	0.1	0.1	0.251997	0.1	0.259612	0.428364	1.19707
4930488B22Rik	0.1	0.1	0.1	0.1	0.1	0.1	0.1	0.1	0.1	0.1	0.1	0.1	0.1	0.1	1
4930488L21Rik	0.811145	0.735	0.829798	0.215228	0.205139	0.111929	0.237949	0.1	0.111407	0.1	0.1	0.1	0.1	0.1	0.328084
4930500J02Rik	0.215181	0.1	0.209178	0.1	0.1	0.1	0.1	0.1	0.1	0.1	0.1	0.1	0.173129	0.1	0.801342
4930500L23Rik	0.1	0.1	0.1	0.1	0.1	0.1	0.1	0.1	0.1	0.1	0.1	0.1	0.1	0.1	1
4930502A04Rik	0.1	0.1	0.1	0.1	0.1	0.1	0.1	0.1	0.1	0.1	0.1	0.1	0.1	0.1	1
4930502E18Rik	0.1	0.1	0.238509	0.471698	0.118149	0.502253	0.119109	0.1	0.1	0.1	0.1	0.1	0.101258	0.135741	0.548768
4930503B20Rik	0.1	0.1	0.1	0.1	0.1	0.1	0.1	0.1	0.1	0.1	0.1	0.1	0.1	0.1	1
4930503E14Rik	0.1	0.1	0.1	0.1	0.1	0.1	0.1	0.1	0.1	0.1	0.1	0.1	0.1	0.1	1
4930503E24Rik	1.04589	1.30276	1.34293	1.08984	1.39008	2.53786	1.25198	3.28043	1.74526	1.43914	2.32133	4.12156	3.07	4.08311	1.63946
4930503H13Rik	0.1	0.1	0.1	0.1	0.1	0.1	0.1	0.1	0.1	0.1	0.1	0.126373	0.1	0.1	1.13187
4930503L19Rik	7.58642	8.49604	2.97379	3.9008	9.89182	5.5836	6.41981	3.68918	1.1543	1.41721	0.359786	0.333783	14.3117	15.6076	0.051355
4930503O07Rik	0.1	0.1	0.1	0.1	0.1	0.1	0.1	0.1	0.178703	0.1	0.1	0.1	0.1	0.1	0.938451
4930504O13Rik	0.1	0.1	0.1	0.1	0.1	0.1	0.1	0.1	0.1	0.1	0.1	0.1	0.1	0.1	1
4930505A04Rik	0.1	0.1	0.1	0.1	0.1	0.1	0.1	0.179323	0.1	0.1	0.1	0.1	0.1	0.1	0.937996
4930506M07Rik	0.1	0.245654	14.5428	15.5684	1.08333	0.856852	5.24047	2.32757	8.55023	11.6004	0.285412	0.258015	0.282731	0.183026	0.0538211
4930507D05Rik	0.355127	0.278134	0.769557	0.451459	0.198348	0.241541	0.233342	0.354943	0.1	0.243663	0.242609	0.280944	0.162284	0.219821	0.870601
4930509J09Rik	0.1	0.1	0.1	0.1	0.1	0.1	0.1	0.1	0.1	0.1	0.1	0.1	0.1	0.1	1
4930509K18Rik	0.1	0.1	0.1	0.1	0.1	0.1	0.1	0.1	0.1	0.1	0.1	0.1	0.1	0.1	1
4930511E03Rik	0.1	0.1	0.1	0.1	0.1	0.1	0.1	0.1	0.1	0.1	0.1	0.1	0.1	0.1	1
4930511I11Rik	0.1	0.1	0.1	0.1	0.1	0.1	0.1	0.1	0.1	0.1	0.1	0.1	0.1	0.1	1
4930511M06Rik	0.1	0.1	0.1	0.1	0.1	0.1	0.1	0.1	0.1	0.1	0.1	0.1	0.1	0.1	1
4930511M11Rik	0.1	0.1	0.1	0.1	0.1	0.1	0.1	0.1	0.1	0.1	0.1	0.1	0.1	0.1	1
4930512B01Rik	0.1	0.1	0.1	0.1	0.1	0.1	0.1	0.1	0.1	0.1	0.1	0.19949	0.1	0.1	1.49745
4930513N10Rik	0.176776	0.267137	0.422628	0.672694	0.423213	0.365569	0.276309	0.165801	0.1	0.1	0.100246	0.180289	0.201382	0.256738	0.490983
4930515B02Rik	0.1	0.1	0.1	0.1	0.1	0.1	0.1	0.1	0.1	0.1	0.1	0.1	0.1	0.1	1
4930515G01Rik	0.398655	0.402277	0.263793	0.265	0.349682	0.188915	0.265135	0.548842	0.1	0.171814	0.175713	0.236529	1.37019	1.46555	0.427205
4930515G16Rik	0.1	0.1	0.1	0.1	0.1	0.1	0.1	0.1	0.1	0.1	0.1	0.1	0.1	0.1	1
4930515L03Rik	0.1	0.1	0.1	0.1	0.1	0.1	0.1	0.1	0.1	0.1	0.1	0.1	0.1	0.1	1
4930517E11Rik	0.1	0.1	0.1	0.1	0.1	0.1	0.1	0.1	0.1	0.1	0.1	0.1	0.1	0.1	1
4930519F09Rik	0.200307	0.223448	0.304724	0.710172	0.381432	0.23647	0.1	0.175252	0.1	0.128155	0.1	0.179913	0.400796	0.186168	0.533689
4930519F16Rik	0.1	0.1	0.1	0.1	0.1	0.1	0.1	0.1	0.1	0.1	0.1	0.1	0.1	0.1	1
4930519F24Rik	0.1	0.1	0.1	0.1	0.1	0.1	0.1	0.1	0.1	0.1	0.1	0.1	0.1	0.1	1
4930519G04Rik	0.1	0.1	0.1	0.1	0.1	0.1	0.1	0.1	0.1	0.1	0.1	0.1	0.1	0.1	1
4930520O04Rik	0.273776	0.204259	0.42357	0.252119	0.370078	0.530262	0.1	0.164521	0.1	0.1	0.140493	0.1	0.1	0.1	0.530775
4930521A18Rik	0.1	0.1	0.1	0.1	0.1	0.1	0.1	0.1	0.1	0.1	0.1	0.1	0.1	0.1	1
4930521E06Rik	0.1	0.1	0.1	0.1	0.1	0.1	0.1	0.1	0.1	0.1	0.1	0.1	0.1	0.1	1
4930522H14Rik	0.1	0.1	0.1	0.1	0.1	0.1	0.1	0.176336	0.1	0.1	0.1	0.1	0.1	0.1	0.940191
4930522O17Rik	0.1	0.1	0.1	0.1	0.1	0.1	0.1	0.1	0.1	0.1	0.1	0.1	0.1	0.1	1
4930523C07Rik	4.75527	5.6126	0.253661	0.155608	0.529558	0.478385	0.1	0.1	0.1	0.1	0.397029	0.268259	13.0784	12.8523	0.104726
4930523O13Rik	0.1	0.1	0.1	0.1	0.1	0.1	0.1	0.1	0.1	0.1	0.1	0.1	0.1	0.1	1
4930524B15Rik	0.1	0.1	0.1	0.177781	0.1	0.1	0.1	0.1	0.1	0.1	0.1	0.1	0.1	0.1	0.939128
4930524E20Rik	0.1	0.1	0.1	0.1	0.1	0.1	0.1	0.1	0.1	0.1	0.1	0.1	0.1	0.1	1
4930524L23Rik	0.249226	0.227382	0.299181	0.310744	0.14036	0.1	0.162821	0.122477	0.102251	0.1	0.1	0.1	0.123261	0.1	0.588898
4930524O08Rik	0.1	0.1	0.1	0.1	0.1	0.1	0.1	0.1	0.1	0.1	0.1	0.1	0.1	0.1	1
4930525D18Rik	0.1	0.1	0.1	0.1	0.1	0.1	0.1	0.1	0.1	0.1	0.1	0.1	0.1	0.1	1
4930525F21Rik	0.1	0.953662	0.1	0.1	0.19617	0.1	0.1	0.1	0.1	0.1	0.1	0.108214	0.1	0.1	0.581108
4930526D03Rik	0.1	0.1	0.1	0.1	0.1	0.1	0.1	0.1	0.1	0.1	0.1	0.1	0.1	0.1	1
4930526I15Rik	0.1	0.1	0.1	0.1	0.1	0.1	0.1	0.1	0.1	0.1	0.1	0.1	0.1	0.1	1
4930528A17Rik	1.06693	0.935013	0.460804	0.723366	0.597053	0.136785	0.328698	0.184664	0.114485	0.113724	0.1	0.1	0.154643	0.341303	0.232672
4930528F23Rik	0.1	0.1	0.1	0.1	0.1	0.1	0.1	0.1	0.1	0.1	0.1	0.1	0.1	0.1	1
4930528P14Rik	0.1	0.1	0.1	0.1	0.1	0.1	0.1	0.1	0.1	0.1	0.1	0.1	0.1	0.1	1
4930529C04Rik	0.1	0.1	0.1	0.1	0.1	0.1	0.1	0.1	0.1	0.1	0.1	0.1	0.1	0.1	1
4930529F22Rik	0.1	0.1	0.1	0.1	0.1	0.1	0.1	0.1	0.1	0.1	0.1	0.1	0.1	0.1	1
4930529K09Rik	0.1	0.1	0.1	0.1	0.1	0.1	0.1	0.1	0.1	0.1	0.1	0.1	0.1	0.1	1
4930529L06Rik	0.1	0.1	0.1	0.1	0.1	0.1	0.1	0.1	0.1	0.1	0.1	0.1	0.1	0.1	1
4930529M08Rik	0.1	0.105999	0.1	0.165145	0.1	0.1	0.128702	0.1	0.133073	0.1	0.1	0.1	0.1	0.1	0.90028
4930533B01Rik	0.1	0.1	0.1	0.1	0.1	0.1	0.1	0.1	0.1	0.1	0.1	0.1	0.1	0.1	1
4930533P14Rik	0.1	0.1	0.1	0.1	0.1	0.1	0.1	0.1	0.1	0.1	0.1	0.1	0.1	0.1	1
4930534B04Rik	1.23085	1.198	0.207604	0.753281	1.55593	0.974375	0.724725	0.302234	0.301382	0.329107	0.274128	0.1	0.691822	0.552449	0.254458
4930538K18Rik	0.355558	0.444977	1.01199	0.831268	0.524672	0.225147	0.573106	0.885166	0.54058	0.379912	0.1	0.123582	0.193037	0.134787	0.219909
4930539C22Rik	0.1	0.1	0.1	0.1	0.1	0.1	0.1	0.1	0.1	0.1	0.1	0.1	0.1	0.1	1
4930539E08Rik	0.1	0.1	1.17053	1.36155	0.1	0.1	0.1	0.1	0.1	0.1	0.114941	0.224242	0.1	0.1	0.576176
4930539J05Rik	2.43816	2.14439	1.93316	1.34502	2.32459	1.26835	2.11473	1.64149	1.43439	1.33393	2.27127	1.2966	4.18645	4.68403	0.797329
4930539M17Rik	0.1	0.1	0.1	0.201623	0.1	0.1	0.1	0.1	0.1	0.1	0.1	0.1	0.1	0.1	0.921926
4930539N22Rik	0.1	0.1	0.1	0.1	0.1	0.1	0.1	0.1	0.1	0.1	0.1	0.1	0.1	0.1	1
4930540M03Rik	0.1	0.1	0.1	0.1	0.1	0.1	0.1	0.1	0.1	0.1	0.1	0.1	0.1	0.1	1
4930542C21Rik	0.1	0.1	0.1	0.1	0.1	0.1	0.1	0.1	0.1	0.1	0.1	0.1	0.1	0.1	1
4930542D17Rik	0.1	0.1	0.1	0.223339	0.1	0.1	0.1	0.1	0.1	0.1	0.1	0.1	0.1	0.1	0.906797
4930542N07Rik	0.1	0.1	0.1	0.1	0.1	0.1	0.1	0.1	0.1	0.1	0.1	0.1	0.1	0.1	1
4930544D05Rik	0.1	0.1	0.1	0.1	0.1	0.1	0.1	0.1	0.1	0.1	0.1	0.1	0.1	0.1	1
4930544G11Rik	0.1	0.1	0.1	0.1	0.1	0.1	0.1	0.1	0.1	0.1	0.1	0.1	0.1	0.1	1
4930544O15Rik	0.137308	0.1	0.226921	0.184503	0.1	0.1	0.1	0.1	0.1	0.1	0.1	0.1	0.1	0.1	0.828311
4930545L23Rik	0.1	0.1	0.132023	0.1	0.1	0.1	0.1	0.117981	0.1	0.1	0.1	0.1	0.1	0.1	0.959997
4930546C10Rik	0.1	0.1	0.1	0.1	0.1	0.1	0.1	0.1	0.1	0.1	0.1	0.1	0.1	0.1	1
4930546K05Rik	0.1	0.1	0.1	0.1	0.1	0.1	0.1	0.1	0.1	0.1	0.1	0.1	0.1	0.1	1
4930547C10Rik	0.1	0.1	0.1	0.1	0.1	0.1	0.1	0.1	0.1	0.1	0.1	0.1	0.1	0.1	1
4930547E08Rik	0.1	0.1	0.1	0.1	0.1	0.1	0.1	0.1	0.1	0.1	0.1	0.1	0.1	0.1	1
4930547E14Rik	0.1	0.1	0.1	0.1	0.1	0.1	0.1	0.1	0.1	0.1	0.1	0.1	0.1	0.1	1
4930547N16Rik	0.518999	0.913748	0.316896	0.204802	1.50627	0.435846	0.263002	0.1	0.1	0.1	0.116034	0.1	0.56822	0.744266	0.224566
4930548H24Rik	0.1	0.1	0.1	0.1	0.1	0.1	0.1	0.1	0.1	0.1	0.1	0.1	0.1	0.1	1
4930548K13Rik	0.1	0.1	0.1	0.1	0.1	0.1	0.1	0.1	0.1	0.1	0.1	0.1	0.1	0.1	1
4930549C01Rik	0.1	0.1	0.1	0.1	0.1	0.1	0.1	0.1	0.1	0.1	0.1	0.1	0.1	0.1	1
4930550C14Rik	0.156761	0.233985	0.172514	0.246233	0.1	0.1	0.1	0.131371	0.121855	0.136919	0.1	0.1	0.303276	0.471853	0.527527
4930550L24Rik	0.1	0.1	0.1	0.1	0.1	0.1	0.1	0.1	0.1	0.1	0.1	0.1	0.1	0.1	1
4930552N02Rik	0.1	0.1	0.1	0.1	0.1	0.1	0.1	0.1	0.1	0.1	0.1	0.1	0.1	0.1	1
4930553E22Rik	0.1	0.1	0.1	0.1	0.1	0.1	0.1	0.1	0.1	0.1	0.1	0.1	0.1	0.1	1
4930554C24Rik	0.1	0.1	0.1	0.1	0.1	0.1	0.1	0.1	0.1	0.1	0.1	0.1	0.1	0.1	1
4930555B11Rik	0.1	0.1	0.1	0.1	0.1	0.1	0.1	0.1	0.1	0.1	0.1	0.1	0.1	0.1	1
4930555G01Rik	0.1	0.1	0.196297	0.337186	0.159613	0.128137	0.1	0.1	0.1	0.1	0.153239	0.113719	0.1	0.1	0.987981
4930555I21Rik	0.1	0.159759	0.188823	0.158971	0.1	0.1	0.1	0.1	0.1	0.1	0.1	0.1	0.1	0.10444	0.849863
4930556C24Rik	0.1	0.1	0.1	0.1	0.1	0.1	0.1	0.1	0.1	0.1	0.1	0.1	0.1	0.1	1
4930556G01Rik	0.1	0.1	0.1	0.1	0.1	0.1	0.1	0.1	0.1	0.1	0.1	0.1	0.1	0.1	1
4930557A04Rik	0.1	0.1	0.1	0.1	0.1	0.1	0.1	0.1	0.1	0.1	0.1	0.1	0.1	0.1	1
4930557J02Rik	0.1	0.1	0.1	0.1	0.1	0.1	0.1	0.1	0.1	0.1	0.1	0.1	0.1	0.1	1
4930558C23Rik	0.1	0.1	0.1	0.1	0.1	0.1	0.1	0.1	0.1	0.1	0.1	0.1	0.1	0.1	1
4930558J18Rik	0.230243	0.322023	0.1	0.10282	0.47557	0.48588	0.1	0.128084	0.1	0.1	0.1	0.1	0.1	0.1	0.51181
4930558K02Rik	0.1	0.1	0.1	0.1	0.1	0.1	0.1	0.1	0.1	0.1	0.1	0.1	0.1	0.1	1
4930562C15Rik	0.1	0.1	0.1	0.1	0.1	0.1	0.1	0.1	0.1	0.1	0.1	0.1	0.1	0.107657	0.99366
4930562F07Rik	0.239817	0.669131	0.1	0.1	0.1	0.1	0.1	0.1	0.1	0.1	0.1	0.403578	0.66427	0.424501	1.07998
4930563D23Rik	0.1	0.1	0.1	0.1	0.1	0.1	0.1	0.1	0.1	0.1	0.1	0.1	0.1	0.1	1
4930563E22Rik	0.411914	0.374854	1.16497	0.517479	0.555066	0.661602	0.381012	0.161152	0.1	0.108821	0.1	0.156768	0.1	0.1	0.332252
4930563F08Rik	0.1	0.1	0.1	0.1	0.1	0.1	0.1	0.1	0.1	0.1	0.1	0.1	0.1	0.1	1
4930564K09Rik	0.1	0.1	0.1	0.1	0.1	0.1	0.1	0.1	0.1	0.1	0.1	0.1	0.1	0.1	1
4930565D16Rik	0.1	0.1	0.1	0.1	0.1	0.1	0.1	0.1	0.1	0.1	0.1	0.1	0.1	0.1	1
4930565N06Rik	1.10692	1.51462	0.1	0.194776	0.552209	0.1	0.390058	0.1	0.1	0.1	0.1	0.1	0.340454	0.305468	0.244673
4930567H12Rik	0.1	0.1	0.1	0.1	0.1	0.1	0.1	0.1	0.1	0.1	0.1	0.1	0.1	0.1	1
4930567H17Rik	0.1	0.1	0.1	0.1	0.1	0.1	0.1	0.1	0.1	0.1	0.1	0.1	0.1	0.1	1
4930567J20Rik	0.1	0.1	0.1	0.1	0.1	0.1	0.1	0.1	0.1	0.1	0.1	0.1	0.1	0.1	1
4930568D16Rik	0.1	0.1	0.1	0.1	0.1	0.1	0.1	0.1	0.1	0.1	0.1	0.1	0.1	0.1	1
4930568E12Rik	0.1	0.1	0.1	0.1	0.1	0.1	0.1	0.1	0.1	0.1	0.1	0.1	0.1	0.1	1
4930568G15Rik	0.1	0.1	0.1	0.1	0.1	0.1	0.1	0.1	0.1	0.1	0.1	0.1	0.1	0.1	1
4930570G19Rik	3.54542	2.8899	3.73817	3.27501	5.29131	3.20514	1.87019	1.69708	0.326448	0.987474	0.1	0.1	0.1	0.1	0.0444015
4930571K23Rik	0.1	0.1	0.1	0.1	0.1	0.1	0.1	0.1	0.1	0.1	0.1	0.1	0.1	0.1	1
4930572J05Rik	1.55862	0.98342	2.5976	2.13106	3.71735	6.71904	7.92282	9.55832	7.65209	8.06966	4.10592	7.87385	5.16973	4.50227	1.18647
4930573O16Rik	0.1	0.1	0.1	0.1	0.1	0.1	0.1	0.1	0.1	0.1	0.1	0.1	0.1	0.1	1
4930578C19Rik	0.1	0.1	0.1	0.1	0.1	0.1	0.1	0.1	0.1	0.1	0.1	0.1	11.3343	12.8617	0.0476268
4930578I06Rik	0.1	0.1	0.1	0.1	0.1	0.1	0.1	0.1	0.1	0.1	0.1	0.1	0.1	0.1	1
4930578N16Rik	1.57583	1.73275	0.307074	0.979507	1.6096	0.488936	0.671793	0.130228	0.259028	0.121833	0.206974	0.1	0.540007	0.584429	0.204626
4930578N18Rik	0.1	0.1	0.1	0.1	0.1	0.1	0.1	0.1	0.1	0.1	0.1	0.1	0.1	0.1	1
4930579C15Rik	0.122102	0.161776	0.108769	0.174809	0.1	0.1	0.1	0.1	0.1	0.1	0.1	0.1	0.1	0.223546	0.804828
4930579F01Rik	0.1	0.1	0.1	0.1	0.1	0.1	0.1	0.1	0.1	0.1	0.1	0.1	0.165286	0.1	0.948402
4930579G18Rik	0.77548	0.731192	0.926549	0.483132	0.684028	0.570914	0.307296	0.309759	0.1	0.1	0.232296	0.145773	0.1	0.143754	0.433557
4930579G22Rik	0.399561	0.455064	0.915522	0.743953	0.440396	0.940313	0.264129	0.17071	0.711542	0.756418	0.1	0.99254	0.54362	0.800691	0.917854
4930579G24Rik	1.66625	3.17055	1.70834	1.87923	5.83726	3.76188	1.4872	1.37635	0.963667	1.67994	0.384521	0.21966	3.27439	3.56277	0.119373
4930579J09Rik	0.441859	2.12314	0.143298	0.1	0.145473	0.1	0.129416	0.1	0.107329	0.1	0.1	0.1	0.1	0.1	0.325158
4930579K19Rik	0.2242	0.1	0.168862	0.1	0.265217	0.1	0.1	0.18968	0.175381	0.1	0.120411	0.1	0.447952	0.713927	0.492498
4930581F22Rik	1.98727	1.46466	0.414695	0.539263	0.931131	0.361718	0.450514	0.355008	0.434589	0.596905	0.266926	0.309473	0.956022	0.895364	0.368418
4930583H14Rik	0.1	0.214512	0.126104	0.11156	0.102483	0.104153	0.184317	0.152208	0.254474	0.254074	0.1	0.1	0.1	0.118414	0.658509
4930583K01Rik	0.1	0.1	0.1	0.1	0.1	0.1	0.1	0.1	0.1	0.1	0.1	0.1	0.1	0.1	1
4930583P06Rik	0.1	0.1	0.1	0.1	0.1	0.1	0.1	0.1	0.1	0.1	0.1	0.1	0.1	0.1	1
4930584F24Rik	0.1	0.1	0.1	0.1	0.1	0.1	0.1	0.1	0.1	0.1	0.1	0.1	0.1	0.1	1
4930588N13Rik	0.1	0.1	0.1	0.111084	0.255805	0.182023	0.1	0.221617	0.1	0.1	0.1	0.1	0.1	0.1	0.764074
4930590J08Rik	0.1	0.1	0.1	0.1	0.1	0.1	0.1	0.1	0.1	0.1	0.1	0.1	0.1	0.1	1
4930590L20Rik	0.1	0.1	0.1	0.309201	0.1	0.1	0.1	0.1	0.1	0.1	0.1	0.1	0.1	0.1	0.851546
4930592I03Rik	0.1	0.1	0.141445	0.1	0.1	0.1	0.1	0.1	0.1	0.1	0.1	0.1	0.1	0.1	0.966616
4930593C16Rik	0.1	0.1	0.368375	0.250035	0.1	0.1	0.1	0.1	0.1	0.1	0.1	0.1	0.1	0.1	0.741468
4930594C11Rik	0.295045	0.248682	0.277453	0.319022	0.528505	0.268814	0.472093	0.252808	0.104929	0.205148	0.413617	0.406914	0.399573	0.424451	1.29676
4930595M18Rik	0.1	0.1	0.1	0.1	0.1	0.1	0.1	0.1	0.1	0.1	0.1	0.1	0.1	0.1	1
4930596D02Rik	0.1	0.1	0.1	0.1	0.1	0.1	0.1	0.1	0.1	0.1	0.1	0.1	0.1	0.1	1
4930596M17Rik	0.1	0.1	0.1	0.1	0.1	0.1	0.1	0.1	0.1	0.1	0.1	0.1	0.1	0.1	1
4930598F16Rik	0.1	0.1	0.1	0.1	0.1	0.1	0.1	0.1	0.1	0.1	0.1	0.1	0.1	0.1	1
4931402G19Rik	0.229338	0.1	0.1	0.1	0.1	0.1	0.1006	0.1	0.1	0.1	0.1	0.23072	0.1	0.1	1.49204
4931403G20Rik	0.1	0.1	0.405097	0.131304	0.149573	0.1	0.1	0.1	0.1	0.1	0.1	0.1	0.1	0.1	0.756633
4931406B18Rik	0.1	0.1	0.1	0.1	0.1	0.1	0.1	0.1	0.1	0.1	0.1	0.1	0.1	0.1	1
4931406C07Rik	20.3725	17.2417	7.0765	10.0259	17.1047	12.9695	17.5008	15.8653	10.3863	11.6348	11.25	7.7439	8.94959	9.01367	0.720644
4931406H21Rik	0.1	0.1	0.375313	0.1	0.1	0.1	0.1	0.1	0.1	0.1	0.1	0.1	0.1	0.1	0.813387
4931406P16Rik	7.36324	7.28193	4.60215	6.63563	12.4005	12.101	15.5465	12.9512	11.5009	12.4988	5.08101	3.30635	64.8013	62.6346	0.218499
4931407G18Rik	0.1	0.1	0.1	0.1	0.1	0.1	0.1	0.1	0.1	0.1	0.1	0.1	0.1	0.1	1
4931408A02Rik	0.469261	1.02234	1.10876	1.02476	0.412513	0.580151	0.118434	0.16474	0.1	0.1	0.147356	0.1	0.52966	0.455778	0.243845
4931408C20Rik	0.1	0.1	0.1	0.1	0.1	0.1	0.1	0.1	0.1	0.1	0.1	0.1	0.1	0.1	1
4931408D14Rik	0.1	0.1	0.1	0.1	0.1	0.1	0.1	0.1	0.1	0.1	0.1	0.1	0.1	0.1	1
4931409K22Rik	0.1	0.1	0.1	0.1	0.1	0.1	0.1	0.1	0.1	0.1	0.1	0.1	0.1	0.1	1
4931414P19Rik	0.726874	0.857551	0.836508	0.642802	1.96557	1.42948	1.10808	0.775805	0.560104	0.396948	0.72086	0.920762	0.756595	0.943011	0.895485
4931417E11Rik	0.1	0.1	0.1	0.1	0.1	0.1	0.1	0.1	0.1	0.1	0.1	0.1	0.1	0.1	1
4931417G12Rik	0.1	0.1	0.1	0.1	0.1	0.14055	0.1	0.1	0.1	0.1	0.1	0.1	0.1	0.1	0.967313
4931419H13Rik	0.1	0.1	0.1	0.1	0.1	0.1	0.1	0.1	0.1	0.1	0.1	0.1	0.1	0.1	1
4931420L22Rik	0.1	0.1	0.1	0.1	0.1	0.1	0.1	0.1	0.1	0.1	0.1	0.1	0.1	0.1	1
4931423N10Rik	0.1	0.1	0.1	0.109244	0.1	0.1	0.1	0.1	0.1	0.1	0.1	0.1	0.1	0.1	0.992356
4931428F04Rik	1.59595	2.12033	21.6486	16.5638	5.89454	5.91078	5.65315	6.17655	3.46789	3.49648	1.92458	1.46896	1.60711	1.94809	0.267618
4931428L18Rik	0.1	0.1	0.1	0.1	0.1	0.1	0.1	0.1	0.1	0.1	0.1	0.1	0.1	0.1	1
4931429I11Rik	0.1	0.1	0.1	0.327124	0.1	0.1	0.1	0.1	0.1	0.1	0.1	0.1	0.179454	0.207618	0.743404
4931429L15Rik	0.1	0.153642	0.1	0.1	0.1	0.1	0.1	0.1	0.1	0.1	0.1	0.1	0.1	0.1	0.957211
4931429P17Rik	0.1	0.1	0.1	0.1	0.1	0.1	0.1	0.1	0.1	0.1	0.1	0.1	0.1	0.1	1
4931431F19Rik	0.1	0.1	0.1	0.1	0.1	0.1	0.1	0.1	0.1	0.1	0.1	0.1	0.1	0.1	1
4931440F15Rik	0.1	0.1	0.123022	0.162232	0.1	0.1	0.1	0.1	0.1	0.1	0.1	0.1	0.1	0.1	0.933668
4931440L10Rik	0.1	0.1	0.1	0.1	0.1	0.1	0.1	0.1	0.1	0.1	0.1	0.1	0.1	0.1	1
4931440P22Rik	1.52429	2.71164	4.84609	6.3168	1.13374	0.936176	0.463606	0.40457	0.1	0.245225	1.49364	1.59236	0.679904	0.72696	0.921698
4932411E22Rik	0.1	0.132665	0.1	0.162949	1.15274	0.951428	0.311181	0.257154	0.1	0.1	0.1	0.1	0.1	0.1	0.336312
4932411G14Rik	0.1	0.1	0.1	0.219409	0.1	0.1	0.1	0.1	0.1	0.1	0.1	0.1	0.1	0.1	0.909498
4932411N23Rik	0.1	0.1	0.1	0.1	0.1	0.1	0.1	0.1	0.1	0.1	0.1	0.1	0.1	0.1	1
4932412D23Rik	0.1	0.1	0.1	0.1	0.1	0.1	0.1	0.1	0.1	0.1	0.1	0.1	0.1	0.1	1
4932412H11Rik	0.1	0.1	0.1	0.1	0.1	0.1	0.1	0.1	0.1	0.1	0.1	0.1	0.1	0.1	1
4932413F04Rik	0.1	0.1	0.1	0.1	0.1	0.1	0.1	0.1	0.1	0.1	0.1	0.1	0.1	0.1	1
4932414J04Rik	0.1	0.1	0.1	0.1	0.1	0.1	0.1	0.1	0.1	0.1	0.1	0.1	0.1	0.1	1
4932414N04Rik	0.1	0.1	0.1	0.1	0.1	0.1	0.1	0.1	0.1	0.1	0.1	0.1	0.1	0.1	1
4932415G12Rik	2.98307	2.38482	3.94801	3.38437	6.21286	6.14418	6.02147	5.37164	4.22741	4.60809	1.29478	1.3264	1.56565	1.33313	0.326391
4932415M13Rik	0.1	0.1	0.1	0.1	0.1	0.1	0.1	0.1	0.1	0.1	0.1	0.1	0.1	0.1	1
4932416H05Rik	1.25639	0.950571	1.80869	0.927794	1.18475	1.16332	0.726554	0.659683	0.591093	0.50353	0.277921	0.191629	0.5296	0.611119	0.258158
4932418E24Rik	0.1	0.1	0.270607	0.32948	0.1	0.1	0.155433	0.1	0.334086	0.58376	0.1	0.1	0.1	0.1	0.505611
4932425I24Rik	0.1	0.497633	0.1	0.1	0.1	0.1	0.1	0.1	0.1	0.1	0.1	0.1	0.1	0.1	0.751111
4932429P05Rik	0.1	0.1	0.1	0.1	0.1	0.1	0.1	0.1	0.1	0.1	0.1	0.1	0.1	0.1	1
4932435O22Rik	0.1	0.1	0.1	0.1	0.1	0.1	0.1	0.1	0.1	0.1	0.1	0.1	0.1	0.1	1
4932438A13Rik	9.99541	9.35974	3.97092	12.7662	8.57422	3.13644	7.10196	2.70783	1.08328	1.9232	0.803405	0.320905	4.6346	4.71729	0.0964093
4932438H23Rik	2.54999	2.0406	0.1	0.138981	0.298243	0.1	0.172088	0.19139	0.302556	0.364904	0.1	0.1	0.1	0.1	0.185794
4932441B19Rik	0.1	0.1	0.1	0.1	0.1	0.1	0.1	0.1	0.1	0.1	0.1	0.1	0.1	0.1	1
4932441J04Rik	0.1	0.1	0.146303	0.1	0.545768	0.1	0.87184	0.320192	1.55142	1.0391	0.1	0.1	0.1	0.1	0.236471
4932443I19Rik	1.18375	1.04339	0.102985	0.122772	0.310833	0.115321	0.1	0.1	0.1	0.1	0.1	0.1	0.1	0.1	0.344922
4933400A11Rik	0.1	0.1	0.1	0.1	0.1	0.1	0.1	0.1	0.1	0.1	0.1	0.1	0.1	0.1	1
4933400C05Rik	0.1	0.1	0.469524	0.375842	0.1	0.1	0.1	0.1	0.1	0.1	0.106254	0.1	0.1	0.1	0.670612
4933400F21Rik	0.1	0.1	0.177059	0.1	0.132342	0.1	0.106889	0.1	0.1	0.1	0.1	0.1	0.1	0.1	0.911653
4933401B06Rik	0.1	0.1	0.1	0.1	0.1	0.1	0.1	0.1	0.1	0.1	0.1	0.1	0.1	0.1	1
4933401H06Rik	0.1	0.1	0.1	0.1	0.1	0.1	0.1	0.1	0.1	0.1	0.1	0.1	0.1	0.1	1
4933402E13Rik	0.1	0.1	0.1	0.1	0.1	0.1	0.1	0.1	0.1	0.1	0.1	0.1	0.1	0.1	1
4933402J07Rik	0.1	0.1	0.1	0.1	0.1	0.1	0.1	0.1	0.1	0.1	0.1	0.1	0.147951	0.136514	0.934241
4933402J10Rik	0.1	0.1	0.1	0.1	0.1	0.1	0.1	0.1	0.1	0.1	0.1	0.1	0.1	0.1	1
4933402N03Rik	0.1	0.1	0.1	0.1	0.1	0.1	0.1	0.1	0.1	0.1	0.1	0.1	0.1	0.1	1
4933402N22Rik	0.1	0.1	0.1	0.1	0.1	0.1	0.1	0.1	0.1	0.1	0.1	0.1	0.1	0.1	1
4933402P03Rik	0.1	0.1	0.1	0.1	0.1	0.1	0.1	0.1	0.1	0.1	0.1	0.1	0.1	0.1	1
4933403F05Rik	4.38329	4.4375	2.559	3.0331	4.36413	2.56465	2.56936	1.84242	0.915538	1.03937	0.88843	0.687293	1.56269	1.84834	0.303809
4933403G14Rik	0.934202	0.833656	0.561291	0.455317	0.795651	0.694913	0.281816	0.131568	0.220608	0.344845	0.160205	0.115093	0.471088	0.388712	0.27018
4933403O03Rik	0.1	0.1	0.1	0.1	0.1	0.1	0.1	0.1	0.1	0.1	0.1	0.1	0.1	0.1	1
4933403O08Rik	0.1	0.1	0.1	0.1	0.1	0.1	0.1	0.1	0.1	0.1	0.1	0.1	0.1	0.1	1
4933404M02Rik	0.693602	0.800062	0.1	0.1	0.1	0.241265	0.1	0.1	0.1	0.1	0.1	0.1	0.700771	0.419502	0.337534
4933404O12Rik	0.2981	1.61536	0.211956	3.30342	2.89601	3.58022	0.1	2.85291	0.12861	1.53489	0.1	0.1	0.1	0.462372	0.0702418
4933405L10Rik	0.122034	0.123705	0.157695	0.110775	0.1	0.117777	0.1	0.1	0.1	0.1	0.1	0.1	0.1	0.1	0.90091
4933405O20Rik	0.1	0.1	0.161204	0.1	0.1	0.1	0.1	0.1	0.1	0.1	0.1	0.1	0.1	0.1	0.951472
4933406C10Rik	0.124875	0.1	0.306278	0.262318	0.1	0.1	0.290812	0.1	0.202875	0.291796	0.1	0.1	0.103606	0.109342	0.573641
4933406D12Rik	0.1	0.1	0.1	0.1	0.1	0.1	0.1	0.1	0.1	0.1	0.1	0.1	0.1	0.1	1
4933406F09Rik	0.1	0.1	0.1	0.1	0.1	0.1	0.1	0.1	0.1	0.1	0.1	0.1	0.1	0.1	1
4933406I18Rik	0.1	0.1	0.253985	0.263514	0.497673	0.133588	0.300834	0.158116	0.1	0.296694	1.23505	1.50016	0.1	0.1	6.82552
4933406J08Rik	0.1	0.1	0.1	0.1	0.1	0.1	0.1	0.1	0.1	0.1	0.1	0.1	0.1	0.1	1
4933406K04Rik	0.1	0.1	0.1	0.1	0.1	0.1	0.1	0.1	0.1	0.1	0.1	0.1	0.1	0.1	1
4933406M09Rik	0.1	0.1	0.1	0.1	0.1	0.1	0.1	0.1	0.1	0.1	0.1	0.1	0.1	0.1	1
4933407C03Rik	6.15188	7.66998	66.3018	65.063	16.6495	18.4325	46.2778	37.3099	16.3735	19.8924	14.1084	11.6554	2.52123	2.00694	0.507412
4933407H18Rik	3.46047	2.92727	0.518643	1.09694	1.42788	0.622642	1.17343	0.290742	0.174322	0.221164	0.281764	0.296913	0.880939	0.871521	0.254066
4933407I05Rik	0.1	0.1	0.1	0.1	0.1	0.1	0.1	0.1	0.1	0.1	0.1	0.1	0.1	0.1	1
4933407K13Rik	4.60502	4.23602	1.72628	1.31377	2.13241	0.642784	2.2453	0.99275	0.1	0.300194	0.43191	0.185975	1.70084	1.67656	0.171065
4933407L21Rik	0.194591	0.203181	0.272423	0.144256	0.159212	0.267559	0.143945	0.1	0.1	0.1	0.1	0.1	0.214377	0.161173	0.582322
4933407P14Rik	0.1	0.1	0.1	0.1	0.1	0.1	0.1	0.1	0.1	0.1	0.1	0.1	0.1	0.1	1
4933408B17Rik	0.384792	0.335728	0.266157	0.120808	0.41635	0.1	0.149295	0.1	0.1	0.1	0.1	0.1	0.243797	0.243561	0.468661
4933409G03Rik	0.1	0.1	0.1	0.1	0.1	0.1	0.1	0.1	0.1	0.1	0.1	0.1	0.1	0.1	1
4933409K07Rik	22.3183	21.7219	2.93254	6.30962	11.9982	3.33493	1.7364	0.557787	0.1	0.440861	0.542373	0.518421	0.965263	0.976102	0.086723
4933411G11Rik	0.1	0.1	0.1	0.1	0.1	0.1	0.1	0.1	0.1	0.1	0.1	0.1	0.1	0.1	1
4933411K16Rik	0.546575	0.719395	0.1	0.129603	0.1	0.1	0.1	0.1	0.1	0.1	0.1	0.1	0.1	0.1	0.522745
4933411K20Rik	3.23208	2.86337	1.3768	2.29583	3.46933	1.16205	1.74762	0.68971	0.205322	0.421639	0.678739	0.398032	2.03666	2.27896	0.29664
4933412E12Rik	0.1	0.166942	0.91231	1.0077	0.712018	0.342892	0.191173	0.1	0.1	0.104786	0.795744	0.86621	0.370075	0.223943	2.30196
4933412E24Rik	0.1	0.1	0.1	0.1	0.1	0.1	0.1	0.1	0.1	0.1	0.1	0.1	0.1	0.1	1
4933413G19Rik	0.1	0.14468	0.1	0.155291	0.1	0.1	2.23753	1.27243	1.88899	2.34958	0.1	0.1	0.1	0.1	0.138752
4933413J09Rik	0.1	0.11865	0.1	0.270121	0.1	0.1	0.1	0.1	0.1	0.1	0.1	0.1	0.275898	0.235357	0.705872
4933415F23Rik	0.1	0.1	0.1	0.1	0.1	0.1	0.1	0.1	0.1	0.1	0.1	0.1	0.1	0.1	1
4933416C03Rik	0.1	0.1	0.1	0.1	0.1	0.1	0.1	0.1	0.1	0.1	0.1	0.1	0.1	0.1	1
4933416E03Rik	0.1	0.1	0.1	0.1	0.1	0.1	0.1	0.1	0.1	0.1	0.1	0.1	0.1	0.1	1
4933416I08Rik	0.318743	0.105918	0.143782	0.1	0.1	0.1	0.1	0.1	0.1	0.1	0.1	0.1	0.1	0.1	0.817192
4933417A18Rik	0.1	0.1	0.1	0.1	0.1	0.1	0.1	0.1	0.1	0.1	0.1	0.1	0.1	0.1	1
4933417E11Rik	0.1	0.1	0.1	0.1	0.1	0.1	0.1	0.1	0.1	0.1	0.1	0.1	0.1	0.1	1
4933417G07Rik	0.1	0.1	0.112575	0.167955	0.1	0.1	0.1	0.14683	0.1	0.1	0.1	0.1	0.146504	0.127539	0.856285
4933421E11Rik	3.48265	2.82557	2.61068	3.3793	5.48334	2.59823	3.90492	0.84353	1.09302	0.735843	1.07068	0.302524	4.20434	4.44261	0.231413
4933421I07Rik	0.1	0.1	0.1	0.1	0.1	0.1	0.1	0.1	0.1	0.1	0.1	0.1	0.1	0.1	1
4933421O10Rik	0.748093	0.710859	1.04078	0.983493	0.702644	0.589502	0.717177	0.635125	0.324682	0.331491	0.396894	0.383956	0.696202	0.473864	0.589031
4933422A05Rik	0.1	0.1	0.1	0.1	0.1	0.1	0.1	0.1	0.1	0.1	0.1	0.1	0.1	0.1	1
4933422H20Rik	0.1	0.1	0.1	0.1	0.1	0.1	0.1	0.1	0.1	0.1	0.1	0.1	0.1	0.1	1
4933424B01Rik	16.992	13.6964	5.31438	5.86239	10.0229	6.83986	8.4983	8.14803	3.39678	3.0408	4.36418	2.42293	13.4617	12.9982	0.376116
4933424G06Rik	0.1	0.1	0.166525	0.1	0.1	0.1	0.140499	0.1	0.1	0.125713	0.127439	0.1	0.1	0.133172	0.999067
4933425H06Rik	0.1	0.1	0.1	0.1	0.1	0.1	0.1	0.1	0.1	0.1	0.1	0.1	0.1	0.1	1
4933425L06Rik	0.1	0.1	0.1	0.1	0.1	0.1	0.1	0.1	0.1	0.1	0.1	0.1	0.1	0.1	1
4933425O20Rik	0.228635	0.139913	0.195022	0.390098	0.1	0.359816	0.255718	0.1	0.1	0.1	0.1	0.1	0.1	0.1	0.553199
4933426D04Rik	0.1	0.122258	0.1	0.121928	0.1	0.1	0.1	0.1	0.1	0.1	0.1	0.1	0.1	0.1	0.964486
4933426M11Rik	13.9737	15.9263	8.32391	7.85602	9.54075	10.2664	9.64631	14.7535	5.25511	6.56767	33.8371	28.3985	18.9091	19.1955	2.66316
4933427D06Rik	0.1	0.1	0.1	0.1	0.1	0.1	0.1	0.1	0.1	0.1	0.1	0.1	0.1	0.1	1
4933427D14Rik	8.21961	6.93002	2.85771	6.73697	4.88988	2.5352	2.79998	1.67666	0.920469	1.23166	0.857665	0.572712	2.62337	2.38026	0.195934
4933427E11Rik	0.1	0.1	0.1	0.1	0.1	0.201477	0.1	0.106637	0.123318	0.1	0.1	0.1	0.1	0.1	0.901285
4933427G17Rik	0.1	0.1	0.1	0.1	0.1	0.1	0.123542	0.183041	0.256721	0.352286	0.1	0.135324	0.127381	0.1	0.810079
4933428C19Rik	0.1	0.1	0.1	0.1	0.1	0.1	0.1	0.1	0.1	0.1	0.1	0.1	0.1	0.1	1
4933429O19Rik	0.1	0.1	0.1	0.1	0.1	0.1	0.1	0.1	0.1	0.1	0.1	0.1	0.1	0.1	1
4933430H15Rik	0.147671	0.636443	0.181201	0.381464	0.102258	0.1	0.1	0.1	0.1	0.1	0.103316	0.1	0.181722	0.188582	0.525967
4933430I17Rik	0.182995	0.144425	0.1	0.1	0.110616	0.1	0.157363	0.1	0.129181	0.446522	0.104361	0.1	0.345474	0.423818	0.523914
4933431E20Rik	25.8024	24.4085	5.90178	6.81702	12.206	10.1563	27.3624	21.7886	33.7629	27.9067	0.850016	0.771867	6.56755	3.75876	0.0471389
4933432B09Rik	1.28439	1.39206	1.21779	1.57637	0.897481	0.405456	0.272702	0.210368	0.1	0.1	0.140904	0.1	0.294244	0.349758	0.178434
4933432G23Rik	0.1	0.1	0.1	0.1	0.1	0.1	0.1	0.1	0.1	0.1	0.1	0.1	0.1	0.1	1
4933432I09Rik	0.1	0.146935	0.162352	0.1	0.104179	0.1	0.1	0.1	0.103506	0.1	0.195695	0.227925	0.1	0.1	1.92997
4933433C11Rik	0.1	0.1	0.1	0.1	0.1	0.1	0.1	0.1	0.1	0.1	0.1	0.1	0.1	0.1	1
4933433G15Rik	0.1	0.1	0.1	0.1	0.1	0.1	0.1	0.1	0.1	0.1	0.255833	0.29319	0.1	0.1	2.74512
4933433P14Rik	3.63364	2.91345	2.8586	3.10053	4.11639	5.59805	4.20655	3.89032	4.66339	4.30103	2.93351	3.20371	4.8858	4.94677	0.749744
4933434E20Rik	15.7728	16.0501	11.6005	12.3448	16.3767	18.0238	19.343	20.2176	7.96799	9.90912	19.4116	18.069	10.6789	12.0757	1.32004
4933434I20Rik	0.1	0.1	0.1	0.1	0.1	0.1	0.1	0.1	0.1	0.1	0.1	0.1	0.1	0.1	1
4933436C20Rik	0.127696	0.339404	0.241409	0.1	0.159046	0.475102	0.1	0.129497	0.1	0.144916	0.207727	0.311262	0.177305	0.110676	1.41218
4933436E23Rik	0.1	0.1	0.1	0.1	0.1	0.1	0.1	0.1	0.1	0.1	0.1	0.1	0.1	0.1	1
4933436I01Rik	0.1	0.1	0.1	0.1	0.1	0.1	0.1	0.1	0.1	0.1	0.1	0.1	0.1	0.1	1
4933437F05Rik	0.1	0.1	0.1	0.1	0.1	0.1	0.1	0.1	0.1	0.1	0.132429	0.1	0.103658	0.1	1.15861
4933438B17Rik	0.1	0.1	0.1	0.1	0.1	0.1	0.1	0.1	0.1	0.1	0.1	0.1	0.1	0.1	1
4933439C10Rik	24.378	19.4885	12.5182	11.9319	7.4332	3.83592	1.90975	1.43627	0.669806	0.459128	3.57708	3.65707	1.53924	2.39397	0.493272
4933439F18Rik	4.85174	4.6342	9.16175	8.56202	14.7544	10.9356	15.7797	9.29599	7.35922	7.51438	3.10415	2.48583	7.44293	6.96401	0.312709
4933439K11Rik	0.1	0.1	0.1	0.1	0.1	0.1	0.1	0.1	0.1	0.1	0.129253	0.295765	0.1	0.1	2.12509
5031410I06Rik	0.346993	0.679119	0.1	0.1	0.1	0.1	0.307801	0.129497	0.123797	0.374243	0.1	0.1	0.1	0.1	0.468485
5031414D18Rik	0.155685	0.134948	0.1	0.1	0.64467	0.188979	0.1	0.1	0.1	0.1	11.1891	9.44229	0.1	0.1	64.3295
5031425E22Rik	4.69899	4.26129	7.69255	7.30832	3.98923	3.47134	3.05157	3.29287	1.21195	1.71132	5.15644	5.06827	10.6038	9.9886	1.00108
5031425F14Rik	0.1	0.1	0.1	0.1	0.1	0.1	0.1	0.1	0.1	0.1	0.203772	0.1	0.1	0.1	1.51886
5031426D15Rik	0.1	0.1	0.14955	0.110868	0.1	0.1	0.1	0.1	0.1	0.1	0.104884	0.286299	0.1	0.1	1.86216
5031434O11Rik	2.35758	2.44416	2.16838	3.11162	2.09136	0.351743	1.80874	1.33091	0.297491	0.479466	0.217983	0.129006	0.219682	0.19258	0.12353
5031439G07Rik	9.4232	7.16991	21.6643	23.5837	22.93	36.4868	91.7088	103.954	124.169	120.864	46.0749	54.4702	8.86529	9.54442	1.03947
5033403H07Rik	0.1	0.1	0.1	0.1	0.1	0.1	0.1	0.1	0.1	0.1	0.1	0.1	0.1	0.1	1
5033404E19Rik	0.906782	1.04984	0.1	0.13049	0.1	0.1	0.1	0.1	0.1	0.1	0.1	0.1	0.1	0.1	0.401726
5033406O09Rik	0.1	0.1	0.1	0.1	0.1	0.1	0.1	0.1	0.1	0.1	0.1	0.1	0.132642	0.23791	0.87556
5033411D12Rik	1.71819	1.23758	0.344773	0.139117	0.741933	0.337581	0.951906	0.523392	0.99211	0.714813	0.231894	0.1	0.304453	0.343233	0.238513
5033414D02Rik	13.6289	14.8886	10.2099	11.5306	29.4789	30.4895	17.3655	15.4763	6.52914	7.55235	18.0721	12.8932	14.7404	15.9781	0.988947
5133401N09Rik	4.19082	3.97829	5.27573	3.44715	4.88203	8.89379	4.70368	6.0544	6.65976	6.95575	7.21892	6.95387	6.75733	7.17288	1.23292
5330411J11Rik	0.1	0.1	0.1	0.1	0.1	0.1	0.1	0.1	0.1	0.1	0.1	0.1	0.1	0.1	1
5330413P13Rik	0.1	0.1	0.213744	0.216335	0.102581	0.1	0.1	0.129158	0.130133	0.186947	0.1	0.1	0.1	0.1	0.760024
5330417C22Rik	0.1	0.131023	31.2933	38.7308	0.122652	0.426815	0.1	0.1	0.1	0.1	0.19219	0.127914	0.1	0.1	0.0268978
5330426P16Rik	1.06647	1.97628	2.28247	3.65701	0.229666	0.1	7.50868	2.92443	4.86659	5.02768	0.390618	0.304593	1.18581	0.892636	0.131512
5330434G04Rik	0.152378	0.181829	0.970052	1.15481	1.45608	0.236272	0.605543	0.257078	0.337405	0.481827	0.1	0.1	0.1	0.1	0.198897
5330437I02Rik	5.44834	3.91988	0.274842	0.26433	0.100115	0.143933	0.142748	0.1	0.1	0.166706	0.1	0.1	0.1	0.1	0.110488
5330439B14Rik	0.1	0.1	0.1	0.1	0.1	0.1	0.1	0.1	0.1	0.1	0.1	0.1	0.1	0.1	1
5430402E10Rik	0.1	0.1	0.1	0.1	0.1	0.1	0.1	0.1	0.1	0.1	0.1	0.1	0.1	0.1	1
5430402O13Rik	0.149292	0.185487	0.439231	0.832869	0.216529	0.1	0.182295	0.153186	0.467808	0.357462	0.175166	0.1	0.122326	0.176783	0.487989
5430405G05Rik	0.847703	0.591617	2.60683	2.18324	1.00106	1.06027	0.1	0.1	0.1	0.199947	0.1	0.1	0.1	0.1	0.133472
5430405H02Rik	1.49751	1.04692	1.9237	1.46189	1.75901	1.91755	1.18219	1.23808	1.17879	1.47395	0.339666	0.758288	0.978811	1.12032	0.392624
5430407P10Rik	0.298605	0.329841	0.22013	0.159441	0.484412	0.500569	0.300081	0.66144	0.1	0.117596	0.271884	0.595805	23.9043	23.0252	0.103911
5430411K18Rik	3.73153	3.01741	1.37228	3.35545	3.38182	2.60008	3.15297	2.72732	1.43399	1.70957	1.14552	0.651829	1.52754	1.39652	0.366726
5430416N02Rik	9.1815	9.11545	17.5328	16.0138	12.033	11.7613	8.91113	12.6347	7.30229	8.77114	3.28936	2.00591	8.12648	10.4434	0.24101
5430416O09Rik	0.1	0.1	0.1	0.1	0.1	0.1	0.1	0.1	0.1	0.1	0.1	0.1	0.786022	1.04374	0.424063
5430417L22Rik	6.03071	6.30028	7.0587	5.8615	6.25429	6.99991	3.77838	3.36274	2.79169	3.06466	4.63552	4.72121	2.82404	2.88157	0.981329
5430419D17Rik	0.1	0.1	0.1	0.1	0.1	0.1	0.1	0.1	0.1	0.1	0.1	0.1	0.1	0.1	1
5430421F17Rik	0.1	0.1	0.1	0.1	0.1	0.1	0.1	0.1	0.1	0.1	0.1	0.1	0.1	0.1	1
5430421N21Rik	0.1	0.1	0.1	0.1	0.1	0.1	0.1	0.1	0.166624	0.133693	0.1254	0.1	0.1	0.1	1.04005
5430425J12Rik	0.1	0.1	0.1	0.1	0.1	0.1	0.1	0.1	0.1	0.1	0.1	0.1	0.1	0.1	1
5430427O19Rik	0.1	0.1	0.1	0.1	0.290354	0.1	0.1	0.1	0.1	0.1	3.01615	1.65468	0.1	0.1	20.1567
5430434I15Rik	0.1	0.1	0.1	0.1	0.1	0.1	0.1	0.1	0.1	0.1	0.1	0.1	0.1	0.1	1
5430435G22Rik	1.81436	1.17147	0.236136	0.380146	1.06059	0.971968	14.848	9.49854	15.969	14.9158	32.3438	15.4969	0.1	0.1	4.70055
5430437P03Rik	9.59771	10.415	21.3975	20.7041	17.7782	29.4295	14.5198	22.5985	18.4936	18.9294	17.7522	22.0581	40.6069	46.3807	0.881894
5530400C23Rik	0.1	0.1	0.1	0.1	0.1	0.1	0.1	0.1	0.1	0.1	0.1	0.1	0.1	0.1	1
5530401A14Rik	0.1	0.1	0.1	0.1	0.1	0.1	0.1	0.1	0.1	0.1	0.1	0.1	0.1	0.1	1
5530601H04Rik	0.827881	0.951395	0.980678	1.41132	1.49605	0.850941	0.867865	0.594258	0.327529	0.389145	0.452403	0.201625	1.07726	0.870717	0.368638
5730403B10Rik	45.9892	43.4373	28.1738	26.8691	26.4167	32.9355	48.2584	48.3265	60.4093	58.8934	17.7026	19.5205	16.3621	15.5932	0.494479
5730403I07Rik	0.1	0.1	0.113575	0.1	0.1	0.1	0.1	0.1	0.1	0.165345	0.1	0.1	0.1	0.1	0.938292
5730405O15Rik	0.1	0.110559	0.121563	0.214449	0.1	0.1	0.1	0.1	0.1	0.170107	0.1	0.1	0.163573	0.1	0.810673
5730408K05Rik	0.791551	1.04774	1.28518	1.76642	0.52055	1.21899	0.613524	0.467041	0.1	0.114649	1.44756	0.2837	1.61142	1.77476	0.918292
5730409E04Rik	2.02443	1.84598	11.8264	10.8436	2.86303	3.91653	2.96236	2.88747	8.04291	6.46449	2.84081	3.61029	1.71922	1.94327	0.67504
5730416F02Rik	0.1	0.1	0.1	0.1	0.109625	0.1	0.1	0.1	0.1	0.1	0.1	0.1	0.229924	0.24964	0.805808
5730419I09Rik	6.83934	7.16768	8.59149	11.6443	9.73102	6.22069	5.16126	3.41976	0.602903	0.995902	0.855159	0.622294	3.29214	2.79316	0.133385
5730422E09Rik	0.1	0.1	0.1	0.1	0.1	0.1	0.1	0.1	0.1	0.1	0.1	0.1	0.1	0.1	1
5730437N04Rik	15.2923	14.0832	26.2915	28.3628	25.7842	42.3708	35.4591	43.6333	59.8306	50.847	19.3592	20.544	49.2228	61.7391	0.528617
5730455O13Rik	4.16874	3.31859	2.25279	3.31702	3.18569	1.43248	2.81803	0.643125	1.08235	1.17648	0.612226	0.664685	2.83678	1.97202	0.271644
5730455P16Rik	5.58685	5.9442	7.27411	11.1639	7.69974	6.77821	7.27135	4.45721	1.93165	2.92824	0.918034	0.849328	2.40104	2.67401	0.160401
5730457N03Rik	0.1	0.1	0.1	0.1	0.1	0.1	0.1	0.1	0.1	0.1	0.1	0.1	0.1	0.1	1
5730469M10Rik	52.1984	51.3436	24.5487	34.4263	72.9725	63.4549	27.3638	22.7104	26.7617	26.7626	4.02174	2.94398	9.85505	8.94016	0.0991942
5730494M16Rik	8.89377	7.20992	7.55146	6.83444	7.51413	9.21057	6.65922	6.43905	4.48333	5.23951	1.40292	1.40469	6.33061	6.83635	0.202466
5730494N06Rik	7.31532	6.75665	8.22912	8.75237	9.43773	9.18297	12.6017	12.8387	10.2041	11.772	9.09592	8.27734	6.828	6.72216	0.942143
5730507C01Rik	0.1	0.1	0.1	0.1	0.1	0.1	0.1	0.1	0.1	0.1	0.1	0.1	0.1	0.1	1
5730508B09Rik	2.09465	4.9349	1.71832	1.43243	3.56164	4.54319	4.51617	5.62931	4.12401	3.39528	1.23476	0.503933	14.1769	16.869	0.155713
5730522E02Rik	0.151521	0.223482	1.85998	1.82996	0.135066	0.1	0.115542	0.103797	0.1	0.1	0.1	0.1	0.1	0.1	0.243935
5730528L13Rik	13.697	11.5882	8.60101	7.20019	8.74755	11.522	4.84502	5.64844	4.62491	4.28287	0.407563	0.806579	6.25778	6.91336	0.0775575
5730559C18Rik	0.116014	0.358642	0.677837	1.25308	22.4446	35.025	15.3718	29.8584	0.492466	1.08209	0.1	0.1	0.1	0.1	0.0112275
5730577I03Rik	0.287019	0.466957	0.47843	0.511928	0.563889	0.247632	0.232505	0.1	0.1	0.118034	0.1	0.1	0.207407	0.359264	0.326703
5730590G19Rik	0.379576	0.609345	0.190406	0.189122	0.750453	0.63858	0.128164	0.125997	0.1	0.1	0.110534	0.1	0.246934	0.210655	0.344269
5830403L16Rik	0.1	0.1	0.1	0.1	0.1	0.1	0.1	0.1	0.1	0.1	0.1	0.1	0.1	0.201523	0.921997
5830405N20Rik	0.1	0.1	0.1	0.1	0.1	0.1	0.1	0.1	0.1	0.1	0.203891	0.1	0.1	0.1	1.51946
5830411N06Rik	0.1	0.1	0.1	0.1	0.1	0.1	0.1	0.1	0.1	0.1	0.1	0.1	0.1	0.1	1
5830415F09Rik	0.712671	0.462696	0.332461	0.404343	0.571165	0.327662	0.282807	0.268405	0.452043	0.19861	1.14241	1.42515	1.59199	2.25471	1.96008
5830416P10Rik	0.1	0.114896	0.184445	0.19509	0.1	0.1	0.1	0.1	0.1	0.1	0.1	0.1	0.1	0.1	0.860566
5830418K08Rik	4.64224	3.96871	0.899363	2.96521	4.02372	1.53781	2.27722	0.961447	0.158329	0.412991	0.417105	0.132808	1.80883	2.11461	0.128033
5830428M24Rik	0.1	0.1	0.1	0.1	0.1	0.1	0.1	0.1	0.1	0.1	0.1	0.1	0.1	0.131035	0.97479
5830432E09Rik	0.1	0.1	0.139209	0.186402	0.35216	0.103017	0.147493	0.109349	0.1	0.1	2.21322	3.03508	1.53605	1.4583	7.10513
5830433M19Rik	3.19709	4.05705	3.23788	2.41528	4.38129	2.49013	2.62943	1.4393	0.920778	0.948705	0.764994	0.511502	5.03913	4.95559	0.214467
5930412G12Rik	4.77567	3.84404	2.13513	3.60444	0.392757	0.120943	0.1	0.121643	0.440792	0.350659	0.1	0.1	0.144081	0.1	0.0743948
5930416I19Rik	7.85194	7.05614	6.29418	6.04471	11.9833	12.6101	7.07019	7.6884	6.10432	4.93777	7.82336	9.13869	4.96195	5.28975	1.15791
5930434B04Rik	9.0485	9.66133	21.8222	20.7914	16.5326	14.501	14.8183	12.0227	8.2796	10.8043	2.49257	2.71941	12.5404	14.11	0.189604
6030405A18Rik	0.1	0.1	2.80065	1.9436	4.0967	5.78609	3.29314	3.76333	0.33536	0.74248	0.202348	0.276913	0.178971	0.1	0.123732
6030408B16Rik	0.1	0.1	0.112119	0.1	0.1	0.1	0.1	0.1	0.1	0.1	0.1	0.1	0.1	0.1	0.990002
6030419C18Rik	5.52524	6.3521	19.8156	16.4118	10.0921	18.2227	3.30281	4.81716	2.13673	4.5779	2.12947	3.32066	0.191079	0.283168	0.356496
6030422M02Rik	0.1	0.1	0.1	0.1	0.1	0.1	0.1	0.1	0.1	0.1	0.1	0.1	0.112372	0.18184	0.927205
6030429G01Rik	1.09555	1.98884	0.341111	0.312963	0.1	0.125039	0.1	0.1	0.1	0.1	1.60221	1.07319	1.66868	1.76916	2.05765
6030446N20Rik	4.17466	2.60187	1.71618	1.85042	2.65044	3.28237	2.10878	2.34713	2.49463	2.90635	3.33175	2.96675	2.93748	3.76731	1.15084
6030458C11Rik	6.02251	5.8325	5.52963	5.0125	5.93797	3.35622	5.61925	4.10316	1.80014	2.15233	1.25123	1.76249	4.42522	3.95896	0.336413
6030466F02Rik	0.1	0.1	0.1	0.1	0.1	0.1	0.1	0.1	0.1	0.1	0.1	0.1	0.1	0.1	1
6030468B19Rik	0.1	0.1	0.1	0.1	0.409511	0.144998	0.1	0.1	0.1	0.1	6.87341	7.4838	0.1	0.1	55.4151
6030498E09Rik	0.1	0.1	0.1	0.1	0.1	0.1	0.1	0.1	0.1	0.1	0.1	0.1	0.1	0.1	1
6230400D17Rik	0.377573	0.536064	1.40788	1.77966	0.745803	0.496692	0.739797	1.18213	0.1	0.1	0.355028	0.1	0.327069	0.13139	0.344542
6230409E13Rik	1.69678	1.84019	14.7276	13.9333	5.52399	4.54767	3.26013	2.42264	1.06625	1.54987	0.107097	0.106778	0.1	0.228301	0.0252128
6230427J02Rik	0.383206	0.379467	1.62953	2.50136	1.54163	1.6756	1.74878	1.43867	4.06639	3.80824	33.1835	43.2074	12.6925	14.0154	9.98992
6330403A02Rik	0.235395	0.202168	5.04703	3.37222	1.01944	3.03876	0.337774	0.496599	0.446654	2.44301	0.728604	1.09824	0.280044	0.269627	0.63769
6330403K07Rik	16.4809	30.9109	140.474	144.054	52.5424	81.0743	13.2991	16.1472	8.26433	3.99875	2.18843	2.63066	1.30013	1.07352	0.0567375
6330406I15Rik	0.1	0.1	0.330857	0.634067	3.86555	6.50152	1.3438	3.25206	0.115885	0.180915	0.1	0.1	0.1	0.1	0.072182
6330407A03Rik	0.1	0.1	0.1	0.1	0.301266	0.1	0.1	0.1	0.1	0.1	0.774918	0.215051	0.1	0.1	4.23889
6330407J23Rik	6.72059	6.85869	18.2599	23.1748	12.3108	8.64066	11.9585	5.54245	4.09983	5.76795	0.115917	0.213471	0.1	0.142221	0.0190809
6330408A02Rik	2.50323	2.01316	1.25586	1.09022	2.24936	1.53963	1.7995	0.977768	1.66655	1.33634	0.395275	0.396203	1.15151	0.96791	0.255989
6330409N04Rik	5.91163	5.84639	15.7513	14.113	9.96614	10.0716	14.2904	11.0736	10.6915	11.1309	3.50362	2.38735	3.86639	3.0629	0.305296
6330410L21Rik	0.1	0.1	0.203004	0.1	0.1	0.1	0.1	0.1	0.1	0.1	0.1	0.1	0.1	0.1	0.920949
6330416G13Rik	3.81585	2.27521	1.25284	1.07254	2.40988	2.16254	6.13642	7.78535	7.25647	7.9832	28.788	31.0039	1.03166	0.851633	8.14722
6330439K17Rik	1.894	1.95613	11.3157	16.7947	3.76139	2.52219	1.23151	0.651419	0.29746	1.09626	0.348605	0.300068	0.1	0.11524	0.0932537
6330503K22Rik	6.76631	6.6914	4.53075	9.52145	7.47924	3.42355	33.226	10.3606	14.1604	16.565	0.274148	0.186639	2.378	2.37604	0.0235338
6330512M04Rik	0.1	0.1	0.443977	0.297498	2.35424	2.71761	0.425539	0.751332	0.1	0.146624	7.77061	7.41929	0.1	0.1	11.9342
6330527O06Rik	0.1	0.1	2.30096	3.85372	2.1158	2.96181	0.211637	0.302725	0.530594	2.68526	1.72402	2.92489	0.230683	0.1	1.80037
6330545A04Rik	0.768133	0.5563	0.232449	0.329275	0.536888	0.346673	0.376382	0.164443	0.1	0.1	0.1	0.1	0.101863	0.1	0.323241
6330549D23Rik	2.21898	2.1398	0.712749	1.27118	3.88305	4.52183	3.533	3.55235	1.52709	1.65757	1.64952	1.80185	1.92126	2.56367	0.701913
6330578E17Rik	10.0755	10.0483	7.27032	6.76737	16.4517	19.8208	11.8036	15.7132	6.2983	8.90559	16.1789	13.446	6.12051	6.50509	1.41317
6430411K18Rik	0.1	0.1	0.616659	0.744792	0.1	0.118603	0.1	0.1	0.1	0.285849	0.126258	0.841363	0.1	0.1	2.26264
6430527G18Rik	20.5497	30.8073	67.6894	66.0441	19.9101	22.4889	7.21119	12.7852	1.92241	4.42943	27.313	26.5906	16.1506	14.2641	1.1378
6430531B16Rik	0.1	0.170804	0.1	0.1	0.1	0.120063	0.1	0.1	0.1	0.1	0.125718	0.1	0.1	0.1	1.04915
6430548M08Rik	3.45776	2.98218	16.3332	23.7689	5.98446	12.1573	5.74945	9.50895	4.74569	7.60281	4.06634	5.43759	2.38109	2.31514	0.587951
6430550D23Rik	0.551603	0.451124	0.24253	0.134102	0.282323	0.247573	0.162852	0.139243	0.1	0.108213	0.1	0.173967	0.123031	0.1	0.622041
6430562O15Rik	0.1	0.114524	0.1	0.176873	0.1	0.1	0.1	0.1	0.1	0.1	0.1	0.1	0.575173	0.420941	0.574847
6430571L13Rik	0.414691	0.389966	2.25747	1.51535	1.21588	1.41986	0.352541	0.241975	0.1	0.143384	0.334727	0.280124	0.140694	0.105817	0.444598
6430573F11Rik	5.54358	2.78586	1.26551	1.15629	2.95917	3.83161	1.4495	1.58187	0.969544	0.855456	0.160477	0.1	2.9494	2.66794	0.0557851
6430598A04Rik	1.0262	1.9635	37.5795	33.2478	1.40568	2.17953	0.420227	0.664451	0.625586	1.69645	1.10621	1.40374	0.109633	0.202476	0.185645
6430704M03Rik	2.83656	2.29702	9.9089	9.04809	19.5739	15.0565	6.47777	5.17545	0.989715	1.47348	0.287746	0.262511	0.1	0.1	0.0452034
6530401N04Rik	1.71279	1.33645	1.30311	0.90632	2.34005	2.65568	3.24257	2.95176	2.47298	2.56075	0.739046	0.968745	1.78396	2.08715	0.404154
6530402F18Rik	2.15392	1.43839	8.82329	8.32359	2.10495	3.61351	3.61192	3.74507	3.86276	3.71745	0.614555	0.571699	2.28631	2.17803	0.155204
6530411M01Rik	2.07484	1.65296	0.212003	0.756663	1.88747	2.81102	0.265765	0.203481	0.1	0.1	0.1	0.139512	0.1	0.1	0.140008
6530418L21Rik	22.4016	22.0774	2.74459	2.95973	13.0168	18.7236	2.49965	1.70289	1.13691	2.24987	0.863997	0.915372	0.22766	0.242054	0.118647
6720401G13Rik	39.8757	41.3512	10.4828	14.4905	17.8988	6.31297	14.4177	7.56244	1.2097	3.34994	2.38851	1.32262	5.39169	6.59123	0.131807
6720456B07Rik	36.2659	39.1053	63.2419	57.3923	73.7232	95.5714	83.6087	104.51	103.054	105.756	134.534	170.916	107.132	118.259	1.85567
6720456H20Rik	3.15276	2.69662	1.41776	1.7629	3.82987	3.12005	4.32092	3.47508	1.84694	1.99993	3.1408	2.44055	3.78756	3.89822	0.94844
6720463M24Rik	2.90999	2.7595	0.63627	1.01676	3.33849	2.30943	1.51504	1.25123	0.58318	0.465323	0.387625	0.111547	3.78982	4.20783	0.120851
6720468P15Rik	0.121615	0.1	0.1	0.233225	0.1	0.119322	0.1	0.1	0.1	0.1	0.1	0.1	0.107195	0.128289	0.851278
6720483E21Rik	0.56443	0.519374	0.125776	0.1	0.1	0.1	0.124511	0.1	0.1	0.1	0.1	0.1	0.1	0.1	0.5623
6720489N17Rik	1.1484	0.834855	0.111534	0.303419	0.866084	0.90462	0.397513	0.200255	0.1	0.1	0.1	0.1	0.264758	0.183407	0.221613
6820408C15Rik	0.359189	0.882137	0.253914	0.316243	0.131045	0.190055	0.1	0.1	0.129714	0.127339	0.1	0.1	0.1	0.1	0.430164
7420426K07Rik	0.1	0.1	0.1	0.1	0.1	0.1	0.1	0.1	0.1	0.1	0.1	0.1	0.1	0.1	1
7420461P10Rik	0.1	0.1	0.1	0.1	0.1	0.1	0.1	0.1	0.1	0.1	0.1	0.1	0.1	0.1	1
7530420F21Rik	0.1	0.1	0.1	0.1	0.1	0.1	0.1	0.1	0.1	0.1	0.1	0.1	0.1	0.131285	0.974592
7630403G23Rik	0.1	0.1	0.1	0.1	0.1	0.1	0.1	0.1	0.1	0.1	0.1	0.1	0.1	0.1	1
8030411F24Rik	0.1	0.1	0.1	0.1	0.1	0.1	0.1	0.1	0.1	0.1	0.1	0.1	0.1	0.1	1
8030442B05Rik	0.300669	0.1	0.1	0.1	0.1	0.1	0.1	0.1	0.1	0.1	1.7084	1.08724	0.1	0.179363	11.3335
8030443G20Rik	0.1	0.1	0.1	0.1	0.1	0.1	0.1	0.1	0.1	0.1	0.1	0.1	0.1	0.1	1
8030462N17Rik	5.03481	5.92474	4.66447	4.90079	5.51934	5.18912	2.69377	2.80067	1.16372	1.46542	3.3245	1.87041	12.6471	11.4276	0.491387
8430406I07Rik	2.63148	2.50072	1.13991	1.33315	4.40433	4.39559	3.59947	2.35965	2.34694	2.16562	4.53489	4.18504	1.92321	2.38296	1.67782
8430408G22Rik	0.291065	0.14986	0.274692	0.260905	1.08762	0.212623	0.171693	0.1	0.144206	0.277967	0.662706	2.87649	54.5902	68.4943	0.168459
8430410A17Rik	5.9289	5.63144	7.37579	7.38158	7.77398	11.4476	6.01302	7.19101	5.05695	6.72453	14.1444	15.7323	9.00751	10.8319	1.98375
8430410K20Rik	10.354	10.5612	5.44394	11.6151	8.05103	8.49908	7.49361	6.24558	4.96403	5.86116	2.4824	1.05083	4.68957	5.2007	0.238251
8430419L09Rik	46.5228	45.4905	23.9783	21.1394	35.0296	43.2488	33.786	39.0542	30.8566	31.48	13.3229	16.2543	0.696545	0.775458	0.504073
8430423G03Rik	0.1	0.1	0.1	0.1	0.1	0.1	0.1	0.1	0.1	0.1	0.1	0.1	0.391139	0.144371	0.781499
8430427H17Rik	2.17317	2.23554	10.6197	9.75309	10.7455	9.02624	20.2475	21.4383	5.9501	7.84279	3.57795	2.65516	4.66452	4.03092	0.343967
8430429K09Rik	0.355551	0.464307	0.347898	0.750228	0.337337	0.621867	0.36642	0.626666	0.399848	0.232944	0.201638	0.1	0.652968	0.506755	0.3196
8430431K14Rik	0.1	0.1	0.1	0.1	0.1	0.1	0.1	0.1	0.1	0.1	0.1	0.109709	0.1	0.1	1.04855
8430436N08Rik	0.1	0.1	0.1	0.1	0.1	0.1	0.1	0.1	0.1	0.1	0.1	0.1	0.1	0.1	1
8430437L04Rik	0.1	0.1	0.1	0.1	0.1	0.1	0.1	0.1	0.1	0.1	0.1	0.1	0.1	0.1	1
9030025P20Rik	11.5909	10.1143	3.27412	3.96	9.90209	7.91728	8.04723	8.2131	2.56348	3.21808	3.36376	2.13817	3.59805	4.07597	0.431667
9030204H09Rik	0.1	0.1	0.1	0.1	0.1	0.1	0.1	0.1	0.1	0.1	0.1	0.1	0.1	0.1	1
9030224M15Rik	2.47751	1.24556	0.19036	0.30332	0.406445	0.461119	0.251001	0.268219	0.1	0.1	0.1	0.1	0.657043	1.19084	0.156834
9030418K01Rik	2.89313	2.01207	3.25265	3.15415	2.31744	2.45578	0.681815	0.61868	0.270839	0.476151	3.18919	2.87786	0.161564	0.124523	1.97637
9030425E11Rik	0.1	0.105595	7.08839	6.67247	1.54974	1.82482	0.1	0.1	0.1	0.1	0.465978	0.426823	0.407756	0.401391	0.288774
9030612E09Rik	0.771374	1.15529	0.529243	0.413568	0.515734	0.466278	0.211088	0.619763	0.191546	0.270981	0.1	0.240374	0.499181	0.878963	0.313083
9030617O03Rik	1.42998	1.05164	0.247506	0.482087	0.518188	0.539165	0.107927	0.1	0.125917	0.278591	5.54257	6.58945	1.64293	1.55353	9.01175
9030619P08Rik	0.1	0.1	0.1	0.1	0.1	0.1	0.1	0.1	0.1	0.1	0.1	0.1	0.1	0.1	1
9030624J02Rik	16.9509	16.408	11.4941	23.6768	21.2996	27.9559	14.5765	17.8782	14.0049	13.2559	24.1836	26.5992	12.4594	13.0311	1.50103
9030625A04Rik	6.72053	5.93425	0.523423	0.585334	3.87496	1.35981	0.789323	0.778753	0.499822	0.744178	25.9904	16.1459	1.23721	1.10975	10.4655
9130008F23Rik	0.1	0.159475	0.129062	0.210909	0.1	0.1	0.1	0.1	0.1	0.1	0.1	0.1	0.1	0.101899	0.85632
9130011E15Rik	4.60802	4.75158	8.60738	7.40883	5.59951	7.93436	5.21089	6.58426	3.17554	3.9581	8.1084	6.78669	5.56823	5.97996	1.28801
9130011J15Rik	16.3508	18.8449	29.303	28.6799	26.7791	43.757	28.1263	37.6468	27.7816	29.8048	32.6374	28.935	34.8019	40.3655	1.01986
9130015L21Rik	0.1	0.1	0.1	0.1	0.1	0.1	0.1	0.1	0.1	0.1	0.1	0.1	0.1	0.1	1
9130017N09Rik	0.1	0.1	0.205386	0.132324	0.1	0.1	0.121167	0.326717	0.1	0.1	0.1	0.1	0.105581	0.106027	0.751314
9130019O22Rik	0.760836	0.811959	0.246332	0.465873	0.595724	0.538597	0.301047	0.234513	0.236668	0.205253	0.822181	0.802049	1.47882	1.36847	1.34529
9130019P16Rik	0.1	0.1	0.1	0.1	0.1	0.1	0.536686	0.330997	0.430354	0.552307	0.1	0.1	0.1	0.1	0.452771
9130023H24Rik	1.26027	1.28546	0.524774	0.485935	1.11559	0.903959	0.712469	0.592013	0.485034	0.468791	0.991299	1.25839	0.58156	0.539134	1.50733
9130024F11Rik	0.11934	0.1	2.07823	1.41376	0.291043	0.126537	0.1	0.162053	0.230061	0.24523	0.1	0.1	0.1	0.113036	0.236253
9130204L05Rik	0.1	0.1	0.1	0.1	0.1	0.1	0.1	0.1	0.1	0.1	0.1	0.1	0.1	0.1	1
9130206I24Rik	0.1	0.125502	0.1	0.1	0.1	0.136744	0.1	0.1	0.1	0.1	0.1	0.1	0.336061	0.286804	0.712119
9130209A04Rik	0.1	0.1	0.1	0.1	0.1	0.1	0.1	0.1	0.1	0.1	0.1	0.1	0.1	0.1	1
9130230L23Rik	0.1	0.1	0.1	0.1	0.1	0.1	0.1	0.1	0.1	0.1	0.190734	0.247982	0.1	0.1	2.19358
9130401M01Rik	8.00908	6.74388	9.98543	10.1956	7.26059	12.7039	4.29299	6.3506	2.91262	3.25097	7.52491	7.25433	7.08967	8.10721	1.0204
9130404H23Rik	0.1	0.1	0.1	0.1	0.1	0.1	0.1	0.1	0.1	0.1	0.1	0.1	0.1	0.1	1
9130409I23Rik	0.1	0.1	0.1	0.1	0.1	0.1	0.1	0.1	0.1	0.1	0.1	0.1	0.1	0.1	1
9230102K24Rik	0.1	0.1	0.1	0.1	0.1	0.1	0.1	0.1	0.1	0.1	0.1	0.1	0.1	0.1	1
9230102O04Rik	0.1	0.1	0.1	0.1	0.1	0.1	0.1	0.1	0.1	0.1	0.1	0.1	0.1	0.1	1
9230104L09Rik	0.107372	0.1	0.1	0.1	0.1	0.1	0.1	0.1	0.1	0.1	0.1	0.1	0.1	0.1	0.993894
9230105E05Rik	0.1	0.1	0.1	0.1	0.1	0.1	0.1	0.1	0.1	0.1	0.1	0.1	0.1	0.1	1
9230107M04Rik	0.1	0.1	0.1	0.1	0.1	0.1	0.1	0.1	0.1	0.1	0.1	0.1	0.1	0.1	1
9230110C19Rik	1.30524	2.01131	2.16247	2.02971	1.28984	0.72412	0.43699	0.644339	0.1	0.529431	0.1	0.1	1.40773	1.97858	0.0820807
9230110F15Rik	0.1	0.1	0.1	0.1	0.1	0.1	0.1	0.1	0.1	0.1	0.1	0.1	0.1	0.1	1
9230112J17Rik	0.1	0.1	0.1	0.1	0.1	0.1	0.1	0.1	0.1	0.1	0.1	0.1	0.1	0.1	1
9230113P08Rik	0.1	0.1	0.1	0.1	0.1	0.1	0.1	0.1	0.1	0.1	0.1	0.1	0.1	0.1	1
9230114K14Rik	0.397192	0.353409	0.601511	0.7704	1.53366	0.712206	1.23224	0.539943	0.364896	0.469095	0.1	0.1	0.506002	0.601396	0.148479
9230115E21Rik	0.1	0.1	0.345558	0.29416	0.374426	0.497229	0.195371	0.130644	0.1	0.1	0.10477	0.1	0.1	0.1	0.504072
9230116N13Rik	0.109986	0.103152	0.1	0.1	0.1	0.1	0.161148	0.1	0.1	0.132223	0.134589	0.1	0.1	0.137748	1.04707
9330020H09Rik	0.325723	0.216194	0.361348	0.572455	0.294834	0.381946	0.347857	0.298455	0.1	0.294215	0.823143	0.348442	1.24576	1.38673	1.20668
9330111N05Rik	0.1	0.1	0.1	0.1	0.1	0.1	0.141744	0.1	0.1	0.164677	0.1	0.1	0.1	0.1	0.91854
9330133O14Rik	0.911408	0.618282	0.588983	0.34039	0.494152	0.421991	0.727917	0.43319	0.165677	0.362586	0.738393	0.581445	0.96727	0.905684	1.14148
9330151L19Rik	8.23255	6.31609	6.46257	5.74179	6.9021	3.45604	5.88414	5.57548	1.87895	2.10078	0.344458	0.696774	0.271973	0.335526	0.117525
9330158H04Rik	0.1	0.1	0.19629	0.261211	0.1	0.1	0.1	0.1	0.1	0.1	0.1	0.1	0.1	0.1	0.823327
9330159F19Rik	9.52542	7.01278	11.1092	17.8139	15.773	8.31124	6.13783	2.28515	1.43195	1.9151	0.181438	0.159433	0.1	0.1	0.02509
9330159M07Rik	0.599569	0.396573	0.336812	0.313577	0.426907	0.1257	0.126023	0.1	0.1	0.1	0.1	0.1	0.1	0.1	0.424755
9330162B11Rik	0.1	0.1	0.1	0.1	0.1	0.1	0.1	0.1	0.1	0.1	0.1	0.1	0.1	0.1	1
9330175E14Rik	0.1	0.1	0.1	0.1	0.1	0.1	0.1	0.1	0.1	0.1	0.1	0.1	0.1	0.1	1
9330179D12Rik	0.209524	0.352178	0.184712	0.182493	0.594077	1.0465	0.148602	0.137777	0.1	0.1	0.1	0.1	0.163606	0.112428	0.360155
9330182L06Rik	11.7591	13.322	5.94909	7.1889	6.1311	3.37244	11.9933	6.27651	2.84883	5.20861	0.132922	0.1	0.445844	0.547155	0.0186231
9430007A20Rik	0.1	0.1	0.1	0.1	0.1	0.1	0.1	0.1	0.1	0.1	0.1	0.1	0.1	0.1	1
9430008C03Rik	6.89987	5.61137	7.48245	6.05749	4.57855	5.49774	4.56126	6.34338	0.706945	1.36253	4.0751	2.16028	1.56744	1.6223	0.715459
9430015G10Rik	8.0187	7.81907	5.31513	4.86818	6.85349	6.07776	4.15876	4.55241	2.39563	3.11786	6.23663	5.81368	2.64129	2.44648	1.24092
9430016H08Rik	11.832	10.8453	9.03205	9.29818	10.1725	13.8423	8.63921	8.97385	5.81473	6.46223	6.62031	5.37426	10.1477	10.1067	0.624897
9430019J16Rik	0.1	0.1	0.1	0.1	0.1	0.1	0.1	0.1	0.1	0.1	0.1	0.1	0.1	0.1	1
9430020K01Rik	1.92863	2.69613	1.54014	2.8015	2.646	2.48879	15.1552	9.25096	22.9622	15.8988	0.263395	1.32237	96.1237	89.9003	0.0361233
9430021M05Rik	0.144036	0.1	1.13852	0.992306	1.94956	2.14746	0.570753	1.0309	0.1	0.150314	0.1	0.1	0.1	0.1	0.140782
9430023L20Rik	14.6126	16.8206	15.1401	13.5047	9.70505	17.8115	9.88719	17.6429	9.31743	8.85751	19.6472	24.662	22.158	21.8477	1.49942
9430031J16Rik	0.1	0.1	4.51523	3.88722	0.974584	0.590657	0.218333	0.122638	0.1	0.1	0.1	0.1	0.1	0.1	0.110004
9430037G07Rik	0.731682	0.595133	0.417986	0.301874	0.474091	0.317236	0.222235	0.1	0.1	0.1	0.143855	0.1	0.1	0.1	0.410964
9430038I01Rik	2.2441	2.14904	1.05817	0.836085	1.429	2.28946	0.772383	1.12795	0.352185	0.509194	2.70743	1.82845	4.04669	4.86483	1.25537
9430041J12Rik	6.11166	6.20078	0.513307	0.237231	0.606021	0.34658	1.76701	1.32631	0.759809	0.574333	0.1	0.1	0.1	0.1	0.0643671
9430060I03Rik	0.130378	0.1	0.1	0.214268	0.102063	0.1	0.116266	0.1	0.1	0.1	0.1	0.1	0.1	0.1	0.880427
9430076C15Rik	1.64857	0.813421	0.226262	0.1	0.972735	0.145165	6.77637	0.708433	0.613494	0.426478	0.1	0.1	0.140678	0.247244	0.0936122
9430076G02Rik	0.1	0.1	0.1	0.1	0.377859	0.1	0.1	0.1	0.1	0.1	0.1	0.1	0.1	0.1	0.811985
9430083A17Rik	0.277119	0.158373	0.449587	0.438015	0.1	0.171358	0.1	0.1	0.1	0.1	0.1	0.1	0.136224	0.1	0.537954
9430091E24Rik	1.22119	0.898035	0.732644	1.09879	1.07418	0.727287	0.512283	0.239685	0.1	0.156079	0.3267	0.180784	0.294563	0.338723	0.411837
9530002B09Rik	0.1	0.1	0.1	0.1	0.1	0.1	0.1	0.1	0.1	0.1	0.1	0.1	0.1	0.1	1
9530003J23Rik	0.1	0.1	0.1	0.1	0.1	0.1	0.1	0.1	0.1	0.1	0.1	0.1	0.1	0.1	1
9530008L14Rik	0.1	0.1	0.1	0.1	0.1	0.1	0.1	0.1	0.1	0.1	0.273149	0.390187	0.627965	0.573368	1.808
9530026F06Rik	0.1	0.1	0.1	0.1	0.1	0.1	0.1	0.1	0.1	0.1	0.1	0.1	0.1	0.1	1
9530026P05Rik	0.1	0.11608	0.1	0.1	0.115703	0.335625	0.1	0.1	0.1	0.1	0.1	0.1	1.23722	1.23183	0.32116
9530036O11Rik	0.1	0.1	0.121321	0.150276	0.416792	0.133176	0.1	0.1	0.1	0.1	0.1	0.1	0.1	0.1	0.740026
9530051G07Rik	0.156701	0.168415	0.1	0.1	0.111914	0.1	0.1	0.1	0.1	0.1	0.1	0.1	0.1	0.1	0.897512
9530053A07Rik	0.1	0.1	0.1	0.1	0.1	0.1	0.137487	0.225137	0.1	0.119555	0.1	0.1	0.1	0.1	0.868194
9530059O14Rik	0.1	0.1	0.156488	0.1	0.1	0.1	0.450498	0.436754	0.1	0.104143	0.1	0.1	0.1	0.1	0.616053
9530068E07Rik	30.2893	38.2476	39.839	36.8493	55.3527	63.2957	44.1938	49.5064	45.6711	50.3573	58.681	51.6147	62.5892	65.5868	1.1375
9530077C05Rik	2.74482	3.80996	4.25421	6.56623	2.31261	3.39575	0.736825	1.15502	0.479894	0.776243	0.1	0.1	0.1	0.1	0.0454003
9530082P21Rik	7.04833	6.4683	7.8747	7.79137	7.63924	10.732	5.65806	7.55216	4.66116	5.30208	2.68891	4.13941	7.14401	7.71956	0.478671
9530091C08Rik	0.136039	0.1	0.225127	0.1	0.1	0.1	0.1	0.1	0.1	0.1	0.1	0.1	0.1	0.1	0.881597
9630013A20Rik	0.1	0.162494	0.256733	0.272365	3.27253	1.92455	192.221	76.9091	32.4772	32.6749	0.1	0.25871	0.1	0.1	0.00632142
9630028B13Rik	0.820595	0.598139	0.125393	0.144854	0.122237	0.1	0.1	0.1	0.1	0.1	0.1	0.1	0.233198	0.171163	0.441895
9630028H03Rik	0.1	0.1	0.1	0.1	0.1	0.1	0.1	0.1	0.1	0.1	0.1	0.1	0.1	0.1	1
9630033F20Rik	1.45671	1.85741	1.91365	1.92544	1.74313	2.13052	1.69488	2.00362	1.11284	1.07477	1.51239	1.44976	1.23061	1.33738	0.912322
9830001H06Rik	8.42411	8.30904	18.9842	20.4031	14.2302	18.1684	53.9264	80.277	16.7444	24.6505	33.7071	33.9816	4.25682	4.31315	1.48937
9830107B12Rik	0.1	0.1	0.1	0.1	0.1	0.1	0.1	0.1	0.1	0.1	0.1	0.178504	0.1	0.1	1.39252
9930005F22Rik	0.307773	0.272414	0.347013	0.733479	0.1	0.245597	0.385393	0.261638	0.10859	0.1	0.1	0.1	0.1	0.1	0.391914
9930012K11Rik	0.276055	0.182186	0.282823	0.171216	0.476262	0.503625	1.24258	0.918721	2.23428	3.19471	0.315054	0.413463	3.42418	4.0957	0.257088
9930013L23Rik	0.1	0.1	1.57576	1.2395	2.64535	2.64571	0.1	0.1	0.1	0.176222	0.102647	0.1	0.242115	0.219282	0.131533
9930014A18Rik	0.724551	0.668668	0.396688	0.246395	0.706243	0.867228	0.160458	0.254533	0.1	0.120286	0.131643	0.169836	0.301009	0.254359	0.376816
9930021D14Rik	1.05216	0.770231	0.119013	0.1	7.50337	9.39648	3.14227	4.2898	1.48888	1.00909	0.1	0.1	6.22824	6.22395	0.0290392
9930021J03Rik	9.25396	8.87936	6.32536	8.25046	8.74308	3.99635	5.54273	2.31391	1.29258	1.50632	0.978713	0.654354	4.6158	4.4837	0.150274
9930023K05Rik	0.103472	0.1	0.1	0.1	0.1	0.1	0.1	0.1	0.1	0.1	0.1	0.1	0.1	0.113661	0.985923
9930032O22Rik	0.1	0.1	0.1	0.1	0.1	0.1	0.1	0.1	0.1	0.1	0.1	0.1	0.1	0.1	1
9930104L06Rik	2.0771	2.33236	1.49463	1.61477	2.39617	1.99819	2.56903	2.82266	1.57999	2.10403	1.1208	0.691601	1.41793	1.30773	0.458553
9930111J21Rik1	0.1	0.1	0.1	0.1	0.151352	0.1	0.1	0.1	0.1	0.1	0.231231	0.117405	0.1	0.120452	1.64476
9930111J21Rik2	0.1	0.1	0.1	0.1	0.1	0.1	0.1	0.1	0.1	0.1	0.1	0.1	0.1	0.1	1
a	0.1	0.1	0.1	0.1	0.149383	0.1	0.1	0.1	0.1	0.1	0.107668	0.1	0.1	0.1	0.997299
A030009H04Rik	0.1	2.0494	34.4059	32.7632	7.92457	9.44436	4.9019	3.41165	3.81716	5.34619	8.28002	8.74617	0.7692	0.1	0.972615
A130010J15Rik	3.64454	3.59804	1.30084	1.17437	3.78719	3.39094	1.05591	0.873386	0.383237	0.6084	1.14863	0.518155	1.10756	1.35458	0.448885
A130022J15Rik	63.9675	30.5981	2.01187	3.28754	9.5122	4.50395	1.98924	1.05933	0.164813	0.902153	1.64537	1.46124	87.9526	88.8514	0.063228
A130040M12Rik	0.1	0.1	0.1	0.1	0.1	0.1	0.1	0.1	0.1	0.1	0.1	0.1	0.1	0.1	1
A130049A11Rik	0.501957	0.8958	0.934924	0.945017	0.812453	0.294268	0.441288	0.368203	0.1	0.184816	0.142007	0.1	0.336633	0.27319	0.238487
A130077B15Rik	0.1	0.1	0.1	0.1	0.1	0.1	0.1	0.1	0.1	0.1	0.110946	0.112041	0.1	0.1	1.11494
A1bg	0.1	0.1	0.1	0.1	0.1	0.1	0.1	0.1	0.1	0.1	0.1	0.1	0.1	0.1	1
A1cf	0.1	0.1	0.1	0.1	0.1	0.1	0.1	0.1	0.1	0.1	0.1	0.1	0.1	0.1	1
A230001M10Rik	0.1	0.1	0.1	0.1	0.1	0.1	0.360155	0.235719	0.48017	0.306508	0.1	0.1	0.1	0.1	0.549815
A230020J21Rik	0.1	0.1	0.1	0.101374	0.1	0.1	0.1	0.1	0.1	0.1	0.1	0.149718	0.1	0.1	1.24716
A230028O05Rik	0.1	0.1	0.1	0.1	0.1	0.1	0.1	0.1	0.1	0.1	0.1	0.1	0.1	0.1	1
A230046K03Rik	9.49091	10.5545	4.39948	7.38067	9.78238	3.65749	14.2195	4.94291	4.1023	5.3458	3.13662	1.56498	7.21289	7.25396	0.31932
A230050P20Rik	3.94123	3.48939	11.217	14.0282	11.8163	9.24328	4.73268	4.63528	0.422733	1.05964	5.02438	3.7404	3.34956	3.36629	0.737553
A230051G13Rik	2.02075	2.23156	1.84643	1.85387	1.44805	2.96115	0.994829	1.31512	0.57585	0.740211	2.12583	2.07814	1.72572	1.5658	1.30834
A230056P14Rik	0.398587	0.403225	0.428863	0.799993	0.491747	0.306677	1.279	0.793051	0.558332	0.6791	0.1	0.1	0.1	0.113931	0.188902
A230057D06Rik	2.71928	1.77664	3.75037	7.41786	1.68625	0.285768	2.19868	0.352659	0.135941	0.165257	0.1	0.1	0.1	0.1	0.0580027
A230065H16Rik	0.232524	0.1	0.246179	0.407112	0.1	0.1	0.1	0.1	0.1	0.1	0.1	0.1	0.118496	0.1	0.665074
A230072C01Rik	1.6249	1.89726	2.3745	2.97522	2.56737	4.35431	2.23826	1.90018	1.39825	1.85813	0.874548	0.575899	0.548813	0.823403	0.354335
A230072E10Rik	0.189076	0.121686	0.1	0.1	0.1	0.1	0.102724	0.1	0.1	0.1	0.1	0.1	0.1	0.1	0.913599
A230073K19Rik	0.154662	0.276645	2.78513	3.06747	0.311538	0.1	0.140063	0.1	0.1	0.1	0.1	0.1	0.1	0.1	0.163588
A230077H06Rik	0.1	0.1	1.55555	1.1436	3.70874	3.55296	0.783216	0.253482	0.1	0.1	0.1	0.1	0.1	0.103987	0.103435
A230108P19Rik	0.1	0.1	0.1	0.1	0.1	0.1	0.1	0.1	0.1	0.1	0.1	0.1	0.1	0.1	1
A2ld1	5.86599	2.91443	2.53504	1.97612	2.27915	2.38059	1.18754	1.37319	1.75361	2.34322	4.1284	3.65933	11.236	11.9409	0.97783
A2m	11.517	15.0113	0.267885	0.736334	0.586362	0.61055	0.1	0.1	0.1	0.1	0.1	0.1	0.1	0.1	0.0409146
A330021E22Rik	0.4672	1.41392	1.42346	1.84468	0.798558	0.513062	0.407559	0.174465	0.1	0.1	0.1	0.1	0.206959	0.416724	0.152544
A330023F24Rik	1.34776	0.484287	1.19748	2.39077	0.500757	0.107	0.195647	0.1	0.1	0.1	0.280982	0.1	0.227227	0.233151	0.3273
A330035P11Rik	0.339016	0.180547	0.106323	0.148105	0.111727	0.1	0.173779	0.182048	0.177333	0.1	0.1	0.1	0.291756	0.1	0.596827
A330040F15Rik	0.1	0.1	1.34171	1.20513	0.268931	0.268992	0.100687	0.1	0.1	0.1	0.1	0.168697	0.1	0.1	0.414928
A330049M08Rik	0.1	0.1	0.56023	0.81012	1.47583	2.71254	1.99916	3.00878	0.646084	0.589303	0.13988	0.211443	0.510509	0.420709	0.162986
A330049N07Rik	0.1	0.1	0.1	0.1	0.1	0.1	0.1	0.1	0.1	0.1	0.1	0.1	0.1	0.1	1
A330050B17Rik	0.1	0.220214	0.104925	0.135887	0.1	0.1	0.1	0.1	0.1	0.1	0.1	0.1	0.1	0.1	0.881688
A330050F15Rik	0.1	0.1	0.482184	0.422383	0.1	0.1	0.1	0.1	0.1	0.126914	0.1	0.1	0.1	0.1	0.621285
A330069E16Rik	0.385028	0.310818	0.348842	0.443116	0.693922	0.1	0.236108	0.21695	0.322149	0.401219	0.1	0.1	0.165576	0.107563	0.321605
A330076H08Rik	1.09725	1.86158	4.20024	3.4417	1.56935	0.430657	2.10629	0.361262	0.159394	0.1	0.1	0.313868	0.132179	0.1	0.15959
A330093E20Rik	0.895781	1.16957	0.820939	0.527482	0.134657	0.1	0.1	0.1	0.1	0.1	0.1	0.1	0.1	0.1	0.282458
A3galt2	0.1	0.176462	0.162495	0.195024	0.1	0.1	0.1	0.1	0.1	0.1	0.1	0.1	1.80691	1.85708	0.244999
A430005L14Rik	5.03767	6.64593	4.33604	2.7437	3.96846	7.94688	2.66619	3.00583	4.44295	4.42513	13.2593	13.1877	8.25567	8.9269	2.54293
A430033K04Rik	2.22322	1.97451	0.827855	1.91436	3.12554	2.89594	1.06577	0.726277	0.195623	0.263695	0.12572	0.146029	0.521661	0.502093	0.100421
A430035B10Rik	0.17271	0.373091	0.371316	0.144953	2.19497	1.64422	1.81166	1.3938	0.510772	0.8237	0.242364	0.342881	0.801748	0.53683	0.325746
A430078G23Rik	0.1	0.1	0.383369	0.647002	0.1	0.1	0.1	0.1	0.1	0.1	0.1	0.1	0.1	0.1	0.591025
A430084P05Rik	0.1	0.1	0.1	0.1	0.1	0.1	0.1	0.1	0.1	0.1	1.82343	0.990499	0.1	0.1	14.0696
A430089I19Rik	0.1	0.1	0.1	0.1	0.1	0.1	0.1	0.1	0.1	0.1	0.1	0.1	0.1	0.1	1
A430092G05Rik	0.1	0.1	0.1	0.1	0.1	0.1	0.1	0.1	0.1	0.1	0.1	0.1	0.1	0.1	1
A430093F15Rik	0.1	0.1	0.1	0.1	0.110367	0.1	0.1	0.1	0.1	0.1	1.647	0.9794	0.1	0.1	13.0195
A430105I19Rik	6.42365	4.05543	0.47929	0.632672	0.925663	0.737057	0.682463	0.561872	0.756199	0.668703	0.1	0.245308	1.03535	1.10207	0.114718
A430107O13Rik	0.101625	0.1	0.1	0.1	1.27217	1.26671	0.1	0.1	0.1	0.1	0.1	0.1	0.391204	0.494229	0.28396
A430107P09Rik	0.1	0.1	0.453411	0.158653	3.55643	5.60745	1.33696	1.82417	0.1	0.1	0.1	0.1	0.1	0.1	0.0886454
A430110N23Rik	0.240018	0.254576	1.85153	2.23724	0.538596	0.926746	0.1	0.1	0.1	0.1	0.1	0.1	0.1	0.1	0.180486
A4galt	0.1	0.1	0.1	0.1	0.121538	0.458427	0.1	0.1	0.1	0.1	0.1	0.165077	0.739016	0.648649	0.574666
A4gnt	0.1	0.1	0.1	0.1	0.1	0.1	0.1	0.1	0.1	0.1	0.1	0.1	0.1	0.1	1
A530013C23Rik	0.1	0.127681	0.1	0.1	0.1	0.1	0.1	0.1	0.1	0.1	0.1	0.1	0.1	0.1	0.977453
A530016L24Rik	0.1	0.1	0.1	0.1	0.1	0.1	0.1	0.1	0.1	0.1	0.1	0.1	0.382126	0.313021	0.707903
A530032D15Rik	0.1	0.1	0.1	0.1	0.1	0.1	0.1	0.1	0.1	0.1	0.130826	0.234516	0.1	0.1	1.82671
A530053G22Rik	0.1	0.1	0.1	0.1	0.1	0.1	0.1	0.1	0.1	0.1	0.1	0.1	0.1	0.1	1
A530054K11Rik	1.65953	4.50787	0.889414	2.07635	2.15916	0.421961	2.06232	0.317249	0.322432	0.496991	0.17492	0.1	0.461203	0.555307	0.103549
A530058N18Rik	0.1	0.1	1.8105	1.44336	0.126458	0.1	0.1	0.165101	0.264033	0.170816	0.1	0.1	0.1	0.1	0.261993
A530064D06Rik	0.1	0.1	0.1	0.1	0.1	0.1	0.1	0.1	0.1	0.1	0.292771	0.1	0.1	0.1	1.96386
A530088E08Rik	0.1	0.1	0.1	0.1	0.1	0.1	0.1	0.1	0.1	0.1	0.197824	0.129244	0.1	0.1	1.63534
A530098C11Rik	0.1	0.1	0.156433	0.120923	0.257281	0.139227	0.1	0.1	0.1	0.1	0.1	0.1	0.1	0.1	0.814186
A530099J19Rik	0.1	0.1	0.1	0.1	0.1	0.1	0.1	0.1	0.1	0.1	0.1	0.1	0.1	0.1	1
A630001G21Rik	0.1	0.1	0.1	0.1	0.786166	0.392636	0.1	0.1	0.1	0.1	8.87273	4.66193	0.196563	0.193587	34.2801
A630007B06Rik	5.38964	5.1676	2.06659	4.54563	6.75888	2.84796	3.9762	2.39724	0.89111	1.06787	1.41568	0.442077	6.67699	6.79579	0.22944
A630010A05Rik	0.1	0.1	0.1	0.1	0.1	0.1	0.1	0.1	0.1	0.1	0.1	0.1	0.1	0.1	1
A630033H20Rik	0.1	0.1	0.1	0.1	0.662451	0.276681	0.1	0.1	0.1	0.1	1.60225	0.765564	3.3701	3.22152	1.70536
A630055G03Rik	0.113471	0.11296	0.1	0.1	0.981932	1.14125	0.171159	0.1	0.1	0.1	0.1	0.1	0.123035	0.1	0.369936
A630066F11Rik	0.463971	0.44653	0.398039	0.522376	0.421001	0.415741	0.302807	0.272897	0.377397	0.448271	0.277674	0.125713	0.292571	0.516066	0.496205
A630072M18Rik	1.48806	1.0184	1.40791	0.888655	1.13092	1.46371	0.4056	0.395169	0.1	0.244308	0.410174	0.322018	6.70606	6.67591	0.200375
A630073D07Rik	0.1	0.1	0.1	0.1	0.1	0.1	0.1	0.1	0.1	0.1	0.1	0.1	0.1	0.1	1
A630075F10Rik	0.1	0.1	0.105026	0.309958	0.1	0.1	0.1	0.1	0.1	0.1	0.1	0.1	0.1	0.1	0.848066
A630077J23Rik	0.1	0.1	0.1	0.1	0.1	0.1	0.1	0.1	0.1	0.1	0.1	0.315197	0.1	0.138297	2.01178
A630089N07Rik	0.503693	0.424483	0.1	0.1	0.478131	0.115038	0.217453	0.1	0.1	0.1	0.1	0.1	0.293944	0.197077	0.43959
A630095E13Rik	0.1	0.1	0.1	0.1	0.1	0.1	0.1	0.1	0.1	0.1	0.1	0.1	0.1	0.1	1
A630095N17Rik	0.1	0.1	0.1	0.1	0.1	0.1	0.1	0.1	0.1	0.1	0.1	0.1	0.1	0.1	1
A730008H23Rik	3.77762	4.19063	1.46675	2.16197	4.60914	4.46385	1.05395	0.804662	0.351071	0.75707	2.83994	1.37729	0.193994	0.602697	1.03561
A730011L01Rik	5.27174	4.60634	3.65945	3.13158	3.13582	4.72246	3.96653	3.73479	2.94396	3.25489	3.67749	4.51548	2.06447	2.17576	1.15211
A730017C20Rik	7.79842	7.62924	24.3999	16.5343	31.5599	44.5455	7.05401	9.19019	0.148454	0.832821	0.345322	0.484953	0.313358	0.330921	0.0331365
A730017L22Rik	0.312773	0.283213	0.328647	0.614011	0.424503	0.376832	0.500081	0.170376	0.229831	0.25194	0.1	0.224344	0.166576	0.112503	0.516021
A730018C14Rik	0.1	0.1	0.1	0.103245	0.1	0.106337	0.1	0.1	0.1	0.1	0.1	0.1	0.1	0.1	0.992078
A730020E08Rik	0.1	0.159047	1.39063	1.74541	1.10075	1.39111	0.190281	0.1	0.1	0.1	0.1	0.1	0.466131	0.412816	0.165376
A730020M07Rik	0.954839	0.451721	0.1	0.1	0.440396	0.188387	0.1	0.1	0.1	0.1	0.1	0.1	0.1	0.1	0.423229
A730037C10Rik	0.1	0.1	0.1	0.1	0.1	0.1	0.1	0.1	0.1	0.1	0.1	0.1	0.1	0.1	1
A730046J19Rik	0.1	0.1	0.13296	0.186942	0.1	0.1	0.1	0.1	0.1	0.1	0.1	0.1	0.1	0.1	0.909158
A730056A06Rik	2.10632	2.2522	1.76069	1.7794	0.69998	0.519627	0.175069	0.1	0.1	0.1	0.1	0.1	0.1	0.1	0.122533
A730069N07Rik	0.1	0.1	0.1	0.1	0.1	0.1	0.1	0.1	0.1	0.1	0.113226	0.20008	0.890778	0.712985	0.721969
A730082K24Rik	0.1	0.1	0.1	0.1	0.1	0.1	0.1	0.1	0.1	0.1	0.1	0.1	0.1	0.1	1
A730085A09Rik	0.1	0.1	0.1	0.1	0.1	0.1	0.1	0.1	0.1	0.1	0.1	0.1	0.104247	0.1	0.996473
A730090H04Rik	0.1	0.1	0.1	0.1	0.1	0.1	0.1	0.1	0.1	0.1	0.1	0.1	0.1	0.1	1
A730090N16Rik	0.155859	0.10977	0.1	0.1	0.1	0.1	0.1	0.1	0.1	0.1	0.1	0.1	0.1	0.1	0.948145
A730098P11Rik	5.88387	5.00894	11.2497	10.9214	8.59676	8.52821	11.1697	10.4828	6.95629	8.92118	9.43105	5.76771	16.0891	15.253	0.765931
A830007P12Rik	0.325103	0.250783	0.267411	0.559127	0.76124	0.450689	0.1	0.107165	0.145414	0.110168	14.7865	30.089	4.26557	5.01999	21.7795
A830010M20Rik	5.07355	5.43156	9.26413	28.3421	8.52499	4.46082	8.33122	3.70456	2.76542	3.46364	0.596962	0.464987	0.773434	0.684135	0.0788385
A830018L16Rik	0.1	0.249123	3.61947	3.67251	0.303629	0.494716	0.1	0.1	0.1	0.333076	0.102526	0.1	0.101503	0.1	0.131028
A830019L24Rik	0.1	0.1	0.1	0.1	0.1	0.1	0.1	0.1	0.1	0.1	0.1	0.1	0.1	0.1	1
A830080D01Rik	5.1192	7.29147	3.73994	6.6069	5.09444	2.16914	1.79136	0.63031	0.252306	0.43888	0.249234	0.10891	3.0862	3.16022	0.0545669
A830082N09Rik	0.457569	0.71264	1.81406	2.69703	1.04627	0.647768	0.810512	0.615325	0.193279	0.309001	0.1	0.1	0.1	0.1	0.12627
A830093I24Rik	9.37861	7.62825	0.722249	0.701831	2.4679	1.2893	1.3991	0.996011	0.511823	0.555561	0.102296	0.1	0.134184	0.167825	0.0467689
A930001A20Rik	1.40495	1.29206	0.1	0.1	0.1	0.1	0.1	0.1	0.125314	0.1	0.1	0.1	0.11426	0.107499	0.320505
A930001N09Rik	3.85909	5.14835	7.1301	11.5555	13.009	7.63191	9.1904	8.32388	1.09629	1.93139	1.7647	1.21096	8.10735	8.45229	0.208976
A930003A15Rik	0.1	0.1	0.1	0.1	0.440524	0.58689	0.534206	0.272673	1.59011	1.56569	0.1	0.1	0.1	0.1	0.214666
A930003O13Rik	0.1	0.1	0.431171	0.534429	8.6692	7.52486	2.12381	1.28027	0.1	0.18305	0.1	0.1	0.1	0.1	0.0564791
A930004D18Rik	1.06733	0.730338	1.02761	1.16711	0.992068	1.08266	0.23568	0.392368	0.355814	0.470604	0.1	0.1	1.09658	1.25515	0.12154
A930005H10Rik	6.04984	4.73332	2.19784	2.34863	5.16271	5.78061	2.20199	4.89534	4.09725	3.76313	1.82675	2.86981	3.1325	2.55199	0.600645
A930005I04Rik	0.970146	0.722523	2.35406	3.04976	0.197695	0.118442	0.417458	0.463782	0.1	0.268992	0.647029	0.29175	0.107694	0.172861	0.629813
A930006I01Rik	0.1	0.1	0.1	0.1	0.1	0.1	0.1	0.1	0.1	0.138127	0.1	0.1	0.1	0.1	0.969206
A930007I19Rik	0.1	0.1	0.1	0.1	0.1	0.1	0.1	0.1	0.1	0.1	0.1	0.1	0.1	0.1	1
A930011G23Rik	0.1	0.1	0.294037	0.1	0.1	0.1	0.101663	0.187993	0.1	0.1	0.1	0.1	0.1	0.1	0.808793
A930011O12Rik	0.1	0.12261	15.5942	10.6774	3.87071	1.95818	0.456033	0.21623	0.1	0.555943	1.06587	1.44239	0.1	0.1	0.444578
A930012L18Rik	0.688738	0.634436	0.179596	0.1	0.1	0.1	0.1	0.1	0.1	0.1	0.1	0.1	0.263182	0.102547	0.467199
A930013F10Rik	4.92773	5.50983	2.73076	5.10218	3.64652	0.631952	1.73373	0.601266	0.137463	0.303331	0.705268	1.67116	0.33371	0.231727	0.550732
A930015D03Rik	4.18916	3.02733	3.63131	4.90203	4.47082	10.0107	3.59046	4.5765	3.28145	3.413	6.9001	5.82318	4.47773	6.12264	1.37072
A930017M01Rik	2.54652	2.20219	0.718093	0.918233	1.03543	0.594523	0.308146	0.212363	0.1	0.1	0.1	0.1	0.1	0.1	0.134296
A930018P22Rik	0.1	0.1	0.1	0.1	0.1	0.1	0.1	0.1	0.1	0.1	0.1	0.1	0.1	0.1	1
A930019D19Rik	0.1	0.1	0.156079	0.1	0.1	0.1	0.1	0.1	0.1	0.1	0.1	0.1	0.1	0.1	0.955354
A930038C07Rik	0.797121	1.29467	116.517	171.071	0.903633	0.929605	0.1	0.1	0.1	0.1	0.1	0.1	10.834	10.249	0.00383392
AA387883	2.04541	1.76117	0.133358	0.41505	0.789914	1.20927	0.1	0.156049	0.188517	0.160942	0.1	0.1	0.1	0.1	0.167605
AA388235	0.1	0.1	0.1	0.1	0.1	0.1	0.1	0.1	0.1	0.1	0.1	0.1	0.1	0.1	1
AA415398	0.847353	0.472163	1.54525	2.06352	0.611719	0.615275	0.649354	0.241008	0.228615	0.369163	0.397173	0.404485	0.580132	0.541966	0.548735
AA465934	1.09273	1.35662	1.56798	0.700979	0.169716	0.412162	0.626973	0.83997	0.174309	0.482471	0.1	0.227053	0.1	0.134223	0.256239
AA467197	0.132144	0.179639	0.151395	0.1	0.180594	0.193709	0.11846	0.204129	0.125944	0.1	0.281479	0.246273	0.472429	0.578741	1.24804
AA474331	2.05753	1.77532	0.875233	1.19399	1.35985	0.917996	1.34603	1.31025	0.1	0.824989	0.823528	0.956997	0.2998	0.636229	0.841377
AA543186	0.305432	0.19822	0.1	0.1	0.1	0.1	0.179058	0.1	0.1	0.11568	0.1	0.1	0.1	0.113871	0.744296
AA545190	0.1	0.1	0.1	0.1	0.1	0.1	0.1	0.1	0.1	0.1	0.1	0.1	0.1	0.1	1
AA619741	0.1	0.1	0.1	0.1	0.1	0.1	0.1	0.1	0.1	0.1	0.1	0.1	0.1	0.1	1
AA792892	0.1	0.1	0.1	0.1	0.1	0.1	0.1	0.1	0.1	0.1	0.1	0.1	0.1	0.1	1
AA960436	5.75719	5.56034	5.26892	6.08197	5.63851	8.41463	3.67907	4.03088	2.48477	3.13841	7.10247	9.94435	7.37774	8.44186	1.55267
AA986860	1.18539	0.738355	0.253874	0.455401	0.574404	0.24297	1.86603	1.31041	3.51511	2.40387	0.211114	0.279794	0.231806	0.362574	0.224156
AA987161	1.22016	1.0447	0.439348	0.651925	1.20958	0.725652	0.870526	0.275388	0.267752	0.415769	0.384079	0.125024	0.991638	1.1407	0.330117
Aaas	4.06603	4.19258	5.40515	5.64601	6.44847	8.48236	2.93148	3.08863	2.85786	2.29	4.57887	5.46714	5.2451	5.75976	1.06847
Aacs	33.9744	37.2467	19.225	19.5026	11.0584	19.09	49.5371	56.8644	84.6559	76.4277	8.0197	8.74362	2.54394	2.62917	0.243679
Aadac	0.1	0.1	0.1	0.1	0.1	0.1	0.1	0.1	0.1	0.1	0.1	0.1	0.1	0.1	1
Aadacl2	0.1	0.1	0.1	0.1	0.1	0.1	0.1	0.1	0.1	0.1	0.1	0.1	0.1	0.1	1
Aadacl3	0.1	0.1	0.1	0.1	0.1	0.1	0.1	0.1	0.1	0.1	0.1	0.1	0.1	0.1	1
Aadat	0.150277	0.136882	0.35163	0.129331	0.117933	0.168605	0.1	0.1	0.1	0.1	0.1	0.1	0.1	0.1	0.725225
Aagab	7.78455	8.29351	10.4153	12.9705	13.2013	14.1302	12.3039	15.6559	12.0651	12.6576	46.7683	45.5762	10.1962	10.8595	3.94259
Aak1	7.39361	6.16822	9.57422	12.8367	6.24406	4.77584	3.61529	3.73625	0.489936	1.26225	2.0231	1.27889	3.69984	3.50145	0.312996
Aamp	36.7051	35.5038	50.3493	49.0428	43.8769	66.6046	50.6558	67.0329	59.553	58.8871	80.6891	106.531	51.64	53.6034	1.80177
Aanat	0.1	0.113704	0.165245	0.151328	0.1	0.1	0.1	0.1	0.1	0.1	0.1	0.1	0.1	0.1	0.902068
Aard	1.04049	2.65864	1.02534	1.78629	4.01046	6.43072	1.69068	2.8752	0.566841	0.487844	0.1	0.1	0.201899	0.271034	0.052071
Aars	16.735	18.5319	22.7782	34.6271	23.9362	35.8755	21.6183	31.1568	17.4592	19.9211	37.0171	41.813	11.7411	12.0071	1.77554
Aars2	2.7088	2.61612	2.82917	2.88076	2.9785	4.2903	1.60228	2.85646	1.69282	1.96305	1.59943	2.28362	1.48295	1.7187	0.786574
Aarsd1	6.8319	8.06086	18.0764	17.5696	15.3238	23.3883	9.62312	14.8847	8.54112	10.2859	10.9767	12.5128	11.6772	13.2239	0.89491
Aasdh	5.28447	4.63391	2.16628	2.86154	3.83778	2.18174	1.93635	1.29301	0.232374	0.563593	0.948869	1.15005	0.678336	0.907633	0.47385
Aasdhppt	6.94459	7.98718	6.36988	6.72669	7.69872	6.00268	9.157	5.48123	4.09763	4.70173	1.39095	1.48665	8.16744	8.51078	0.210953
Aass	5.25525	3.72877	0.1	0.16202	1.10351	0.320959	0.1	0.1	0.114311	0.234804	0.117899	0.1	0.125007	0.1	0.114236
Aatf	5.79608	5.38195	10.8488	17.1175	7.02636	6.87122	6.59123	6.99191	2.52978	3.46386	4.83473	4.33789	2.94804	3.25887	0.698196
Aatk	12.1871	8.09445	21.6078	17.9077	10.6976	15.4127	161.857	123.507	137.872	132.519	3.57976	5.95816	0.340709	0.364596	0.0890884
AB124611	0.645653	0.419567	0.1	0.117167	0.499914	0.1	0.188269	0.1	0.151601	0.178051	8.95937	7.77643	0.1	0.282333	34.8353
Abat	57.9296	48.7342	42.7454	64.4289	37.8288	27.3552	46.9037	51.1644	17.2922	23.631	2.23962	1.88971	2.40833	1.99821	0.0586524
Abca1	67.1379	67.9011	2.02839	4.43526	19.8371	11.2418	6.45526	5.11999	0.10513	0.500564	10.7397	6.23564	50.344	46.3983	0.361813
Abca12	0.1	0.1	0.1	0.1	0.1	0.1	0.1	0.1	0.1	0.1	0.1	0.1	0.1	0.1	1
Abca13	0.1	0.1	0.1	0.1	0.1	0.1	0.1	0.1	0.1	0.1	0.1	0.1	0.1	0.1	1
Abca14	0.1	0.1	0.1	0.1	0.1	0.1	0.1	0.1	0.1	0.1	0.1	0.1	0.1	0.1	1
Abca15	0.1	0.1	0.1	0.1	0.1	0.1	0.1	0.1	0.1	0.1	0.1	0.1	0.1	0.1	1
Abca16	0.1	0.1	0.1	0.1	0.1	0.1	0.1	0.1	0.1	0.1	0.1	0.1	0.1	0.1	1
Abca17	0.1	0.1	0.168732	0.1	0.1	0.1	0.1	0.1	0.1	0.1	0.1	0.1	0.1	0.1	0.945826
Abca2	20.9966	16.335	17.3538	21.2823	15.9979	20.047	106.732	107.227	141.806	135.731	5.7848	7.84313	2.25053	2.13268	0.13451
Abca3	27.0823	23.3513	20.5012	23.6845	24.481	32.7288	15.2786	20.7477	6.94656	7.56283	17.6381	20.0488	13.1797	11.7681	0.994761
Abca4	0.150969	0.1	0.22171	0.190356	0.1	0.1	0.1	0.1	0.1	0.1	0.1	0.1	2.32354	2.3433	0.202365
Abca5	3.45363	3.3721	8.43323	10.444	7.19364	3.76871	4.16917	2.1988	0.806413	1.15117	0.1	0.180431	0.730868	0.800834	0.0361671
Abca6	0.216319	0.101902	0.1	0.183399	3.49888	4.12142	1.05263	0.67958	0.1	0.188012	0.13141	0.1	0.1	0.1	0.132967
Abca7	2.624	2.34297	5.86449	7.02973	4.15846	4.70356	4.71516	7.38743	1.56148	1.71684	4.75652	6.01494	4.63488	4.20547	1.26861
Abca8a	0.667556	1.39122	1.01189	1.23645	0.893218	0.805052	0.295396	0.11572	0.14121	0.207424	0.1	0.1	0.1	0.106203	0.172133
Abca8b	2.10838	2.00663	1.40898	2.70243	4.90908	2.81584	1.15401	0.550036	0.214198	0.514832	0.1	0.1	0.116493	0.1	0.064513
Abca9	0.152044	0.362905	0.247135	0.247469	8.07479	4.44547	0.308384	0.197561	0.180254	0.512638	31.4099	22.2129	0.553303	0.540716	20.3339
Abcb10	6.11955	5.53319	4.57741	5.12695	5.09247	5.90498	12.763	13.3831	16.5824	18.3705	2.35802	2.60292	3.93139	3.54262	0.294921
Abcb11	0.1	0.1	0.1	0.1	0.1	0.1	0.1	0.1	0.1	0.1	0.1	0.1	0.1	0.1	1
Abcb1a	1.32607	0.915131	0.256416	0.265883	0.640139	0.197144	0.1	0.1	0.1	0.1	0.1	0.250038	136.484	125.565	0.00789411
Abcb1b	1.3571	1.1997	0.334976	0.405194	2.04067	1.81159	0.518511	0.211212	0.149571	0.209754	3.71547	2.67785	16.409	14.4259	0.981747
Abcb4	1.02417	0.901172	0.30976	0.487659	9.77064	8.45982	2.09364	1.48252	0.242467	0.34482	6.17001	5.24796	2.2183	1.54806	2.37191
Abcb5	0.1	0.1	0.1	0.1	0.1	0.1	0.1	0.1	0.1	0.1	0.1	0.1	0.1	0.1	1
Abcb6	2.70304	2.44274	8.90129	9.5757	5.92462	9.31813	5.65612	7.83422	3.47102	3.19027	5.44258	6.69479	4.34122	4.01764	1.08086
Abcb7	3.69984	4.8909	2.90897	4.26994	12.7314	6.70891	8.1669	2.99687	2.39947	2.36135	1.82188	1.38548	6.20312	5.56233	0.305948
Abcb8	13.1977	11.6694	9.83854	9.12003	12.7245	18.8859	14.6726	17.1466	14.5653	15.1036	7.69801	9.17635	7.20935	6.34992	0.672805
Abcb9	16.0963	12.6579	4.63318	3.6269	1.76562	1.69971	1.02025	1.67887	1.94306	2.58026	1.98673	2.76791	0.819981	0.795913	0.578447
Abcc1	4.78468	4.84052	3.57211	7.1709	8.51367	8.35701	7.64419	9.79646	4.66433	4.7286	11.3985	9.54637	1.38652	1.49306	1.877
Abcc10	5.3129	4.11912	2.31536	2.07293	3.37806	2.80558	3.56288	2.96802	1.07506	1.17611	1.94315	1.64628	1.14623	1.25491	0.690559
Abcc12	0.351745	0.520074	0.1	0.168333	0.1	0.1	0.1	0.1	0.1	0.1	0.1	0.1	0.1	0.1	0.618508
Abcc2	0.1	0.1	0.1	0.1	0.1	0.1	0.1	0.1	0.1	0.1	0.1	0.1	0.1	0.1	1
Abcc3	0.1	0.103342	0.1	0.100097	2.17304	1.16123	0.1	0.163488	0.102123	0.189146	48.7098	64.3846	0.177251	0.191675	145.572
Abcc4	4.34067	3.87258	0.305312	0.441329	2.82125	3.03645	1.96791	2.72258	0.204072	0.323976	1.35614	1.20508	34.433	33.1466	0.175394
Abcc5	48.0396	41.4786	30.9256	36.3092	48.2302	29.9258	34.0149	26.7603	10.589	14.4088	18.2289	13.6141	8.58588	10.3263	0.562608
Abcc6	0.154105	0.1	0.258861	0.248785	0.1	0.1	0.1	0.1	0.1	0.1	0.1	0.171801	16.2415	15.8728	0.0487155
Abcc8	0.1	0.1	4.88574	6.21189	0.1	0.1	0.1	0.1	0.1	0.201497	0.123641	0.210622	0.1	0.1	0.164403
Abcc9	0.672136	0.583048	0.372832	0.228118	0.762556	0.222284	0.1	0.1	0.1	0.1	0.1	0.129489	11.4389	13.7995	0.0483485
Abcd1	3.96305	3.35922	3.2159	2.18228	5.63578	4.94251	5.41001	5.71095	5.13644	4.7627	27.5185	41.977	3.55539	3.71485	8.08257
Abcd2	25.5899	19.6655	0.778337	2.10103	3.06672	0.95998	0.212249	0.1	0.201235	0.59832	2.58137	1.1478	0.382802	0.337657	0.414401
Abcd3	58.3876	61.7374	13.6914	23.0826	53.0911	43.5912	64.1862	57.2673	25.5558	30.1113	8.53988	7.08627	17.0491	17.5156	0.201512
Abcd4	11.0672	9.1319	3.81356	4.31177	7.80514	8.97666	9.479	8.41873	13.2604	12.9223	3.8828	3.62264	7.30019	6.06378	0.439126
Abce1	20.7974	21.1425	9.15644	15.1718	26.2096	15.6775	24.9202	14.9689	5.77525	6.6412	4.84471	3.36085	14.7328	16.086	0.25739
Abcf1	11.8617	11.315	13.3538	17.5834	14.8613	14.3912	15.9284	13.495	12.2924	13.2003	22.0966	17.5592	19.2874	17.9256	1.35579
Abcf2	13.4889	12.3765	6.30344	11.4637	13.7107	23.225	11.3595	16.4157	10.2407	9.24925	21.1545	22.3145	18.1884	19.0608	1.5799
Abcf3	11.225	10.5184	8.39934	14.1107	11.9478	16.4285	9.67871	12.5546	9.03332	8.07051	11.9054	14.3179	9.06985	9.56283	1.20475
Abcg1	0.139103	0.298963	6.60814	7.00501	18.2233	19.814	7.62448	8.39394	10.115	9.43965	19.9806	17.7704	12.9276	12.7531	1.99842
Abcg2	1.16745	1.53997	1.38847	2.02243	12.9906	15.6493	4.07287	4.76061	1.34919	2.2702	14.9817	10.7397	117.467	122.73	0.536967
Abcg3	0.1	0.1	0.1	0.1	0.1	0.1	0.1	0.1	0.1	0.1	0.520957	0.29296	0.1	0.1	4.06959
Abcg4	7.87031	6.41448	15.3116	14.1887	8.89493	10.2809	3.41185	4.22666	0.923106	1.51587	0.275317	0.533399	0.1	0.103336	0.0662504
Abcg5	0.1	0.1	0.243859	0.1	0.1	0.1	0.1	0.1	0.1	0.1	0.1	0.1	0.1	0.1	0.892951
Abcg8	0.1	0.1	0.1	0.1	0.1	0.1	0.1	0.1	0.1	0.1	0.1	0.1	0.1	0.1	1
Abhd1	56.9604	37.2337	2.09121	0.1	9.26932	9.92391	4.61598	5.76649	9.02034	10.4061	14.3777	19.7559	7.4079	7.76289	1.27556
Abhd10	10.6464	7.75818	6.28464	6.79392	5.93668	4.60187	3.98794	3.05789	1.64491	1.82404	2.7071	1.65942	3.73158	3.83466	0.435906
Abhd11	30.0436	21.8562	24.4838	28.912	12.1549	16.6914	10.9234	15.0201	9.70296	13.0385	10.1653	10.3404	6.9956	7.84087	0.622445
Abhd12	86.0002	74.2619	38.6011	41.1017	130.183	189.869	95.543	156.421	64.4938	74.2175	439.958	549.403	17.7734	20.2287	6.00405
Abhd12b	0.1	0.1	0.1	0.1	0.1	0.1	0.1	0.1	0.1	0.1	0.1	0.1	0.1	0.1	1
Abhd13	9.11207	8.85918	5.67968	5.97271	9.53784	8.46273	5.80351	6.20509	1.84564	2.56175	3.09863	2.21078	5.58817	5.82295	0.422212
Abhd14a	7.1979	6.65146	8.02382	8.19292	6.39258	10.6294	9.07479	11.8151	12.0869	11.7328	2.18689	2.32628	2.66751	3.30328	0.276971
Abhd14b	10.6366	5.57892	8.87032	6.83511	1.05426	0.697343	3.12928	1.81439	1.35806	2.97658	0.833476	0.817983	2.74747	2.88598	0.20395
Abhd15	0.737562	0.772249	0.1	0.134544	0.719739	0.313975	0.105065	0.189371	0.257719	0.124013	10.909	16.2287	0.52586	0.587969	35.6444
Abhd2	12.5326	15.6828	14.5137	15.1373	80.5618	100.852	21.1485	29.69	2.29123	5.94255	4.5002	5.06171	99.0808	87.7181	0.118255
Abhd3	102.177	77.2092	3.81481	5.44503	37.2131	28.9702	39.9598	34.7721	18.4429	23.2106	2.96688	2.43749	0.903479	1.05995	0.086892
Abhd4	47.1514	72.5543	8.12598	8.99034	59.1994	88.166	87.5171	127.918	168.739	155.488	40.7432	54.0779	23.3128	24.385	0.652778
Abhd5	7.43269	6.45257	6.43003	8.04984	10.4009	12.8155	16.1656	17.7191	20.0043	21.4274	8.84436	8.23371	20.7023	22.4971	0.602411
Abhd6	16.3812	12.771	3.13616	3.46532	8.88868	11.3536	6.63633	5.56888	6.12411	5.55261	4.87832	5.89084	15.8945	15.9638	0.578282
Abhd8	18.0925	16.491	44.5436	45.3793	17.4591	36.2677	4.80047	8.82908	7.04904	20.0954	17.5752	31.5689	10.4728	13.1069	1.2155
Abi1	37.1952	33.6539	25.4587	21.1067	26.3283	19.0661	25.7922	24.9622	4.086	6.80372	22.3514	17.6041	45.5196	47.1865	0.755877
Abi2	12.5933	14.3103	25.6992	25.5347	33.9063	22.29	25.1298	16.4604	8.45069	11.8748	2.70438	1.8843	6.75181	6.86561	0.131188
Abi3	0.162963	0.107213	0.20865	0.238143	3.51715	1.86241	0.476346	0.753176	1.61634	1.43145	45.8528	66.1462	1.07417	1.13786	53.3927
Abi3bp	0.158242	0.150656	0.1078	0.135655	0.1	0.1	0.1	0.1	0.1	0.1	0.1	0.117387	0.102688	0.1	0.96257
Abl1	9.94193	10.0777	8.59572	7.9299	12.4267	14.5772	31.543	34.0867	24.3383	27.5569	35.2844	41.2059	15.6763	15.5408	2.16185
Abl2	7.58688	7.89085	4.27034	6.34466	5.50184	5.09001	3.77714	4.81876	0.93142	1.40353	17.8278	8.80139	7.54366	7.02679	2.56932
Ablim1	5.76243	4.36613	30.5827	62.8018	0.91225	0.654456	0.127452	0.165746	0.175936	0.843902	0.674487	0.942641	141.038	133.32	0.0254832
Ablim2	0.40003	0.188409	7.65326	7.39215	0.678372	1.13367	33.0936	31.2828	19.225	19.1906	0.971857	1.59863	0.203032	0.119856	0.127927
Ablim3	0.1	0.193004	19.9226	19.4038	1.22687	1.59388	0.302383	0.38387	0.12345	0.405317	0.275748	0.435206	1.7819	1.70871	0.0904795
Abo	0.1	0.1	0.1	0.1	0.1	0.1	0.1	0.1	0.1	0.1	0.1	0.1	0.1	0.1	1
Abp1	0.1	0.1	0.1	0.1	0.1	0.1	0.1	0.1	0.1	0.1	0.1	0.1	0.1	0.1	1
Abpa	0.1	0.1	0.1	0.1	0.1	0.1	0.1	0.1	0.1	0.1	0.1	0.1	0.1	0.1	1
Abpb	0.1	0.1	0.1	0.1	0.1	0.1	0.1	0.1	0.1	0.1	0.1	0.1	0.1	0.1	1
Abpd	0.1	0.1	0.1	0.1	0.1	0.1	0.1	0.1	0.1	0.1	0.1	0.1	0.1	0.1	1
Abpe	0.1	0.1	0.1	0.1	0.1	0.1	0.1	0.1	0.1	0.1	0.1	0.1	0.1	0.1	1
Abpg	0.1	0.1	0.1	0.1	0.1	0.1	0.1	0.1	0.1	0.1	0.1	0.1	0.1	0.1	1
Abpz	0.1	0.1	0.1	0.1	0.1	0.1	0.1	0.1	0.1	0.1	0.1	0.1	0.1	0.1	1
Abr	76.9493	56.1035	29.7715	29.946	26.3106	27.8615	30.4532	37.5734	8.11201	15.3836	19.9904	17.9264	6.95355	6.39926	0.646645
Abra	0.1	0.1	0.1	0.1	0.1	0.1	0.1	0.1	0.1	0.1	0.1	0.1	0.1	0.1	1
Abt1	3.6003	4.01186	3.90362	3.82439	3.13928	4.21748	1.53531	2.39712	0.841983	1.64154	3.42709	2.3554	4.42963	4.4145	0.914058
Abtb1	7.1072	7.47712	9.86554	9.37033	7.68761	8.78386	6.15159	6.15388	7.97769	8.41507	21.8307	26.646	7.67123	9.3088	3.03074
Abtb2	16.9702	19.708	5.34257	7.47565	36.4179	54.4742	59.3987	101.448	18.2414	22.8824	0.741875	0.757432	0.610693	0.606736	0.026183
Acaa1a	22.2587	20.6359	11.3686	11.3316	24.2749	42.6657	35.1429	56.1696	40.8764	48.6102	29.6141	39.5521	20.4324	24.1665	1.15943
Acaa1b	1.50839	1.2623	4.25021	3.73078	0.766798	1.06861	1.03352	1.18187	1.21399	1.3638	1.62385	3.27453	0.892801	1.25752	1.50483
Acaa2	34.3406	29.783	3.05139	3.86657	6.7534	5.035	0.870224	0.859839	2.91044	3.77332	14.7998	21.4155	46.0903	51.0911	1.1532
Acaca	7.62386	7.13155	1.84803	4.86992	4.36127	4.7934	7.39372	7.40752	9.77756	11.5263	0.98363	0.810915	1.02079	0.929446	0.156767
Acacb	0.274023	0.23425	0.1	0.101332	0.340853	0.404128	0.438015	0.759575	0.1	0.101061	0.1	0.1	2.57765	2.32077	0.154806
Acad10	1.61431	1.16292	0.424644	0.307419	0.574256	0.995464	1.21683	1.55528	0.723971	0.827559	1.41496	1.86159	2.52349	2.50466	1.36231
Acad11	11.8179	9.52011	1.80289	4.34176	9.39971	11.009	7.65372	7.66465	6.19704	6.90268	4.63979	4.40549	5.92072	6.30844	0.612972
Acad8	9.21146	7.31314	5.69901	5.80466	9.42136	8.94979	7.29388	8.2261	4.90391	6.27095	5.97311	5.28135	5.69281	6.12128	0.79529
Acad9	7.80279	7.79106	4.04997	7.05197	10.8848	12.0262	7.73613	8.01881	4.46995	5.3239	2.22735	1.77027	8.3282	8.57278	0.260554
Acadl	51.724	55.2861	4.28781	6.4088	15.6436	14.459	8.21389	9.32516	7.93014	9.13939	18.5985	11.7845	58.1217	57.9543	0.610727
Acadm	22.7903	19.913	4.85762	8.90924	17.1348	13.2812	14.535	11.6786	5.99481	9.20914	10.7557	5.97982	18.7284	19.0089	0.604748
Acads	8.22834	8.56552	1.2209	1.21197	8.40833	11.4689	4.61593	8.15871	3.18068	3.51309	45.3129	71.5009	16.2891	17.6808	7.57365
Acadsb	15.3713	16.1595	10.4392	13.0422	20.2898	14.0598	8.95246	6.25719	3.36294	3.36988	5.30202	4.0752	15.3219	16.1493	0.394068
Acadvl	32.7487	27.6742	9.92258	13.4753	24.3248	32.5845	21.4602	27.9738	21.5988	19.9875	27.6076	30.8194	34.2256	35.6702	1.16216
Acan	0.1	0.168781	0.308593	0.612526	6.15565	8.3596	1.36403	2.02255	0.1	0.1	0.1	0.1	0.1	0.1	0.0615646
Acap1	0.1	0.1	0.133185	0.211174	0.1	0.126499	0.139252	0.1	0.1	0.1	0.363077	0.766078	0.772172	0.639016	2.58457
Acap2	19.7182	18.2155	8.89376	10.4495	17.1287	7.74263	18.95	8.01319	10.4392	11.3025	14.5706	9.42206	10.1379	9.53004	0.956381
Acap3	13.2436	9.81311	24.8641	28.3159	69.7401	88.9516	46.3804	83.1615	14.7785	20.0206	6.19539	7.12343	7.91665	8.51389	0.192237
Acat1	12.7057	11.8692	21.0964	23.2866	22.8584	30.3395	20.7406	21.4225	10.186	12.4641	10.88	8.19573	14.1674	15.4144	0.528534
Acat2	68.0964	72.8467	29.2862	35.9564	29.5691	46.3964	97.5093	106.769	97.1734	99.2261	8.2641	7.70686	5.73478	6.0057	0.137964
Acat3	9.39506	7.80556	1.90058	2.58627	2.63948	2.46901	6.75631	6.12475	6.23984	7.25623	0.885864	0.639683	0.550956	0.508263	0.168779
Acbd3	12.0997	13.4785	7.70066	9.66639	12.5541	7.47494	12.7043	8.76361	3.19614	4.37651	11.0805	5.24297	12.62	13.1325	0.831645
Acbd4	4.05733	3.34458	5.78459	7.84939	4.18332	6.79698	1.32291	1.65219	0.984652	1.49676	2.15001	2.93104	4.09399	4.8419	0.65691
Acbd5	19.5043	20.6297	10.8412	16.7957	20.0315	7.96378	24.2857	7.7295	6.90756	7.27967	2.18603	1.42742	13.2359	12.503	0.129277
Acbd6	8.48259	8.86471	22.4151	21.686	18.6749	25.9208	16.7172	23.2457	13.6033	15.3775	18.7878	23.317	20.623	23.9733	1.15049
Acbd7	0.1	0.1	0.456907	0.71197	0.253108	0.1	0.127322	0.1	0.1	0.1	0.1	0.1	0.1	0.1	0.510789
Accn1	1.10854	0.856621	11.2487	7.15217	12.518	19.7976	2.36949	3.24061	0.22946	1.71063	0.762627	1.57267	0.100972	0.156041	0.231643
Accn2	1.83614	1.05823	26.9238	23.0016	54.0497	78.6671	20.044	29.2196	1.368	2.30142	0.678827	1.55638	0.469183	0.594705	0.0559891
Accn3	0.261187	0.30066	0.143716	0.320878	0.1	0.1	0.1	0.1	0.1	0.1	0.1	0.1	0.1	0.1	0.657015
Accn4	0.1	0.116833	16.5158	11.0945	27.5314	40.5867	6.82096	10.7787	0.241259	0.603354	0.185408	0.216382	0.1	0.127252	0.021033
Accn5	0.1	0.1	0.354025	1.15811	0.1	0.1	0.1	0.1	0.1	0.1	0.1	0.1	0.1	0.1	0.477682
Accs	2.33643	2.03675	1.40426	0.858768	4.27423	4.45885	1.14037	1.60259	0.238345	0.37985	9.09996	10.7714	1.22568	1.50137	5.55648
Accsl	0.1	0.1	0.219727	0.244229	0.1	0.1	0.229553	0.187575	0.118429	0.1	0.1	0.1	0.1	0.1	0.706085
Acd	9.61263	10.3672	18.5015	20.165	12.1816	18.0888	9.42438	11.9657	6.91756	7.67746	12.2383	13.6683	14.2311	15.2216	1.00703
Ace	0.81669	0.352879	2.68357	2.16873	2.62765	4.01631	0.878557	1.29015	0.161625	0.241875	0.838615	0.98587	3.31447	3.22336	0.502708
Ace2	0.145657	0.1	0.1	0.1	0.476904	0.126224	0.1	0.1	0.1	0.1	0.1	0.100946	3.06486	4.79426	0.129532
Acer1	0.1	0.1	0.1	0.1	0.1	0.1	0.1	0.1	0.1	0.1	0.1	0.1	0.1	0.1	1
Acer2	0.347058	0.140461	0.116632	0.102158	0.446547	0.262475	0.196911	0.117851	0.211626	0.213869	0.558818	0.979104	15.4136	15.0788	0.282637
Acer3	8.85121	7.56137	1.81535	2.13549	5.11498	3.23884	4.80886	2.80382	1.47531	1.89308	9.40267	7.60615	2.31317	2.33876	2.30107
Ache	0.423037	0.608221	123.627	133.804	18.3349	23.1373	3.93191	5.60301	0.297751	0.933453	2.35032	3.16634	0.539177	0.641876	0.10613
Acin1	39.6045	37.0231	31.4282	36.0731	32.9418	29.3506	22.907	23.3316	7.84088	8.7163	26.8079	22.3735	25.7394	25.8262	0.919901
Acly	45.3499	48.3388	50.8736	60.116	30.3365	33.9844	83.0545	79.9239	74.3881	82.1913	33.9622	35.7112	25.762	24.5375	0.654357
Acmsd	0.1	0.1	0.1	0.256822	0.120083	0.162032	0.227921	0.1	0.1	0.1	0.1	0.1	0.1	0.1	0.765864
Acn9	4.73509	4.47647	3.68807	4.50623	6.55233	2.95996	2.44772	2.72762	2.57006	1.5999	0.867426	1.02227	5.20946	4.27147	0.24786
Acnat1	0.1	0.1	0.1	0.1	0.1	0.1	0.1	0.1	0.1	0.1	0.1	0.1	0.346314	0.471986	0.659957
Acnat2	0.1	0.1	0.1	0.1	0.1	0.1	0.1	0.1	0.1	0.1	0.1	0.1	0.1	0.1	1
Aco1	24.6382	21.8703	6.63888	8.12349	20.1454	28.165	19.2018	24.2844	12.0875	12.0025	11.0614	12.1273	14.838	16.8972	0.666047
Aco2	35.2655	27.9546	35.9104	40.9965	42.8578	65.0616	52.8188	63.769	54.7705	59.4208	27.7516	31.7592	35.4759	39.0099	0.645323
Acot1	67.2325	103.477	7.42675	10.056	26.7859	43.6185	14.8855	22.7368	18.868	21.0926	2.0785	1.73494	10.6808	10.5245	0.0640224
Acot10	2.27822	2.01329	4.05844	4.50134	2.60731	2.40264	0.953294	1.07406	0.63809	1.50741	4.06805	1.98014	20.8495	21.2662	0.565694
Acot11	18.4986	10.4715	1.50333	2.0701	4.74544	2.58534	0.474218	0.366846	0.596938	1.85002	0.672145	0.726427	0.1	0.1	0.193519
Acot12	0.477358	0.464593	0.1	0.192738	0.423777	0.191406	0.1	0.1	0.1	0.1	0.1	0.1	0.1	0.1	0.489822
Acot13	13.5881	11.8219	12.6233	13.5352	16.1358	18.701	18.7026	17.8675	21.6345	23.8598	17.6857	16.4479	16.8777	19.325	1.00063
Acot2	9.08762	11.6876	2.66934	1.77612	8.31373	8.03801	3.4596	3.30137	3.09347	3.37385	4.0327	1.84494	8.50879	8.31818	0.49235
Acot3	0.140738	0.12866	0.117891	0.137647	0.144848	0.275736	0.1	0.1	0.1	0.1	0.1	0.1	0.1	0.1	0.776438
Acot4	0.199454	0.107609	0.496192	0.189689	0.400091	0.724592	0.123789	0.218297	0.1	0.1	0.34628	0.1	0.1	0.1	0.936346
Acot5	2.66594	3.86664	0.391637	0.267519	1.23231	2.06853	0.707127	0.88066	0.813122	1.37676	0.102171	0.1	0.34859	0.511561	0.0801715
Acot6	1.71669	1.24125	0.779315	0.859681	1.5766	0.798939	2.14501	1.42041	2.34835	2.40065	0.402359	0.346341	0.1	0.177981	0.288611
Acot7	7.39109	8.65017	120.811	108.347	14.6136	25.2351	71.4383	85.4171	230.225	221.905	7.85681	10.2569	14.7972	15.9162	0.117527
Acot8	5.68268	6.10637	6.07861	4.28954	5.47688	7.3346	6.45479	8.76505	6.38193	7.31988	6.03359	11.3072	7.15905	8.00654	1.31609
Acot9	1.47576	1.06721	2.26825	2.07972	1.02866	1.34681	0.777265	0.267924	0.410594	0.840767	1.51121	0.894682	12.3573	13.0179	0.390798
Acox1	49.2583	58.1391	29.2371	41.2271	70.1053	77.839	84.9533	102.7	26.8984	36.0693	17.5709	18.166	73.8338	69.9863	0.297705
Acox2	0.170526	0.119833	0.1	0.1	0.1	0.1	0.1	0.1	0.1	0.1	0.1	0.1	0.1	0.1	0.929974
Acox3	7.27343	7.02324	4.33261	4.53396	7.70388	8.43451	6.29635	6.90559	6.50889	7.13584	31.8872	31.6941	9.15217	8.72729	4.54002
Acoxl	0.1	0.1	0.1	0.1	0.1	0.1	0.1	0.1	0.1	0.1	0.1	0.1	0.1	0.1	1
Acp1	0.563262	0.683322	0.477458	0.933176	1.01763	1.00672	0.689407	0.376308	0.196368	0.205091	0.338604	0.1	0.637121	0.726061	0.350326
Acp2	18.3895	14.8963	8.28919	10.7046	19.5871	22.5259	11.9562	12.1075	4.95847	5.55582	29.9473	29.441	6.76003	7.11389	2.49453
Acp5	0.151545	0.170292	0.108497	0.1	0.203329	0.124941	0.1	0.1	0.1	0.101365	19.4922	17.6163	11.7848	12.2613	8.7983
Acp6	11.9581	11.466	1.88013	2.21831	14.1769	18.6966	8.69484	9.45926	4.54086	5.44407	10.5205	12.3709	6.01782	6.51825	1.35893
Acpl2	0.944495	1.60772	4.18362	3.21553	4.49761	4.82615	0.807926	1.63917	0.1	0.308607	0.132379	0.1	0.1	0.13344	0.0623438
Acpp	0.1	0.1	0.153836	0.13358	0.1	0.1	0.1	0.1	0.1	0.1	0.1	0.1	0.1	0.1	0.9321
Acpt	0.1	0.1	0.1	0.1	0.1	0.1	0.1	0.1	0.1	0.1	0.1	0.1	0.1	0.1	1
Acr	0.37219	0.319587	1.77954	1.65205	0.203257	0.382593	0.230436	0.241959	0.1	0.1	0.105909	0.1	0.560387	0.343401	0.196559
Acrbp	3.54008	3.37209	3.58246	2.7257	3.34937	1.17065	1.67137	1.11401	0.298469	0.450676	1.93678	0.95865	0.629849	0.470631	0.776416
Acrv1	0.1	0.1	0.1	0.1	0.1	0.1	0.1	0.1	0.1	0.1	0.1	0.1	0.1	0.1	1
Acsbg1	193.199	165.139	5.30507	14.6985	34.4561	24.7676	2.48434	3.47689	5.56789	13.191	6.23332	5.94888	0.997373	1.01511	0.157427
Acsbg2	0.105116	0.1	0.1	0.1	0.1	0.1	0.1	0.1	0.1	0.1	0.1	0.1	0.1	0.1	0.995755
Acsf2	9.23851	8.17345	0.506919	0.737113	0.738508	0.411318	0.1	0.1	0.182888	0.332031	0.851615	1.47143	1.3774	1.46716	0.596537
Acsf3	4.3559	3.84008	4.99141	4.83218	3.27556	5.00854	3.30079	4.68708	1.71498	2.54784	2.47296	3.615	3.2543	4.01376	0.797158
Acsl1	0.87129	0.773329	5.36992	7.2836	4.23508	3.68391	46.3971	35.3043	30.1407	39.3184	7.72151	6.85599	17.8947	17.5165	0.418916
Acsl3	91.6721	55.3028	20.711	39.4871	43.9637	32.2707	184.653	94.6036	53.1088	65.2711	2.00265	1.82062	27.909	27.7691	0.0311375
Acsl4	9.63891	10.1772	11.4111	13.7658	7.72605	4.33611	5.36419	3.06751	1.47806	1.9265	4.50274	2.48712	4.2287	3.62321	0.546486
Acsl5	1.72464	1.48096	2.88479	3.25669	13.318	15.817	3.92448	4.93176	0.53667	1.02092	22.2096	16.4168	19.8324	21.7769	2.56072
Acsl6	152.037	107.369	14.2007	20.1804	44.1898	23.235	4.60471	3.83986	1.73078	7.21608	2.63126	2.23045	0.604218	0.583041	0.0768062
Acsm1	0.1	0.1	0.1	0.1	0.1	0.1	0.1	0.1	0.1	0.1	0.1	0.1	0.1	0.1	1
Acsm2	0.1	0.1	0.1	0.1	0.1	0.1	0.1	0.1	0.1	0.1	0.1	0.1	0.1	0.1	1
Acsm3	0.1	0.1	0.1	0.1	0.1	0.1	0.1	0.1	0.1	0.1	0.1	0.1	0.1	0.1	1
Acsm4	0.1	0.1	0.1	0.1	0.1	0.1	0.1	0.1	0.1	0.1	0.1	0.1	0.1	0.1	1
Acsm5	0.195091	0.104769	0.1	0.1	0.1	0.1	0.1	0.1	0.1	0.1	0.1	0.1	0.1	0.1	0.923176
Acss1	58.1729	64.6747	2.72215	3.7713	21.6087	14.2942	6.31385	4.61134	0.774466	1.82897	18.301	12.8649	0.167166	0.150691	1.04414
Acss2	46.5141	42.6268	7.91951	11.052	11.7268	12.0614	66.3192	59.419	111.631	104.731	1.70916	2.20515	0.761801	0.694618	0.0493964
Acss3	0.19804	0.26919	0.1	0.1	0.1	0.1	0.1	0.1	0.1	0.1	0.1	0.1	9.14772	9.20469	0.0611632
Acta1	0.1	0.1	1.64132	0.965841	0.134072	0.170274	0.1	0.273603	0.295406	0.484194	0.110429	0.513318	0.22856	0.1	0.814774
Acta2	0.770046	1.45983	0.1	0.1	0.630653	0.448512	0.1	0.133078	0.159039	0.328703	0.114753	0.892396	1.86104	2.76826	0.682106
Actb	352.475	458.661	374.812	271.581	479.045	593.728	307.578	489.191	260.037	350.912	2113.12	1875.72	542.95	481.87	4.82244
Actbl2	0.1	0.1	0.1	0.1	0.1	0.1	0.1	0.1	0.1	0.1	0.1	0.1	0.1	0.1	1
Actc1	0.1	0.1	0.1	0.1	0.1	0.1	0.1	0.1	0.1	0.1	0.1	0.1	0.1	0.1	1
Actg1	414.082	485.504	527.744	514.098	375.035	514.726	331.037	533.387	189.057	292.95	1286.7	971.313	770.54	758.808	2.37395
Actg2	0.1	0.1	0.1	0.1	0.1	0.1	0.248913	0.232597	0.167868	0.212483	0.1	0.1	0.1	0.1	0.722082
Actl6a	12.041	12.7571	6.26576	7.46886	11.2406	17.3669	14.2419	19.7841	7.05283	7.68638	10.347	11.0615	24.4648	26.2079	0.771116
Actl6b	0.153757	0.210184	38.6935	37.9739	3.86384	6.61222	1.14198	1.76215	1.05622	2.72231	2.12227	3.11907	0.470154	0.375397	0.330907
Actl7a	0.1	0.1	0.1	0.1	0.1	0.1	0.1	0.1	0.1	0.1	0.1	0.1	0.1	0.1	1
Actl7b	0.1	0.1	0.1	0.120525	0.1	0.1	0.1	0.1	0.1	0.1	0.1	0.1	0.1	0.1	0.983183
Actl9	0.1	0.1	0.1	0.1	0.1	0.1	0.1	0.1	0.1	0.1	0.1	0.115359	0.1	0.1	1.0768
Actn1	6.50861	9.63281	7.27486	9.05646	3.72695	3.94666	1.06663	1.10396	0.487689	1.05432	11.9603	14.8546	36.2251	34.9421	1.39872
Actn2	0.1	0.171969	0.860991	1.25102	0.151235	0.183702	0.1	0.1	0.1	0.150549	0.76342	0.822748	0.1	0.1	2.82448
Actn3	0.1	0.149178	0.436798	0.529413	0.1	0.246648	0.155867	0.402714	0.206122	0.133818	0.1	0.1	0.1	0.1	0.451033
Actn4	19.611	21.1855	19.6205	24.2229	19.5141	26.105	25.5096	25.8472	28.5196	32.8154	25.371	28.0931	148.198	146.778	0.596335
Actr10	12.9712	12.6126	19.8031	21.1627	17.8081	25.4701	21.2579	29.8191	18.5689	18.4661	10.2192	9.39498	20.3065	21.9436	0.489967
Actr1a	36.2791	37.5327	74.3451	72.0558	53.2777	88.5551	79.7538	122.393	103.815	102.506	60.264	71.1062	58.124	60.3097	0.88669
Actr1b	25.902	25.516	51.0892	51.9958	30.9427	44.1743	36.5574	49.1859	38.9128	39.4197	58.4471	56.4242	52.4993	54.5813	1.37632
Actr2	25.7223	29.5226	41.0797	52.3421	57.4045	32.6678	52.9071	30.1627	14.3683	18.8422	45.1668	26.3697	53.8433	53.2698	0.928779
Actr3	9.47485	11.9091	21.6809	22.2551	20.2363	18.9334	18.1134	17.5532	10.4981	12.1603	38.9579	29.486	75.6267	82.6838	1.27883
Actr3b	24.5018	23.5498	9.49628	7.64502	7.96511	9.84263	5.11025	8.09071	2.245	5.71972	1.87976	1.40275	0.521839	0.637592	0.186992
Actr5	3.40367	3.64615	4.40056	3.00148	3.58933	4.76237	3.07265	2.84642	1.69284	1.59169	4.93234	5.16541	3.24528	4.55991	1.5218
Actr6	7.51728	7.72388	6.48394	7.19224	9.90743	8.4917	8.78507	4.24454	4.41976	4.69775	1.21051	0.826333	5.30432	5.73829	0.151803
Actr8	9.66463	8.39692	6.98588	8.91224	9.24589	10.4991	8.4192	8.51116	7.69601	6.86298	5.21157	5.53122	8.47817	7.51509	0.637004
Actrt1	0.1	0.1	0.1	0.1	0.1	0.1	0.1	0.1	0.1	0.1	0.1	0.1	0.1	0.1	1
Actrt2	0.1	0.1	0.1	0.1	0.1	0.1	0.1	0.1	0.1	0.1	0.1	0.1	0.1	0.1	1
Acvr1	12.846	12.0746	9.51275	9.40995	10.7151	12.7065	5.54537	7.42376	3.03935	3.87575	11.2857	11.8588	19.5388	18.6191	1.10822
Acvr1b	3.98659	4.90454	19.5132	15.4032	11.3973	13.1048	4.87615	5.21592	0.945433	1.74586	5.87653	5.45167	0.287385	0.243013	0.832719
Acvr1c	0.478915	0.281993	0.127676	0.164452	0.1	0.1	0.1	0.1	0.1	0.1	0.1	0.1	0.1	0.1	0.647586
Acvr2a	5.25296	5.39132	12.6073	11.4282	9.63551	5.01638	3.85715	2.52883	0.1	0.421221	0.842059	0.561297	5.91024	5.17977	0.12506
Acvr2b	1.59127	2.03215	4.39583	2.75409	2.3528	2.50646	2.99485	2.79981	0.578614	0.722156	1.54176	1.75301	0.761361	0.807728	0.813621
Acvrl1	0.884181	0.628965	0.485327	0.225237	0.918679	0.603506	0.1	0.140427	0.147127	0.187667	10.5515	15.4798	125.551	123.732	0.61587
Acy1	7.71992	7.15635	3.37398	3.82226	4.86478	5.54922	12.689	14.9748	19.2002	17.8895	14.8473	16.7401	2.49345	3.18467	1.84151
Acy3	0.503471	0.576987	0.191913	0.48883	0.15746	0.137518	6.75571	3.14102	29.7622	13.7385	0.353818	0.403552	5.3267	5.23743	0.0688333
Acyp1	4.74753	4.38711	6.39203	7.65824	6.08608	6.24512	12.4603	10.5889	14.4548	13.5953	3.42709	2.4308	13.0289	17.5505	0.299906
Acyp2	15.7937	12.8787	11.1172	10.8183	16.4814	13.5537	28.1312	28.9482	12.8351	11.5326	1.12058	1.27208	18.5448	23.9917	0.0701569
Ada	0.110058	0.344719	0.853186	1.19299	0.953581	1.98196	0.992311	1.32805	0.455977	0.902555	2.09966	1.27689	0.80616	1.26242	1.81146
Adad1	0.1	0.1	0.1	0.1	0.1	0.1	0.1	0.1	0.1	0.1	0.1	0.1	0.1	0.1	1
Adad2	0.1	0.1	0.1	0.1	0.1	0.1	0.1	0.1	0.1	0.1	0.1	0.1	0.1	0.1	1
Adal	7.28287	5.98898	3.9587	6.27907	7.70021	7.35539	9.35387	7.50664	5.94815	5.37704	1.64041	1.23816	4.75266	4.62778	0.226863
Adam10	25.4948	24.3107	12.6406	12.6707	39.9801	22.7686	22.8044	11.7506	5.92246	7.17013	20.6306	14.5198	106.418	102.929	0.534121
Adam11	5.4107	4.02641	7.32726	5.20544	8.47584	8.24556	18.1358	16.0732	2.27175	4.46126	1.35209	2.01112	0.501889	0.413238	0.250523
Adam12	0.722463	1.15676	0.473501	0.937361	18.5706	14.9658	6.74323	5.12907	1.52674	2.40431	0.1	0.1	0.493895	0.378095	0.0224291
Adam15	13.6114	14.0455	29.9473	30.6611	20.6687	21.9268	14.9811	17.9166	20.1068	21.4726	158.729	200.445	73.9822	74.8115	6.08543
Adam17	18.7117	19.1211	2.21401	3.59727	21.7682	13.2993	23.3024	13.6954	6.83115	9.18541	21.9788	15.2145	19.9928	18.9197	1.30779
Adam18	0.1	0.1	0.1	0.1	0.558172	0.127638	0.326613	0.43914	0.1	0.172805	0.1	0.1	0.1	0.1	0.516269
Adam19	0.136646	0.282411	4.54398	3.5769	1.9947	1.69698	4.30281	2.45464	8.21449	11.3414	0.539504	0.310751	1.06215	0.929841	0.125849
Adam1a	0.476559	0.299133	0.9395	1.3591	0.614643	0.354611	1.12529	0.582235	0.284749	0.477458	0.1	0.1	0.561489	0.493149	0.158564
Adam1b	0.1	0.1	0.106869	0.302628	0.1	0.1	0.1	0.1	0.1	0.1	0.1	0.1	0.1	0.1	0.851368
Adam2	0.1	0.1	0.1	0.1	0.1	0.1	0.1	0.1	0.1	0.1	0.1	0.1	0.1	0.1	1
Adam21	0.1	0.1	0.200187	0.331836	0.1	0.1	0.1	0.1	0.1	0.1	0.1	0.1	0.1	0.1	0.783278
Adam22	3.09899	3.41447	17.6531	18.988	19.7533	11.6837	18.154	9.24827	4.93515	7.93476	0.295005	0.248754	0.132914	0.134482	0.0283377
Adam23	1.12773	1.72677	12.6163	11.5214	15.5253	16.7638	13.7402	15.7533	2.01662	3.344	0.165175	0.275683	0.143601	0.104089	0.0280256
Adam24	0.1	0.1	0.1	0.1	0.1	0.1	0.1	0.1	0.1	0.1	0.1	0.1	0.1	0.1	1
Adam25	0.1	0.1	0.1	0.1	0.1	0.1	0.1	0.1	0.1	0.1	0.1	0.1	0.1	0.1	1
Adam26a	0.1	0.1	0.1	0.1	0.1	0.1	0.1	0.1	0.1	0.1	0.1	0.1	0.1	0.1	1
Adam26b	0.1	0.1	0.1	0.1	0.1	0.1	0.1	0.1	0.1	0.1	0.1	0.1	0.1	0.1	1
Adam28	0.1	0.1	0.1	0.1	0.1	0.1	0.1	0.1	0.1	0.1	0.1	0.1	0.1	0.1	1
Adam29	0.1	0.1	0.1	0.1	0.1	0.1	0.1	0.1	0.1	0.1	0.1	0.1	0.1	0.1	1
Adam3	0.1	0.1	0.1	0.1	0.1	0.1	0.1	0.1	0.1	0.1	0.195577	0.1	0.1	0.1	1.47789
Adam30	0.1	0.132119	0.1	0.1	0.1	0.1	0.1	0.1	0.1	0.1	0.1	0.1	0.1	0.1	0.973932
Adam32	0.1	0.129106	0.1	0.116482	0.202443	0.1	0.150574	0.1	0.1	0.1	0.1	0.1	0.1	0.1	0.857998
Adam33	0.1	0.1	0.134001	0.1	0.1	0.1	0.1	0.1	0.1	0.1	1.12708	0.891104	0.1	0.1	9.81289
Adam34	0.1	0.1	0.1	0.1	0.136454	0.1	0.1	0.1	0.1	0.1	0.1	0.1	0.1	0.1	0.970517
Adam39	0.1	0.1	0.1	0.1	0.1	0.1	0.1	0.1	0.1	0.1	0.1	0.1	0.1	0.1	1
Adam4	0.316776	0.155523	0.191386	0.204522	0.1	0.1	0.1	0.106328	0.1	0.1	0.1	0.1	0.1	0.1	0.716617
Adam5	0.1	0.1	0.1	0.1	0.670284	0.638401	0.196715	0.299375	0.1	0.1	0.1	0.1	0.193809	0.344028	0.407801
Adam6a	0.1	0.1	0.1	0.1	0.1	0.1	0.1	0.1	0.1	0.1	0.1	0.1	0.1	0.1	1
Adam6b	0.1	0.1	0.1	0.1	0.1	0.1	0.1	0.1	0.1	0.1	0.1	0.1	0.1	0.1	1
Adam7	0.1	0.1	0.1	0.1	0.1	0.1	0.1	0.1	0.1	0.1	0.1	0.1	0.1	0.1	1
Adam8	0.670093	0.918202	1.03933	1.33152	1.19993	0.421097	0.445348	0.314552	0.132175	0.113812	3.52576	2.42402	0.126474	0.156936	5.19672
Adam9	11.0289	14.3585	8.11422	11.0073	108.231	62.0729	60.6475	35.7591	13.4048	16.495	7.5472	3.63524	8.57234	7.52702	0.187825
Adamdec1	0.1	0.1	0.1	0.1	0.1	0.1	0.1	0.1	0.1	0.1	0.1	0.1	0.103058	0.1	0.997458
Adamts1	55.0125	59.5865	3.46346	2.9983	38.6731	17.5182	4.70498	4.32278	0.838089	1.26937	155.471	67.1152	131.82	119.815	3.03512
Adamts10	9.59797	8.87781	9.36447	8.18868	12.3503	10.9461	2.99749	3.2798	0.1	0.156009	4.36375	3.35996	16.1327	18.3909	0.461658
Adamts12	1.42301	1.49416	0.1	0.1	1.64849	1.06754	0.1	0.1	0.1	0.1	0.1	0.1	1.76427	1.51287	0.126178
Adamts13	0.1	0.1	0.107379	0.139709	0.1	0.1	0.1	0.1	0.1	0.1	0.1	0.1	0.1	0.1	0.962242
Adamts14	0.1	0.1	0.784125	1.05898	0.1	0.102393	0.1	0.1	0.1	0.1	0.1	0.120152	0.1	0.1	0.464211
Adamts15	0.944795	0.796784	3.11953	3.9392	0.129266	0.100073	0.1	0.1	0.1	0.1	0.1	0.1	0.1	0.1	0.124615
Adamts16	2.71774	1.00759	0.979896	0.790406	0.93573	0.815896	0.140499	0.1	0.1	0.1	3.77089	3.88468	0.493222	0.688154	5.17902
Adamts17	0.11012	0.136822	2.42637	2.62306	0.653834	0.753134	0.896006	1.0783	0.1	0.102461	0.1	0.1	0.37654	0.472163	0.123345
Adamts18	0.113359	1.05252	0.324219	0.464337	0.1	0.1	0.1	0.1	0.1	0.1	0.1	0.1	0.1	0.1	0.435662
Adamts19	0.376377	0.502162	0.295266	0.203724	0.153164	0.1	0.1	0.1	0.1	0.1	0.1	0.1	0.1	0.1	0.537949
Adamts2	0.429688	0.385988	0.442402	0.152351	1.19124	1.46878	2.34731	1.10378	4.71685	3.75199	0.1	0.1	0.1	0.1	0.0741181
Adamts20	2.11566	2.87199	0.713385	0.85507	2.31204	1.32301	1.50707	0.902486	1.17044	2.12334	0.1	0.1	0.1	0.1	0.0745598
Adamts3	4.05028	5.12192	1.28169	1.99727	2.44018	1.11485	0.74334	0.425596	0.1	0.115262	0.1	0.1	0.1	0.1	0.0682191
Adamts4	0.320448	0.669466	1.39803	0.733656	1.34478	1.59854	163.002	92.128	57.4697	65.3599	0.407008	0.406269	3.94145	3.76979	0.0124565
Adamts5	3.76733	1.77012	0.495868	0.417105	1.83681	0.999389	0.337492	0.251232	0.1	0.1	0.1	0.1	0.229829	0.155601	0.114714
Adamts6	8.67055	9.42339	0.649495	1.40829	5.25415	1.65914	2.18067	0.872357	0.189016	0.159788	0.195214	0.294587	0.359113	0.243221	0.0945891
Adamts7	0.690709	0.999296	1.63577	1.42293	1.33399	2.06104	0.487722	0.524589	0.1	0.138989	0.1	0.1	0.823975	0.869747	0.108218
Adamts8	0.219086	0.350265	0.499199	0.79543	0.810575	1.23886	0.1	0.131671	0.1	0.1	0.1	0.1	2.75257	2.51656	0.124815
Adamts9	4.95355	4.72935	0.258593	0.527957	2.9083	1.71754	0.367381	0.256698	0.1	0.1	0.1	0.1	16.8383	15.7639	0.0247313
Adamtsl1	0.1	0.1	0.294114	0.437273	0.229228	0.267331	0.137987	0.1	0.182005	0.126518	0.1	0.1	0.1	0.1	0.551862
Adamtsl2	0.465498	0.671487	1.01817	1.02799	0.202948	0.307467	0.1	0.1	0.1	0.146765	1.68253	3.6529	80.83	86.9355	0.186221
Adamtsl3	0.218305	0.344991	0.104482	0.524757	5.88999	4.2154	1.18835	0.712873	0.1	0.1	0.1	0.1	0.1	0.1	0.0882408
Adamtsl4	0.263729	0.437513	0.162429	0.1	0.162598	0.185085	1.60409	0.723542	4.27614	3.36569	0.365314	0.504128	0.201674	0.413644	0.438517
Adamtsl5	0.390871	0.203918	0.1	0.1	0.379575	0.538053	0.1	0.1	0.151617	0.111155	0.438245	0.130714	0.19486	0.343335	1.25812
Adap1	0.702174	0.842754	35.8963	32.2974	5.32824	15.6253	27.2363	31.0692	94.1069	99.0341	17.8733	26.9647	0.954345	0.816149	0.782265
Adap2	0.13927	0.136893	0.177824	0.107125	5.05478	0.472845	0.1	0.1	0.1	0.128529	29.6779	14.4092	1.509	1.88187	26.6975
Adar	10.2935	9.82606	18.0299	19.4179	9.36799	11.1155	5.25505	7.28114	1.62632	2.48451	7.38761	7.33405	5.27035	4.98556	0.841608
Adarb1	0.594128	0.88909	9.27558	11.8764	4.09453	4.85097	1.36421	1.56566	0.868549	2.36066	2.50668	2.48763	1.32943	1.22859	0.743611
Adarb2	0.1	0.1	6.46962	7.38976	4.72311	2.08107	0.993855	0.612748	0.1	0.1	0.1	0.1	0.1	0.1	0.0524701
Adat1	1.01497	0.960431	0.891274	1.04627	1.05282	0.780534	0.663749	0.5566	0.183426	0.30054	0.300752	0.368449	0.287423	0.371906	0.495096
Adat2	2.3551	2.11579	1.81766	1.66294	3.16873	3.24651	2.04482	2.61595	1.36534	1.3937	0.808958	0.837422	4.08031	5.45423	0.315388
Adat3	1.36524	1.227	2.49481	2.66081	1.2452	1.99613	1.78477	1.80839	1.48442	1.41689	2.39556	3.09981	2.19848	2.31439	1.49897
Adc	1.39896	1.40739	11.2695	12.0631	2.37178	4.58107	0.687408	0.670968	0.638898	1.12429	1.00288	1.06197	1.32354	1.83028	0.314706
Adck1	8.54176	7.23991	6.87806	6.33311	9.8865	13.9757	6.3446	8.33307	6.22484	6.0798	9.01172	14.5296	5.55015	5.30688	1.5574
Adck2	5.76129	3.96766	4.95024	4.35346	6.461	8.26905	4.48746	4.92553	3.65069	3.17726	5.54511	8.91686	3.76422	4.02849	1.50134
Adck4	15.651	18.3044	7.78956	9.17618	5.9948	8.6871	7.66175	10.5683	6.94956	6.8258	10.4014	16.8746	3.87024	3.90642	1.55294
Adck5	4.12828	3.76825	5.00291	5.78195	4.09302	5.28249	2.21864	2.94482	1.29337	1.14288	3.97249	5.14156	2.94674	3.19215	1.30838
Adcy1	1.12157	1.43906	26.033	30.9146	6.00499	9.16906	2.93518	3.58149	1.2854	4.40012	1.42169	1.55698	0.175027	0.156223	0.204918
Adcy10	0.1	0.1	0.1	0.1	0.1	0.1	0.1	0.1	0.1	0.1	0.1	0.1	0.1	0.1	1
Adcy2	46.5345	23.9551	15.8417	14.735	15.2986	14.7463	2.05021	2.98352	1.34503	3.97879	1.50402	1.53326	0.237543	0.361985	0.128274
Adcy3	6.52225	5.9596	7.21297	6.11581	14.3153	20.5297	3.46824	4.22999	0.1	0.668242	1.85749	2.07847	0.957763	0.982103	0.332326
Adcy4	0.360178	0.37028	0.198225	0.1	0.204771	0.124391	0.1	0.1	0.1	0.155153	0.250877	0.684516	34.2427	33.7923	0.0803511
Adcy5	0.494813	0.831395	17.7638	17.2498	12.7191	19.1393	15.9815	16.2833	24.6372	24.3682	1.0097	1.63973	0.215077	0.271492	0.106009
Adcy6	13.4587	12.4406	10.111	11.3993	10.9049	8.81148	10.5207	10.0732	5.04355	4.85956	2.60462	2.89458	10.037	9.59706	0.281392
Adcy7	0.143538	0.208584	1.0741	1.35591	2.67031	0.728709	0.254826	0.160369	0.1	0.1	25.2646	18.8279	0.125455	0.162648	37.3431
Adcy8	3.65922	2.92648	12.7523	15.2524	5.61787	7.21448	0.773515	1.23703	0.1	0.246271	0.172871	0.1	0.1	0.1	0.0327579
Adcy9	3.0817	2.27811	2.91717	2.59338	2.72724	2.49787	2.53954	2.30217	2.06293	1.97997	2.32394	2.7133	2.1175	2.17313	1.03255
Adcyap1	0.1	0.145232	4.05582	3.03736	0.127601	0.157113	0.1	0.1	0.115292	0.127084	0.196345	0.1	0.1	0.141151	0.214054
Adcyap1r1	194.321	178.737	24.0498	21.6178	70.8052	91.7832	28.8141	45.6338	0.934748	4.90675	1.53935	1.80643	0.512247	0.485194	0.0302968
Add1	64.5137	54.6161	63.9239	62.7178	65.6615	82.4842	185.2	205.976	131.317	139.491	35.6099	41.2696	51.6605	51.6799	0.397913
Add2	0.342209	0.415421	14.2547	16.6496	6.23337	11.9738	1.69104	2.46264	0.237199	1.54002	0.71845	1.15554	0.223945	0.201687	0.199979
Add3	43.6381	38.2842	14.3216	21.6214	27.4137	21.8517	27.0269	20.9937	11.1911	13.8313	4.50434	4.19385	28.5745	26.8339	0.176564
Adh1	0.1	0.1	0.1	0.1	0.1	0.100317	0.1	0.1	0.1	0.1	0.1	0.1	15.6289	14.6303	0.0383883
Adh4	0.1	0.1	0.1	0.1	0.1	0.1	0.1	0.1	0.1	0.1	0.1	0.1	0.1	0.1	1
Adh5	24.6035	26.301	26.908	26.6557	41.748	56.7673	44.7561	47.5292	44.6599	39.7695	33.8262	26.7794	42.9283	47.1758	0.774014
Adh6-ps1	0.1	0.1	0.1	0.1	0.1	0.1	0.1	0.1	0.1	0.1	0.1	0.1	0.1	0.1	1
Adh6a	0.1	0.1	0.1	0.1	0.1	0.1	0.1	0.1	0.1	0.1	0.1	0.1	0.1	0.1	1
Adh7	0.1	0.1	0.1	0.1	0.1	0.1	0.1	0.1	0.1	0.1	0.1	0.1	0.1	0.1	1
Adhfe1	22.1003	21.2008	0.575161	0.915099	3.47219	1.96536	1.34617	1.42316	0.250104	0.84528	0.296604	0.362591	0.121967	0.1	0.0728183
Adi1	4.78494	4.56077	8.23761	10.5864	13.9396	15.8685	76.2541	75.4684	158.845	134.865	22.7492	20.9047	9.81594	9.68116	0.500898
Adipoq	0.1	0.1	0.1	0.1	0.1	0.1	0.1	0.1	0.1	0.1	0.1	0.1	0.1	0.1	1
Adipor1	30.7959	32.9699	36.0479	31.1858	33.9791	33.769	60.595	68.8069	85.5673	75.2935	86.0104	76.5535	172.988	174.161	1.1665
Adipor2	16.8063	17.5015	16.4408	12.9048	18.5134	25.9352	25.241	24.7731	41.6369	34.3213	24.0509	27.1597	30.5036	31.0795	1.03926
Adk	45.1833	27.8215	8.35354	16.8225	30.4724	28.3375	21.1292	25.5007	22.3595	22.3512	4.19477	3.31595	11.4368	11.026	0.166416
Adm	2.77621	2.43232	1.33262	0.715917	9.52528	8.86098	1.86052	1.25815	0.165345	0.462973	1.67796	1.35882	91.2193	92.1312	0.0856473
Adm2	0.1	0.1	0.1	0.1	0.1	0.148677	0.1	0.1	0.1	0.1	0.1	0.1	0.1	0.151956	0.922628
Adnp	28.3328	24.6024	31.2382	40.9567	31.2006	25.3985	18.8092	21.2805	4.5824	6.24086	7.73803	5.69834	18.7177	17.2455	0.300136
Adnp2	4.71672	3.81236	3.87403	3.67265	3.51307	3.47486	2.06235	1.8534	1.00951	1.14305	2.92813	4.0552	2.85727	2.85437	1.20251
Ado	2.08349	2.47214	7.0819	6.00435	11.6495	13.5434	60.5435	57.8885	64.7279	64.0311	8.50548	6.69481	2.36549	2.31339	0.309468
Adora1	11.8393	9.19494	6.16005	4.54427	34.8178	48.8947	11.1791	9.27686	17.6432	16.6322	2.36253	3.27258	0.205781	0.136416	0.198275
Adora2a	4.04473	4.65376	1.79948	1.84651	0.771473	0.956597	0.124702	0.1	0.120165	0.303477	0.614966	0.800431	32.4605	37.5347	0.100245
Adora2b	32.117	34.5491	1.37547	1.51285	7.911	9.67371	1.17726	1.32896	0.1	0.691471	0.836766	0.641669	0.332137	0.341565	0.0973609
Adora3	0.1	0.1	0.1	0.1	2.32932	1.02873	0.1	0.1	0.172052	0.158827	41.3729	53.5574	0.1	0.1	126.886
Adpgk	16.259	12.1959	6.1274	5.48045	9.12048	10.2189	12.8969	14.3045	7.90189	8.73164	6.45505	6.82713	10.2426	10.1704	0.644505
Adprh	25.3707	26.8241	31.864	25.8822	45.6714	59.8667	34.0746	45.3947	34.0414	32.8903	55.9474	83.6606	39.471	45.3388	1.87523
[truncated: 19,638 more rows]

## Sheet: 2wk 5xFAD DEGS
DEG analysis comparing CD11b+ myeloid cells from 5xFAD mice treated with vehicle or E. coli (including data from 3 vehicle and 3 E. coli treated male 5xFAD mice). A positive logFC represents genes increased in E. coli treated mice. A significant gene would be considered one with a p value < 0.05 (none were identified).
2wk vehicle vs E. coli DEGs unfiltered								2wk vehicle vs E. coli DEGs microglia filtered
geneID	logFC	AveExpr	t	P.Value	adj.P.Val	B		geneID	logFC	AveExpr	t	P.Value	adj.P.Val	B
Prss34	10.1972	-1.53841	4.57831	0.000553513	0.284941	-3.13784		PRSS34	10.1972	-1.53841	4.57831	0.000553513	0.284941	-3.13784
Mcpt8	9.97534	-1.65721	4.48926	0.000649523	0.294879	-3.16917		MCPT8	9.97534	-1.65721	4.48926	0.000649523	0.294879	-3.16917
H2ac23	-6.90528	-1.12924	-4.1666	0.00116873	0.406049	-3.29316		EPX	6.28133	-3.71809	2.11173	0.0551888	0.797166	-4.20935
Trmt112-ps2	-6.4329	-0.531713	-3.19435	0.00725576	0.696689	-3.5519		TLR8	5.65777	-1.03955	2.82946	0.0145192	0.773747	-3.7687
Cldn1	6.29496	-1.89231	3.99646	0.00160032	0.420952	-3.3768		PRG2	5.49358	1.27308	3.38603	0.0050406	0.651682	-2.75251
Epx	6.28133	-3.71809	2.11173	0.0551888	0.797166	-4.20935		ASPRV1	5.4489	-2.3517	2.96286	0.0112705	0.773747	-3.8061
Eif2s3y	6.08309	3.73534	5.30582	0.000155701	0.172637	0.533196		UGT1A9	5.2888	0.0736326	2.55225	0.024496	0.797166	-3.69195
Ttpa	-5.78666	-2.45562	-3.55351	0.00367051	0.579073	-3.57412		IL1R2	4.47369	0.76758	3.00708	0.0103614	0.773747	-3.00635
4932438H23Rik	-5.69603	-2.27186	-3.60461	0.00333288	0.574524	-3.54641		GFI1	4.44041	-1.80398	2.68755	0.0189912	0.797166	-3.90629
Tlr8	5.65777	-1.03955	2.82946	0.0145192	0.773747	-3.7687		FOXP3	-4.39626	-1.44229	-2.62383	0.0214141	0.797166	-3.86971
Prg2	5.49358	1.27308	3.38603	0.0050406	0.651682	-2.75251		GM6583	4.18179	0.438124	2.73852	0.0172478	0.797166	-3.31671
Asprv1	5.4489	-2.3517	2.96286	0.0112705	0.773747	-3.8061		STAC2	-4.043	-1.27794	-2.30167	0.039032	0.797166	-4.00057
Dcaf12l1	-5.37103	-3.21091	-2.95828	0.011369	0.773747	-3.85044		PTGIR	4.03981	-0.840898	3.1338	0.00814165	0.701157	-3.43613
Ugt1a9	5.2888	0.0736326	2.55225	0.024496	0.797166	-3.69195		PTGER4	-3.96323	-0.224834	-2.58169	0.0231796	0.797166	-3.57532
Gm14288	5.24766	-2.03265	3.06369	0.0093036	0.732798	-3.76073		PRG3	3.68397	-1.82255	1.89465	0.0812046	0.804833	-4.2531
Ddr2	-5.24005	-2.21863	-3.27834	0.00618462	0.665262	-3.67903		CAR13	3.50508	-1.36669	2.31811	0.0378673	0.797166	-3.96905
Ddx3y	5.20571	3.22691	4.45949	0.000685353	0.294879	-0.54201		BLK	3.47504	-0.618129	2.16914	0.04974	0.797166	-3.94545
Trim10	4.95252	0.0883725	3.39384	0.00496648	0.651682	-3.01888		EID3	3.39781	-1.1041	2.08838	0.0575603	0.797166	-4.06928
BC085271	-4.83781	-2.56903	-2.87139	0.013409	0.773747	-3.86882		SERPINF2	3.19578	-0.637217	2.83716	0.014309	0.773747	-3.46117
Rbpms2	-4.8273	-2.37304	-2.89147	0.0129077	0.773747	-3.85414		TPSB2	3.10193	-0.592229	1.91578	0.0782493	0.801579	-4.11036
Zfp454	-4.77277	-1.92817	-2.52862	0.0256048	0.797166	-3.99162		UGT1A6B	2.91565	0.891859	1.68922	0.115635	0.816039	-4.25943
Ptger2	4.71855	-1.76852	2.91922	0.012245	0.773747	-3.80905		KLF1	2.90409	-1.35797	1.78451	0.0983073	0.810615	-4.25575
Oas1c	-4.70305	-0.541303	-2.92668	0.0120727	0.773747	-3.47617		ANKRD33B	2.8927	0.000891151	1.75472	0.103458	0.812727	-4.19803
Rps6-ps4	-4.53178	2.91254	-2.4782	0.0281355	0.797166	-3.3242		ZFP819	2.78171	-3.12747	1.10892	0.288084	0.854493	-4.58806
Troap	4.49367	-1.05944	2.6709	0.0195972	0.797166	-3.76015		SIGLECG	2.69356	1.56755	3.81214	0.00225637	0.531645	-1.69036
Il1r2	4.47369	0.76758	3.00708	0.0103614	0.773747	-3.00635		GIMAP3	-2.68795	0.61777	-2.69551	0.018708	0.797166	-3.22519
Gfi1	4.44041	-1.80398	2.68755	0.0189912	0.797166	-3.90629		LAT	-2.6617	-0.988951	-2.15854	0.0507061	0.797166	-3.99024
Foxp3	-4.39626	-1.44229	-2.62383	0.0214141	0.797166	-3.86971		HSPA1L	-2.47613	-0.848917	-1.56641	0.141895	0.822656	-4.36108
Rundc3b	-4.39023	-2.35941	-2.49606	0.0272129	0.797166	-4.02651		OAS2	2.44707	-0.354162	1.76488	0.101675	0.811511	-4.20069
Acsm5	-4.28454	-2.98193	-2.09325	0.057058	0.797166	-4.21859		SPIC	-2.44237	-0.456953	-2.28907	0.0399473	0.797166	-3.8013
Gm49051	-4.27469	-1.46435	-2.85889	0.0137311	0.773747	-3.74228		FCRLA	2.39396	1.05471	2.50757	0.0266336	0.797166	-3.3541
Gm10288	-4.21609	1.4924	-2.60685	0.0221093	0.797166	-3.22965		ADAT3	2.33748	0.18955	1.69348	0.114806	0.815447	-4.24977
Zfp850	-4.21226	-0.547522	-2.36201	0.034918	0.797166	-3.8174		TBX19	2.32369	-1.70627	1.17172	0.262888	0.846605	-4.57732
Fndc1	-4.20418	-1.91818	-2.57254	0.0235815	0.797166	-3.96948		GPR31C	2.3072	-1.12675	1.46021	0.168599	0.828732	-4.43267
Gm6583	4.18179	0.438124	2.73852	0.0172478	0.797166	-3.31671		CD300LD	2.28425	2.01465	4.02011	0.00153165	0.420952	-1.23494
Adamts13	-4.17678	-1.42128	-1.99323	0.0682395	0.797166	-4.19126		IL1RN	2.22371	2.58678	3.16337	0.00769625	0.697908	-2.31087
Pdgfc	-4.17268	-1.90166	-2.42972	0.0307958	0.797166	-4.02681		ORM1	2.20863	0.533179	2.81925	0.0148032	0.773747	-3.10489
Itm2a	4.17067	-1.16783	2.86301	0.0136242	0.773747	-3.6731		MRGPRA2B	2.1688	2.80284	3.91226	0.00187155	0.45723	-1.175
Rpl31-ps8	-4.16176	1.46239	-2.57539	0.0234553	0.797166	-3.27164		TNIP3	-2.15397	-0.982526	-1.31241	0.212676	0.832997	-4.51928
Gm9903	4.12866	-2.17043	2.43037	0.0307583	0.797166	-4.04985		ISOC2A	2.08763	-0.488837	1.92619	0.0768306	0.801579	-4.08204
Gm12918	-4.11101	2.96922	-2.25024	0.0428985	0.797166	-3.66414		KCNH4	-2.04264	-0.858333	-1.50003	0.158126	0.823122	-4.40533
Slco4c1	4.06678	-0.454695	2.58572	0.0230049	0.797166	-3.65619		IGFBP6	-2.03855	-0.797535	-1.9989	0.0675554	0.797166	-4.05344
Togaram2	-4.04659	-1.9327	-2.47158	0.0284855	0.797166	-4.00421		RUNX3	2.02465	-0.555833	1.90894	0.0791954	0.803598	-4.09704
Stac2	-4.043	-1.27794	-2.30167	0.039032	0.797166	-4.00057		TRNP1	-2.02359	-0.21429	-2.12445	0.0539351	0.797166	-3.89187
Ptgir	4.03981	-0.840898	3.1338	0.00814165	0.701157	-3.43613		CLEC2I	-2.00173	-0.389564	-1.64147	0.125292	0.819047	-4.29611
Nes	-4.02547	-1.82858	-2.36678	0.0346112	0.797166	-4.04092		TEX11	1.97465	-0.420583	1.49539	0.159318	0.82397	-4.40594
Ckap2l	4.02426	0.174399	2.63449	0.0209888	0.797166	-3.4645		KMO	1.97396	0.677138	1.87084	0.0846555	0.804833	-4.07394
Gm18991	-3.99014	-2.41333	-2.41047	0.0319178	0.797166	-4.07236		XIRP1	1.97234	-0.944065	1.3964	0.186595	0.829079	-4.46984
Nostrin	3.98341	-1.45585	2.439	0.0302686	0.797166	-3.93969		FNDC7	-1.93862	-0.191858	-2.14374	0.0520853	0.797166	-3.86961
Ptger4	-3.96323	-0.224834	-2.58169	0.0231796	0.797166	-3.57532		LRRC34	1.93036	-3.62588	0.81546	0.429883	0.898991	-4.65539
Gm20431	3.93294	1.18092	2.45846	0.0291907	0.797166	-3.43687		VPREB1	1.92229	-2.07296	1.10366	0.290276	0.854493	-4.60102
Ehf	3.89676	-1.26037	2.6099	0.0219827	0.797166	-3.81711		SCML4	-1.91009	-0.973401	-1.23466	0.239383	0.840887	-4.56415
Depdc1b	3.88491	0.263577	2.53204	0.0254415	0.797166	-3.52882		CLEC4E	1.88067	1.60256	3.31193	0.00580218	0.653607	-2.23836
Gm4017	3.83558	-0.830561	2.75102	0.0168448	0.790883	-3.60534		PRF1	1.8699	0.99082	2.1562	0.0509218	0.797166	-3.75599
Dnaaf8	3.81971	-0.240096	3.13957	0.0080528	0.701157	-3.16391		TREML2	1.85798	0.201623	1.95755	0.0726948	0.801579	-4.00403
Bub1b	3.77893	-0.138746	2.48348	0.0278597	0.797166	-3.63447		LTB4R1	1.82321	3.01459	3.95772	0.00171972	0.434878	-1.06055
Gm6565	3.76825	-0.662394	2.44159	0.0301228	0.797166	-3.82375		CD19	1.79251	1.73112	2.42822	0.0308819	0.797166	-3.39266
F5	3.74359	-0.372638	3.04253	0.00968592	0.750853	-3.27428		CD209D	1.78899	-0.703993	1.29051	0.219945	0.836011	-4.53694
Ifit1bl1	-3.72488	-1.28178	-2.45637	0.029305	0.797166	-3.87392		LCN2	1.77921	6.32623	6.33748	2.92061e-05	0.158093	2.79514
Acta2	3.69494	-0.954139	2.32311	0.0375197	0.797166	-3.92982		HDC	1.77324	2.80548	3.75689	0.0025025	0.542745	-1.38876
Prg3	3.68397	-1.82255	1.89465	0.0812046	0.804833	-4.2531		SH2D2A	-1.76482	-1.6044	-0.964922	0.352654	0.873594	-4.67147
Lims2	-3.68144	-1.81107	-2.33915	0.0364253	0.797166	-4.03608		HSPA1B	1.72689	0.00105463	2.04454	0.0622723	0.797166	-3.93476
Fam177a	3.67055	1.54823	2.56821	0.0237737	0.797166	-3.32127		BATF2	1.71508	-1.00887	0.969988	0.350219	0.872318	-4.7013
Notch3	-3.66872	-1.47599	-2.37905	0.0338335	0.797166	-3.95913		MMP9	1.69323	5.62784	6.75973	1.53599e-05	0.158093	3.38764
Cdhr1	-3.65342	-1.98422	-2.08667	0.057738	0.797166	-4.18733		ZFP296	1.68857	-0.469313	1.4804	0.163216	0.82695	-4.4172
Stat4	3.64935	-0.311148	2.38226	0.0336324	0.797166	-3.75099		CFB	1.68294	0.82318	1.66993	0.119454	0.816795	-4.28409
Opn3	-3.64069	0.134459	-2.4277	0.0309118	0.797166	-3.61469		TGM1	-1.66697	-0.683429	-1.22642	0.242362	0.840887	-4.58349
Gm20541	3.6101	-2.09558	1.7962	0.0963497	0.810615	-4.31555		CEACAM10	1.63151	1.91541	2.35236	0.0355469	0.797166	-3.49356
Samd4	-3.60283	0.281278	-2.70922	0.0182297	0.797166	-3.37651		GEM	-1.60178	1.1628	-2.30492	0.0387989	0.797166	-3.57049
Fbxo48	-3.57461	-1.81118	-2.11205	0.0551564	0.797166	-4.14263		FCNB	1.57231	3.8913	4.39115	0.000775571	0.31053	-0.290923
Heyl	-3.57254	-2.71342	-1.89319	0.0814124	0.804833	-4.30358		TMEM40	1.56448	0.921853	2.4613	0.0290367	0.797166	-3.40256
Otof	-3.57158	-1.2902	-2.18592	0.0482444	0.797166	-4.03735		FAM43A	1.56136	1.12428	2.02124	0.06492	0.797166	-3.90794
Spata6l	-3.56442	0.000798483	-2.33857	0.0364643	0.797166	-3.70871		CAMP	1.56128	7.43408	5.22124	0.000179781	0.172757	0.968647
Fzd1	-3.56348	-0.871693	-2.59803	0.022479	0.797166	-3.70433		LTF	1.5492	8.73674	5.0439	0.000243812	0.206724	0.608076
Prss57	3.54393	-1.39437	1.9913	0.0684746	0.797258	-4.16486		MMP8	1.52629	7.05576	6.14796	3.92799e-05	0.158093	2.48726
Car13	3.50508	-1.36669	2.31811	0.0378673	0.797166	-3.96905		RIN1	-1.51883	-0.865594	-1.34071	0.203575	0.832645	-4.50487
Mas1	-3.49484	-1.69333	-2.16985	0.0496755	0.797166	-4.0974		XLR4A	1.51155	-1.19816	1.03448	0.320268	0.866408	-4.65544
Slc6a13	3.48973	-1.22355	2.34716	0.0358902	0.797166	-3.93486		HP	1.51043	6.40914	5.33093	0.000149225	0.172637	1.20765
Radx	-3.48138	-0.373588	-2.26927	0.041427	0.797166	-3.82479		CD4	1.50273	-0.200159	1.21074	0.248113	0.843781	-4.62081
Blk	3.47504	-0.618129	2.16914	0.04974	0.797166	-3.94545		MREG	1.49298	-0.400764	1.596	0.135135	0.822656	-4.33068
Syt10	-3.45939	-1.26477	-2.38477	0.0334766	0.797166	-3.92306		S100A9	1.47433	8.63471	5.44952	0.000122232	0.172637	1.30323
9330102E08Rik	-3.45705	-0.681506	-2.10198	0.0561678	0.797166	-3.99603		CD300E	1.4654	-1.11591	0.902805	0.383484	0.886419	-4.72333
Rpl10a-ps1	-3.44427	1.42273	-1.96672	0.0715251	0.801579	-3.97028		TATDN2	-1.45819	-0.197959	-1.70467	0.112654	0.813982	-4.2404
Ccn1	3.43586	-1.24861	2.58797	0.0229078	0.797166	-3.78944		CYP4F18	1.45379	3.31415	4.02245	0.00152501	0.420952	-0.918833
Tcp11	-3.4065	-1.20475	-2.04983	0.0616855	0.797166	-4.0898		SLFN1	1.44418	2.55867	3.19162	0.00729362	0.696689	-2.26057
Eid3	3.39781	-1.1041	2.08838	0.0575603	0.797166	-4.06928		HYAL3	-1.43265	0.385072	-1.92435	0.0770787	0.801579	-4.02314
Ribc1	-3.39167	-0.630446	-2.19065	0.0478314	0.797166	-3.91396		CCL2	-1.42895	4.10489	-3.18223	0.00742501	0.696689	-2.31344
Bcl11b	-3.35358	0.530453	-3.64541	0.0030861	0.574524	-2.38729		BC049352	-1.4271	1.04778	-1.99527	0.0679932	0.797166	-3.93769
Pth1r	-3.33413	-1.34809	-2.17964	0.0487993	0.797166	-4.03568		EHD1	1.42532	3.02779	3.68911	0.00284237	0.561233	-1.46175
Gm28551	-3.32824	-1.66456	-1.87576	0.0839311	0.804833	-4.23357		IFITM6	1.41642	3.8064	3.36302	0.00526559	0.651682	-1.97949
Zranb3	3.30206	-0.58794	2.24963	0.0429461	0.797166	-3.88325		NGP	1.40756	9.8482	4.89229	0.00031743	0.228752	0.304738
Ffar2	3.26509	0.0280535	2.71216	0.0181287	0.797166	-3.38968		RETNLG	1.39389	6.58702	5.65979	8.62265e-05	0.172637	1.73337
Pafah2	-3.26176	0.138894	-2.07658	0.0587947	0.797166	-3.91731		LRG1	1.3828	4.82777	4.83028	0.000353913	0.231877	0.446912
Nfe2l3	-3.23799	-1.96342	-1.76784	0.10116	0.8113	-4.32097		ERF	1.35807	1.64048	2.02698	0.0642584	0.797166	-3.91382
Gm28042	-3.22818	0.274175	-2.10486	0.0558768	0.797166	-3.87482		SELL	1.35743	4.54128	5.89068	5.92015e-05	0.170666	2.05582
Efhc1	-3.2199	-0.753888	-2.15956	0.0506127	0.797166	-3.95456		SPHK1	1.33937	-0.344876	1.41835	0.180232	0.829079	-4.46515
Pou6f2	-3.2049	-1.49188	-1.4921	0.160166	0.826284	-4.42844		S100A8	1.33647	8.64158	4.8954	0.000315708	0.228752	0.351636
Serpinf2	3.19578	-0.637217	2.83716	0.014309	0.773747	-3.46117		PTPRV	-1.32055	-2.9623	-0.542119	0.597149	0.932411	-4.72048
Fancd2	3.18918	-0.605879	2.08352	0.0580659	0.797166	-3.9928		ATP2A1	1.31045	-0.173357	1.04815	0.314166	0.863373	-4.73129
A930017M01Rik	3.17792	-1.00435	2.0716	0.0593236	0.797166	-4.05008		NAPSA	1.30709	3.26986	3.16502	0.00767213	0.697908	-2.28782
Car1	-3.17642	-2.09883	-1.70674	0.112259	0.813934	-4.34672		IL18BP	1.29451	1.10619	1.84583	0.0884216	0.807448	-4.10805
Gm10722	-3.15909	-0.775795	-2.85896	0.0137291	0.773747	-3.49066		CXCR6	-1.28143	0.614599	-1.64581	0.124387	0.819047	-4.30146
Rpgrip1	-3.15501	0.707533	-2.4159	0.0315969	0.797166	-3.55009		KBTBD12	1.26624	0.847018	1.56293	0.142709	0.822656	-4.39474
Klhl11	-3.14585	-0.930771	-2.07804	0.0586415	0.797166	-4.03113		B3GNT8	1.2603	2.5738	2.7562	0.0166807	0.790739	-2.91844
Aldh1a2	-3.13883	-2.8646	-1.51437	0.154492	0.822656	-4.45402		FPR1	1.24346	3.63357	3.39901	0.00491794	0.651682	-1.91328
Plag1	-3.13353	-1.40776	-2.28423	0.0403044	0.797166	-3.98517		MAPK13	1.2294	1.97808	2.0912	0.0572689	0.797166	-3.84744
Pmel	3.12033	-1.47414	2.17388	0.0493128	0.797166	-4.06719		ZBTB42	1.22679	-0.158883	1.38574	0.189751	0.829079	-4.49497
Cdh20	-3.11294	-0.566672	-2.49371	0.0273323	0.797166	-3.6733		CEBPE	1.22655	2.68636	2.64221	0.0206861	0.797166	-3.09424
Tpsb2	3.10193	-0.592229	1.91578	0.0782493	0.801579	-4.11036		COL6A3	-1.22076	1.90899	-2.37647	0.0339958	0.797166	-3.46146
Gpr179	-3.08629	-2.03724	-1.60319	0.133536	0.822656	-4.3902		HES7	-1.21831	0.0251198	-1.35766	0.198279	0.829112	-4.52555
Frmd3	-3.08322	-1.40632	-2.30499	0.0387937	0.797166	-3.98122		EDN1	-1.2065	1.71239	-2.1891	0.0479666	0.797166	-3.7094
Srgap1	-3.07901	-0.649761	-2.24116	0.0436176	0.797166	-3.90461		LPAR5	1.1991	-0.636588	0.473055	0.644226	0.941718	-4.94374
Ifit1bl2	3.0624	0.381576	3.09248	0.00880764	0.709236	-2.94152		LCK	-1.18551	1.77507	-1.90644	0.0795434	0.803598	-4.07624
H3c6	-3.03519	-1.81324	-1.67829	0.117786	0.816039	-4.34096		ZFP429	-1.18408	2.35496	-2.50398	0.0268129	0.797166	-3.28982
Ankrd35	-3.01533	-0.857801	-1.88176	0.0830566	0.804833	-4.15154		GPAT2	-1.17818	-0.0433831	-0.815404	0.429914	0.898991	-4.87665
Llph-ps2	-3.00515	0.414024	-1.82646	0.0914435	0.810615	-4.12393		ADAM8	1.17668	3.44159	3.38413	0.00505883	0.651682	-1.93386
BC022960	-3.00281	-1.82762	-1.77729	0.0995336	0.8113	-4.29747		SH2D1A	-1.1573	1.61958	-2.204	0.0466815	0.797166	-3.68788
Tgfb2	3.00227	-1.02774	2.36759	0.0345595	0.797166	-3.85499		SEMA3F	-1.14476	1.09187	-1.99675	0.0678138	0.797166	-3.93661
Cxcl12	-2.99496	-3.00281	-1.30736	0.214336	0.83344	-4.52595		SLC39A2	-1.12732	1.33191	-2.14431	0.0520312	0.797166	-3.76106
Map6d1	-2.99178	-0.811578	-2.16156	0.050429	0.797166	-3.9655		PSD	-1.12387	3.7627	-3.59327	0.00340498	0.574524	-1.5946
Gm49320	2.97804	-0.977625	2.0118	0.0660218	0.797166	-4.08723		TNFSF13	1.12338	0.744913	1.60639	0.13283	0.822656	-4.34645
Mylpf	-2.96605	-1.03851	-1.92943	0.0763924	0.801579	-4.13877		PLBD1	1.12211	5.40084	4.9281	0.000298168	0.228752	0.587589
Mkrn3	2.9596	0.212025	1.80874	0.0942881	0.810615	-4.14643		IL2RB	-1.11508	1.77131	-2.11011	0.0553508	0.797166	-3.81524
Dnd1	-2.93858	-0.842662	-1.74905	0.104465	0.812727	-4.24377		ASGR2	-1.11363	1.82305	-1.68127	0.117195	0.816039	-4.35655
Lrrk2	2.93376	1.45852	3.61394	0.00327476	0.574524	-1.98198		ICAM5	-1.10898	1.04565	-1.50735	0.15626	0.822656	-4.46614
Ccdc65	-2.93333	-1.90137	-1.6195	0.129967	0.822656	-4.3868		MOCS1	1.10829	-0.354908	1.17983	0.25976	0.846605	-4.63196
Me1	2.92193	-0.607881	1.80091	0.0955702	0.810615	-4.192		CCR1	1.09858	3.39093	2.61925	0.0215994	0.797166	-3.17926
Ugt1a6b	2.91565	0.891859	1.68922	0.115635	0.816039	-4.25943		PYGL	1.09579	5.22758	4.64437	0.000491888	0.272695	0.120608
Col5a3	2.91518	-1.31944	1.78396	0.0984008	0.810615	-4.25156		TNFSF14	1.09258	0.518809	1.45309	0.170532	0.829079	-4.47767
Tjp3	2.91061	-1.32022	1.89883	0.0806122	0.804833	-4.18794		BAK1	-1.09169	0.781533	-1.75133	0.104059	0.812727	-4.20137
Cenpe	2.90658	-0.698481	2.26689	0.0416082	0.797166	-3.86601		SPIB	1.08674	2.69963	1.99664	0.0678274	0.797166	-4.04567
Klf1	2.90409	-1.35797	1.78451	0.0983073	0.810615	-4.25575		TREML4	1.08549	2.32448	2.46234	0.0289808	0.797166	-3.34866
Ndp	-2.90249	-0.656326	-2.48068	0.0280058	0.797166	-3.70542		TREM3	1.08236	3.64246	3.31203	0.00580106	0.653607	-2.05984
Ankrd33b	2.8927	0.000891151	1.75472	0.103458	0.812727	-4.19803		MEFV	1.07153	-0.310176	1.03797	0.318702	0.865516	-4.72255
H4c3	-2.89228	-2.46953	-1.22327	0.243509	0.840887	-4.55289		CD163	1.07079	3.72983	2.84565	0.0140804	0.773747	-2.84772
B3galt2	-2.89185	-1.59543	-1.90528	0.0797046	0.803598	-4.21792		PILRB2	1.07043	2.61223	2.50627	0.0266983	0.797166	-3.29623
Adgrl4	-2.88494	-1.43758	-2.00263	0.067108	0.797166	-4.15194		GRIN2B	-1.06829	4.15041	-2.2188	0.0454376	0.797166	-3.9371
H2ac6	-2.8808	1.01448	-3.56448	0.00359519	0.578464	-2.21703		GM128	1.06712	1.83982	1.91966	0.0777168	0.801579	-4.06185
Ces1d	2.87059	-2.24567	1.24952	0.234082	0.839283	-4.54318		TREM1	1.06575	1.5955	1.93735	0.0753347	0.801579	-4.02324
Gm3239	-2.8678	-0.133484	-2.18769	0.0480896	0.797166	-3.86303		AKR1C13	1.06511	1.86328	2.07952	0.0584853	0.797166	-3.85878
Prrx1	-2.86475	-0.48633	-2.95857	0.0113628	0.773747	-3.30074		IRS3	1.05816	1.88482	2.00092	0.0673134	0.797166	-3.96242
Cyp2r1	2.85821	-1.2617	1.70833	0.111957	0.813474	-4.29378		NFE2	1.05193	3.70168	3.10875	0.00853918	0.701471	-2.40419
Pcdhb7	-2.85121	-1.15118	-2.24826	0.0430542	0.797166	-3.95574		LTB	1.04432	3.4194	3.00231	0.0104559	0.773747	-2.56049
Tgfbr3	2.8443	1.10068	2.79431	0.0155194	0.773747	-3.0195		RAB15	-1.03977	1.44354	-1.71658	0.110402	0.813474	-4.27667
Clvs1	-2.83553	-2.06307	-1.77817	0.0993836	0.8113	-4.31266		GCK	1.03495	-0.342161	1.04403	0.315995	0.864978	-4.714
Pcdhb21	-2.83168	-1.25398	-1.81054	0.0939956	0.810615	-4.24321		RASD2	-1.03445	-0.108766	-1.27037	0.226801	0.837761	-4.5856
Gm27029	-2.82558	-1.21035	-1.73507	0.106986	0.813474	-4.27017		CD3G	-1.03342	0.474742	-1.49286	0.15997	0.82605	-4.44096
Upp1	2.79418	-1.53276	1.72218	0.109357	0.813474	-4.30164		VPREB3	1.0318	2.26036	1.83012	0.0908656	0.810615	-4.21908
Pipox	2.79096	-2.09975	1.3982	0.186067	0.829079	-4.482		CD300LB	1.02937	4.13677	3.5866	0.00344812	0.574524	-1.62329
Piwil2	2.78682	-0.537615	2.02555	0.0644227	0.797166	-4.01522		DDN	-1.02339	-0.171036	-1.12412	0.281825	0.852083	-4.68195
Mal2	2.78623	-1.67341	1.58182	0.13834	0.822656	-4.38276		SERPINB8	1.0209	0.910344	1.10635	0.289154	0.854493	-4.82005
Acpp	2.78242	-1.16929	2.40347	0.0323352	0.797166	-3.85336		CD79A	1.02032	3.54234	2.65598	0.020156	0.797166	-3.14024
Zfp819	2.78171	-3.12747	1.10892	0.288084	0.854493	-4.58806		C130026I21RIK	-1.01973	1.5462	-1.41067	0.182439	0.829079	-4.62636
Gm14440	-2.77318	-3.25682	-1.07292	0.303332	0.85923	-4.59814		FPR2	1.01919	2.5388	2.50066	0.02698	0.797166	-3.30145
Wdr72	-2.75779	-2.2458	-1.43386	0.175846	0.829079	-4.47294		IGF2BP2	-1.01699	2.79929	-2.44926	0.0296957	0.797166	-3.39613
Fhdc1	-2.75299	-0.665108	-2.34579	0.0359814	0.797166	-3.7958		LGALS3	1.01553	5.76685	3.77158	0.00243451	0.542745	-1.46883
Gm16139	-2.73856	-2.97191	-1.3865	0.189524	0.829079	-4.49997		SH3PXD2A	1.01401	2.33899	2.07053	0.0594382	0.797166	-3.90646
Nefl	2.72726	-0.480595	2.162	0.050389	0.797166	-3.90173		SAG	-1.01393	2.34674	-2.15451	0.0510782	0.797166	-3.79024
Gm45837	2.72582	0.813595	2.19704	0.047278	0.797166	-3.75635		MYBPC3	-1.01131	2.70777	-2.49924	0.0270518	0.797166	-3.31329
Npas2	-2.71857	-0.247084	-2.58102	0.023209	0.797166	-3.52985		WDTC1	1.00476	1.91278	1.14117	0.274925	0.852083	-4.94511
B3gat2	-2.71447	0.0637533	-2.55627	0.0243121	0.797166	-3.47		CIC	-1.00112	4.1489	-3.70942	0.00273587	0.561233	-1.41673
Gm4412	-2.71248	-1.3446	-1.93705	0.0753743	0.801579	-4.16077		CORO2A	0.991346	4.35827	3.87815	0.00199447	0.479139	-1.13865
Gm960	-2.69518	-0.760858	-2.25135	0.042811	0.797166	-3.87613		MARVELD1	0.985482	2.11017	2.2211	0.0452471	0.797166	-3.68214
Depp1	-2.69401	-1.31215	-1.57218	0.140554	0.822656	-4.37199		TBC1D10C	0.983801	3.22716	2.41865	0.0314358	0.797166	-3.48225
Siglecg	2.69356	1.56755	3.81214	0.00225637	0.531645	-1.69036		PSTPIP1	0.983247	2.29824	1.91191	0.0787823	0.801966	-4.11503
Gimap3	-2.68795	0.61777	-2.69551	0.018708	0.797166	-3.22519		ACAP1	0.979729	3.82377	2.85365	0.0138682	0.773747	-2.84381
Dnai1	-2.67206	-1.28957	-1.66882	0.119678	0.816914	-4.3169		MS4A1	0.967382	2.10442	1.39013	0.188446	0.829079	-4.72458
Zfp879	-2.66753	-1.09944	-1.68384	0.116689	0.816039	-4.29588		CAMK2N1	-0.960154	2.74129	-1.85324	0.0872899	0.807448	-4.24932
Fkbp10	-2.66459	-1.19763	-1.69511	0.11449	0.815447	-4.29362		GPRC5C	0.950572	2.08174	1.73485	0.107026	0.813474	-4.32054
Lat	-2.6617	-0.988951	-2.15854	0.0507061	0.797166	-3.99024		SLC30A3	0.949821	-0.844803	0.679207	0.509234	0.914736	-4.84802
Ybx2	-2.65027	-1.59281	-1.54168	0.147768	0.822656	-4.39963		HSD17B1	-0.949813	0.496326	-1.3814	0.191049	0.829079	-4.53996
Oprl1	-2.64737	-1.84673	-1.48251	0.162664	0.82695	-4.44187		FBXL19	-0.944646	1.94267	-1.75296	0.103769	0.812727	-4.28399
Zic3	2.64143	-1.80227	1.45735	0.169373	0.828732	-4.44724		RGS18	0.937994	2.78162	2.47151	0.0284893	0.797166	-3.35952
Grm3	2.62476	1.07694	3.5838	0.00346636	0.574524	-2.12905		9930111J21RIK1	0.936954	3.6886	2.08592	0.0578162	0.797166	-4.06125
Nudt10	2.60773	-1.18876	1.65343	0.122808	0.816954	-4.32335		PILRB1	0.936941	2.05318	2.0023	0.0671477	0.797166	-3.97308
Rnf17	2.60562	-1.34083	1.76218	0.102145	0.811511	-4.27595		BEND3	-0.924375	1.04782	-1.41065	0.182442	0.829079	-4.56294
Trbc2	-2.60466	-0.842422	-1.88619	0.0824148	0.804833	-4.15548		WDFY4	0.922465	4.65796	2.61243	0.0218786	0.797166	-3.38258
Cdh7	-2.60162	0.209961	-2.40918	0.0319939	0.797166	-3.58151		JDP2	0.922347	3.55566	2.91779	0.0122781	0.773747	-2.71088
Pfn4	2.5658	-1.72975	1.40608	0.183767	0.829079	-4.47346		LIN7B	-0.922093	1.99114	-1.99866	0.0675845	0.797166	-3.97518
Gabrr2	-2.56392	-3.28869	-1.06281	0.30772	0.861923	-4.60119		KLRG1	0.917094	-0.646576	0.849815	0.41121	0.895513	-4.79274
Tcte1	-2.56171	-1.85306	-1.42856	0.177334	0.829079	-4.46149		LYZ2	0.914493	10.6486	4.25644	0.000991208	0.375981	-0.866222
Gm6361	-2.55758	-0.227558	-1.72711	0.108444	0.813474	-4.23251		PIRA2	0.912513	0.460109	1.14794	0.27222	0.850824	-4.72738
Pcdh19	2.55226	-0.644008	1.68207	0.117039	0.816039	-4.27586		RAB19	0.911736	1.75093	1.67177	0.119086	0.816447	-4.35923
Kcnq4	-2.55204	-1.64025	-1.77085	0.10064	0.8113	-4.28636		ANKS6	0.910013	3.08239	1.98834	0.0688349	0.797817	-4.11194
Baiap3	-2.55066	-0.410152	-2.50644	0.0266898	0.797166	-3.6309		BAHD1	-0.90873	1.97947	-2.057	0.060898	0.797166	-3.8982
Fbxo40	2.54447	-1.18081	1.58612	0.13736	0.822656	-4.36061		TYMP	0.90863	1.38472	1.29625	0.218019	0.836011	-4.71016
Cdh1	-2.53997	-1.69906	-1.73617	0.106785	0.813474	-4.30395		SLC8A1	0.905842	5.42297	4.10422	0.00131103	0.420952	-0.838158
Epha10	-2.52915	0.953392	-2.77449	0.0161129	0.782081	-3.07875		DRAM1	0.905616	1.61118	1.69615	0.114289	0.815447	-4.31504
Clgn	2.52737	-1.74663	1.57897	0.138991	0.822656	-4.38738		JUN	-0.898132	7.63898	-2.88037	0.0131824	0.773747	-3.28829
Dgki	2.51514	-0.6734	1.94081	0.0748761	0.801579	-4.08934		CLEC4A1	0.892795	2.62427	2.36797	0.0345349	0.797166	-3.50395
Dnajb3	2.50043	-1.19427	1.58883	0.136747	0.822656	-4.35919		FBRS	-0.885859	3.63855	-2.4985	0.027089	0.797166	-3.41254
Hspa1l	-2.47613	-0.848917	-1.56641	0.141895	0.822656	-4.36108		B430306N03RIK	0.885653	4.95655	3.57754	0.00350757	0.574524	-1.72337
Sh3tc2	-2.44979	-1.83449	-1.39995	0.185552	0.829079	-4.47743		LY6K	-0.884838	1.32584	-1.30733	0.214344	0.83344	-4.69946
Gm10240	2.44804	3.17923	1.82093	0.0923222	0.810615	-4.27715		ADAM33	-0.884488	0.0142937	-1.16834	0.2642	0.846618	-4.66834
Gm13370	2.44804	3.17923	1.82093	0.0923222	0.810615	-4.27715		SIGLEC1	-0.884147	1.65039	-1.64942	0.123636	0.817368	-4.37785
Oas2	2.44707	-0.354162	1.76488	0.101675	0.811511	-4.20069		EMILIN2	0.878102	3.90601	2.62921	0.0211985	0.797166	-3.23165
Mamdc4	-2.44314	1.5428	-2.51769	0.0261341	0.797166	-3.29277		AVEN	0.877928	3.34655	2.75457	0.016732	0.790739	-2.96074
Spic	-2.44237	-0.456953	-2.28907	0.0399473	0.797166	-3.8013		AVPI1	0.876418	1.41324	1.6037	0.133423	0.822656	-4.40276
Tnfrsf13c	2.4421	0.918265	2.80608	0.0151771	0.773747	-3.03654		ARL5C	-0.869091	2.70268	-2.37062	0.0343659	0.797166	-3.50743
Rab39b	2.44176	-0.929988	1.6138	0.131205	0.822656	-4.33566		KCNJ9	-0.868526	4.66791	-2.86634	0.0135382	0.773747	-2.94555
Gm20708	-2.44161	-1.72241	-1.53346	0.149763	0.822656	-4.40958		CD209B	0.862262	3.35062	2.48619	0.0277192	0.797166	-3.39269
Nr4a2	-2.43831	0.0209701	-2.83867	0.0142678	0.773747	-3.22494		MPO	0.859599	4.25823	1.27545	0.225055	0.837145	-5.28775
Gnai1	-2.43766	0.690343	-2.32016	0.0377242	0.797166	-3.60291		VASN	0.859386	-0.468283	0.928681	0.370422	0.879813	-4.77327
Gm527	2.43011	-0.786066	1.4799	0.16335	0.82695	-4.41754		RIPK3	0.856343	2.92304	2.43479	0.0305066	0.797166	-3.42784
Ephb6	-2.41512	0.979193	-2.82384	0.0146749	0.773747	-3.00186		TMEM52	-0.854055	2.73259	-1.7954	0.0964818	0.810615	-4.33012
Derl3	2.40385	0.317101	3.16321	0.00769858	0.697908	-2.836		CISD3	-0.853968	3.50379	-2.52662	0.025701	0.797166	-3.34733
Tmem132b	-2.40009	-0.085525	-2.37408	0.0341463	0.797166	-3.66264		IGF2BP3	-0.850382	1.72133	-1.71078	0.111493	0.813474	-4.31231
Gng4	-2.39773	-0.260814	-1.99482	0.0680471	0.797166	-4.01811		A530064D06RIK	0.843757	2.36121	1.27634	0.224752	0.837008	-4.88751
Slc13a2	2.39503	-1.2507	1.6057	0.13298	0.822656	-4.35523		IKZF3	-0.839697	-0.0680906	-0.808668	0.433639	0.89924	-4.88313
Fcrla	2.39396	1.05471	2.50757	0.0266336	0.797166	-3.3541		TRIM56	-0.83913	3.0407	-1.94055	0.0749108	0.801579	-4.17668
Scn4b	2.3895	-1.78531	1.6037	0.133424	0.822656	-4.37398		OLFR110	-0.838483	0.308477	-1.13808	0.276165	0.852083	-4.72131
Zfp109	2.38074	-0.19607	1.77979	0.0991068	0.8113	-4.18176		MGMT	0.837503	2.53256	1.93261	0.0759668	0.801579	-4.11678
ENSMUST00000239171	2.37916	-1.38796	1.46088	0.168416	0.82866	-4.43603		LYZ1	0.827002	0.592558	0.872106	0.399387	0.893961	-4.93982
Gm12917	-2.37855	-1.88361	-1.29078	0.219853	0.836011	-4.52528		NUP188	-0.823174	3.08498	-1.88373	0.0827709	0.804833	-4.26271
Irf6	-2.37552	-1.88903	-1.38645	0.18954	0.829079	-4.48395		STK24	0.821457	3.61761	1.87608	0.0838842	0.804833	-4.36871
Rem2	-2.36834	-0.923632	-1.7212	0.10954	0.813474	-4.26922		PDZK1IP1	0.816746	-0.104669	1.05145	0.312705	0.863114	-4.7364
4933428G20Rik	-2.3668	0.599439	-2.9543	0.0114553	0.773747	-2.96013		GTF2H4	-0.814012	3.44469	-2.47012	0.0285631	0.797166	-3.4324
Abcb1a	-2.36671	-3.02083	-0.958537	0.355739	0.87394	-4.63051		IMMP2L	-0.811527	2.94674	-2.19995	0.0470278	0.797166	-3.78637
Col14a1	2.36377	-0.386961	1.6135	0.131271	0.822656	-4.321		CD7	-0.810828	0.265001	-0.865191	0.40303	0.894965	-4.89216
Cacna1h	-2.36196	1.08128	-2.65494	0.0201957	0.797166	-3.18419		TTF2	-0.810268	3.32692	-2.28664	0.0401262	0.797166	-3.70396
Adgrg3	2.35266	1.76175	3.51377	0.00395696	0.600375	-1.96499		MOCOS	0.802859	1.25326	1.4162	0.180848	0.829079	-4.58285
Inhca	2.35121	-0.386424	2.10255	0.0561101	0.797166	-3.93913		MAP4K1	0.802074	2.90895	2.04351	0.0623872	0.797166	-4.00959
Rfx4	-2.34144	-0.599764	-1.75214	0.103915	0.812727	-4.22408		MRGPRA2A	0.79625	-0.325604	0.716039	0.486965	0.910812	-4.88582
Rnf32	-2.34067	-0.610834	-1.65959	0.121548	0.816954	-4.29046		CAR7	0.791235	2.25738	1.64607	0.124333	0.819047	-4.45316
Adat3	2.33748	0.18955	1.69348	0.114806	0.815447	-4.24977		B4GALT5	-0.790612	3.46999	-2.31147	0.0383337	0.797166	-3.68711
Tbx19	2.32369	-1.70627	1.17172	0.262888	0.846605	-4.57732		NT5DC3	0.789662	1.33014	1.26067	0.230166	0.837764	-4.74379
Efna1	2.32146	0.0251026	2.1376	0.052667	0.797166	-3.85196		PPARG	-0.788611	0.0224149	-1.02913	0.32268	0.867072	-4.76491
Gm20482	2.3191	-0.67071	1.4898	0.160761	0.826689	-4.41105		APOC1	-0.787619	-0.546682	-0.776694	0.451607	0.900215	-4.84068
Aldh1b1	2.31908	-0.538105	1.44132	0.173768	0.829079	-4.4434		HDAC5	-0.787357	5.80969	-4.86449	0.000333272	0.228752	0.450475
H3c4	-2.31754	1.27132	-3.28634	0.00609132	0.665262	-2.38751		CYTIP	0.785419	2.80836	1.76034	0.102467	0.812411	-4.38614
Kcnh2	-2.31234	-0.174154	-2.69803	0.0186189	0.797166	-3.38757		RORC	0.784632	1.08642	1.39736	0.186312	0.829079	-4.58395
Sod3	-2.31233	-0.313224	-1.6786	0.117724	0.816039	-4.2707		GTF2IRD2	-0.783099	4.77558	-3.36061	0.00528977	0.651682	-2.09274
Myo15b	-2.31076	-1.42456	-1.36722	0.195341	0.829079	-4.48675		ITGA5	-0.776685	4.22381	-2.71789	0.0179336	0.797166	-3.13785
Pcdha2	-2.30776	-3.41489	-0.954161	0.357866	0.875114	-4.62668		CLEC12A	0.775147	3.91804	2.18459	0.0483622	0.797166	-3.95624
Gpr31c	2.3072	-1.12675	1.46021	0.168599	0.828732	-4.43267		MBD6	-0.773951	3.36221	-1.8673	0.0851786	0.804833	-4.33164
Ak5	-2.29871	0.314194	-1.88146	0.0830999	0.804833	-4.07327		RHOF	-0.772152	2.50294	-1.79376	0.0967545	0.810615	-4.29864
Rad54b	2.2929	-0.412331	1.69527	0.114459	0.815447	-4.25696		C3	0.769776	4.16438	2.36974	0.0344219	0.797166	-3.70596
Fras1	-2.28432	0.805774	-1.70329	0.112917	0.813982	-4.2421		ADAM3	0.769706	-0.0428731	0.841535	0.415661	0.895691	-4.86701
Cd300ld	2.28425	2.01465	4.02011	0.00153165	0.420952	-1.23494		INCENP	0.769382	3.31031	1.65194	0.123116	0.816954	-4.61614
Syce1	-2.27862	-0.95187	-1.40584	0.183835	0.829079	-4.4643		ZFPM1	0.76577	2.08694	1.55971	0.143466	0.822656	-4.53141
Arg2	2.26273	1.03368	3.14206	0.00801476	0.701157	-2.62083		GSE1	0.765407	4.39941	2.53577	0.0252642	0.797166	-3.47284
H4c4	-2.26052	1.78214	-3.3676	0.00522008	0.651682	-2.13399		SIRPB1B	0.762224	-0.308396	0.799573	0.438702	0.89924	-4.85215
Tspyl5	2.24203	-1.04122	1.29794	0.217456	0.836011	-4.52774		GBGT1	0.761378	1.59022	1.43157	0.176488	0.829079	-4.60897
Ttc30a2	2.24129	-0.597485	2.02575	0.0643994	0.797166	-4.01588		FGD3	-0.759622	4.33253	-2.18517	0.0483111	0.797166	-4.04133
Derpc	2.23084	-0.43778	1.57865	0.139064	0.822656	-4.34561		RNF169	-0.758517	2.43511	-1.24843	0.234468	0.839283	-4.9293
Hif3a	2.22577	0.221594	1.9883	0.0688396	0.797817	-3.97612		SERPINE1	-0.757254	-0.405195	-0.721396	0.483775	0.910433	-4.88143
Il1rn	2.22371	2.58678	3.16337	0.00769625	0.697908	-2.31087		TRPV4	0.75699	1.90422	1.1275	0.280448	0.852083	-4.95372
Cyp2j6	2.21799	0.30885	1.55535	0.144495	0.822656	-4.37124		ABL2	-0.756665	2.55124	-1.29262	0.219234	0.836011	-4.90642
Il17rc	2.21605	-1.01709	2.06384	0.0601551	0.797166	-4.04143		ANGPTL3	0.752186	1.43875	1.39447	0.187163	0.829079	-4.6269
Gm18706	-2.20954	-1.75777	-1.48546	0.16189	0.82695	-4.43376		ACP5	0.74169	1.05393	1.06226	0.307961	0.861923	-4.8746
Orm1	2.20863	0.533179	2.81925	0.0148032	0.773747	-3.10489		SHF	-0.741657	2.26925	-1.63343	0.126985	0.822051	-4.47
Hspb6	-2.20684	0.865738	-2.8651	0.0135702	0.773747	-2.95576		CCL3	-0.741189	5.58149	-2.30354	0.0388979	0.797166	-4.07962
BC051142	-2.2052	-0.457967	-2.15636	0.0509067	0.797166	-3.89378		RAP1GAP2	-0.740883	4.28187	-2.61079	0.0219461	0.797166	-3.3298
Ppp1r42	2.20206	-0.966535	1.6118	0.13164	0.822656	-4.34065		IFITM2	0.740082	4.59707	2.93569	0.0118676	0.773747	-2.81576
Kctd12b	-2.20138	0.422153	-1.90594	0.0796124	0.803598	-4.04262		CD3D	0.740057	2.56523	1.89197	0.0815857	0.804833	-4.17589
Jchain	2.20137	0.640249	1.38172	0.190953	0.829079	-4.53657		RGS1	-0.739726	4.3923	-2.5077	0.0266269	0.797166	-3.52338
Spata33	-2.18543	-0.724795	-1.9567	0.0728042	0.801579	-4.07472		RNASE10	0.733819	1.82669	1.25146	0.233395	0.839283	-4.82422
Gm9733	2.18161	1.45881	2.81876	0.0148168	0.773747	-2.91102		IL4I1	0.732367	1.85696	1.48791	0.161253	0.82695	-4.58304
Zfp711	-2.17714	-1.56503	-1.48074	0.163127	0.82695	-4.43108		PPP1R1B	-0.729853	1.66589	-1.37932	0.191673	0.829079	-4.67494
Lrrn4	-2.16904	-0.336874	-2.32283	0.037539	0.797166	-3.7358		G6PDX	0.72868	6.36129	4.64628	0.000490211	0.272695	0.0344255
Mrgpra2b	2.1688	2.80284	3.91226	0.00187155	0.45723	-1.175		AHDC1	0.727834	2.56459	1.31739	0.21105	0.832989	-4.88233
Slc4a1	2.1633	1.84972	4.05245	0.00144262	0.420952	-1.24099		AB124611	0.72606	3.29757	2.09748	0.0566256	0.797166	-3.98534
Elavl2	-2.16234	-0.534057	-1.42594	0.178075	0.829079	-4.45246		KCNN4	0.72566	3.15134	1.95327	0.0732473	0.801579	-4.17493
Ccdc89	-2.16088	-1.56769	-1.3291	0.207269	0.832689	-4.50688		UPK1B	-0.722528	3.72993	-2.25408	0.0425975	0.797166	-3.81993
Ska1	2.15973	0.486904	2.78701	0.0157355	0.776161	-3.13824		MMP12	-0.721957	2.14439	-1.4976	0.158747	0.823218	-4.6134
Fbxo27	2.15675	-0.449229	1.96181	0.0721492	0.801579	-4.04766		OLFM4	0.719402	4.30268	2.16406	0.0502002	0.797166	-4.06537
Tnip3	-2.15397	-0.982526	-1.31241	0.212676	0.832997	-4.51928		RILPL2	0.714044	3.90948	2.2449	0.0433197	0.797166	-3.86405
Chrna4	-2.14947	-2.74936	-0.89344	0.388289	0.888669	-4.65104		9830107B12RIK	0.713803	2.29603	1.54558	0.146826	0.822656	-4.57844
Abca8a	-2.14724	-0.232947	-1.61015	0.132002	0.822656	-4.31948		NKG7	-0.711373	2.15833	-1.27306	0.225875	0.837761	-4.85835
Art3	2.14461	-0.202876	2.37235	0.0342559	0.797166	-3.68193		GALM	0.706	4.34416	2.86209	0.013648	0.773747	-2.9059
Grb10	-2.13201	0.769542	-1.59958	0.134336	0.822656	-4.34757		ZSCAN22	0.705922	4.54064	2.58492	0.0230393	0.797166	-3.41609
Glyctk	-2.12989	-0.504112	-2.2434	0.0434394	0.797166	-3.83248		PER1	-0.705333	3.17595	-2.16159	0.0504266	0.797166	-3.87459
St6galnac5	-2.12338	0.0785208	-2.08452	0.0579616	0.797166	-3.90012		GPR153	-0.703674	1.59235	-0.823497	0.425466	0.896851	-5.13642
Cspg4	-2.12023	-0.295152	-1.81192	0.0937722	0.810615	-4.15688		PPARD	0.702815	2.18528	1.56343	0.142591	0.822656	-4.54119
Rimklb	-2.11365	-0.170089	-2.19448	0.0474991	0.797166	-3.82561		AA467197	0.700342	1.16894	1.24347	0.236228	0.839283	-4.73736
Cyp7b1	-2.10902	0.757687	-2.9361	0.0118585	0.773747	-2.91825		DUSP27	0.699853	2.35044	1.45226	0.170758	0.829079	-4.69532
Gm16103	-2.08855	-0.725241	-1.92967	0.0763602	0.801579	-4.09988		PNP2	-0.697648	0.954013	-1.01046	0.331199	0.867613	-4.90279
Isoc2a	2.08763	-0.488837	1.92619	0.0768306	0.801579	-4.08204		NSL1	0.689864	2.55476	1.55372	0.144883	0.822656	-4.60867
Gm2115	-2.07702	-0.150382	-2.10609	0.0557531	0.797166	-3.89716		IRAK3	0.688618	2.44551	1.69036	0.115412	0.816039	-4.42302
Folh1	2.07672	1.20264	3.17787	0.00748685	0.696689	-2.52475		H2-Q7	-0.685405	2.99003	-1.68584	0.116296	0.816039	-4.51541
Fam131b	-2.0694	-0.360239	-1.70851	0.111923	0.813474	-4.24535		FKBP5	0.684844	6.4149	4.05274	0.00144183	0.420952	-1.02983
Gm44502	-2.0647	-0.523754	-1.98062	0.0697845	0.799555	-4.03901		TNNC1	0.682011	0.257819	0.923096	0.373215	0.881505	-4.86124
P2ry1	2.06054	-0.301526	2.15292	0.0512258	0.797166	-3.87613		IL1B	0.68183	2.9957	1.83788	0.0896516	0.807448	-4.31058
Vnn3	2.05744	-3.23961	0.756252	0.463338	0.903311	-4.67604		KCNH3	-0.678583	2.22075	-1.30601	0.214779	0.833715	-4.83427
Shisa9	-2.05625	-1.02011	-1.4654	0.167202	0.827688	-4.42872		FAS	0.677094	1.64054	1.14114	0.274937	0.852083	-4.89969
Gpc5	-2.0448	0.6738	-2.01202	0.0659959	0.797166	-3.92576		ZFP703	0.670428	2.38643	1.6533	0.122835	0.816954	-4.46203
Kcnh4	-2.04264	-0.858333	-1.50003	0.158126	0.823122	-4.40533		KLF10	-0.668888	4.29058	-2.05488	0.0611304	0.797166	-4.23606
Flrt3	-2.04146	0.0875234	-1.98287	0.0695068	0.799555	-3.9862		ST3GAL1	-0.661952	1.66289	-1.21457	0.246699	0.842949	-4.83906
Cdh11	-2.03896	0.300635	-2.23893	0.0437961	0.797166	-3.72099		AVPR2	-0.661614	1.32843	-1.06473	0.306885	0.861558	-4.92071
Igfbp6	-2.03855	-0.797535	-1.9989	0.0675554	0.797166	-4.05344		CABP1	-0.654253	2.76091	-1.79898	0.095889	0.810615	-4.32985
Ighj4	-2.03344	-0.780122	-1.79133	0.0971599	0.810615	-4.20206		SYNPO	-0.653364	0.166467	-0.780444	0.449475	0.900083	-4.92832
Celsr2	-2.02814	3.57259	-4.58523	0.000546697	0.284941	-0.0389142		ACTN2	-0.651888	2.39931	-1.3594	0.197739	0.829079	-4.80784
Col16a1	-2.02691	0.416094	-1.75582	0.103264	0.812727	-4.18889		PBX2	-0.649988	3.79978	-2.26871	0.0414698	0.797166	-3.80801
Runx3	2.02465	-0.555833	1.90894	0.0791954	0.803598	-4.09704		CAPN1	0.649844	4.24246	2.30587	0.0387308	0.797166	-3.82855
Slc22a21	-2.02416	0.759551	-2.49395	0.0273202	0.797166	-3.38964		MYOM1	0.649765	0.421909	0.713914	0.488233	0.910851	-5.00454
Trnp1	-2.02359	-0.21429	-2.12445	0.0539351	0.797166	-3.89187		SYCE2	0.649479	2.5347	1.37004	0.194481	0.829079	-4.81978
5530401A14Rik	-2.0211	0.519802	-2.56131	0.0240833	0.797166	-3.36605		FUT7	-0.649413	1.2352	-0.915785	0.376893	0.883195	-5.02036
Klhl29	2.02094	-1.09114	1.513	0.154835	0.822656	-4.39919		DAB2	0.649262	5.18437	2.8122	0.0150023	0.773747	-3.12986
Cenpu	2.00686	0.0985364	1.61629	0.130663	0.822656	-4.31358		MOCS3	0.644232	3.80227	2.31891	0.0378119	0.797166	-3.72747
H4c14	-2.00659	0.226979	-2.03291	0.0635814	0.797166	-3.92691		PIK3R1	-0.643459	6.02311	-3.2957	0.00598388	0.663474	-2.37678
Rsph10b	-2.00503	0.130139	-2.23748	0.0439122	0.797166	-3.74679		CD209A	0.641223	5.78671	3.10715	0.00856521	0.701471	-2.68932
Sytl1	2.00285	-0.276679	1.9466	0.0741152	0.801579	-4.05462		H2-EB1	0.640023	6.57742	3.59346	0.00340374	0.574524	-1.88617
Clec2i	-2.00173	-0.389564	-1.64147	0.125292	0.819047	-4.29611		TICAM1	-0.639692	3.70517	-1.73047	0.107826	0.813474	-4.59688
Gm49384	2.00069	-0.561264	1.80479	0.0949337	0.810615	-4.17731		LAYN	0.6355	3.94047	2.4907	0.0274866	0.797166	-3.47142
Brme1	2.00062	1.59346	3.11563	0.00842822	0.701471	-2.50522		IER2	-0.632085	5.82074	-1.78904	0.0975437	0.810615	-4.94206
Sema3a	-1.99724	-0.770056	-2.02458	0.0645344	0.797166	-4.03257		CKAP4	0.627509	5.62197	3.3819	0.00508025	0.651682	-2.16685
Gm15807	-1.99603	1.45669	-2.8185	0.0148241	0.773747	-2.91006		C1RA	-0.623703	1.60394	-1.11247	0.286613	0.854493	-4.92376
Klra17	1.9925	0.761669	2.99379	0.0106267	0.773747	-2.84135		NLRX1	0.623353	4.8901	2.22613	0.044833	0.797166	-4.08316
Syde1	-1.98739	-0.0199208	-1.94339	0.0745357	0.801579	-4.02799		HERC2	-0.619248	6.11194	-2.80869	0.0151023	0.773747	-3.2737
Smarca1	-1.98604	-0.458227	-1.85999	0.086271	0.806743	-4.13446		TMEM143	-0.619213	2.51308	-1.26063	0.230179	0.837764	-4.93223
Col4a1	-1.98221	0.473988	-2.00582	0.0667287	0.797166	-3.94513		DLG4	-0.617375	4.70034	-2.13078	0.0533211	0.797166	-4.20146
Zcchc12	-1.97918	0.304418	-2.20965	0.0462031	0.797166	-3.75358		IP6K3	-0.617123	1.99604	-1.2007	0.251849	0.844662	-4.90628
Tex11	1.97465	-0.420583	1.49539	0.159318	0.82397	-4.40594		LRRC8A	0.61415	5.04507	0.883914	0.393218	0.890893	-5.88248
Kmo	1.97396	0.677138	1.87084	0.0846555	0.804833	-4.07394		CCDC102A	0.611929	4.27503	2.25716	0.0423574	0.797166	-3.91326
Xirp1	1.97234	-0.944065	1.3964	0.186595	0.829079	-4.46984		BASP1	0.611455	7.80419	3.15154	0.00787143	0.701157	-2.80024
Rtl1	-1.97027	0.0653527	-1.96103	0.0722489	0.801579	-4.00868		1190007I07RIK	0.611205	0.781629	0.990667	0.340404	0.868133	-4.88812
Cdh19	1.96832	-1.8791	0.85223	0.409918	0.894965	-4.70161		STK11	-0.610554	4.39332	-2.21786	0.0455157	0.797166	-4.00269
Vwa3a	-1.96423	-0.259443	-1.92255	0.0773233	0.801579	-4.06633		CARS2	-0.610433	4.53014	-2.57185	0.0236119	0.797166	-3.44014
Gm17891	-1.96384	-0.988082	-1.67579	0.118282	0.816039	-4.29512		NLRP3	-0.608818	3.35188	-1.17059	0.263325	0.846605	-5.20182
Tox2	1.96073	-0.00967199	1.60103	0.134014	0.822656	-4.32581		RSPO1	-0.608432	1.02191	-1.05102	0.312899	0.863114	-4.88333
Ccdc40	-1.95791	-2.0298	-0.959115	0.35546	0.87394	-4.65448		ZFP36	-0.607313	7.41148	-2.80563	0.0151901	0.773747	-3.40974
Mpdz	-1.95513	0.957814	-2.74669	0.0169834	0.792227	-3.07753		TNFAIP8L2	0.606022	7.22599	2.77335	0.0161479	0.782081	-3.45206
Hmgn5	-1.95244	0.748479	-2.36651	0.0346287	0.797166	-3.5317		GCNT1	0.605261	7.80918	1.86965	0.0848305	0.804833	-5.03693
C1qtnf5	-1.95071	0.0763044	-2.23523	0.0440938	0.797166	-3.75195		USF1	0.599197	5.84576	2.11168	0.055194	0.797166	-4.43746
Nol4	-1.94886	0.6605	-2.2402	0.0436943	0.797166	-3.68785		RASGEF1A	-0.59917	2.99026	-1.2781	0.22415	0.836442	-5.00574
Mpp2	-1.94829	0.505176	-2.34351	0.036133	0.797166	-3.59136		FAM117A	-0.598275	1.82502	-1.22433	0.243122	0.840887	-4.85589
Cntn5	1.94661	-2.67878	0.834456	0.419491	0.896438	-4.67231		LSP1	0.595794	7.5131	3.67363	0.00292636	0.570008	-1.81163
Olfml1	-1.94128	0.943726	-2.24629	0.0432099	0.797166	-3.65412		CCL24	0.593814	2.60163	1.44549	0.172615	0.829079	-4.74552
Fndc7	-1.93862	-0.191858	-2.14374	0.0520853	0.797166	-3.86961		HPN	-0.593744	2.44758	-1.41773	0.180408	0.829079	-4.75258
Myl4	1.93682	-0.338599	1.72287	0.10923	0.813474	-4.23369		HS3ST3B1	-0.593665	2.61949	-1.37651	0.19252	0.829079	-4.82948
Phf11a	1.93117	-0.0473953	1.87105	0.0846245	0.804833	-4.09374		SLC5A10	0.591958	2.8551	1.4132	0.181709	0.829079	-4.82647
Lrrc34	1.93036	-3.62588	0.81546	0.429883	0.898991	-4.65539		CAMK2A	-0.588012	2.11194	-1.28885	0.220502	0.836011	-4.83572
Rps13-ps2	-1.93019	2.37722	-2.46098	0.0290539	0.797166	-3.35063		PVALB	0.586987	0.112489	0.794054	0.441794	0.89924	-4.91568
Pcdh15	-1.92899	1.97782	-3.27977	0.00616789	0.665262	-2.21548		HPSE	-0.586333	1.75331	-1.15731	0.268515	0.848923	-4.90644
Rps18-ps3	1.92779	-0.206128	1.36603	0.195704	0.829079	-4.49972		C130050O18RIK	0.584747	3.8708	2.0365	0.0631744	0.797166	-4.18118
Vpreb1	1.92229	-2.07296	1.10366	0.290276	0.854493	-4.60102		CSRNP1	0.583582	3.42446	1.74938	0.104405	0.812727	-4.51147
Scnn1a	1.92135	-0.536175	1.97946	0.0699289	0.799555	-4.04365		CLEC4N	0.580775	2.42147	1.30991	0.213497	0.832997	-4.86607
Zfp72	-1.9194	0.703072	-1.77428	0.10005	0.8113	-4.17385		CD2	-0.580556	0.91603	-0.858151	0.406762	0.894965	-5.00173
Gabrb2	1.91912	-0.166423	2.16795	0.0498475	0.797166	-3.84221		PACSIN1	-0.57958	4.22964	-2.13142	0.0532602	0.797166	-4.1068
Gimap7	1.91902	-0.815504	1.42582	0.178107	0.829079	-4.45217		PLEKHG5	-0.57943	2.6093	-1.32258	0.209367	0.832898	-4.88642
Mycn	-1.91626	-0.187217	-1.32548	0.208432	0.832898	-4.53161		PNPLA2	0.577738	5.62813	2.78561	0.0157774	0.776161	-3.24603
St8sia2	-1.91622	-0.220756	-1.34796	0.201296	0.831883	-4.51237		NMNAT3	-0.577179	2.46809	-1.2509	0.233592	0.839283	-4.93738
Gm47036	-1.91398	1.4766	-2.03411	0.0634447	0.797166	-3.89638		IGF1	0.576036	1.04079	0.774139	0.453063	0.900666	-5.07756
Scml4	-1.91009	-0.973401	-1.23466	0.239383	0.840887	-4.56415		RASGRP4	-0.57498	2.47211	-1.46132	0.168298	0.82866	-4.70705
Sema3d	-1.90945	-0.845473	-1.84239	0.0889516	0.807448	-4.1674		PTPN22	-0.573716	3.50336	-1.5832	0.138025	0.822656	-4.7494
Fam110b	-1.90914	1.28167	-2.74803	0.0169402	0.792227	-3.02287		FBXL15	0.57232	3.58963	1.27728	0.224428	0.836887	-5.13945
Crybg1	-1.90845	0.493498	-2.07089	0.0593995	0.797166	-3.87228		EAF1	0.568605	5.08876	2.39642	0.0327612	0.797166	-3.83711
Sh3yl1	1.90753	-0.778019	1.2485	0.234443	0.839283	-4.56017		CAPNS2	-0.568495	-0.435608	-0.576246	0.574551	0.928889	-4.937
Ercc6l	-1.90432	0.620624	-2.57288	0.0235662	0.797166	-3.3207		ATIC	-0.568165	2.52506	-1.20326	0.250895	0.843781	-4.99495
Olfr628	-1.90316	-0.575713	-2.00652	0.0666453	0.797166	-4.02184		PLAC8	0.567809	3.33969	1.69409	0.114688	0.815447	-4.56941
Cacnb1	-1.8921	1.56572	-3.04235	0.0096891	0.750853	-2.59322		KLF2	0.567544	2.19254	1.33593	0.205091	0.832645	-4.79902
Gm49450	1.89081	-1.48365	1.1749	0.26166	0.846605	-4.58101		UTP23	-0.565599	4.39284	-2.32393	0.0374629	0.797166	-3.83062
Xk	-1.88968	0.254441	-1.6851	0.116441	0.816039	-4.25408		ATXN7L3	-0.565164	2.46503	-1.35803	0.198164	0.829112	-4.82198
Ucp3	1.88813	-2.76871	0.830856	0.421447	0.896647	-4.66868		A630001G21RIK	-0.564068	4.6844	-2.39943	0.0325785	0.797166	-3.76079
Kank1	-1.88117	-0.0796283	-1.23361	0.239759	0.840887	-4.59716		CCND3	0.561185	6.56725	3.02232	0.0100655	0.771724	-2.93782
Clec4e	1.88067	1.60256	3.31193	0.00580218	0.653607	-2.23836		OTUD3	0.561157	0.890543	0.809528	0.433163	0.89924	-5.03054
Frmpd1	1.87965	-2.56486	0.819243	0.4278	0.898152	-4.68068		SAFB2	-0.557847	6.32713	-3.51437	0.00395241	0.600375	-2.00994
Il33	-1.87471	0.52399	-2.02175	0.0648611	0.797166	-3.92258		H2-AA	0.557166	7.49173	3.21603	0.00696258	0.696689	-2.66028
Adgrb1	-1.87404	3.34054	-3.59847	0.00337171	0.574524	-1.59144		E2F2	0.556389	3.47997	1.25952	0.230566	0.838391	-5.13523
Rragd	-1.8726	0.653188	-2.29367	0.039611	0.797166	-3.62459		NHLRC1	0.555221	3.10329	1.50259	0.15747	0.822763	-4.76989
Prf1	1.8699	0.99082	2.1562	0.0509218	0.797166	-3.75599		WTIP	0.555184	3.0187	1.60708	0.132678	0.822656	-4.6231
Ifi209	1.86474	-0.425693	1.0873	0.297171	0.858035	-4.68101		TBKBP1	-0.554936	2.85853	-1.48582	0.161797	0.82695	-4.74458
Rims4	-1.86183	0.0310772	-1.74841	0.104578	0.812727	-4.20165		OSGIN1	0.554774	2.14662	1.23018	0.240999	0.840887	-4.89948
Ndc80	-1.86123	1.46184	-2.60276	0.02228	0.797166	-3.18272		SMAD4	0.552909	4.74481	2.24503	0.0433094	0.797166	-4.02601
Gm28557	1.86118	-0.0829605	1.71366	0.11095	0.813474	-4.23126		MLLT6	-0.55246	3.51437	-1.72578	0.10869	0.813474	-4.56192
Ren1	-1.86059	-1.14475	-1.68142	0.117166	0.816039	-4.29532		NFYA	-0.551883	2.3212	-0.957525	0.35623	0.87429	-5.18352
Pde1a	1.85813	-0.799943	1.34793	0.201305	0.831883	-4.502		NUP62	0.551643	5.02701	2.68435	0.019106	0.797166	-3.33097
Treml2	1.85798	0.201623	1.95755	0.0726948	0.801579	-4.00403		CSTF1	0.551474	5.51988	2.66549	0.0197978	0.797166	-3.44393
Parm1	-1.85571	-0.911275	-1.31076	0.213217	0.832997	-4.52036		1700020N01RIK	0.550222	0.472007	0.781096	0.449105	0.900083	-4.97441
Olfr1031	-1.85199	0.84042	-2.10104	0.0562628	0.797166	-3.82544		FBXW10	-0.547258	1.69739	-1.10919	0.287974	0.854493	-4.94122
Pcdhga8	1.85	-0.00661741	1.86085	0.0861423	0.806743	-4.10295		MGAT5	-0.547203	4.84976	-2.13004	0.0533933	0.797166	-4.23467
Cys1	-1.84952	-0.69014	-1.88082	0.0831924	0.804833	-4.13076		SLC16A3	0.546632	6.12527	2.79675	0.015448	0.773747	-3.29633
Gask1a	-1.8474	-0.643994	-1.90228	0.0801254	0.804833	-4.1078		RNF41	0.546611	5.61566	2.79797	0.0154123	0.773747	-3.22334
Sspn	-1.84583	1.32962	-2.72564	0.0176728	0.797166	-3.03289		DLGAP3	-0.542396	2.04304	-1.07202	0.303719	0.85923	-5.03174
Gpr27	1.84266	0.971707	2.89242	0.0128843	0.773747	-2.8969		CYBB	0.541582	5.82385	3.30882	0.00583657	0.653607	-2.32739
Astn1	-1.84146	1.61278	-2.71043	0.0181883	0.797166	-3.02839		GALNS	0.540872	4.85246	2.64998	0.0203855	0.797166	-3.36097
Serpinb10	1.84132	2.23167	3.25606	0.00645222	0.674601	-2.20825		KIF9	-0.54039	2.60582	-1.06018	0.308869	0.861923	-5.14925
Gfap	1.83638	-0.983261	1.58996	0.136492	0.822656	-4.34786		NT5DC2	0.538859	4.7052	2.24371	0.0434145	0.797166	-4.02046
Kirrel2	-1.8345	-1.8176	-1.04554	0.315327	0.864659	-4.62873		NOLC1	0.538317	4.99691	2.69225	0.0188234	0.797166	-3.3114
Insyn2b	-1.83228	-3.04418	-0.697806	0.497914	0.912622	-4.68949		LRRC39	0.537726	3.79156	1.93502	0.075644	0.801579	-4.319
Mtfr2	-1.83188	-0.583598	-1.57808	0.139196	0.822656	-4.34644		CD22	0.537375	4.07347	1.59286	0.135839	0.822656	-4.86237
Ltb4r1	1.82321	3.01459	3.95772	0.00171972	0.434878	-1.06055		SOAT2	0.537172	1.00158	0.780086	0.449678	0.900083	-5.06706
Aldob	-1.82023	-0.835427	-1.41756	0.180458	0.829079	-4.45721		PVR	0.53635	3.40867	1.6605	0.121361	0.816954	-4.62753
B3galt1	-1.8175	-0.851949	-1.32303	0.209223	0.832898	-4.51636		DOK2	0.535894	2.79486	1.13289	0.278258	0.852083	-5.1163
Mx2	-1.81104	2.33998	-2.38859	0.0332405	0.797166	-3.45388		ESR1	0.535576	2.37519	0.883206	0.393586	0.891305	-5.25328
Gm18212	1.81015	-1.04008	1.58336	0.137988	0.822656	-4.35415		NEURL2	0.535281	2.95221	1.33526	0.205302	0.832645	-4.9369
Gm21698	-1.80209	-0.684884	-1.54825	0.146188	0.822656	-4.37042		XKR8	0.534732	4.15891	1.96607	0.0716071	0.801579	-4.34655
Map9	-1.80122	1.8486	-3.43457	0.00459728	0.651682	-2.02205		FCER2A	-0.533114	1.03158	-0.759775	0.461303	0.903311	-5.08265
Gm2956	1.79829	-0.456852	1.17922	0.259996	0.846605	-4.60934		CD74	0.532987	9.33948	3.3655	0.00524093	0.651682	-2.47885
Gm44683	-1.79499	-0.343099	-2.04721	0.0619756	0.797166	-3.96512		ENGASE	0.53286	4.76058	2.03408	0.0634487	0.797166	-4.36747
Lbp	1.79448	1.1912	2.10527	0.0558355	0.797166	-3.80936		POLA2	0.530479	4.65322	2.29002	0.0398779	0.797166	-3.93431
Cpxm1	-1.79418	-0.401039	-1.80747	0.0944961	0.810615	-4.16749		GNL1	0.529944	4.64939	2.41948	0.0313878	0.797166	-3.71751
Cd19	1.79251	1.73112	2.42822	0.0308819	0.797166	-3.39266		BAIAP2	-0.528523	4.53025	-1.98219	0.0695905	0.799555	-4.40179
Gata3	-1.79239	0.424299	-2.44594	0.02988	0.797166	-3.48962		POSTN	0.526641	2.45044	0.945357	0.362169	0.877312	-5.21587
Cd209d	1.78899	-0.703993	1.29051	0.219945	0.836011	-4.53694		STAT5A	0.52576	3.89453	1.74584	0.105039	0.812727	-4.6137
Trim45	1.788	-0.141402	1.87386	0.0842105	0.804833	-4.09524		VAMP5	0.525047	3.43254	1.5481	0.146222	0.822656	-4.77965
Gabrg3	-1.78041	-0.992667	-1.02704	0.323625	0.867401	-4.66937		LEFTY1	0.524851	2.76579	1.2607	0.230156	0.837764	-4.98103
Lcn2	1.77921	6.32623	6.33748	2.92061e-05	0.158093	2.79514		OPTN	0.52448	3.30323	1.44521	0.172692	0.829079	-4.88024
Gm13597	-1.77509	-3.28767	-0.650192	0.527191	0.917173	-4.69462		ALG9	0.521342	5.43488	2.64974	0.0203944	0.797166	-3.45795
Hdc	1.77324	2.80548	3.75689	0.0025025	0.542745	-1.38876		CENPA	0.520641	3.25586	1.24291	0.236427	0.839283	-5.10329
Gm10721	-1.77258	2.3628	-2.77314	0.0161542	0.782081	-2.89425		RHBDF2	0.520355	4.22644	2.17586	0.0491361	0.797166	-4.03503
Sec31b	1.77188	-0.673456	1.86078	0.0861519	0.806743	-4.14276		IL20RB	0.518335	2.98371	1.16535	0.265362	0.84795	-5.12628
Fam124a	-1.77094	-1.01452	-1.41318	0.181713	0.829079	-4.45979		TUBA4A	0.517009	4.21465	1.61234	0.131523	0.822656	-4.86995
Rgs12	-1.76839	2.02871	-3.00635	0.010376	0.773747	-2.57645		ARHGAP22	0.516892	6.19829	2.95121	0.0115228	0.773747	-3.0263
Sh2d2a	-1.76482	-1.6044	-0.964922	0.352654	0.873594	-4.67147		FMR1NB	-0.516818	1.06782	-0.455549	0.656429	0.945325	-5.23941
Igfn1	-1.76284	-0.540746	-1.69227	0.115041	0.815447	-4.26367		ASB10	0.516619	3.86219	1.66108	0.121243	0.816954	-4.72147
Fcmr	1.75671	0.899254	2.07115	0.0593719	0.797166	-3.85406		ATF3	0.51583	4.37326	2.08551	0.0578585	0.797166	-4.20718
Olfr509	-1.75418	-0.366665	-1.91449	0.0784266	0.801579	-4.07667		CARD9	0.51531	4.34516	1.36649	0.195564	0.829079	-5.21448
Gm42878	-1.75407	0.773829	-2.655	0.0201935	0.797166	-3.20664		G0S2	0.514596	3.80471	1.4358	0.175303	0.829079	-5.00217
Dleu7	1.75315	-3.09588	0.764761	0.458432	0.902224	-4.67481		PLEKHA4	-0.514448	2.40224	-1.2852	0.221736	0.836011	-4.89009
Cenpk	-1.75171	-0.619663	-1.66872	0.119698	0.816914	-4.28053		ALDH2	0.51416	5.74584	2.95534	0.0114327	0.773747	-2.96
Gfra2	-1.75167	-0.347896	-1.69564	0.114387	0.815447	-4.25302		IRF1	0.513044	6.41703	2.90942	0.0124751	0.773747	-3.12811
Gm52968	-1.74734	1.93485	-2.79787	0.0154153	0.773747	-2.8761		GSTT3	-0.512814	2.623	-1.3342	0.205639	0.832689	-4.87652
Col12a1	-1.74663	-0.88167	-1.3902	0.188426	0.829079	-4.47452		DEF6	0.512253	4.96047	2.5071	0.0266569	0.797166	-3.62622
B4galt2	-1.74622	0.859047	-2.40011	0.0325375	0.797166	-3.48682		BST1	0.512074	1.7521	1.02064	0.32653	0.867613	-5.0251
Aldh1l1	-1.74621	1.62726	-2.81302	0.0149789	0.773747	-2.88371		SDK1	-0.511731	2.59782	-1.35268	0.199821	0.831883	-4.85208
Insc	-1.74428	-0.357828	-1.35751	0.198325	0.829112	-4.50574		SPR	0.511657	4.4254	1.98817	0.0688556	0.797817	-4.37093
Sgcg	1.74219	-2.13265	0.922086	0.373722	0.882029	-4.6649		TMEM116	0.511071	0.474089	0.676927	0.510632	0.915	-5.03184
Ak4	-1.74014	0.474753	-1.66675	0.120096	0.816954	-4.27274		QPRT	0.510889	2.57924	1.09354	0.294525	0.857113	-5.1125
Rnf217	-1.7386	-1.48576	-1.04572	0.315245	0.864659	-4.63812		NRADD	0.510175	4.00615	1.78926	0.0975068	0.810615	-4.57588
Pcdha11	-1.73491	-0.611524	-1.53016	0.150572	0.822656	-4.38173		EGR3	0.509348	0.355879	0.714262	0.488026	0.910851	-4.99363
Cenpp	-1.73399	-0.161197	-1.53353	0.149746	0.822656	-4.37907		TNFRSF4	-0.506826	-0.719117	-0.457838	0.654827	0.94475	-4.93433
Cadm4	-1.7338	0.491832	-2.32243	0.0375673	0.797166	-3.61185		AOAH	-0.506788	0.744162	-0.61638	0.548567	0.922335	-5.10942
Gabrg1	-1.73139	1.40668	-1.69758	0.114013	0.815447	-4.27904		ZSWIM4	0.506375	4.60864	2.12682	0.0537048	0.797166	-4.19002
Ppargc1a	-1.72713	0.0100747	-1.73731	0.106579	0.813474	-4.21096		PYGM	-0.505749	1.60306	-0.753433	0.464971	0.903368	-5.19484
Hspa1b	1.72689	0.00105463	2.04454	0.0622723	0.797166	-3.93476		DISC1	-0.504455	3.43637	-1.28008	0.223474	0.836442	-5.10415
Mxd3	1.72429	-1.85189	0.987504	0.341892	0.868534	-4.65197		NUPR1	-0.503037	5.54183	-2.48167	0.0279542	0.797166	-3.77193
Mcm10	-1.72334	-0.12561	-1.82492	0.0916874	0.810615	-4.13789		KCTD21	-0.502394	4.54668	-2.17359	0.0493393	0.797166	-4.10616
Slpi	1.71962	3.06391	4.06901	0.00139909	0.420952	-0.883229		GTPBP2	-0.502374	4.83813	-2.31874	0.0378235	0.797166	-3.92435
Batf2	1.71508	-1.00887	0.969988	0.350219	0.872318	-4.7013		ALOX15	0.501777	2.66792	0.971367	0.349558	0.872318	-5.23856
Gm10800	-1.70895	2.55663	-2.84334	0.0141421	0.773747	-2.78691		CDH23	0.501771	6.20345	2.5769	0.023389	0.797166	-3.69885
Pde4c	-1.70655	-0.139158	-1.89408	0.0812849	0.804833	-4.08		AGPAT1	0.501117	4.4112	1.89726	0.080834	0.804833	-4.50613
Chdh	-1.70638	0.785905	-1.36532	0.19592	0.829079	-4.57121		LILRA5	-0.500842	2.30719	-1.08919	0.296367	0.857671	-5.06532
Cdk15	-1.70517	0.40287	-2.12144	0.0542297	0.797166	-3.82887		OAS1G	0.499445	0.213338	0.611216	0.551873	0.923355	-5.01559
Nkrf	-1.70376	-0.691929	-1.29157	0.219586	0.836011	-4.53896		C5AR1	0.499031	6.9782	3.08669	0.0089053	0.713117	-2.85966
Tmem132d	-1.7021	0.0632903	-2.15615	0.0509262	0.797166	-3.82354		CD300LF	0.498844	4.64529	1.91526	0.0783214	0.801579	-4.52567
Zdhhc23	-1.70194	0.700403	-2.11532	0.0548322	0.797166	-3.81468		MYO1E	-0.498597	4.79679	-1.80289	0.0952449	0.810615	-4.73115
Pdpn	-1.70154	-0.37584	-1.6147	0.131009	0.822656	-4.31635		ARHGAP19	0.497626	3.95534	1.26213	0.229655	0.837761	-5.24424
Arap2	-1.69928	2.33958	-3.61631	0.00326015	0.574524	-1.6643		HMOX1	0.49528	4.90205	2.19109	0.0477925	0.797166	-4.14476
Gm28438	1.69663	-0.36407	1.22374	0.243335	0.840887	-4.59069		GLIPR1	0.494754	4.27152	1.76409	0.101813	0.811511	-4.66934
H4f16	-1.69375	1.41358	-3.12632	0.00825846	0.701157	-2.51092		HAAO	-0.494115	4.04403	-1.69462	0.114586	0.815447	-4.72126
Mmp9	1.69323	5.62784	6.75973	1.53599e-05	0.158093	3.38764		ACAA2	0.493889	5.56093	2.38049	0.0337432	0.797166	-3.94565
Foxg1	-1.69218	-0.467769	-1.76728	0.101258	0.8113	-4.20236		FOXK1	0.49368	2.97828	1.01207	0.330455	0.867613	-5.2715
Slfn4	1.68995	2.16645	3.18624	0.00736858	0.696689	-2.31247		USP35	-0.493396	3.52974	-1.32951	0.207138	0.832689	-5.06977
Zfp296	1.68857	-0.469313	1.4804	0.163216	0.82695	-4.4172		AKAP8L	-0.493114	7.53892	-3.24706	0.00656366	0.675775	-2.60717
Bmx	1.68756	2.09057	3.00531	0.0103964	0.773747	-2.57248		TSLP	-0.492757	1.24311	-0.714874	0.48766	0.910851	-5.15298
Pglyrp1	1.68695	4.87878	5.55186	0.000103061	0.172637	1.5833		SCAND1	0.491086	4.17597	1.24962	0.234047	0.839283	-5.31152
Gm5150	1.68606	0.666573	2.39049	0.0331235	0.797166	-3.5196		NLRP1B	0.489972	2.4929	1.22372	0.243344	0.840887	-4.96792
Cfb	1.68294	0.82318	1.66993	0.119454	0.816795	-4.28409		HEMK1	-0.489741	3.40877	-1.395	0.187005	0.829079	-4.96439
Chil1	1.68292	5.37147	4.7338	0.000419612	0.252012	0.270569		SULT1A1	0.489561	6.36381	2.69649	0.0186732	0.797166	-3.50595
Tcf24	1.68061	-0.0871944	1.23099	0.240705	0.840887	-4.61371		PHF1	-0.488777	5.19385	-2.08986	0.0574073	0.797166	-4.36721
Bex1	-1.68018	-1.26001	-1.14359	0.273957	0.852083	-4.60224		TBC1D1	-0.488522	4.60123	-2.00941	0.0663034	0.797166	-4.37676
Glipr2	1.67985	4.54267	4.75095	0.000407067	0.252012	0.314839		H2-Q2	-0.486926	2.99126	-1.31934	0.210418	0.832898	-4.96452
6330549D23Rik	-1.67882	1.05988	-2.81262	0.0149903	0.773747	-2.96726		CBFA2T3	-0.486809	4.08715	-1.55351	0.144933	0.822656	-4.91895
Lmo1	1.67283	-0.216719	1.82032	0.0924201	0.810615	-4.14634		NOP14	-0.48611	3.88485	-1.68468	0.116525	0.816039	-4.69965
AI854703	-1.67246	0.042433	-1.69457	0.114594	0.815447	-4.24682		GM7694	0.485619	3.00176	1.32344	0.209091	0.832898	-4.9594
6430550D23Rik	-1.67175	0.764462	-2.44384	0.0299969	0.797166	-3.44055		TBC1D25	0.485085	3.96035	1.51886	0.153368	0.822656	-4.93351
Tgm1	-1.66697	-0.683429	-1.22642	0.242362	0.840887	-4.58349		TNNT1	-0.484477	1.07238	-0.825833	0.424187	0.896647	-5.0533
Lamb1	-1.6639	0.948899	-2.36868	0.0344894	0.797166	-3.51173		CABLES1	0.483052	7.82653	3.01036	0.010297	0.773747	-3.06324
Igip	-1.66235	2.04908	-2.41677	0.0315458	0.797166	-3.40684		GLRP1	-0.48215	3.53064	-1.51563	0.154174	0.822656	-4.84444
Ttn	-1.66131	-0.538314	-1.03784	0.31876	0.865516	-4.69598		ZFP30	-0.481375	4.23704	-1.61422	0.131113	0.822656	-4.87398
Gm47145	-1.65815	-0.970869	-1.33539	0.20526	0.832645	-4.50738		PLEKHH3	0.480722	3.61577	1.38131	0.191077	0.829079	-5.02671
Armcx4	-1.65778	-1.87196	-0.786532	0.446029	0.899421	-4.72254		SLC35E1	0.480643	6.12019	2.08956	0.0574385	0.797166	-4.51652
Olfr1039	-1.65251	0.670921	-1.98832	0.068838	0.797817	-3.95149		FBXW8	0.479829	5.02583	1.86578	0.0854047	0.804833	-4.68124
Cntn4	-1.64906	-1.11029	-1.22942	0.241272	0.840887	-4.56294		PERP	0.479776	3.07619	1.17136	0.263027	0.846605	-5.1394
Kdm5d	1.64363	3.5894	3.54984	0.00369604	0.579073	-1.6629		NEU1	0.479737	6.05199	2.49215	0.0274124	0.797166	-3.82694
Orc1	-1.64172	0.283099	-1.83493	0.0901108	0.807448	-4.11413		MRPS2	0.478042	5.19636	2.15814	0.050743	0.797166	-4.25412
Shroom2	-1.63997	0.182483	-1.62775	0.128193	0.822656	-4.30473		PI4K2A	0.477428	6.34665	2.66201	0.0199284	0.797166	-3.56587
Slc30a10	1.63305	-1.29482	0.890861	0.389619	0.889162	-4.72181		STX4A	-0.476155	5.64181	-2.62681	0.0212943	0.797166	-3.53392
Ceacam10	1.63151	1.91541	2.35236	0.0355469	0.797166	-3.49356		SPP1	-0.475506	6.35837	-2.55278	0.0244717	0.797166	-3.76293
Erbb4	-1.63098	0.320415	-1.57464	0.139986	0.822656	-4.35641		CCS	0.471827	4.95605	1.90474	0.0797799	0.803598	-4.60862
Mzf1	-1.63001	0.94987	-1.67863	0.117718	0.816039	-4.27549		LRBA	-0.471743	4.75443	-1.85456	0.0870896	0.807448	-4.64483
Rorb	1.6291	0.650751	1.93621	0.0754855	0.801579	-4.00536		IRAK4	0.471203	5.2565	1.55462	0.144669	0.822656	-5.17528
Nalf1	-1.62871	1.50744	-2.34156	0.0362634	0.797166	-3.51195		WIPF2	-0.470156	3.81568	-1.46773	0.166577	0.827688	-4.96716
Lrrc75b	-1.62826	0.198838	-2.02916	0.0640084	0.797166	-3.92934		CBX7	-0.469728	3.8162	-1.61104	0.131808	0.822656	-4.78268
Guca1b	-1.62595	0.0885905	-1.55337	0.144966	0.822656	-4.36845		2310022A10RIK	-0.468748	4.64216	-1.70036	0.113478	0.815089	-4.84415
4930447C04Rik	-1.62177	-2.45408	-0.837905	0.417622	0.895691	-4.6778		CARD11	-0.468709	1.85162	-1.01164	0.330652	0.867613	-5.0521
Ttll11	1.62111	0.172484	1.84484	0.0885743	0.807448	-4.10818		RBM38	0.467981	3.00049	1.27061	0.226719	0.837761	-5.0188
Zfp618	-1.61788	0.00289364	-1.41582	0.180957	0.829079	-4.47527		UCP2	0.467316	8.26991	2.36383	0.0348007	0.797166	-4.25285
Cd226	1.61452	-1.04941	1.31889	0.210565	0.832898	-4.51588		RPL12	-0.467272	4.10881	-1.70767	0.112083	0.813474	-4.7174
Ldb3	-1.61428	-0.98775	-1.25494	0.232173	0.839283	-4.55344		PRICKLE3	-0.467205	2.99424	-1.23915	0.237769	0.839994	-5.05312
Trpc4	1.61337	-0.246752	1.49446	0.159557	0.824528	-4.4098		CRYZ	0.466329	4.77163	2.0133	0.0658449	0.797166	-4.40315
B3gat1	-1.61285	0.842123	-2.42815	0.0308859	0.797166	-3.45149		SCUBE1	-0.466172	3.04206	-1.32697	0.207954	0.832898	-4.96607
Rgs9bp	-1.60931	-0.603913	-1.48207	0.162779	0.82695	-4.41515		WDR26	-0.465459	5.76336	-2.24487	0.0433222	0.797166	-4.20973
Tenm4	-1.6091	2.06154	-2.02704	0.0642508	0.797166	-3.93476		S1PR4	0.465082	1.80037	1.0064	0.33307	0.867613	-5.04569
Fbln1	-1.60729	0.297049	-1.91752	0.0780105	0.801579	-4.03527		VAV2	0.463986	5.31861	2.18003	0.0487644	0.797166	-4.24048
Iqcg	-1.60684	0.914673	-2.38321	0.0335733	0.797166	-3.49152		CLIP2	-0.463326	2.58934	-1.1593	0.267733	0.848786	-5.0528
Psg25	-1.60504	-0.63458	-1.65084	0.123343	0.816954	-4.29393		CBR2	0.46318	3.73964	1.24893	0.234289	0.839283	-5.20739
Dmpk	-1.60477	0.449176	-2.24633	0.0432066	0.797166	-3.68964		STK11IP	0.46231	4.83873	1.71596	0.110519	0.813474	-4.86309
Kif17	-1.60389	0.151039	-2.04289	0.0624566	0.797166	-3.92167		ITPR3	0.462282	3.54112	1.26179	0.229776	0.837761	-5.14792
Olfr1564	-1.60326	0.459118	-1.77234	0.100383	0.8113	-4.17288		GADD45B	-0.46191	1.74813	-0.908033	0.38082	0.88606	-5.11616
Celf5	-1.60288	1.85305	-2.68377	0.0191268	0.797166	-3.04088		PWWP2B	-0.461431	3.08025	-1.26233	0.229586	0.837761	-5.04514
Erc2	-1.60179	1.19476	-1.87979	0.0833428	0.804833	-4.07093		ZFP217	-0.459757	3.56763	-1.15385	0.26988	0.849586	-5.26879
Gem	-1.60178	1.1628	-2.30492	0.0387989	0.797166	-3.57049		EVI2B	0.459378	5.23982	1.96922	0.0712089	0.801579	-4.56279
Gm14399	-1.60055	-0.349515	-1.74307	0.105536	0.813472	-4.21368		HIVEP1	-0.459004	2.80595	-0.96357	0.353305	0.873594	-5.27656
Tcf7l1	-1.59911	-0.326631	-1.66039	0.121383	0.816954	-4.27984		TBX6	-0.458506	0.973937	-0.735948	0.475177	0.908104	-5.09052
Gm6158	-1.59649	-1.96626	-0.645483	0.530139	0.918171	-4.75472		NSUN5	-0.457834	5.07278	-2.24047	0.0436724	0.797166	-4.0995
Gpr82	-1.59087	-0.436634	-1.55416	0.144778	0.822656	-4.36289		PCBD2	0.457643	3.33191	1.3401	0.203768	0.832645	-5.0108
Jcad	1.59058	-0.27437	1.29655	0.217919	0.836011	-4.55517		CRYBB1	0.4569	6.31022	1.81531	0.0932249	0.810615	-4.97381
Dmxl1	1.58918	4.2758	1.71418	0.110853	0.813474	-4.71191		CRTAM	0.455432	3.2739	1.00358	0.334379	0.867613	-5.34785
Shank2	-1.58759	0.541292	-1.89175	0.081617	0.804833	-4.05351		ARRDC2	0.455249	4.74769	1.88882	0.0820368	0.804833	-4.58908
Rgs8	-1.58738	1.39332	-2.26503	0.0417509	0.797166	-3.61054		DUSP16	-0.454805	3.464	-1.41899	0.18005	0.829079	-4.94877
Klk9	1.58728	-0.478801	1.64224	0.12513	0.819047	-4.29673		DUSP5	-0.454381	2.24115	-1.06584	0.306399	0.861536	-5.07451
Gm3512	1.5849	-1.11023	1.29813	0.217393	0.836011	-4.52687		SNX9	0.453766	6.34373	2.54697	0.0247396	0.797166	-3.76931
Ryr1	-1.58485	1.31605	-2.00388	0.0669589	0.797166	-3.93012		TCOF1	0.452752	5.55115	2.52562	0.0257491	0.797166	-3.69509
Garem2	-1.58121	-0.384996	-1.10978	0.287729	0.854493	-4.66464		SEMA4C	0.452687	3.97947	1.4786	0.16369	0.827093	-4.99261
Gucy1b1	-1.5812	-0.392235	-1.8265	0.0914378	0.810615	-4.14773		KCTD11	0.452506	4.79562	1.8941	0.0812827	0.804833	-4.59044
Apba2	-1.5812	2.63506	-3.26251	0.00637365	0.674601	-2.14987		BBC3	-0.451577	3.82095	-1.42643	0.177935	0.829079	-5.02236
Sec16b	1.58096	-0.0301519	1.15277	0.270304	0.849803	-4.67085		ERN1	-0.451559	3.65159	-1.57808	0.139196	0.822656	-4.79133
Tmc3	1.57764	0.665169	2.3289	0.0371209	0.797166	-3.57987		RAVER1	0.451314	4.63808	1.94939	0.073751	0.801579	-4.47573
Gypa	1.57332	1.22	2.228	0.0446807	0.797166	-3.66137		SHMT1	-0.450945	2.82197	-1.03216	0.321313	0.86656	-5.21977
Fcnb	1.57231	3.8913	4.39115	0.000775571	0.31053	-0.290923		AFMID	-0.450403	2.44097	-1.12539	0.281305	0.852083	-5.05711
Mill2	1.57191	0.505863	1.91993	0.0776806	0.801579	-4.02485		LRRC25	0.449626	4.94303	1.86876	0.0849619	0.804833	-4.66021
Fancb	1.57077	0.791082	1.45186	0.170867	0.829079	-4.49204		ENPP1	0.449324	3.59089	1.50183	0.157665	0.822763	-4.8736
D630003M21Rik	-1.5707	-0.871529	-1.3065	0.214618	0.833715	-4.5255		CAD	0.448969	3.83799	1.49112	0.160419	0.826426	-4.94265
Sox6	1.56987	0.549021	2.05616	0.0609893	0.797166	-3.88225		CCDC28A	-0.44849	3.6455	-1.58833	0.136861	0.822656	-4.77634
Igkc	1.56979	4.17951	2.40277	0.0323773	0.797166	-3.63336		KISS1R	0.447875	0.204551	0.535309	0.601713	0.93272	-5.04551
Ulk4	-1.56942	0.643431	-1.59991	0.134263	0.822656	-4.34375		ARIH2	-0.447364	6.00219	-2.60123	0.022344	0.797166	-3.6314
Slco5a1	1.56919	-0.370665	1.42404	0.178612	0.829079	-4.4603		CRY1	0.447008	3.43075	1.28253	0.222642	0.836442	-5.0999
Tmem40	1.56448	0.921853	2.4613	0.0290367	0.797166	-3.40256		RXRA	0.446979	4.25173	1.84862	0.0879949	0.807448	-4.54442
Rhbdl3	-1.56438	-0.0719426	-1.79457	0.096621	0.810615	-4.16129		KSR1	-0.446578	2.15759	-0.868762	0.401146	0.893961	-5.22093
Adra2c	1.56415	-0.849932	1.13099	0.279027	0.852083	-4.62946		RETSAT	0.445414	5.26982	2.07585	0.0588721	0.797166	-4.40129
Gm10718	-1.5625	1.70982	-2.60877	0.0220294	0.797166	-3.15019		C4B	0.444793	3.23654	1.16229	0.266559	0.848786	-5.18484
Fam43a	1.56136	1.12428	2.02124	0.06492	0.797166	-3.90794		ZFP691	0.444339	4.94007	1.35802	0.198167	0.829112	-5.36508
Camp	1.56128	7.43408	5.22124	0.000179781	0.172757	0.968647		COMMD9	0.444295	5.43996	2.0536	0.0612697	0.797166	-4.46691
Zfp976	-1.56118	-0.536346	-1.61768	0.130361	0.822656	-4.31658		EIF3H	0.444274	5.82304	2.3665	0.0346293	0.797166	-4.01174
Ednra	-1.55855	-2.16185	-0.652761	0.525586	0.917173	-4.74423		METRNL	0.444015	3.99299	1.57987	0.138785	0.822656	-4.86315
Gm48494	-1.55105	-0.849514	-1.07953	0.300489	0.85923	-4.65263		OSM	0.44319	4.3032	1.86626	0.0853338	0.804833	-4.52913
Pbx4	-1.55094	-0.316287	-1.61514	0.130914	0.822656	-4.31533		SLC2A9	-0.442733	1.45014	-0.861975	0.404732	0.894965	-5.09557
Grhl1	1.55061	0.245481	1.67686	0.11807	0.816039	-4.26217		LBX2	0.440636	2.97553	1.23853	0.237991	0.840374	-5.04737
Ly6g	1.54921	2.83427	2.86618	0.0135423	0.773747	-2.75276		BATF	0.44047	2.65984	0.953289	0.35829	0.875251	-5.25144
Ltf	1.5492	8.73674	5.0439	0.000243812	0.206724	0.608076		BAG3	0.440414	4.21272	1.83616	0.0899192	0.807448	-4.55419
Cdh4	-1.54752	0.997652	-2.02948	0.0639722	0.797166	-3.89909		PARP14	-0.440126	3.793	-1.13079	0.27911	0.852083	-5.34949
Bdh1	1.54553	0.953419	2.13251	0.0531551	0.797166	-3.78145		WDR46	0.439755	4.91119	2.05786	0.0608039	0.797166	-4.36129
Elapor2	1.54356	0.0551848	1.52296	0.152349	0.822656	-4.39303		SH3KBP1	0.439406	7.25374	2.9626	0.011276	0.773747	-3.11069
Glt1d1	-1.54038	-0.419957	-1.64311	0.124948	0.819047	-4.29535		C2	-0.439168	0.712202	-0.633208	0.537868	0.919998	-5.09531
Rbms3	-1.54021	-0.361046	-1.38056	0.1913	0.829079	-4.49068		TRADD	0.437067	4.77324	1.83256	0.0904824	0.808564	-4.67975
Spag4	-1.53965	1.1108	-2.42191	0.0312463	0.797166	-3.42895		STK40	0.43676	5.24955	1.90233	0.0801186	0.804833	-4.66918
Gm14325	1.5349	0.373539	2.05942	0.0606342	0.797166	-3.89118		ITK	0.436627	-0.0429955	0.525683	0.608193	0.933549	-5.01261
H2bc8	-1.53487	1.82189	-1.66398	0.120655	0.816954	-4.37376		TRAF3	0.435806	3.38474	1.39511	0.186973	0.829079	-4.95892
Kcnk2	-1.53293	0.866413	-2.42634	0.0309896	0.797166	-3.4478		SNRNP35	0.435053	3.6365	1.39959	0.185659	0.829079	-5.00997
Col5a1	-1.53278	2.35731	-3.09951	0.00869061	0.70772	-2.41172		CAND2	-0.434112	3.74315	-1.56947	0.141183	0.822656	-4.82229
Hal	-1.53166	-1.07602	-1.12948	0.27964	0.852083	-4.62094		CXCL10	0.433688	1.43516	0.770999	0.454856	0.900952	-5.15139
Gm29609	-1.53005	-1.12312	-0.820794	0.426948	0.897954	-4.76464		MTR	0.433579	4.84026	1.7119	0.111282	0.813474	-4.87036
Calr3	1.52787	-0.982275	1.10223	0.290873	0.854493	-4.63685		GM13889	0.433577	1.0246	0.700341	0.496383	0.912138	-5.11764
Lama5	1.52725	-1.44661	0.879222	0.395662	0.89222	-4.71659		PLA2G2D	0.432972	2.82864	1.0954	0.293743	0.856946	-5.16195
Mmp8	1.52629	7.05576	6.14796	3.92799e-05	0.158093	2.48726		CSNK1G2	0.432488	6.30968	2.10994	0.0553669	0.797166	-4.50959
Trim17	1.526	-0.307165	1.69872	0.113794	0.815447	-4.24854		CORO1A	0.432	9.48443	2.5593	0.0241744	0.797166	-3.9686
Apc2	-1.52512	3.50316	-4.52278	0.000611504	0.294879	-0.1252		B9D2	0.431655	4.3759	1.50093	0.157895	0.822763	-5.05506
Grin3a	-1.52477	-0.310341	-1.42568	0.178149	0.829079	-4.4595		CD72	0.431616	3.04005	1.14141	0.274829	0.852083	-5.16225
Slc16a4	-1.51965	-2.54702	-0.642424	0.532059	0.91839	-4.72372		NME4	-0.431378	2.22351	-0.943312	0.363175	0.877961	-5.17672
Rin1	-1.51883	-0.865594	-1.34071	0.203575	0.832645	-4.50487		FAM53A	0.431216	6.04478	2.11014	0.0553471	0.797166	-4.47264
Ntng1	-1.51822	1.64139	-1.80162	0.0954539	0.810615	-4.18461		SH3BGRL3	0.431157	7.47819	2.43317	0.0305985	0.797166	-4.0793
Osbpl5	-1.51788	-0.395437	-1.40044	0.185409	0.829079	-4.47661		SLAMF1	-0.430552	1.92337	-0.739675	0.47299	0.906989	-5.26667
Aqp9	1.51365	1.3058	1.94717	0.0740404	0.801579	-3.99821		IL17RA	0.43038	8.16679	3.13748	0.00808485	0.701157	-2.84879
Cldn15	1.51348	0.981621	2.39744	0.0326991	0.797166	-3.47171		TOR1AIP1	-0.42978	6.75475	-2.58268	0.0231367	0.797166	-3.75393
Lamb3	1.5129	-0.120298	1.66787	0.119869	0.816954	-4.27049		GPR162	-0.429642	2.18319	-0.817082	0.428989	0.898757	-5.26265
Xlr4a	1.51155	-1.19816	1.03448	0.320268	0.866408	-4.65544		MXRA8	0.428735	4.26019	1.71693	0.110337	0.813474	-4.73495
Aebp1	-1.51125	0.027318	-1.93724	0.0753494	0.801579	-4.02866		METTL6	-0.428531	5.24993	-1.11126	0.287115	0.854493	-5.71519
Vmn2r13	-1.51105	-0.282924	-1.58408	0.137825	0.822656	-4.33946		CAMKV	-0.428511	2.59035	-0.633337	0.537787	0.919998	-5.46609
Hp	1.51043	6.40914	5.33093	0.000149225	0.172637	1.20765		ZBTB40	0.427447	2.9919	1.18972	0.255989	0.846048	-5.10245
Slc16a2	-1.50846	-0.720487	-1.07925	0.300606	0.85923	-4.6664		MAPK6	0.427212	4.64395	1.95818	0.0726146	0.801579	-4.4629
Pcdhgb5	1.50835	0.437126	2.03753	0.0630586	0.797166	-3.90858		GNA12	0.427169	8.58632	2.45638	0.0293044	0.797166	-4.10907
Stxbp6	1.50813	-0.00393086	1.29186	0.21949	0.836011	-4.57498		PIM2	0.426951	4.00048	1.51653	0.153951	0.822656	-4.94822
Gcat	1.50626	1.37276	2.57874	0.0233082	0.797166	-3.21419		IPCEF1	0.426381	4.04641	1.1402	0.275316	0.852083	-5.4014
Tmem88b	-1.50551	1.31316	-1.9923	0.0683528	0.797258	-3.94358		GM6402	-0.425391	0.477058	-0.593584	0.563245	0.925237	-5.07325
Efna3	-1.50411	-1.49357	-1.05805	0.309802	0.862242	-4.63498		GNB1L	-0.425384	2.88018	-0.935933	0.366817	0.879154	-5.31835
Opalin	-1.50381	1.86787	-2.69333	0.0187852	0.797166	-3.02491		FILIP1L	0.425277	4.64679	1.29407	0.218748	0.836011	-5.37289
Gm13204	1.50377	-0.355102	1.70591	0.112418	0.813982	-4.24378		TSEN54	0.424845	4.15975	1.48453	0.162133	0.82695	-5.02638
Cd4	1.50273	-0.200159	1.21074	0.248113	0.843781	-4.62081		SND1	0.424829	6.5704	2.53447	0.0253262	0.797166	-3.81824
Aqp11	-1.50241	0.994066	-1.96734	0.0714469	0.801579	-3.96915		ZYX	0.423797	6.71853	2.26061	0.0420902	0.797166	-4.30769
Camsap3	-1.50238	0.153579	-1.74185	0.105756	0.813474	-4.20301		TGFB1	0.423305	3.21198	0.94928	0.360247	0.877266	-5.38205
H2ac8	-1.50174	1.01588	-1.91715	0.0780609	0.801579	-4.02582		MTMR3	0.422667	6.39155	2.08174	0.0582524	0.797166	-4.56683
Gm10717	-1.50165	0.0755185	-1.48472	0.162084	0.82695	-4.42482		MRPL4	0.421384	6.06277	2.08806	0.0575942	0.797166	-4.51203
Elfn2	-1.49752	0.59599	-1.75098	0.104121	0.812727	-4.19528		FAM111A	0.420626	5.94148	2.02612	0.0643572	0.797166	-4.59302
Gm7143	-1.4956	-0.750545	-1.48345	0.162416	0.82695	-4.41423		CCDC63	0.420514	1.41677	0.754611	0.464288	0.903311	-5.15914
Dnhd1	-1.49538	1.30676	-2.11542	0.0548219	0.797166	-3.79642		FAM72A	-0.419892	3.71972	-1.38731	0.189282	0.829079	-5.0462
Ccr9	1.49398	-0.075639	1.6566	0.122158	0.816954	-4.27933		NAAA	0.41912	6.67523	2.73597	0.0173311	0.797166	-3.4707
Mreg	1.49298	-0.400764	1.596	0.135135	0.822656	-4.33068		H2-Q1	-0.418593	1.15099	-0.713946	0.488214	0.910851	-5.1344
Gm49391	1.49238	-0.236559	1.31336	0.212365	0.832997	-4.54529		PLCXD1	0.417371	1.2546	0.767989	0.45658	0.900952	-5.12167
Wfdc21	1.49212	3.81749	3.93079	0.00180808	0.449339	-1.03598		APOC2	0.416824	0.182938	0.5571	0.587173	0.931546	-5.03662
Oaz3	-1.4902	0.325922	-1.93564	0.0755619	0.801579	-4.01518		DNASE1L3	0.416533	3.83209	1.53647	0.149031	0.822656	-4.88396
Bicc1	-1.49	-0.0607025	-1.6653	0.120387	0.816954	-4.27211		WIPF1	-0.416281	4.45136	-1.84843	0.088023	0.807448	-4.59049
Ptpn3	-1.48985	0.239435	-1.51548	0.154213	0.822656	-4.40543		FHAD1	-0.416268	1.97307	-0.806345	0.434929	0.89924	-5.23153
Zfp708	-1.48742	-1.30978	-0.776148	0.451918	0.900337	-4.76398		WARS	0.4162	5.87076	2.21562	0.0457024	0.797166	-4.27371
Fam161a	1.48659	0.957892	1.74765	0.104715	0.812727	-4.20991		UBE2T	0.415555	1.23155	0.673424	0.512784	0.915522	-5.17323
Ly6a2	1.48579	2.9874	3.44454	0.00451118	0.650241	-1.84782		KRT80	-0.415458	1.53358	-0.804655	0.435869	0.89924	-5.14953
Otub2	1.48565	2.5329	2.8233	0.01469	0.773747	-2.81696		RAB44	0.415246	2.3071	0.763453	0.459184	0.902751	-5.32521
BC025920	-1.48532	1.33996	-2.31804	0.0378724	0.797166	-3.54508		EAR2	0.415089	2.39782	0.841223	0.415829	0.895691	-5.2895
Gm4118	-1.48409	-0.724787	-1.40774	0.183283	0.829079	-4.46494		TTLL13	-0.415078	0.209906	-0.575908	0.574772	0.928889	-5.0339
Gm12895	1.48005	2.8632	2.52627	0.025718	0.797166	-3.27709		XDH	0.414864	3.13519	0.838627	0.417231	0.895691	-5.45395
Gm12896	1.48005	2.8632	2.52627	0.025718	0.797166	-3.27709		VEGFB	0.414642	4.02765	1.575	0.139904	0.822656	-4.878
Zfp948	-1.47797	0.737152	-1.7464	0.104938	0.812727	-4.20374		DHX16	-0.413388	5.24263	-1.79617	0.0963548	0.810615	-4.83068
Chil5	1.47734	2.52973	2.89756	0.0127592	0.773747	-2.70523		1810030O07RIK	0.413387	6.1009	2.36892	0.0344741	0.797166	-4.04811
Tbx18	-1.47522	0.209531	-1.83723	0.0897518	0.807448	-4.11367		SERTAD1	0.412936	3.15745	1.2854	0.221667	0.836011	-5.03581
Gm49369	1.47463	-0.891382	1.08718	0.297223	0.858035	-4.64608		KLHL36	0.412494	5.306	2.01334	0.0658407	0.797166	-4.50708
S100a9	1.47433	8.63471	5.44952	0.000122232	0.172637	1.30323		2510039O18RIK	0.411409	7.12646	2.3864	0.0333758	0.797166	-4.13183
Vmn2r130	-1.47382	-0.879448	-0.990724	0.340378	0.868133	-4.69771		CRELD2	0.410913	6.87038	2.49747	0.0271414	0.797166	-3.91455
Gm48793	-1.47374	1.68823	-2.76138	0.0165177	0.790739	-2.94423		CLEC4B1	-0.410762	1.80898	-0.82572	0.42425	0.896647	-5.18641
6720489N17Rik	1.4735	-0.199129	1.5397	0.148245	0.822656	-4.37475		PISD-PS2	-0.410502	2.46377	-0.881382	0.394536	0.89222	-5.27246
Papss2	-1.47243	-0.386421	-1.40977	0.182698	0.829079	-4.4693		CNR2	0.410415	5.20839	2.2174	0.0455542	0.797166	-4.16001
Hs6st2	-1.47184	0.379381	-1.54382	0.14725	0.822656	-4.38528		EIF3I	0.409677	5.31689	1.79907	0.0958734	0.810615	-4.83875
Trerf1	-1.47132	2.3996	-2.54288	0.02493	0.797166	-3.23256		RPIA	-0.408941	2.76915	-1.077	0.301572	0.85923	-5.16786
Ssc4d	1.46738	-0.269164	1.70315	0.112943	0.813982	-4.24408		GM8909	-0.408335	1.75977	-0.863483	0.403933	0.894965	-5.15033
Clvs2	1.46729	-0.748945	1.21539	0.246397	0.842603	-4.58741		PELO	-0.408248	0.287042	-0.560248	0.585087	0.931546	-5.05493
Cd300e	1.4654	-1.11591	0.902805	0.383484	0.886419	-4.72333		PARP16	-0.407934	4.48616	-1.33604	0.205054	0.832645	-5.29057
Tmem169	-1.46362	0.3759	-1.67903	0.11764	0.816039	-4.26213		GIMAP1	0.407919	4.87394	1.54535	0.146883	0.822656	-5.10811
Kcnj16	-1.46267	1.85089	-2.59894	0.0224404	0.797166	-3.15596		UGT1A7C	0.407834	6.4136	2.23925	0.04377	0.797166	-4.30848
Anxa1	1.46262	7.53401	5.47844	0.000116463	0.172637	1.39401		CCL12	-0.407705	6.18944	-1.94194	0.0747274	0.801579	-4.76539
Pitpnm2	-1.46173	1.55443	-2.02178	0.0648568	0.797166	-3.91503		TSPAN8	0.407573	3.09032	1.17502	0.261614	0.846605	-5.13795
Chil3	1.45962	6.40907	6.07805	4.38721e-05	0.158093	2.39879		DNAJB13	-0.407148	0.0930945	-0.544454	0.595588	0.932411	-5.02746
Gpr22	1.45899	0.912478	2.0965	0.0567251	0.797166	-3.82379		MAN2B2	0.405132	6.67096	2.17638	0.0490896	0.797166	-4.4439
Tatdn2	-1.45819	-0.197959	-1.70467	0.112654	0.813982	-4.2404		SMG5	-0.405108	5.05293	-1.43183	0.176416	0.829079	-5.2968
Csgalnact1	1.45669	0.666656	1.68371	0.116715	0.816039	-4.26482		ORAI1	0.404997	7.63799	1.84457	0.0886164	0.807448	-5.06422
Dmtf1l	-1.45566	0.599437	-2.06269	0.0602798	0.797166	-3.8734		NADK	0.404874	6.90236	2.75566	0.0166975	0.790739	-3.45755
Slc24a2	-1.45553	1.44199	-2.16198	0.050391	0.797166	-3.73921		DCXR	0.404769	5.56756	1.96665	0.0715345	0.801579	-4.62728
Serinc5	1.45496	3.32407	2.04829	0.0618562	0.797166	-4.054		GRN	0.404191	10.6122	2.76912	0.0162775	0.782081	-3.63372
Kif4	1.45466	0.647507	1.84734	0.088191	0.807448	-4.09805		DSE	0.404073	4.4072	1.56932	0.141217	0.822656	-4.97246
Gm21962	-1.45449	0.318868	-1.97674	0.0702668	0.799555	-3.97425		GLRX	0.404002	5.98689	1.99489	0.068039	0.797166	-4.65018
Cyp4f18	1.45379	3.31415	4.02245	0.00152501	0.420952	-0.918833		DYRK2	-0.403827	4.56323	-1.49088	0.16048	0.826426	-5.11419
Gm17137	-1.4536	-0.802363	-1.31926	0.210444	0.832898	-4.52029		ZFAT	0.40382	3.17429	1.25126	0.233467	0.839283	-5.07673
Pou1f1	-1.45345	-0.0483339	-1.69234	0.115027	0.815447	-4.24885		CCDC51	0.402902	3.47295	1.397	0.186418	0.829079	-4.97649
Hcn3	-1.45254	0.374323	-1.76994	0.100797	0.8113	-4.17521		SRM	0.402705	5.91583	1.76393	0.10184	0.811511	-4.99397
Raver2	1.44662	-1.73774	0.775379	0.452356	0.900588	-4.73712		VGLL4	-0.401928	5.74693	-2.08552	0.0578574	0.797166	-4.46996
Cpne7	-1.44456	2.24086	-2.06209	0.0603445	0.797166	-3.90328		POP1	0.401613	1.69169	0.786879	0.445833	0.899421	-5.19011
Slfn1	1.44418	2.55867	3.19162	0.00729362	0.696689	-2.26057		KCNAB2	0.401404	1.96177	0.58372	0.569662	0.927425	-5.36424
Kcnn2	1.43468	1.69865	1.91191	0.0787834	0.801966	-4.06217		ITGB3	0.400428	5.60773	1.55933	0.143556	0.822656	-5.23542
Gm20696	-1.43437	-0.0720363	-1.20422	0.250534	0.843781	-4.62692		CORO1C	0.400365	6.82396	2.39592	0.0327916	0.797166	-4.08706
Necab2	-1.43418	-0.584956	-1.37135	0.194083	0.829079	-4.4912		RNF25	-0.399817	4.38748	-1.70518	0.112556	0.813982	-4.78359
Hyal3	-1.43265	0.385072	-1.92435	0.0770787	0.801579	-4.02314		N4BP1	-0.399401	4.37123	-1.48371	0.162348	0.82695	-5.07951
Mogat2	1.43228	-1.72373	0.798567	0.439265	0.89924	-4.73062		RFX1	-0.398988	2.80994	-1.12957	0.279604	0.852083	-5.12629
Gm21748	1.42995	-0.609759	1.31741	0.211044	0.832989	-4.52485		KLHL35	0.398579	2.45035	0.941071	0.364278	0.878246	-5.22191
Syt14	-1.42923	0.268234	-1.63944	0.125718	0.819047	-4.29621		SRGN	0.398567	6.451	1.9351	0.0756344	0.801579	-4.80842
Ccl2	-1.42895	4.10489	-3.18223	0.00742501	0.696689	-2.31344		NCKIPSD	-0.396998	5.24789	-1.47257	0.165287	0.827688	-5.28586
BC049352	-1.4271	1.04778	-1.99527	0.0679932	0.797166	-3.93769		SRF	0.396975	2.94061	0.853612	0.40918	0.894965	-5.39696
Kcnab3	-1.42686	1.58481	-2.71802	0.0179293	0.797166	-3.00957		TSPAN33	0.396889	5.46414	1.52931	0.150782	0.822656	-5.24801
Ehd1	1.42532	3.02779	3.68911	0.00284237	0.561233	-1.46175		EIF4EBP3	0.396222	1.59109	0.715873	0.487064	0.910812	-5.21632
Trp73	-1.42522	-1.18392	-1.13619	0.276928	0.852083	-4.61146		DYRK4	0.395948	4.11036	1.40056	0.185375	0.829079	-5.11879
Gm14117	1.42484	-1.04563	0.96619	0.352043	0.873442	-4.69681		DPP3	0.395632	6.17626	2.39348	0.0329401	0.797166	-4.01616
Cacna1b	-1.42366	2.6004	-2.54417	0.0248697	0.797166	-3.23799		ANKRD13A	0.394358	7.70678	2.79594	0.0154717	0.773747	-3.44844
Hira	-1.42331	1.65701	-2.25567	0.0424733	0.797166	-3.62055		PPM1H	0.393746	7.40787	1.7955	0.0964661	0.810615	-5.12107
Iqsec3	-1.42279	1.37268	-1.93945	0.075056	0.801579	-4.00848		SIPA1L1	-0.393453	4.87618	-1.21759	0.245588	0.841942	-5.51635
Igsf10	1.42232	1.22899	2.03436	0.063416	0.797166	-3.89291		ACTG1	0.393224	10.0163	2.84175	0.0141849	0.773747	-3.47852
Ckap2	-1.41996	0.155219	-1.07362	0.303029	0.85923	-4.74591		CRIP1	0.393094	3.27413	1.13836	0.276053	0.852083	-5.21801
Fstl5	-1.41951	-0.854702	-1.15634	0.268896	0.848923	-4.61317		WDR25	0.39306	2.93483	1.13438	0.277656	0.852083	-5.14709
Gm19040	-1.4177	-0.496501	-1.61362	0.131245	0.822656	-4.31868		DUSP18	0.392749	1.84065	0.828085	0.422958	0.896647	-5.18943
Ifitm6	1.41642	3.8064	3.36302	0.00526559	0.651682	-1.97949		CXCR2	0.392469	3.58697	1.12861	0.279994	0.852083	-5.29879
Semp2l1	-1.41597	-0.83571	-1.34798	0.201289	0.831883	-4.50185		ZFP710	0.392263	7.81587	2.28505	0.0402434	0.797166	-4.35985
Cep112	-1.41536	0.0227509	-1.74771	0.104705	0.812727	-4.19877		RPL21	-0.39184	4.11498	-1.49039	0.160609	0.826529	-5.01126
Adgra1	-1.41206	1.17092	-1.71788	0.110158	0.813474	-4.25035		CXXC1	0.391816	5.72967	2.39343	0.0329432	0.797166	-3.95209
Eml1	-1.40843	1.36613	-1.94357	0.0745129	0.801579	-4.00332		APOE	0.391757	11.4145	2.12186	0.0541884	0.797166	-4.79846
Ngp	1.40756	9.8482	4.89229	0.00031743	0.228752	0.304738		EHMT2	-0.391674	5.35049	-2.07928	0.0585107	0.797166	-4.41305
Bcat1	1.40546	0.978157	2.12589	0.0537953	0.797166	-3.7886		CEBPB	0.388284	7.11481	1.46359	0.167688	0.827688	-5.56672
Sox12	-1.40531	-0.273274	-1.5313	0.150293	0.822656	-4.38091		ISYNA1	0.387106	7.0086	1.94474	0.0743587	0.801579	-4.85448
Clec2h	-1.40411	0.246623	-1.54933	0.145929	0.822656	-4.37462		H2-AB1	0.387095	8.5834	2.72451	0.0177105	0.797166	-3.62998
Ranbp17	-1.40241	-0.14741	-1.55834	0.143789	0.822656	-4.36017		YIPF3	0.386253	6.43082	2.10683	0.055679	0.797166	-4.53084
Arhgdig	1.40155	-0.457341	1.20485	0.250301	0.843781	-4.60909		MPP1	0.385624	5.64771	2.06161	0.0603972	0.797166	-4.49075
E2f8	-1.40089	-0.133443	-1.2201	0.244667	0.841942	-4.62041		FHL3	0.385211	2.56843	0.633534	0.537662	0.919974	-5.46427
Adra2a	1.39957	0.999008	1.83479	0.0901335	0.807448	-4.11725		LY6D	0.38482	2.5453	0.760553	0.460854	0.903311	-5.37823
Blm	-1.39901	1.85086	-2.32415	0.0374478	0.797166	-3.5314		MIF	0.384766	5.21044	1.7467	0.104885	0.812727	-4.89533
Mastl	-1.39893	-0.213269	-1.24555	0.235487	0.839283	-4.59456		EEF2K	0.384365	6.99925	2.57612	0.0234231	0.797166	-3.788
Kcna6	-1.39884	0.226627	-1.42514	0.1783	0.829079	-4.48275		MLPH	0.384189	6.63321	2.22659	0.0447958	0.797166	-4.3559
Umodl1	1.3979	0.539309	1.66102	0.121255	0.816954	-4.28146		B4GALT1	0.383899	7.87987	2.39202	0.0330296	0.797166	-4.17998
Thbd	-1.39689	-1.51829	-0.799494	0.438747	0.89924	-4.74014		LAG3	0.382686	5.62071	1.82239	0.0920899	0.810615	-4.85877
Klf15	-1.39654	1.83505	-2.89231	0.0128872	0.773747	-2.74907		SPARC	0.382379	12.04	2.87295	0.0133695	0.773747	-3.48939
Retnlg	1.39389	6.58702	5.65979	8.62265e-05	0.172637	1.73337		TNS4	-0.381968	3.59639	-1.31603	0.211494	0.832997	-5.10149
Ap1s3	-1.39358	0.181171	-1.7072	0.112171	0.813708	-4.23416		GMFG	0.381893	6.79842	2.41844	0.0314482	0.797166	-4.04567
Thap6	1.3891	1.40571	1.97865	0.0700295	0.799555	-3.96327		WDR91	0.381664	4.17566	1.61539	0.130859	0.822656	-4.85796
Olfr740	-1.38893	-0.0925895	-1.63416	0.126831	0.822051	-4.29831		H2-K1	-0.381595	6.96173	-2.31401	0.0381545	0.797166	-4.24285
Gm14494	-1.38753	2.18267	-2.05713	0.0608836	0.797166	-3.90902		MON1A	0.38158	4.25383	1.33822	0.204362	0.832645	-5.2309
Hsh2d	1.38655	-0.49748	1.50491	0.156879	0.822656	-4.39924		SMAD3	-0.381551	5.54438	-1.29029	0.220019	0.836011	-5.57033
Rasgrf2	-1.38642	1.7825	-2.37317	0.0342038	0.797166	-3.46516		PLBD2	0.380877	7.27822	2.02264	0.0647572	0.797166	-4.75476
Slc35g1	-1.38592	1.13475	-1.84092	0.0891796	0.807448	-4.11658		RPL7A	0.380303	5.36598	1.67423	0.118593	0.816039	-5.03032
Olfr1118	-1.38505	-0.47037	-1.3979	0.186154	0.829079	-4.47596		ITGB5	0.379757	11.2077	2.45759	0.0292385	0.797166	-4.21472
Lrg1	1.3828	4.82777	4.83028	0.000353913	0.231877	0.446912		PDXK	0.379232	4.79508	1.71566	0.110575	0.813474	-4.85689
Matn4	-1.38225	0.197506	-1.58549	0.137504	0.822656	-4.34233		NR4A1	0.379188	2.92105	0.923556	0.372984	0.881505	-5.33713
Cacna1g	-1.38049	1.31722	-1.54419	0.147162	0.822656	-4.45019		APOC4	-0.379073	1.36527	-0.635441	0.536457	0.919577	-5.2173
Fbxl22	-1.3797	2.30176	-2.65835	0.0200662	0.797166	-3.06275		PRKX	0.378979	4.84537	1.40798	0.183214	0.829079	-5.28261
Grm2	-1.37688	0.12164	-1.59635	0.135058	0.822656	-4.3329		CLCF1	0.378817	1.02879	0.562451	0.58363	0.931546	-5.18415
Dync2i1	-1.37686	3.55554	-3.56203	0.00361189	0.578464	-1.64289		MACROD1	0.378725	3.10936	1.02752	0.323407	0.867368	-5.28727
Rasgrp2	1.3733	2.42828	2.83891	0.0142614	0.773747	-2.79474		CD52	0.378537	6.76761	2.11047	0.0553146	0.797166	-4.56348
Ccnb1ip1	1.37134	0.926927	2.07705	0.0587455	0.797166	-3.84544		KCTD6	-0.378321	4.83452	-1.68426	0.116606	0.816039	-4.9116
Vmn1r60	-1.37108	0.512175	-1.99129	0.0684755	0.797258	-3.95139		USP8	0.377934	7.50572	2.42361	0.0311477	0.797166	-4.09832
Shisa7	-1.36998	2.42644	-2.70994	0.0182049	0.797166	-2.98672		INPP4B	-0.377742	4.52511	-0.917658	0.375948	0.882627	-5.73972
Npas3	-1.36981	1.04435	-1.88579	0.0824731	0.804833	-4.06227		SLFN2	0.376004	6.07416	2.11776	0.0545913	0.797166	-4.46575
Galnt17	-1.3692	1.7494	-2.03078	0.0638237	0.797166	-3.91374		AGPAT2	0.375776	5.65129	1.57634	0.139596	0.822656	-5.21868
Gm44958	-1.36887	0.906198	-1.92214	0.0773793	0.801579	-4.01951		SLC25A37	-0.375725	5.34839	-1.79931	0.0958346	0.810615	-4.84709
Grid2	-1.36868	1.98702	-2.71031	0.0181921	0.797166	-2.99477		TSSK6	0.375699	0.232331	0.51586	0.614842	0.935641	-5.06133
Ankrd13b	-1.3682	2.36284	-3.35554	0.00534096	0.652412	-2.03125		SBNO2	0.37566	6.10387	2.37658	0.0339889	0.797166	-4.03573
Clec1a	1.36817	-0.90233	1.10558	0.289475	0.854493	-4.64005		ZBP1	0.375447	1.79386	0.72977	0.478816	0.908754	-5.24411
Suv39h2	1.36705	-0.745519	1.17177	0.262867	0.846605	-4.60955		SMURF1	0.375045	5.72537	1.76512	0.101633	0.811511	-4.96197
Nrsn1	-1.36559	0.510967	-1.49736	0.158811	0.823218	-4.43497		SURF1	0.375034	5.33905	1.99318	0.0682464	0.797166	-4.54624
Kcnb2	-1.36411	1.55253	-2.16502	0.0501132	0.797166	-3.73642		PFKL	0.374933	7.32729	2.22917	0.0445844	0.797166	-4.41811
H2bc6	-1.36242	1.865	-2.17477	0.0492332	0.797166	-3.73279		CHRNA2	0.37333	0.177978	0.469787	0.646496	0.94201	-5.06789
Rasal1	-1.36229	3.22672	-3.70582	0.00275442	0.561233	-1.42065		PLXNA4	0.37331	4.91441	1.8789	0.0834723	0.804833	-4.64034
Gpld1	-1.36113	2.92768	-2.96312	0.0112649	0.773747	-2.60381		STAP1	0.372965	2.37876	0.844354	0.414142	0.895691	-5.28368
Ffar1	-1.35984	-0.202261	-1.64729	0.124078	0.818517	-4.28788		FBL	0.372934	5.94104	1.96285	0.0720174	0.801579	-4.69483
Erf	1.35807	1.64048	2.02698	0.0642584	0.797166	-3.91382		DUSP1	-0.372225	4.09077	-1.45451	0.170144	0.829079	-5.05107
Fam189a1	-1.35762	-0.247063	-1.44488	0.172783	0.829079	-4.44654		DAP	0.372192	5.27295	2.043	0.0624443	0.797166	-4.45524
Sell	1.35743	4.54128	5.89068	5.92015e-05	0.170666	2.05582		SLC2A8	0.371717	6.31824	2.22149	0.0452151	0.797166	-4.32724
Gm10719	-1.3574	0.994574	-1.46511	0.167278	0.827688	-4.49881		BRF2	0.370789	3.64584	1.2166	0.245951	0.841942	-5.22256
Zfp811	-1.35705	1.76159	-2.48477	0.0277925	0.797166	-3.31425		CITED2	0.370681	5.9117	1.77323	0.100229	0.8113	-4.98027
Gm14914	-1.35692	0.259752	-1.74581	0.105044	0.812727	-4.19836		NLE1	0.370621	1.9759	0.747562	0.468382	0.905511	-5.27089
Gm5136	-1.35515	-0.580177	-1.31891	0.210557	0.832898	-4.52706		HDLBP	0.369849	6.92493	2.46589	0.0287891	0.797166	-3.97539
Gm47628	-1.35462	0.911653	-2.05166	0.061483	0.797166	-3.87441		CCDC142	-0.369667	1.2168	-0.654578	0.524453	0.917077	-5.17959
Carns1	-1.35236	2.1818	-2.41779	0.0314865	0.797166	-3.40829		H2-Q6	-0.369027	3.9389	-1.38986	0.188525	0.829079	-5.09504
Olfr1565	-1.35205	-0.311774	-1.51347	0.154718	0.822656	-4.39395		SH2D3C	0.368735	5.97084	2.12444	0.0539364	0.797166	-4.43974
Gm45147	-1.35201	0.365871	-1.71582	0.110545	0.813474	-4.22662		DOHH	0.368727	4.69824	1.45309	0.170532	0.829079	-5.1918
Gm49273	-1.34711	2.3548	-2.27951	0.0406552	0.797166	-3.61136		MAPKAPK2	0.368681	5.85507	1.78877	0.09759	0.810615	-4.94851
Rflnb	1.34599	3.24381	3.38495	0.0050509	0.651682	-1.93231		9130230L23RIK	0.368494	0.872047	0.621105	0.545551	0.921711	-5.1312
Gm48177	-1.34551	-0.169387	-1.53189	0.150149	0.822656	-4.38113		IRF4	0.368464	2.2993	0.815246	0.430001	0.898991	-5.28677
Ttll3	-1.34449	2.4245	-3.27942	0.006172	0.665262	-2.13657		SKAP1	0.367898	-0.980566	0.238281	0.815476	0.969105	-4.93831
Gpr173	-1.34264	-0.853738	-1.04895	0.313811	0.863285	-4.67183		BCKDHA	0.367824	6.55876	1.76176	0.102219	0.811511	-5.0873
Agap2	-1.33993	1.9063	-2.60517	0.0221791	0.797166	-3.14502		ALKBH2	0.367774	3.77713	1.08504	0.298135	0.858781	-5.39087
Sphk1	1.33937	-0.344876	1.41835	0.180232	0.829079	-4.46515		AGTRAP	0.367	3.96913	1.22927	0.241329	0.840887	-5.28661
S100a8	1.33647	8.64158	4.8954	0.000315708	0.228752	0.351636		DIP2B	0.366777	7.05165	2.58863	0.0228794	0.797166	-3.77073
Ly6c2	1.33585	3.77048	3.25174	0.00650544	0.674601	-2.16483		GNAI2	0.366622	8.69828	2.19247	0.0476733	0.797166	-4.56951
Cdk18	-1.33558	1.67737	-2.11351	0.0550115	0.797166	-3.80645		ITPKB	0.366224	3.33093	1.00934	0.331711	0.867613	-5.35587
Zfp712	-1.33368	2.20379	-2.24889	0.0430048	0.797166	-3.64755		CDK2AP2	0.36552	7.05175	2.26267	0.0419316	0.797166	-4.3375
Crispld2	1.33128	2.67291	3.53779	0.00378122	0.586049	-1.72725		HSF2BP	-0.365504	0.889977	-0.575933	0.574756	0.928889	-5.15604
Sh3d19	-1.33079	1.10431	-2.15567	0.0509708	0.797166	-3.74998		PDCD2L	0.365462	4.81469	1.5217	0.15266	0.822656	-5.12705
Gpr17	-1.33063	-0.234203	-1.27856	0.223992	0.836442	-4.56722		IFI30	0.364818	5.59717	1.76728	0.101257	0.8113	-4.93667
Vmn1r76	-1.32955	1.35222	-2.1961	0.0473588	0.797166	-3.69692		LYVE1	0.364709	2.87132	1.00488	0.333776	0.867613	-5.25419
Slc22a23	-1.3295	0.897384	-2.09172	0.0572161	0.797166	-3.82871		GRAMD1A	-0.364396	7.66014	-2.69261	0.0188105	0.797166	-3.63295
Serpinb1a	1.32867	5.31629	5.22739	0.000177904	0.172757	1.08387		COMP	0.364359	2.33681	0.790102	0.444015	0.89924	-5.31455
Vwce	-1.3266	-0.795139	-1.35567	0.198894	0.830733	-4.49787		ARFGEF2	-0.364188	4.26263	-1.36933	0.194696	0.829079	-5.19727
S100a11	1.32318	5.11921	5.30856	0.000154982	0.172637	1.21601		ESYT1	0.363843	5.96765	2.23808	0.0438643	0.797166	-4.25142
Slc1a2	-1.32281	3.38032	-2.24501	0.0433114	0.797166	-3.7627		ZCWPW1	-0.363757	5.42308	-1.48836	0.161137	0.82695	-5.29909
Map7d3	-1.32275	-1.51522	-0.776453	0.451744	0.900309	-4.74561		TMEM221	-0.363443	2.12117	-0.694205	0.500094	0.913538	-5.33448
Ptprv	-1.32055	-2.9623	-0.542119	0.597149	0.932411	-4.72048		TBC1D13	0.362961	2.48229	0.736048	0.475118	0.908104	-5.3816
Castor2	-1.32037	4.68502	-4.32887	0.000868494	0.338337	-0.384654		HSPA8	0.362859	9.37499	2.07787	0.0586594	0.797166	-4.79224
1700029I15Rik	-1.32033	0.881986	-1.91536	0.0783067	0.801579	-4.02673		CHST7	0.362012	6.29006	2.00812	0.0664557	0.797166	-4.67263
Olfr1537	-1.3186	-0.577873	-1.46544	0.167189	0.827688	-4.42709		OAT	0.361892	6.30182	2.16909	0.0497439	0.797166	-4.41241
Slc2a10	-1.31763	-0.207113	-1.06042	0.308765	0.861923	-4.71264		TOE1	0.361826	4.55223	1.53569	0.149221	0.822656	-5.05158
Galnt13	1.31306	-0.370276	1.10594	0.289323	0.854493	-4.67543		DVL2	0.361535	4.12518	1.10491	0.289753	0.854493	-5.45927
Gm8369	-1.31145	-0.273808	-1.47929	0.163508	0.82695	-4.42104		MBLAC1	0.361264	3.38805	0.899754	0.385045	0.887088	-5.46443
Atp2a1	1.31045	-0.173357	1.04815	0.314166	0.863373	-4.73129		CDK6	-0.361182	5.59349	-1.08203	0.299419	0.85923	-5.81096
Napsa	1.30709	3.26986	3.16502	0.00767213	0.697908	-2.28782		ITGAX	0.360133	3.34735	1.10369	0.290265	0.854493	-5.26861
Scara5	-1.30656	0.390289	-1.69961	0.113622	0.815447	-4.24288		B4GALNT1	0.360087	6.90359	2.26042	0.0421054	0.797166	-4.32742
Dpp10	-1.30539	1.7706	-1.89424	0.0812618	0.804833	-4.08805		MLLT1	0.359767	4.43069	1.39204	0.18788	0.829079	-5.20776
Ifi44	1.3053	-0.652851	1.0748	0.302521	0.85923	-4.67597		TXLNA	0.359644	6.48777	2.23321	0.0442565	0.797166	-4.32854
Parpbp	-1.30426	-1.29466	-0.661161	0.52036	0.916285	-4.80574		STK10	0.359073	6.14407	1.93215	0.0760274	0.801579	-4.77316
Mrip-ps	1.3037	-1.36348	0.827429	0.423316	0.896647	-4.73833		GTPBP3	0.35875	3.61165	1.12644	0.280876	0.852083	-5.30962
Brinp2	-1.30279	2.05275	-2.72853	0.0175766	0.797166	-2.96634		DDX54	0.357529	5.75977	1.76963	0.10085	0.8113	-4.96129
Psmb7-ps2	1.30202	-3.9434	0.498257	0.626845	0.939584	-4.69745		GRAP2	0.357529	-0.085496	0.363925	0.721919	0.957795	-5.05441
Reck	1.29656	2.28427	2.55153	0.0245291	0.797166	-3.21818		RCSD1	0.357058	7.79415	2.28653	0.0401342	0.797166	-4.35591
Slc47a1	-1.29646	-1.09354	-0.804021	0.436222	0.89924	-4.7643		SGK1	-0.356973	9.69965	-1.73188	0.107567	0.813474	-5.34957
Rex2	-1.29548	-1.4241	-0.846321	0.413084	0.895691	-4.73022		ITPRIPL2	-0.356402	3.42116	-1.07464	0.30259	0.85923	-5.31651
Il18bp	1.29451	1.10619	1.84583	0.0884216	0.807448	-4.10805		IFI203	0.356215	0.748447	0.521518	0.611007	0.933966	-5.15309
Nlrc5	-1.29439	1.77526	-1.98417	0.0693469	0.799555	-3.97808		EPHA2	-0.356078	3.58372	-0.897165	0.386373	0.887088	-5.517
Gbp6	-1.29346	-0.785254	-1.05535	0.310988	0.862446	-4.67468		DCAKD	0.355549	5.8286	2.08501	0.0579106	0.797166	-4.48246
Elavl3	-1.29274	4.19162	-4.39955	0.00076385	0.31053	-0.26036		PGAP3	0.355529	2.76634	0.926649	0.371436	0.879873	-5.29936
Trim67	-1.28866	1.0655	-2.19313	0.0476153	0.797166	-3.70645		GPR183	0.355513	8.71717	2.30649	0.0386869	0.797166	-4.3766
Gpr26	-1.28796	0.063115	-1.40303	0.184654	0.829079	-4.49145		ALOX5	0.355331	6.47729	2.29491	0.0395202	0.797166	-4.22301
Hrh1	-1.28621	-1.68122	-0.624966	0.543093	0.921711	-4.78452		PTGER1	0.35495	2.71171	0.798681	0.439201	0.89924	-5.38791
Nacad	-1.28609	2.24737	-2.90464	0.0125888	0.773747	-2.70279		PFN1	0.354936	10.1817	2.41662	0.0315552	0.797166	-4.24956
Ppfia3	-1.28391	2.49833	-3.02644	0.0099869	0.769792	-2.51098		PAQR7	0.354693	7.31255	1.73919	0.106238	0.813474	-5.19743
Ceacam3	-1.2835	0.92302	-1.87668	0.0837959	0.804833	-4.06929		HEXIM1	-0.354577	3.16143	-0.955432	0.357247	0.874689	-5.36449
Rps11-ps1	-1.28275	-0.970072	-1.10295	0.290574	0.854493	-4.63922		DQX1	-0.354433	1.75333	-0.723913	0.482281	0.910433	-5.24299
Vmn1r227	-1.28189	0.392236	-1.73128	0.107679	0.813474	-4.21263		SLC1A5	0.354413	3.89281	1.22031	0.244588	0.841942	-5.27892
Cxcr6	-1.28143	0.614599	-1.64581	0.124387	0.819047	-4.30146		FGR	0.3544	5.00684	1.43969	0.17422	0.829079	-5.27506
Hspa2	1.28106	1.57557	1.80179	0.0954252	0.810615	-4.18275		MS4A6C	0.353691	5.01526	1.67097	0.119246	0.816447	-4.96654
Elovl6	-1.28046	2.52844	-3.21968	0.00691451	0.696689	-2.21781		P4HA1	0.35363	8.05016	2.37783	0.0339102	0.797166	-4.21568
Syt7	-1.28026	3.87209	-3.17572	0.00751751	0.696689	-2.30158		CTNS	0.353608	6.34177	1.99848	0.0676052	0.797166	-4.69517
Srcin1	-1.2802	4.96091	-4.4513	0.000695567	0.294879	-0.190846		GM2A	0.353288	9.05218	2.57799	0.0233414	0.797166	-3.91639
Cdon	1.27931	0.530675	1.63355	0.126961	0.822051	-4.31023		GSG1	0.352649	3.11047	1.07013	0.304539	0.860374	-5.24802
Anxa2	1.2792	5.57603	5.5927	9.63176e-05	0.172637	1.66113		SLC43A2	0.352088	6.36351	1.78882	0.0975819	0.810615	-5.0224
Sec14l5	-1.27916	2.20173	-2.1048	0.055883	0.797166	-3.8459		ITGA9	0.351599	5.49702	1.53911	0.148388	0.822656	-5.24174
Hap1	-1.27891	1.8509	-2.0533	0.0613037	0.797166	-3.89047		ARHGAP9	0.351522	7.49218	2.28445	0.0402882	0.797166	-4.3375
Fzd6	1.27862	0.278297	1.664	0.120651	0.816954	-4.27383		RNF135	0.351174	5.86534	2.00234	0.0671429	0.797166	-4.62083
Vmn1r-ps144	-1.27761	0.540101	-1.815	0.0932736	0.810615	-4.13085		SPN	0.350855	0.881763	0.465001	0.649827	0.942883	-5.20109
Zfp599	-1.27721	0.471044	-1.52373	0.152158	0.822656	-4.41182		DUSP2	0.350694	1.74337	0.651763	0.526209	0.917173	-5.28043
F830016B08Rik	-1.27545	0.191934	-1.54321	0.147398	0.822656	-4.38096		GP9	0.350505	4.26452	1.18898	0.25627	0.846048	-5.40229
Mgam	1.27372	-2.05507	0.48779	0.634037	0.940047	-4.7846		GAS6	0.349913	7.45567	2.16437	0.050172	0.797166	-4.5371
B4galnt4	-1.27287	2.50251	-1.74742	0.104756	0.812727	-4.34941		RPS12	0.349794	4.82859	1.23245	0.240179	0.840887	-5.48877
Vill	1.2725	1.85624	2.04509	0.0622109	0.797166	-3.90136		TPI1	0.349668	7.41579	2.10316	0.0560481	0.797166	-4.63529
Sorcs3	-1.27036	0.0517288	-1.47073	0.165776	0.827688	-4.43568		IFT140	0.349265	4.50541	1.29384	0.218825	0.836011	-5.34383
Tmcc2	1.27002	3.47745	4.02068	0.00153001	0.420952	-0.904034		ZFAND5	0.348865	7.01815	2.16762	0.0498767	0.797166	-4.49413
Mlip	-1.26977	-0.188445	-1.17039	0.263402	0.846605	-4.64715		RPS7	-0.348682	3.61884	-1.17498	0.261628	0.846605	-5.26153
Tmem74b	-1.26901	0.411123	-1.85977	0.0863048	0.806743	-4.08689		CLINT1	0.348542	6.9503	2.28796	0.0400286	0.797166	-4.28516
Ccdc73	1.26876	0.693805	1.56713	0.141726	0.822656	-4.38226		UHRF1BP1	-0.348196	4.43924	-1.4801	0.163296	0.82695	-5.09966
Sgsm2	-1.26863	3.07484	-3.18425	0.0073966	0.696689	-2.25453		PTPRCAP	0.348193	1.9289	0.665945	0.517397	0.916285	-5.31024
Nt5e	1.26746	1.19134	1.70463	0.112661	0.813982	-4.26844		ALDOA	0.34807	8.83596	2.13338	0.0530712	0.797166	-4.67528
Kbtbd12	1.26624	0.847018	1.56293	0.142709	0.822656	-4.39474		H2-Q10	-0.348069	1.87977	-0.780038	0.449706	0.900083	-5.23172
Hgf	1.26535	-0.814844	1.01918	0.327198	0.867613	-4.69585		LASP1	0.347376	7.32345	2.52998	0.0255397	0.797166	-3.89756
Sgo2a	-1.26329	-3.2864	-0.484629	0.636216	0.940848	-4.71699		GMPR	0.347281	6.52041	1.99923	0.0675153	0.797166	-4.71629
Tyro3	-1.26224	3.65997	-2.97108	0.0110955	0.773747	-2.62733		ADAMTS1	-0.346596	3.52142	-0.818096	0.428431	0.898757	-5.56516
9430025C20Rik	-1.26145	0.774015	-1.64009	0.12558	0.819047	-4.31237		ETHE1	0.346432	4.67944	1.51144	0.155229	0.822656	-5.11217
Zfp991	-1.26126	1.52371	-1.86918	0.0849011	0.804833	-4.10456		SLC12A9	0.346227	6.70152	2.44389	0.029994	0.797166	-3.99184
Prcd	-1.26109	0.130529	-1.59257	0.135903	0.822656	-4.33639		SUCLG2	0.346187	6.32769	2.10621	0.0557412	0.797166	-4.51953
B3gnt8	1.2603	2.5738	2.7562	0.0166807	0.790739	-2.91844		SELENBP1	0.346159	3.86884	1.21112	0.247973	0.843781	-5.28234
Atp8b4	1.2601	1.90051	2.11656	0.0547099	0.797166	-3.81051		OASL1	-0.346007	-0.152428	-0.329207	0.747381	0.961481	-5.04836
Myh7b	-1.25985	0.527892	-1.71742	0.110244	0.813474	-4.22798		PEPD	0.345827	7.09908	2.29939	0.0391959	0.797166	-4.27952
Insyn2a	-1.2582	1.21125	-2.08004	0.0584302	0.797166	-3.83902		CHKB	-0.345818	5.62799	-1.80212	0.0953716	0.810615	-4.89275
Mfap3l	-1.25813	-0.910097	-0.740399	0.472566	0.906905	-4.80595		H2-OA	0.345586	4.47734	1.43926	0.17434	0.829079	-5.15864
Gm48269	-1.2571	3.59558	-2.69201	0.0188319	0.797166	-3.08258		SLC26A2	-0.345563	4.95795	-1.33974	0.203881	0.832645	-5.39342
Map6	-1.25683	1.59436	-2.16237	0.0503548	0.797166	-3.74105		PHB2	0.345137	6.66417	1.94872	0.0738386	0.801579	-4.81295
Pdyn	1.25562	0.217596	1.57715	0.139409	0.822656	-4.35127		S100A10	0.344946	4.15573	1.32079	0.209946	0.832898	-5.22661
Vmn1r236	-1.25419	0.588846	-1.72274	0.109254	0.813474	-4.22428		PPP1R13B	0.344367	5.89606	1.73473	0.107047	0.813474	-5.03564
Fam184b	-1.25297	0.621795	-1.65699	0.122077	0.816954	-4.28997		GPR65	0.344007	3.23382	1.01222	0.330385	0.867613	-5.33073
Maob	1.2516	-1.66567	0.537659	0.600136	0.932411	-4.81273		HIC2	-0.342969	2.92969	-0.951271	0.359274	0.875796	-5.31602
Gm28188	-1.25096	-0.0740118	-1.50217	0.157579	0.822763	-4.40796		TLR5	0.342698	3.24365	1.04836	0.314074	0.863285	-5.29891
Rgs17	-1.25007	1.77873	-1.99382	0.0681684	0.797166	-3.96305		TMOD4	0.342634	1.66419	0.660436	0.52081	0.916285	-5.26131
Gm47967	-1.24867	1.21425	-1.92537	0.0769409	0.801579	-4.02158		PGLS	0.342569	5.79964	1.42184	0.179237	0.829079	-5.45063
Fgd1	-1.24653	-0.104529	-1.37193	0.193907	0.829079	-4.50749		AFF1	0.342129	4.20348	0.942461	0.363594	0.878009	-5.63371
Taf4b	1.24514	0.472436	1.54643	0.146624	0.822656	-4.38928		DNAJC16	0.341854	4.9994	1.54383	0.147248	0.822656	-5.13849
Fpr1	1.24346	3.63357	3.39901	0.00491794	0.651682	-1.91328		SLC17A7	-0.341766	4.00795	-0.99144	0.340041	0.868133	-5.539
Vangl2	-1.24143	2.79541	-2.46351	0.0289176	0.797166	-3.37249		D17H6S53E	0.340856	4.12926	0.698794	0.497317	0.912599	-5.8102
Dbx2	-1.24099	0.772017	-1.44639	0.172367	0.829079	-4.49794		POLM	0.340837	4.34915	1.19668	0.253358	0.844962	-5.41551
ENSMUST00000179436	1.23955	3.6663	2.92864	0.0120278	0.773747	-2.69959		GPN2	0.340538	3.65873	1.20734	0.249375	0.843781	-5.23514
Fut2	-1.23799	-0.633785	-1.17329	0.262282	0.846605	-4.61644		PPP1R13L	0.340215	0.0196262	0.411685	0.687454	0.951953	-5.05698
Trp53bp1	-1.23708	4.65719	-3.19503	0.00724632	0.696689	-2.36251		KLRA2	0.340197	1.02829	0.56041	0.58498	0.931546	-5.18754
Cobl	-1.23684	-0.489502	-1.02124	0.326259	0.867613	-4.71429		BCL2L11	-0.339678	5.12496	-1.49954	0.15825	0.823218	-5.22555
Evc2	1.2364	-1.61216	0.687073	0.504428	0.914295	-4.77509		TGIF1	-0.339552	5.96442	-1.79007	0.0973715	0.810615	-4.96574
Gm13541	-1.23553	0.35167	-1.6604	0.121383	0.816954	-4.27947		FUT4	-0.338917	3.40296	-1.07664	0.301729	0.85923	-5.31068
Atp2b4	-1.23532	2.09425	-2.25345	0.0426467	0.797166	-3.635		OSBPL2	0.338859	6.32552	1.959	0.072509	0.801579	-4.75593
Efna2	1.23501	-0.119308	1.34419	0.202478	0.831939	-4.5298		AI837181	0.338493	5.05926	1.68293	0.116868	0.816039	-4.95842
Myoz3	-1.23463	-0.637391	-1.31388	0.212197	0.832997	-4.52938		TGFBR2	0.338156	8.48222	2.32616	0.0373097	0.797166	-4.33044
Nrip3	-1.23289	1.15038	-1.86029	0.0862262	0.806743	-4.09571		AIP	0.337909	6.27829	1.88988	0.0818846	0.804833	-4.8573
Ms4a3	1.232	1.16645	1.69768	0.113993	0.815447	-4.27588		SCLY	-0.337775	3.978	-1.33238	0.206219	0.832689	-5.17293
Rasgef1c	-1.23134	-0.752686	-1.20212	0.25132	0.84382	-4.59385		RHOG	0.337702	7.83282	1.71448	0.110796	0.813474	-5.27457
Abat	-1.23117	1.16811	-1.26402	0.229	0.837761	-4.71245		ENG	0.33769	6.93224	1.90787	0.0793438	0.803598	-4.90532
Col22a1	-1.23108	-0.395729	-1.2993	0.217002	0.836011	-4.54727		ATXN7L1	0.337494	4.62718	1.43934	0.174318	0.829079	-5.19385
Bbof1	-1.23051	2.38232	-2.93633	0.0118533	0.773747	-2.65003		CHMP1A	0.337477	7.2985	2.03628	0.0631996	0.797166	-4.73476
Ctnna3	-1.23044	-0.886614	-0.851582	0.410264	0.894965	-4.76441		JUNB	-0.33721	8.24548	-1.61499	0.130945	0.822656	-5.44642
Slc41a2	1.22972	-0.335801	1.37294	0.193599	0.829079	-4.49904		XCR1	-0.336965	0.996435	-0.527599	0.6069	0.933205	-5.19841
Mapk13	1.2294	1.97808	2.0912	0.0572689	0.797166	-3.84744		SLC45A4	0.336286	4.63753	1.47442	0.164795	0.827688	-5.15068
Ttk	1.22932	0.0353494	1.27821	0.224113	0.836442	-4.58494		NAIP5	-0.336258	4.38418	-1.44813	0.17189	0.829079	-5.12836
Vmn1r230	-1.22888	0.539713	-1.70318	0.112938	0.813982	-4.24212		VRK3	0.336209	5.76115	1.58638	0.137302	0.822656	-5.22474
Ifnlr1	1.22877	0.0878092	1.51461	0.154431	0.822656	-4.40097		ZFYVE19	-0.335911	5.50228	-1.54261	0.147541	0.822656	-5.24135
Fsd1	-1.22715	1.81298	-2.11618	0.0547474	0.797166	-3.8074		ZNHIT1	0.335752	4.72535	1.57139	0.140737	0.822656	-5.04227
Zbtb42	1.22679	-0.158883	1.38574	0.189751	0.829079	-4.49497		MAPKAPK3	0.335639	5.23971	1.39712	0.186382	0.829079	-5.37844
Cebpe	1.22655	2.68636	2.64221	0.0206861	0.797166	-3.09424		PACSIN2	0.335631	7.92452	2.43541	0.0304716	0.797166	-4.10733
Klc2	-1.2255	1.2293	-1.55174	0.145353	0.822656	-4.43492		SCYL1	0.335397	6.6971	1.89425	0.0812614	0.804833	-4.90205
Susd2	-1.22443	-0.543439	-0.990947	0.340273	0.868133	-4.72514		UBXN1	0.33505	5.76384	1.81517	0.093247	0.810615	-4.89463
Ccdc24	1.2235	-0.950728	0.936185	0.366692	0.879154	-4.72678		LITAF	0.334966	8.10487	2.18937	0.0479428	0.797166	-4.54099
P4ha2	-1.22341	1.1407	-1.97624	0.0703288	0.799555	-3.96139		CPN1	-0.334604	0.108174	-0.426313	0.677039	0.94896	-5.0713
Col6a3	-1.22076	1.90899	-2.37647	0.0339958	0.797166	-3.46146		STAB1	-0.334416	7.16678	-2.19318	0.047611	0.797166	-4.46609
Pstpip2	1.21932	1.63222	1.95519	0.0729995	0.801579	-4.00296		ARHGDIB	0.334284	9.89882	2.30373	0.0388843	0.797166	-4.43437
Epha4	-1.21834	0.823419	-1.34018	0.203743	0.832645	-4.60554		TMEM214	0.334107	6.88247	2.2888	0.0399675	0.797166	-4.27737
Hes7	-1.21831	0.0251198	-1.35766	0.198279	0.829112	-4.52555		AP1B1	0.333975	7.34165	2.48352	0.0278578	0.797166	-3.98098
Cd177	1.21827	6.22511	4.50306	0.000633588	0.294879	-0.198765		SCAF1	-0.332871	2.98421	-0.946581	0.361569	0.877266	-5.33197
Rps12l1	-1.21779	1.87338	-2.45185	0.0295529	0.797166	-3.35748		CCDC9	-0.33238	3.80109	-1.08016	0.300217	0.85923	-5.40411
ENSMUST00000115924	-1.21775	0.229417	-1.55997	0.143404	0.822656	-4.36712		SLC17A9	0.332241	3.4041	0.99045	0.340506	0.868133	-5.38892
Car15	-1.21563	0.877288	-1.82738	0.0912972	0.810615	-4.12205		ARHGAP27	0.331317	7.09599	2.13198	0.0532062	0.797166	-4.56051
Olfr600	-1.21275	1.18662	-1.83311	0.0903954	0.808564	-4.12612		6030468B19RIK	0.331157	4.21307	1.24478	0.235763	0.839283	-5.32804
H1f3	-1.2114	0.595347	-1.64422	0.124718	0.819047	-4.30255		PLCB3	0.331127	6.36548	1.97408	0.0705993	0.799604	-4.73727
Epha1	-1.21062	0.764717	-1.73748	0.106546	0.813474	-4.21427		BCOR	0.330675	4.39034	1.43314	0.176046	0.829079	-5.1473
Mroh2a	-1.21033	-0.0247237	-1.57515	0.139868	0.822656	-4.34845		CTU1	0.330294	3.4157	0.890714	0.389695	0.889162	-5.48082
1700034I23Rik	-1.20899	-0.152012	-1.49118	0.160403	0.826426	-4.41436		RAB34	-0.330134	4.89995	-1.42589	0.178089	0.829079	-5.27381
Gm14322	1.2086	-0.797128	1.12602	0.28105	0.852083	-4.63729		DNASE1L1	0.329761	3.07257	0.902256	0.383765	0.886553	-5.38903
Runx2	-1.20768	1.18379	-1.88058	0.0832278	0.804833	-4.07365		TRAPPC9	0.329615	5.60304	1.73988	0.106112	0.813474	-4.97908
Dusp28	1.20712	1.64574	2.04601	0.0621091	0.797166	-3.89125		MED11	0.329548	5.03474	1.45058	0.171217	0.829079	-5.26863
Pcp4l1	-1.20701	-0.2304	-1.31926	0.210443	0.832898	-4.54236		H6PD	-0.329361	4.34805	-1.18527	0.25768	0.846605	-5.43094
Edn1	-1.2065	1.71239	-2.1891	0.0479666	0.797166	-3.7094		AXIN1	0.329228	4.84275	1.33887	0.204158	0.832645	-5.36651
Mmrn2	1.20621	-0.805821	1.05185	0.312529	0.863114	-4.67901		SEPHS2	0.329124	6.04756	1.52317	0.152297	0.822656	-5.35762
Gad1-ps	1.20599	1.4932	1.82853	0.0911169	0.810615	-4.14976		HAVCR2	0.328899	8.43804	2.12477	0.0539042	0.797166	-4.66859
Vstm2a	1.20564	0.254247	1.29886	0.217149	0.836011	-4.58836		LCMT2	0.328539	4.9709	1.32138	0.209756	0.832898	-5.41636
Cntrob	-1.20535	3.10778	-3.36346	0.0052612	0.651682	-1.96826		ZFP385A	0.328301	4.76455	1.47409	0.164883	0.827688	-5.18039
Apln	1.20419	0.0803289	1.26645	0.228156	0.837761	-4.59454		CEBPD	0.327766	6.89366	1.53646	0.149031	0.822656	-5.44725
Nalcn	-1.20203	1.23125	-1.93597	0.0755184	0.801579	-4.00975		TUBA1C	0.327696	3.71647	1.09197	0.295189	0.857422	-5.36946
Gm47103	-1.20028	1.10278	-1.70995	0.111651	0.813474	-4.25945		RPL13	0.327684	8.25424	1.86537	0.0854664	0.804833	-5.07434
Cenpj	1.2	0.974556	1.54436	0.147121	0.822656	-4.42063		LDLRAP1	-0.327646	5.18685	-1.61136	0.131737	0.822656	-5.08697
1700014D04Rik	1.1995	-0.834008	1.00309	0.334603	0.867613	-4.69642		SIAH2	0.327431	4.28733	1.0466	0.314856	0.864444	-5.55588
Pard3	-1.19913	0.790529	-1.48262	0.162635	0.82695	-4.47157		ARMC7	0.327363	5.72206	1.62785	0.128173	0.822656	-5.15992
Lpar5	1.1991	-0.636588	0.473055	0.644226	0.941718	-4.94374		ABCD1	0.327319	6.80024	2.01626	0.065499	0.797166	-4.72052
Adarb2	-1.19883	1.32719	-1.83501	0.0900986	0.807448	-4.13088		NCF1	0.327281	8.70889	2.25912	0.0422054	0.797166	-4.45728
V1ra8	-1.19644	-0.375064	-1.34201	0.203163	0.83264	-4.51906		TBCC	0.326021	5.75705	1.72047	0.109675	0.813474	-5.03367
Usp49	1.19601	1.28824	1.65655	0.122168	0.816954	-4.33302		RASSF3	0.325983	4.75625	1.14267	0.274325	0.852083	-5.57076
Rph3a	-1.19467	1.93926	-2.61879	0.0216183	0.797166	-3.12438		SIPA1	0.325977	8.76495	2.17879	0.0488751	0.797166	-4.59597
Bcorl1	-1.1923	0.789444	-1.41879	0.180106	0.829079	-4.53199		RNF31	-0.325092	4.84685	-1.24662	0.23511	0.839283	-5.47961
Tshz2	-1.19229	0.176887	-1.31112	0.213098	0.832997	-4.56949		HCK	0.324999	8.30714	1.99677	0.0678117	0.797166	-4.87
Mamstr	-1.19199	0.0205145	-1.17955	0.25987	0.846605	-4.65784		PRELID1	0.324878	6.38953	1.612	0.131598	0.822656	-5.28329
Ptgdr	-1.19178	-0.672113	-1.19919	0.252418	0.844858	-4.60045		DOK3	0.32477	6.05276	1.45093	0.171121	0.829079	-5.45394
Scn3b	-1.19169	0.316179	-1.37309	0.193555	0.829079	-4.52905		CDK2AP1	0.324675	6.29637	1.66064	0.121332	0.816954	-5.20192
Gm48541	-1.19139	1.60395	-2.00814	0.0664529	0.797166	-3.93661		ZBTB48	-0.32467	4.56266	-1.32775	0.207703	0.832898	-5.31927
Hsd17b14	-1.19131	-0.241742	-1.40664	0.183602	0.829079	-4.47774		CMAH	0.324506	2.70701	0.529962	0.605308	0.932733	-5.55174
1700020L13Rik	-1.19066	0.0941291	-1.55023	0.145715	0.822656	-4.37256		FES	0.324358	7.44074	1.88839	0.0820987	0.804833	-4.98139
Rnft2	-1.18876	1.21206	-2.00186	0.0672009	0.797166	-3.93213		TNFRSF23	0.324355	3.86484	1.12444	0.281694	0.852083	-5.37276
C1galt1	-1.18867	2.29095	-1.83291	0.0904276	0.808564	-4.21974		TICAM2	0.323862	6.29069	1.91787	0.0779628	0.801579	-4.81573
Lck	-1.18551	1.77507	-1.90644	0.0795434	0.803598	-4.07624		CRLF2	0.322482	4.0957	0.960021	0.355021	0.87394	-5.59075
Cd24a	1.18544	4.47066	3.58351	0.00346831	0.574524	-1.65494		CHST12	0.322083	6.16155	1.78925	0.0975086	0.810615	-4.99458
Zfp429	-1.18408	2.35496	-2.50398	0.0268129	0.797166	-3.28982		PLOD1	0.321815	9.21275	2.25505	0.0425218	0.797166	-4.48834
Hpca	-1.1825	0.388839	-1.54903	0.146001	0.822656	-4.38236		TLCD2	0.321242	4.65427	1.34304	0.20284	0.831939	-5.31892
Gm14682	-1.18118	0.809258	-1.57955	0.138858	0.822656	-4.37453		CPSF1	-0.321118	6.13703	-1.61627	0.130667	0.822656	-5.24377
Dscaml1	-1.18017	2.23034	-2.24951	0.0429555	0.797166	-3.64831		HCST	0.321068	2.96824	0.91825	0.37565	0.882627	-5.35091
Cep131	-1.17934	3.57008	-3.27134	0.00626753	0.669186	-2.12426		CALR	0.320791	8.93043	2.48549	0.0277552	0.797166	-4.07514
Gpat2	-1.17818	-0.0433831	-0.815404	0.429914	0.898991	-4.87665		MAX	-0.320566	3.70433	-0.937753	0.365917	0.879054	-5.51236
Gm19220	-1.17742	13.6849	-1.9559	0.0729081	0.801579	-5.1353		PRDM11	-0.32028	3.03368	-0.85325	0.409373	0.894965	-5.41949
Adam8	1.17668	3.44159	3.38413	0.00505883	0.651682	-1.93386		TAF6L	0.319937	4.38596	1.19305	0.254728	0.846048	-5.4277
Gm47932	-1.1736	0.729195	-1.66725	0.119994	0.816954	-4.2843		SNX8	-0.319875	4.70598	-1.17397	0.262017	0.846605	-5.52899
Cd55	-1.17326	0.978339	-1.68782	0.115909	0.816039	-4.27548		ORAI2	0.319671	6.38432	1.86152	0.0860418	0.806743	-4.91519
Cracdl	-1.17249	2.34952	-2.29315	0.0396488	0.797166	-3.59354		NFATC2	0.319607	5.18527	1.63543	0.126563	0.821474	-5.05142
Pdzd4	-1.17158	0.613916	-1.76886	0.100983	0.8113	-4.17854		RAB32	0.319501	5.8885	1.81693	0.0929631	0.810615	-4.91189
Cdkl1	-1.1708	-0.799858	-1.02832	0.323044	0.867072	-4.69031		QSOX1	0.319095	6.67616	1.94706	0.0740554	0.801579	-4.81734
Nhs	-1.17036	0.63581	-1.75284	0.10379	0.812727	-4.19493		HHAT	-0.318812	3.82839	-1.1504	0.271243	0.850269	-5.33948
Cdkl2	1.16972	0.164809	1.21646	0.246001	0.841942	-4.64519		ARHGAP25	0.318682	7.36335	1.6382	0.125977	0.819052	-5.34892
Gm49327	-1.16946	0.797375	-1.7257	0.108706	0.813474	-4.22791		HBEGF	-0.318524	2.58762	-0.778289	0.450699	0.900083	-5.37599
Mms22l	1.16802	1.65932	2.01472	0.0656784	0.797166	-3.93155		MYH9	-0.318342	5.4714	-1.60067	0.134094	0.822656	-5.15605
Zfp287	-1.16707	2.24359	-2.00186	0.0672006	0.797166	-3.99131		TMEM44	0.318337	4.57006	1.34799	0.201287	0.831883	-5.29415
Trim16	1.16493	-0.138442	1.36174	0.197019	0.829079	-4.51366		FERMT3	0.317984	8.97178	1.97192	0.0708698	0.800562	-4.9454
Trim12a	1.16479	1.12658	1.78868	0.0976045	0.810615	-4.17453		HFE	0.317277	7.41342	1.98945	0.0686993	0.797817	-4.81971
Zfp595	-1.16479	0.936708	-1.5958	0.135181	0.822656	-4.37078		GADL1	0.317207	2.22568	0.69234	0.501225	0.914295	-5.35581
Ankrd9	1.16471	0.374271	1.24945	0.234105	0.839283	-4.63999		TAGLN2	0.31718	4.95275	1.34454	0.202367	0.831939	-5.3842
Sh2d5	-1.16383	0.804198	-1.65181	0.123142	0.816954	-4.30242		ITPKC	0.316946	3.71133	1.05042	0.313164	0.863114	-5.4093
Paqr6	-1.16342	2.05758	-2.07138	0.0593465	0.797166	-3.88045		ULK1	-0.316901	4.53447	-1.04954	0.313552	0.863285	-5.61627
Map3k19	-1.16278	-0.0905407	-1.3702	0.194431	0.829079	-4.5104		TMEM86A	0.315987	8.30889	2.14969	0.0515265	0.797166	-4.61979
Uty	1.162	3.84935	1.97659	0.0702849	0.799555	-4.26129		SHMT2	0.315948	5.14933	1.56993	0.141076	0.822656	-5.13424
Ptpru	-1.16129	2.71922	-2.37459	0.0341139	0.797166	-3.49872		CXXC5	0.315568	7.67115	1.93892	0.0751258	0.801579	-4.92006
4930444P10Rik	-1.16046	0.844842	-1.94135	0.0748049	0.801579	-3.99791		SOAT1	0.315238	6.98265	1.15236	0.270467	0.849803	-5.9329
Mylk4	-1.16005	1.29635	-1.797	0.0962162	0.810615	-4.17372		LDHB	0.314911	9.72678	2.02467	0.064523	0.797166	-4.89443
Sdr39u1	1.15955	0.215568	1.3289	0.207334	0.832689	-4.56282		BLNK	0.314688	7.7967	2.04894	0.0617839	0.797166	-4.75269
Ntm	-1.15862	4.79838	-2.28311	0.0403872	0.797166	-3.95291		H2-K2	-0.314639	5.14171	-1.50072	0.157949	0.822763	-5.22792
Mgat5b	-1.15831	0.945155	-1.7809	0.098919	0.810615	-4.17474		ENO1	0.314638	7.86214	2.07365	0.0591058	0.797166	-4.71695
Sh2d1a	-1.1573	1.61958	-2.204	0.0466815	0.797166	-3.68788		TMEM120A	0.314589	5.74052	1.51754	0.153697	0.822656	-5.31536
Rgs11	-1.15619	2.03215	-1.93461	0.0756993	0.801579	-4.05926		9430015G10RIK	0.314578	4.85039	1.55941	0.143537	0.822656	-5.08632
Olfr1062	-1.15424	0.248379	-1.47715	0.164075	0.827688	-4.43994		RUFY1	0.314275	5.9455	1.76169	0.102232	0.811511	-5.00345
Dhx9	-1.15361	3.84638	-2.8933	0.0128627	0.773747	-2.779		UQCRC1	0.314226	7.87114	1.75209	0.103923	0.812727	-5.22163
Gm12346	-1.15341	1.21472	-1.68479	0.116501	0.816039	-4.29269		TRIM14	0.314123	5.35498	1.41143	0.182218	0.829079	-5.38327
Khdrbs2	-1.15112	1.23302	-1.66034	0.121394	0.816954	-4.32047		GPX1	0.313953	9.6421	1.51547	0.154216	0.822656	-5.65576
Srrm4	-1.15003	4.27999	-3.45847	0.00439371	0.639707	-1.85578		ARL4D	0.313935	1.94488	0.705912	0.493029	0.912138	-5.28997
Gpx7	-1.14919	0.888787	-1.792	0.0970484	0.810615	-4.16138		SLC46A3	0.31372	7.61124	2.30328	0.0389166	0.797166	-4.31449
Efnb2	1.14805	0.913836	1.45472	0.170087	0.829079	-4.50975		ACTN1	-0.313561	1.53736	-0.547679	0.593436	0.932411	-5.29706
Sned1	-1.14731	0.497649	-1.5916	0.136122	0.822656	-4.34986		SOX15	0.313477	0.660247	0.504048	0.622884	0.938411	-5.14217
Rbfox2	-1.14579	2.35726	-1.97759	0.0701614	0.799555	-4.03341		MAST3	-0.313396	5.17061	-1.39463	0.187115	0.829079	-5.37044
Stk36	1.14566	0.534349	1.50721	0.156295	0.822656	-4.42911		EGR2	-0.313222	2.43704	-0.649237	0.527788	0.917173	-5.4257
Spta1	-1.14559	-2.2813	-0.562898	0.583335	0.931546	-4.75809		ACAD10	0.312831	2.49426	0.759531	0.461444	0.903311	-5.36754
Sema3f	-1.14476	1.09187	-1.99675	0.0678138	0.797166	-3.93661		TGFBI	0.3128	5.51217	1.51557	0.154189	0.822656	-5.27718
Gnao1	-1.14431	3.92177	-4.06234	0.00141645	0.420952	-0.817302		ACTR5	0.312578	4.53395	1.28556	0.221612	0.836011	-5.35985
Dnal1	-1.14094	1.37995	-1.92262	0.0773139	0.801579	-4.03267		ARHGAP15	0.312434	3.11052	0.903218	0.383273	0.886419	-5.39566
Gzmm	1.14051	-0.342674	1.25252	0.233024	0.839283	-4.58288		SH2B2	0.312177	5.19014	1.54074	0.147994	0.822656	-5.18165
Rnf152	-1.14048	2.57377	-2.02814	0.064125	0.797166	-3.98444		APOBEC2	0.311874	2.3455	0.740928	0.472256	0.906888	-5.34843
Psrc1	1.13973	0.285425	1.39619	0.186656	0.829079	-4.50969		ITPKA	0.311485	-0.21752	0.311137	0.76076	0.962326	-5.04568
Megf9	1.13957	2.9197	2.21497	0.0457565	0.797166	-3.7557		CAPNS1	0.311392	4.14475	1.28345	0.222328	0.836442	-5.26915
1700030J22Rik	-1.13808	-0.0181486	-1.1792	0.260005	0.846605	-4.65831		ARID1A	-0.311306	6.97469	-1.2006	0.251886	0.844662	-5.87898
Mcemp1	1.13627	4.63797	3.37737	0.00512413	0.651682	-2.03167		LDB1	0.311283	7.28086	1.70399	0.112784	0.813982	-5.24677
Gm5766	-1.1361	0.012691	-1.32262	0.209354	0.832898	-4.55281		RELT	0.310744	3.98086	1.24128	0.237008	0.839283	-5.27679
Vat1	-1.1339	-0.026415	-1.34455	0.202365	0.831939	-4.53321		CHD4	-0.310275	5.76793	-1.56279	0.142741	0.822656	-5.25999
Plod2	-1.1337	-0.218459	-1.31145	0.21299	0.832997	-4.54876		SH2D1B1	-0.310227	2.66243	-0.704193	0.494062	0.912138	-5.44195
Pcp4	1.13319	2.02498	2.23984	0.0437233	0.797166	-3.65215		STX6	0.310154	6.70252	1.99805	0.0676569	0.797166	-4.7393
Tma7-ps	-1.1331	0.0276031	-1.32082	0.209938	0.832898	-4.55627		SLC11A1	0.310026	7.68599	1.91431	0.0784519	0.801579	-4.95988
Cadps	-1.13291	2.66792	-2.23586	0.0440423	0.797166	-3.69929		ARID5B	-0.309962	4.06521	-0.824417	0.424962	0.896647	-5.70107
Sh3bgrl	1.13258	2.87998	2.57208	0.0236015	0.797166	-3.21175		CAPG	0.309898	6.90685	1.72585	0.108676	0.813474	-5.17951
Cyp11a1	1.1325	-0.106856	1.00643	0.333057	0.867613	-4.76356		FEN1	0.309542	4.80247	1.45891	0.16895	0.828732	-5.20863
Mab21l2	1.13165	-0.107186	1.34292	0.202877	0.831939	-4.52916		PQBP1	0.309124	6.28195	1.70341	0.112895	0.813982	-5.13819
Slc17a6	1.13089	-3.3374	0.489031	0.633182	0.940047	-4.71466		ZFP516	-0.308991	3.23817	-0.851735	0.410183	0.894965	-5.46973
A130006I12Rik	1.13067	-0.282821	1.18945	0.25609	0.846048	-4.62918		SORD	-0.308791	3.5401	-1.01129	0.330814	0.867613	-5.40612
Rasgrp1	-1.13031	1.74747	-1.64175	0.125233	0.819047	-4.38876		ABCB4	0.308772	5.72658	1.47163	0.165536	0.827688	-5.37421
Bcl2l15	-1.12999	-0.13068	-1.26351	0.229176	0.837761	-4.58862		NPLOC4	0.308712	5.49738	1.30633	0.214674	0.833715	-5.54196
Cr2	-1.12969	-1.15662	-0.770914	0.454905	0.900952	-4.77729		BCAT2	0.308698	5.20592	1.35466	0.199207	0.831053	-5.42502
Fanci	-1.12956	-0.0549195	-1.04854	0.313994	0.863285	-4.73493		ROPN1L	0.308662	1.30215	0.573845	0.576126	0.929322	-5.23716
Gm47933	-1.12841	1.80382	-2.22718	0.0447474	0.797166	-3.66158		UNG	0.308429	1.74944	0.559936	0.585294	0.931546	-5.33307
Tacstd2	1.12805	-0.593306	1.11561	0.285316	0.853848	-4.65383		SIDT2	0.308372	6.62672	1.88333	0.0828278	0.804833	-4.91122
Ptpn4	-1.12777	1.89327	-1.53708	0.148881	0.822656	-4.52758		OSTF1	0.3083	8.00106	2.12589	0.0537949	0.797166	-4.64028
Gm20518	-1.12757	-0.179286	-1.3609	0.197279	0.829079	-4.5145		GAA	0.308156	7.59375	1.87741	0.0836892	0.804833	-5.01055
Slc39a2	-1.12732	1.33191	-2.14431	0.0520312	0.797166	-3.76106		ZDHHC7	0.308151	5.81291	1.53194	0.150135	0.822656	-5.30819
Vmn2r74	-1.12571	0.362129	-1.53775	0.148718	0.822656	-4.39267		AGAP3	-0.307994	5.0803	-1.55078	0.145584	0.822656	-5.14833
Prr33	1.12561	-0.117441	1.20947	0.248584	0.843781	-4.6291		ZFP697	-0.30799	4.13888	-0.948804	0.36048	0.877266	-5.61344
Grm1	-1.12559	2.17868	-1.92901	0.07645	0.801579	-4.07909		PLIN2	0.30795	5.81085	1.71574	0.110559	0.813474	-5.04951
Nrg1	-1.12556	-0.379239	-1.03429	0.320353	0.866408	-4.71861		CACNA1S	-0.307831	0.84222	-0.4423	0.665733	0.947128	-5.20276
Abcc8	-1.12534	2.14981	-2.16763	0.0498765	0.797166	-3.75716		RRP1	0.307594	7.48282	2.23707	0.0439455	0.797166	-4.41745
Gm3755	-1.12449	1.50705	-1.75089	0.104137	0.812727	-4.2412		UBA7	-0.307502	6.36601	-1.41424	0.181409	0.829079	-5.54867
Wnk3	-1.12446	-1.26757	-0.746993	0.468714	0.905511	-4.7753		EDF1	0.307435	6.46271	1.48164	0.162892	0.82695	-5.4716
Tc2n	-1.12444	0.081727	-1.38935	0.188676	0.829079	-4.50428		PRKCH	0.307418	5.77567	1.58075	0.138584	0.822656	-5.23499
Dlk2	-1.12435	0.626664	-1.51434	0.154498	0.822656	-4.42749		DNAJB12	0.30735	4.97745	1.4128	0.181823	0.829079	-5.30451
Psd	-1.12387	3.7627	-3.59327	0.00340498	0.574524	-1.5946		HK2	-0.307289	7.41673	-1.4061	0.183761	0.829079	-5.66989
Tnfsf13	1.12338	0.744913	1.60639	0.13283	0.822656	-4.34645		PLCG2	0.306937	7.78441	2.10682	0.0556793	0.797166	-4.6571
Adgrg6	-1.12236	-0.397929	-1.1766	0.261005	0.846605	-4.63124		RASSF5	0.30625	7.87106	2.23553	0.0440696	0.797166	-4.44811
Plbd1	1.12211	5.40084	4.9281	0.000298168	0.228752	0.587589		ALG12	0.306241	3.23229	0.84281	0.414973	0.895691	-5.47465
Rims2	-1.12177	4.38144	-2.02558	0.0644188	0.797166	-4.27944		POR	0.306015	6.23974	1.74511	0.10517	0.812727	-5.07129
Gm37102	-1.12161	0.833031	-1.55941	0.143537	0.822656	-4.39914		COG1	-0.30598	5.92432	-1.56807	0.141508	0.822656	-5.27891
Chst11	-1.12122	2.47036	-2.54892	0.0246496	0.797166	-3.22729		CCT3	0.305856	7.15366	2.0215	0.0648892	0.797166	-4.74623
Cgn	-1.12013	0.439728	-1.50545	0.156744	0.822656	-4.42598		EPOR	0.305249	-0.593148	0.237403	0.816142	0.969105	-4.99962
Gpr37	-1.11889	3.26227	-2.54351	0.0249005	0.797166	-3.28872		CSF1R	0.304448	12.8234	2.37361	0.0341763	0.797166	-4.41134
Bmerb1	-1.11787	0.499828	-1.44772	0.172001	0.829079	-4.48069		CDS1	0.304139	5.77926	1.68174	0.117104	0.816039	-5.09408
Sst	1.11627	-0.111125	1.14613	0.272942	0.852083	-4.67153		CDKN2AIPNL	0.303472	6.34799	1.90481	0.0797704	0.803598	-4.84393
Gm10040	-1.11538	2.03228	-1.81696	0.0929591	0.810615	-4.20995		LAPTM5	0.302648	11.7713	2.45227	0.0295296	0.797166	-4.24237
Il2rb	-1.11508	1.77131	-2.11011	0.0553508	0.797166	-3.81524		LMAN2	0.302542	8.41686	2.14606	0.0518671	0.797166	-4.63211
Mgst1	1.11436	4.74155	3.32313	0.00568002	0.653607	-2.14519		NUDCD3	0.30253	6.247	1.83919	0.0894469	0.807448	-4.93151
Phlda3	-1.11421	0.647925	-1.67622	0.118196	0.816039	-4.27312		TAF10	0.302468	5.2583	1.26402	0.229	0.837761	-5.54465
Cmpk2	1.11373	2.75365	2.00197	0.0671875	0.797166	-4.04391		CANT1	0.302457	7.40426	2.00186	0.0672008	0.797166	-4.79916
Asgr2	-1.11363	1.82305	-1.68127	0.117195	0.816039	-4.35655		CCR2	0.302352	4.80157	1.27	0.226928	0.837761	-5.43959
Otx2	1.11337	-0.106758	1.17015	0.263495	0.846605	-4.65707		FYB	0.302296	6.34708	1.51242	0.154981	0.822656	-5.41491
Cst6	-1.11227	0.561282	-1.46456	0.167425	0.827688	-4.47159		GABRD	-0.302162	4.56588	-0.973099	0.34873	0.872318	-5.69734
Adgrv1	-1.11128	1.14974	-1.81907	0.0926211	0.810615	-4.14157		ADAP2	0.302085	7.55382	1.16536	0.265358	0.84795	-5.97012
Vim	1.11042	3.97385	3.39406	0.00496435	0.651682	-1.94074		BTBD6	0.301963	4.94267	1.25479	0.232224	0.839283	-5.48906
Boc	-1.11038	1.63594	-1.79312	0.0968612	0.810615	-4.20248		CENPO	-0.301954	4.14741	-1.0638	0.307287	0.861889	-5.50751
Nebl	-1.11005	1.79762	-1.39024	0.188413	0.829079	-4.66853		GPSM3	0.301785	4.88875	1.36945	0.194661	0.829079	-5.34084
Rps6ka3	-1.11001	3.04976	-2.34945	0.0357383	0.797166	-3.56917		RHOQ	0.301736	5.19751	1.53045	0.150501	0.822656	-5.19767
Icam5	-1.10898	1.04565	-1.50735	0.15626	0.822656	-4.46614		MAN1C1	0.301467	7.36224	1.94513	0.0743078	0.801579	-4.88609
Mocs1	1.10829	-0.354908	1.17983	0.25976	0.846605	-4.63196		ITGB2	0.301445	8.84198	2.10959	0.0554023	0.797166	-4.71511
Ezr	1.10748	3.93295	3.79644	0.00232369	0.531645	-1.25861		TRP53I13	0.301406	5.49019	1.55367	0.144896	0.822656	-5.22214
Myh14	-1.10744	1.88298	-2.3713	0.0343226	0.797166	-3.46814		MTHFD2	0.301345	4.89122	1.41698	0.180624	0.829079	-5.28124
Gm2033	-1.10723	0.536759	-1.28972	0.22021	0.836011	-4.61866		ZFAND3	-0.300909	3.77905	-0.946349	0.361683	0.877266	-5.52426
Gm48850	-1.10707	1.50209	-2.07894	0.0585467	0.797166	-3.84507		RASSF7	-0.300629	2.29999	-0.698529	0.497477	0.912599	-5.36856
Reep1	-1.1069	1.47093	-1.94668	0.0741052	0.801579	-4.00707		MTMR12	0.300462	4.68389	1.0575	0.310046	0.862242	-5.64414
Vmn1r20	-1.1064	0.524324	-1.52081	0.152883	0.822656	-4.41558		SARDH	0.300371	3.0601	0.844146	0.414254	0.895691	-5.43254
Ankrd45	1.1053	-2.15807	0.506421	0.621264	0.937397	-4.78077		CMKLR1	-0.300361	3.15202	-0.719906	0.484661	0.910433	-5.54577
Adamts20	1.10518	0.228101	1.1982	0.252788	0.844962	-4.66628		EIF6	0.300205	6.61242	1.78223	0.0986927	0.810615	-5.06383
Klkb1	-1.10499	-0.100737	-1.34603	0.201899	0.831916	-4.52966		JAK1	0.299793	7.79239	2.12188	0.0541868	0.797166	-4.63287
Gpr161	1.10464	-1.03443	0.687007	0.504468	0.914295	-4.82652		MCL1	0.299178	7.13096	2.08939	0.0574557	0.797166	-4.63399
Fgf12	-1.10459	0.86481	-1.70862	0.111902	0.813474	-4.24815		SF3A2	0.299049	2.79436	0.782502	0.448308	0.900083	-5.41802
Pde3a	-1.10431	0.029266	-1.38751	0.189225	0.829079	-4.50429		MPDU1	0.298592	5.13081	1.152	0.270612	0.849803	-5.64527
Rab12	1.10381	1.5401	1.7762	0.0997206	0.8113	-4.21625		HMGA1	0.29851	3.04478	0.87605	0.39732	0.893961	-5.40374
Gm4925	1.10369	-0.101784	1.0727	0.303426	0.85923	-4.71987		GRAP	0.298418	6.88412	1.83794	0.0896421	0.807448	-5.00888
ENSMUST00000177921	-1.10131	-0.461953	-1.2612	0.22998	0.837764	-4.57118		KLF16	0.298247	1.95672	0.560403	0.584985	0.931546	-5.37448
Itih5	1.10083	0.608495	1.66145	0.121167	0.816954	-4.28567		CDT1	0.298194	3.6658	0.994504	0.338605	0.868133	-5.45109
Sox11	-1.10062	2.01517	-1.86577	0.0854069	0.804833	-4.14504		SART1	-0.297702	6.27503	-1.67595	0.11825	0.816039	-5.17872
Sntb1	1.10032	-2.21542	0.544218	0.595746	0.932411	-4.76886		SDF2L1	0.29765	8.36251	2.03656	0.0631676	0.797166	-4.80908
Gm17655	1.10005	0.781614	1.5099	0.155617	0.822656	-4.44249		LRRC14	0.297637	5.2852	1.46373	0.16765	0.827688	-5.30355
Nyap2	-1.09973	-0.415709	-0.94558	0.36206	0.877312	-4.76499		KCTD2	0.297508	4.93246	1.18194	0.258953	0.846605	-5.56974
Gm4742	-1.09935	-0.0541526	-1.39603	0.186703	0.829079	-4.49323		B2M	0.296275	10.4897	1.79501	0.0965474	0.810615	-5.28699
Ccr1	1.09858	3.39093	2.61925	0.0215994	0.797166	-3.17926		ST3GAL2	0.296011	6.68583	1.74406	0.105359	0.812727	-5.1293
Cavin3	1.09812	0.0141467	1.15731	0.268513	0.848923	-4.67283		TCN2	0.295803	9.34052	1.86122	0.086086	0.806743	-5.13705
Gm20390	-1.09785	3.50786	-2.86576	0.0135532	0.773747	-2.79184		ARPC1B	0.295648	8.991	2.098	0.0565719	0.797166	-4.74153
Fam241a	1.09776	1.75857	2.02389	0.0646134	0.797166	-3.92543		GTPBP1	0.295213	6.09387	1.83675	0.0898268	0.807448	-4.91349
Mzb1	1.09746	-0.616662	0.991392	0.340064	0.868133	-4.72053		ZFP768	0.294745	4.13006	1.05997	0.308963	0.861923	-5.50504
Tnr	1.09581	1.91298	1.00954	0.331622	0.867613	-5.0592		SHARPIN	-0.294396	6.08528	-1.37553	0.192815	0.829079	-5.55771
Pygl	1.09579	5.22758	4.64437	0.000491888	0.272695	0.120608		TRIM65	0.294305	4.74625	0.992291	0.339642	0.868133	-5.72351
Gm47830	-1.09528	-0.464608	-1.06744	0.305703	0.861536	-4.69508		NAV3	-0.294255	6.43635	-1.08058	0.300036	0.85923	-5.94787
Caps2	-1.09402	0.46036	-1.36637	0.195601	0.829079	-4.55029		WSB2	0.294226	5.9288	1.63872	0.125869	0.819052	-5.17934
Mpzl2	-1.09373	0.177538	-1.36564	0.195823	0.829079	-4.52912		EPSTI1	0.293995	4.22684	1.20484	0.250304	0.843781	-5.37696
Hr	-1.09328	1.817	-2.26754	0.0415586	0.797166	-3.60786		GPR35	-0.293978	4.05737	-0.990365	0.340546	0.868133	-5.55581
Tnfsf14	1.09258	0.518809	1.45309	0.170532	0.829079	-4.47767		ARSB	0.293896	9.8346	2.33057	0.0370071	0.797166	-4.38547
Bak1	-1.09169	0.781533	-1.75133	0.104059	0.812727	-4.20137		MYO1F	0.293876	8.50621	2.05102	0.0615541	0.797166	-4.79372
C1qtnf1	-1.09067	-0.947342	-1.02476	0.324658	0.867613	-4.68256		APH1C	0.293865	2.50628	0.646813	0.529305	0.918089	-5.44274
Mical3	-1.09056	5.21092	-4.06374	0.00141281	0.420952	-0.886058		ITGA6	-0.293836	7.86205	-1.67839	0.117765	0.816039	-5.33012
Mfsd13b	1.08842	-0.0501372	1.3357	0.205162	0.832645	-4.54014		IL1RL1	-0.293821	3.57777	-0.934344	0.367605	0.879154	-5.48448
Gm47191	-1.08834	2.78855	-2.01503	0.0656431	0.797166	-4.03067		IFT172	-0.293756	4.75074	-0.815031	0.43012	0.898991	-5.88019
Tasp1	1.08825	2.86476	2.03023	0.0638857	0.797166	-4.01991		ARL11	0.293755	4.51543	1.1991	0.252449	0.844858	-5.45331
Luc7l3	-1.0882	7.09571	-3.99652	0.00160012	0.420952	-1.18437		TMEM64	0.292995	6.2141	1.5017	0.157697	0.822763	-5.41091
Shank1	-1.08733	3.41691	-2.51095	0.0264656	0.797166	-3.35774		KLRD1	-0.292896	1.91734	-0.611358	0.551782	0.923355	-5.3411
Igflr1	-1.08724	2.36101	-2.36758	0.0345599	0.797166	-3.48863		AIM2	-0.292745	4.02113	-0.857947	0.40687	0.894965	-5.66285
Spib	1.08674	2.69963	1.99664	0.0678274	0.797166	-4.04567		GALK1	0.292695	4.4206	1.27528	0.225114	0.837149	-5.34535
Zc3hav1l	-1.08643	0.472355	-1.32881	0.207361	0.832689	-4.58399		TLR12	0.292403	4.20199	1.22467	0.242998	0.840887	-5.34975
Lime1	-1.08635	3.98852	-3.72813	0.00264133	0.559884	-1.37629		TBC1D2B	0.292301	4.92519	1.33096	0.206674	0.832689	-5.39602
Kif7	-1.08609	-0.0365974	-1.20376	0.250705	0.843781	-4.64038		DPEP2	-0.292059	1.97103	-0.526806	0.607435	0.933549	-5.39448
Treml4	1.08549	2.32448	2.46234	0.0289808	0.797166	-3.34866		IRF2BP2	-0.291432	6.12479	-1.49107	0.160432	0.826426	-5.41374
Kif24	-1.0849	1.26473	-1.89453	0.081221	0.804833	-4.06016		AARS	0.291359	7.66755	2.12249	0.0541268	0.797166	-4.62296
Dnase1l2	-1.08371	1.15846	-1.6136	0.131249	0.822656	-4.36841		CCL5	-0.291339	1.99235	-0.532869	0.603352	0.93272	-5.39589
Pappa2	-1.0834	-0.4292	-1.08933	0.296308	0.857671	-4.68411		CLN5	0.291213	6.74953	1.92326	0.0772269	0.801579	-4.86288
Csnk2a1-ps3	-1.08323	0.687301	-1.33688	0.204789	0.832645	-4.59188		TMCO6	0.290994	5.30351	1.52531	0.151766	0.822656	-5.22514
Thsd1	1.0827	2.25088	2.19338	0.0475938	0.797166	-3.72866		CAPZB	0.290695	9.11675	2.03643	0.0631825	0.797166	-4.84831
Trem3	1.08236	3.64246	3.31203	0.00580106	0.653607	-2.05984		MSRA	0.290198	4.83301	1.36942	0.19467	0.829079	-5.32807
Pcdh8	-1.08113	-1.89319	-0.510528	0.618466	0.936787	-4.79836		EXT2	0.290178	7.20958	1.76963	0.100851	0.8113	-5.14335
Ly75	1.08047	0.890147	1.51223	0.155029	0.822656	-4.44842		PITPNM1	-0.289838	5.98367	-1.52927	0.150791	0.822656	-5.34092
Prr12	-1.08045	2.14258	-1.92282	0.077287	0.801579	-4.08664		SP2	0.288421	4.17293	1.07516	0.302368	0.85923	-5.50142
Mgst2	1.08012	1.75729	2.12561	0.0538221	0.797166	-3.79393		FZD5	-0.287855	0.645897	-0.374492	0.714235	0.957083	-5.18592
Rdh1	-1.07945	1.31943	-1.67076	0.119287	0.816447	-4.31805		SLC19A1	0.287824	5.22353	1.39654	0.186553	0.829079	-5.37713
Camk4	-1.07922	1.24357	-1.24357	0.236192	0.839283	-4.73857		NUCB1	0.287811	8.85695	2.16702	0.0499313	0.797166	-4.62034
Dzip3	-1.075	3.61623	-2.8617	0.013658	0.773747	-2.80911		KLHL21	0.287334	4.45287	1.17874	0.260179	0.846605	-5.46132
Rab9b	-1.07433	-0.155564	-1.18137	0.259172	0.846605	-4.64328		NCF2	0.286859	7.74392	1.91418	0.078469	0.801579	-4.96438
Slitrk2	-1.07428	1.81093	-1.60397	0.133362	0.822656	-4.44121		TNFAIP2	-0.286852	3.68005	-0.916592	0.376485	0.882627	-5.52591
Gspt2	-1.07358	0.273441	-1.30374	0.215529	0.835107	-4.58415		NOTCH2	0.286633	6.16123	0.879325	0.395608	0.89222	-6.10138
Enpp5	1.07287	1.02337	1.2852	0.221736	0.836011	-4.68205		IER3	-0.286192	2.00073	-0.483923	0.636703	0.940986	-5.41958
Lmtk2	-1.07236	2.62667	-2.67228	0.0195461	0.797166	-3.04752		RBM42	0.285773	7.10272	1.69246	0.115004	0.815447	-5.24768
Serping1	1.07188	0.00805346	1.15673	0.268741	0.848923	-4.67507		CD5	0.285557	-0.436941	0.268003	0.793014	0.965433	-5.01902
Mefv	1.07153	-0.310176	1.03797	0.318702	0.865516	-4.72255		PSMD8	0.285553	7.20409	1.67855	0.117734	0.816039	-5.2772
Tsks	-1.07093	-0.940281	-0.889676	0.390232	0.889162	-4.75112		TK2	0.285456	6.95765	1.94756	0.0739904	0.801579	-4.84601
Cd163	1.07079	3.72983	2.84565	0.0140804	0.773747	-2.84772		FURIN	0.28529	6.21019	1.33691	0.204779	0.832645	-5.62318
Pilrb2	1.07043	2.61223	2.50627	0.0266983	0.797166	-3.29623		PFKFB4	0.285119	6.85903	1.52293	0.152357	0.822656	-5.46227
Olr1	1.07038	0.170485	1.31936	0.210412	0.832898	-4.56702		NFE2L2	0.284577	7.74427	1.59048	0.136375	0.822656	-5.44673
Brca1	1.069	-0.816993	0.629321	0.540329	0.921143	-4.86172		BAG1	0.28405	7.215	1.77295	0.100278	0.8113	-5.1389
Grin2b	-1.06829	4.15041	-2.2188	0.0454376	0.797166	-3.9371		EXOSC8	0.28381	5.91797	1.72194	0.109402	0.813474	-5.05808
Atrnl1	-1.06802	-2.21477	-0.50571	0.621749	0.937682	-4.77385		ARHGDIA	0.283495	9.277	2.11051	0.0553101	0.797166	-4.73413
Rara	1.06725	1.25975	1.3862	0.189615	0.829079	-4.61043		PGS1	0.283312	5.88602	1.59858	0.134559	0.822656	-5.22921
Gm128	1.06712	1.83982	1.91966	0.0777168	0.801579	-4.06185		HCLS1	0.282903	6.35591	1.74174	0.105776	0.813474	-5.09251
Cpne6	-1.06662	2.2917	-1.7166	0.110398	0.813474	-4.36557		A530032D15RIK	0.282762	0.56688	0.416763	0.683831	0.951331	-5.15563
Fxyd3	-1.06607	-0.811694	-0.612827	0.55084	0.922804	-4.86306		IFRD2	-0.282704	2.64494	-0.708428	0.491517	0.912073	-5.43601
Trem1	1.06575	1.5955	1.93735	0.0753347	0.801579	-4.02324		PYCR2	0.282109	6.40807	1.55323	0.144999	0.822656	-5.36795
Ect2l	-1.06568	-0.480954	-1.22309	0.243575	0.840887	-4.59655		SLC7A6OS	0.282017	4.20143	1.13443	0.277636	0.852083	-5.44727
Tas1r3	-1.0656	-0.612526	-0.833164	0.420193	0.896647	-4.80233		TAP2	0.281871	6.5401	1.77143	0.100539	0.8113	-5.07149
Akr1c13	1.06511	1.86328	2.07952	0.0584853	0.797166	-3.85878		PLAUR	0.281424	5.29081	1.44726	0.172129	0.829079	-5.3258
Olfr1124	-1.06424	0.890651	-1.70845	0.111935	0.813474	-4.25013		RANBP10	0.281227	5.72319	1.44372	0.173104	0.829079	-5.41085
S100a6	1.06366	3.89902	2.97862	0.0109377	0.773747	-2.64047		TMEM43	0.28121	7.1757	1.80045	0.0956466	0.810615	-5.09398
Gm29094	-1.06324	0.595129	-1.34734	0.201489	0.831916	-4.58043		SRD5A3	0.281036	6.72368	1.79522	0.0965125	0.810615	-5.05692
Galnt18	-1.06229	0.325887	-1.18679	0.2571	0.846276	-4.68111		ZFYVE21	0.280825	6.65749	1.58932	0.136636	0.822656	-5.34869
Ddit4	-1.06224	0.03333	-1.42733	0.177681	0.829079	-4.47308		VAV1	0.280814	8.77869	1.83741	0.0897244	0.807448	-5.14691
Gm45140	-1.06204	3.27353	-1.49677	0.15896	0.823218	-4.80847		SLC3A2	0.280549	8.40053	2.24426	0.0433707	0.797166	-4.46613
Dnph1	-1.06153	1.24284	-1.74543	0.105113	0.812727	-4.23227		UTP3	0.280335	6.09188	1.65748	0.121979	0.816954	-5.17773
Soga3	-1.0612	2.39315	-1.21669	0.245918	0.841942	-4.94645		SLC29A1	0.280255	8.16452	1.72067	0.109638	0.813474	-5.28792
Cfap46	-1.06066	-0.355208	-1.09187	0.295234	0.857422	-4.68495		MLXIP	0.280113	6.39344	1.4762	0.164325	0.827688	-5.46988
Galnt14	-1.05985	-0.521683	-0.985889	0.342654	0.868735	-4.73193		DHRS7B	0.280004	6.25561	1.5823	0.138231	0.822656	-5.30727
Tmem121	1.05931	-0.125647	1.13044	0.279251	0.852083	-4.6832		SQSTM1	0.279888	7.99436	2.05328	0.0613059	0.797166	-4.75918
Mmp13	-1.05928	-1.82865	-0.584565	0.569111	0.927262	-4.78816		3110082I17RIK	0.279522	3.93231	0.885127	0.392589	0.890811	-5.61552
Ppargc1b	-1.05885	3.0395	-2.97016	0.0111151	0.773747	-2.59551		E430018J23RIK	-0.279233	2.93981	-0.759901	0.46123	0.903311	-5.46798
Slc25a31	1.05837	-0.361492	0.600965	0.55847	0.924425	-4.92753		OLFML2B	0.279173	5.84511	1.35514	0.199058	0.830937	-5.54313
Gm7172	-1.05837	-0.0276095	-1.25582	0.231863	0.839283	-4.60081		PLAGL2	0.278771	4.25169	1.05667	0.310407	0.862394	-5.5401
Kif26b	-1.05831	0.339086	-1.31702	0.211171	0.832997	-4.58137		HS1BP3	0.278437	5.25726	1.36398	0.196331	0.829079	-5.42453
Irs3	1.05816	1.88482	2.00092	0.0673134	0.797166	-3.96242		SELPLG	0.27833	12.2351	1.70936	0.111762	0.813474	-5.47538
Ccnb1	1.05766	2.658	2.17931	0.0488285	0.797166	-3.78221		VRK2	-0.278165	5.85153	-1.48269	0.162616	0.82695	-5.38257
Lmnb1	-1.05667	1.6849	-1.90543	0.0796837	0.803598	-4.07003		TMEM11	0.278133	5.78456	1.40053	0.185384	0.829079	-5.47604
Dnajb7	1.05625	-1.86519	0.470219	0.646195	0.94201	-4.81176		RIN3	0.277554	5.53565	1.50052	0.158	0.822763	-5.30254
Prrg1	-1.05625	0.271801	-1.52543	0.151738	0.822656	-4.40019		TNF	0.277453	2.40524	0.685476	0.505401	0.914295	-5.3968
Gpr4	1.05598	0.449938	0.990731	0.340374	0.868133	-4.84052		PKIB	-0.277304	5.45304	-1.46579	0.167097	0.827688	-5.33485
Gm5373	-1.05332	-0.16318	-1.21328	0.247175	0.843781	-4.62163		MED16	0.27719	5.06327	1.29814	0.21739	0.836011	-5.46477
Etl4	-1.05308	0.254962	-1.31164	0.212929	0.832997	-4.57697		CD36	0.27707	3.35823	0.816821	0.429133	0.898887	-5.525
Qser1	-1.05299	2.00308	-1.85567	0.0869216	0.807375	-4.16116		B3GALT4	0.276956	4.92427	1.22438	0.243105	0.840887	-5.52021
Faxc	-1.05278	-0.302084	-1.11554	0.285347	0.853848	-4.67529		WDR62	-0.276746	2.44532	-0.541728	0.597411	0.932411	-5.48702
2010109A12Rik	-1.05236	0.502451	-1.47832	0.163766	0.827093	-4.45368		STAT6	0.276667	7.89619	1.90592	0.0796163	0.803598	-4.98813
Olfr1152	-1.05228	1.87365	-1.89047	0.0818007	0.804833	-4.10307		DYM	0.276516	5.34045	1.27268	0.226006	0.837761	-5.551
Ythdc2	-1.05225	3.60874	-2.59378	0.0226593	0.797166	-3.24778		EXTL3	0.276448	7.33637	1.96337	0.0719507	0.801579	-4.85527
Nfe2	1.05193	3.70168	3.10875	0.00853918	0.701471	-2.40419		1700037C18RIK	0.276275	3.39691	0.70704	0.492351	0.912073	-5.61251
Sobp	-1.04933	1.57936	-1.97484	0.0705033	0.799555	-3.97841		TIMP2	0.276206	9.07281	1.92981	0.0763418	0.801579	-5.01727
Zfp953	-1.049	0.745917	-1.55803	0.143862	0.822656	-4.39658		FTH1	0.275918	10.7005	1.6274	0.128269	0.822656	-5.54272
Pcdhga4	1.04876	1.76665	1.95076	0.0735723	0.801579	-4.01982		ANKRD22	0.275407	-0.353569	0.229781	0.821933	0.97073	-5.0327
Agrn	-1.04833	4.11297	-3.69267	0.00282342	0.561233	-1.44199		CH25H	-0.275361	1.44875	-0.502255	0.624109	0.938737	-5.29999
Myt1l	-1.04818	3.36497	-1.72369	0.109077	0.813474	-4.52566		TCTN1	0.275341	3.75777	1.03266	0.321088	0.86656	-5.43831
Srrm3	-1.04792	4.37229	-4.1767	0.00114722	0.406049	-0.632185		SGTA	0.275275	6.79862	1.35708	0.198457	0.82939	-5.67226
Pcgf3	-1.04743	3.73604	-3.12562	0.0082695	0.701157	-2.37894		ARF3	0.274965	6.90999	1.85083	0.0876578	0.807448	-4.9921
mt-Nd3	-1.04713	2.09414	-1.87391	0.0842031	0.804833	-4.14685		CAR9	-0.274931	0.813532	-0.391022	0.702282	0.954574	-5.21257
Gm35315	1.04694	-0.244019	1.02279	0.325551	0.867613	-4.73815		OGFR	0.274927	5.40005	1.43533	0.175435	0.829079	-5.36251
Enpp6	-1.04674	0.219459	-1.14422	0.273705	0.852083	-4.70169		SMCR8	0.274787	4.42788	1.12066	0.283241	0.852944	-5.51705
Gm6505	1.0457	-1.01609	0.739549	0.473064	0.906989	-4.79811		MNT	-0.274716	2.96829	-0.78798	0.445211	0.89924	-5.45448
Gal3st3	-1.04545	1.05867	-1.78995	0.097392	0.810615	-4.17053		ASL	-0.274569	5.53823	-1.42599	0.178059	0.829079	-5.40214
Il23a	-1.04527	-0.038191	-1.22307	0.24358	0.840887	-4.62318		ZFP324	0.274501	3.86326	0.799111	0.438961	0.89924	-5.66678
Ltb	1.04432	3.4194	3.00231	0.0104559	0.773747	-2.56049		ISG20L2	0.274225	3.4539	0.868728	0.401164	0.893961	-5.50828
Snrnp70	-1.04288	5.83933	-4.15993	0.00118316	0.406049	-0.778751		RNH1	0.274222	7.12195	1.65696	0.122085	0.816954	-5.30093
Rs1	-1.04255	-0.418128	-1.11872	0.284036	0.853162	-4.6674		PIK3CB	0.274117	5.77976	1.38994	0.188503	0.829079	-5.48884
Olfr731	-1.04232	1.63982	-1.63323	0.127027	0.822051	-4.38897		CMTM7	0.274116	7.94675	1.78125	0.0988585	0.810615	-5.18323
Cyp2s1	1.04131	-0.747238	0.860429	0.405552	0.894965	-4.78161		LGI4	-0.274107	5.35891	-1.40406	0.184354	0.829079	-5.39636
Gfod1	-1.04083	1.03685	-1.15961	0.267609	0.848786	-4.79308		SLC16A10	-0.274021	3.33612	-0.785341	0.446701	0.899436	-5.54456
Slc28a2	1.04057	1.05017	1.57325	0.140308	0.822656	-4.40337		RCC2	0.273932	5.84313	1.49765	0.158735	0.823218	-5.35977
Gm14419	1.04031	-1.56788	0.663691	0.518791	0.916285	-4.78274		PSMG3	0.273649	4.71357	1.0321	0.321338	0.86656	-5.67529
Rab15	-1.03977	1.44354	-1.71658	0.110402	0.813474	-4.27667		CCDC162	0.273336	3.42822	0.925407	0.372057	0.880741	-5.45434
Cers4	-1.03936	4.11583	-3.18146	0.00743584	0.696689	-2.32085		CCDC107	0.273141	5.99238	1.39574	0.186789	0.829079	-5.51642
Gm15542	-1.03915	1.81683	-1.41533	0.181097	0.829079	-4.65348		HSPA1A	-0.273029	-0.927248	-0.190756	0.851741	0.97883	-4.95873
Nox4	-1.03889	0.0550363	-1.34087	0.203526	0.832645	-4.54193		GOT1	0.273014	5.48495	1.50794	0.156112	0.822656	-5.28324
Zfp26	-1.03733	4.20422	-3.50336	0.00403561	0.604114	-1.77492		D830030K20RIK	-0.272919	4.30514	-0.990018	0.340709	0.868133	-5.61897
Lrrc17	-1.03719	1.5331	-1.1999	0.25215	0.844662	-4.81742		PWP2	0.272885	3.9967	0.999742	0.33616	0.867613	-5.5293
Tubb2b	-1.03664	1.34467	-1.79194	0.0970587	0.810615	-4.18356		GPR137B-PS	0.27282	6.37025	1.83681	0.0898171	0.807448	-4.95169
1700088E04Rik	-1.03625	-0.251076	-1.18475	0.257881	0.846605	-4.63437		GAS2L1	0.272634	4.58063	1.03923	0.31814	0.865137	-5.63817
Pde6a	-1.03502	1.41967	-1.56419	0.142415	0.822656	-4.44395		ISY1	0.272556	4.5004	0.904275	0.382734	0.886309	-5.74468
Gck	1.03495	-0.342161	1.04403	0.315995	0.864978	-4.714		SF3B5	0.272382	5.49112	1.26195	0.229719	0.837761	-5.59328
Gm4332	-1.03489	1.29786	-1.22002	0.244696	0.841942	-4.77767		SMO	-0.272275	4.59169	-1.12913	0.279785	0.852083	-5.55032
Ptpn5	-1.0348	2.02838	-1.46816	0.166461	0.827688	-4.62341		SPHK2	0.272043	5.86498	1.40962	0.18274	0.829079	-5.47843
Rasd2	-1.03445	-0.108766	-1.27037	0.226801	0.837761	-4.5856		TMCC3	-0.271915	7.32291	-1.35941	0.197736	0.829079	-5.72139
Tmem95	-1.03389	-1.85326	-0.510552	0.61845	0.936787	-4.80434		FBXO6	0.2718	5.51189	1.33658	0.204882	0.832645	-5.50779
Cd3g	-1.03342	0.474742	-1.49286	0.15997	0.82605	-4.44096		CTSE	0.271403	6.66257	1.7584	0.102808	0.812727	-5.10527
Zfp40	1.0334	2.20195	2.07325	0.0591483	0.797166	-3.89125		ESPN	-0.271357	0.567733	-0.424958	0.678	0.949083	-5.15459
Gm12691	-1.0334	0.144025	-1.34181	0.203228	0.832645	-4.54778		ABTB1	0.271229	6.45676	1.70816	0.11199	0.813474	-5.15477
Tagln	-1.0331	-0.582128	-1.01919	0.327193	0.867613	-4.71433		TRPM2	-0.271108	4.99297	-1.14167	0.274723	0.852083	-5.62852
Cntln	-1.03305	1.29753	-1.61008	0.132018	0.822656	-4.38284		FAM83G	-0.270675	1.74422	-0.438704	0.668269	0.947234	-5.38483
Syt6	-1.03282	2.2306	-1.98384	0.0693874	0.799555	-4.0133		TAPBP	0.270628	9.17842	2.10858	0.0555031	0.797166	-4.73286
Olfr351	-1.03272	0.321777	-1.22857	0.24158	0.840887	-4.64805		LCP1	0.270614	9.70098	1.96625	0.0715851	0.801579	-4.98748
Gm16580	-1.03245	-0.658944	-1.05324	0.311917	0.86294	-4.68761		BUD13	0.270281	4.26152	1.00565	0.333416	0.867613	-5.59226
Trim30c	1.03213	0.923727	1.65277	0.122945	0.816954	-4.31047		RPL29	-0.270188	2.37604	-0.674498	0.512123	0.915361	-5.39884
Dgkb	1.03203	-0.122124	1.06609	0.306293	0.861536	-4.72283		MSH5	-0.269773	5.53184	-1.36309	0.196603	0.829079	-5.48027
Grik5	-1.03181	4.10576	-3.30765	0.00584954	0.653607	-2.10127		NAIF1	-0.269444	4.23992	-1.02845	0.322987	0.867072	-5.5659
Vpreb3	1.0318	2.26036	1.83012	0.0908656	0.810615	-4.21908		YKT6	0.269437	6.08056	1.53881	0.148463	0.822656	-5.34214
Olfr678	-1.03006	0.617137	-1.45563	0.16984	0.828732	-4.48225		PANK4	-0.269223	4.70709	-1.02334	0.325302	0.867613	-5.68481
Olfr1349	-1.02983	-0.325281	-1.04115	0.317278	0.865003	-4.71943		RRAGC	0.268923	6.91441	1.68221	0.11701	0.816039	-5.24434
Cd300lb	1.02937	4.13677	3.5866	0.00344812	0.574524	-1.62329		PRELID2	0.268701	3.90688	0.992752	0.339426	0.868133	-5.5132
Adamts19	-1.02837	0.736528	-1.45006	0.171359	0.829079	-4.496		ATP1B3	0.268576	8.77191	1.70641	0.112321	0.813975	-5.34377
Gm15425	-1.02831	-0.167043	-1.16009	0.267421	0.848786	-4.65864		PTBP1	0.268095	6.78526	1.87413	0.0841696	0.804833	-4.94327
Ccdc177	-1.02812	1.13004	-1.82086	0.0923332	0.810615	-4.13924		IL16	0.267837	8.03353	1.96988	0.0711264	0.801579	-4.89621
Svep1	1.02781	2.10847	1.61904	0.130066	0.822656	-4.46496		BLVRB	0.267705	4.75967	1.26526	0.228568	0.837761	-5.43646
Nfasc	-1.02751	3.64268	-2.77586	0.0160713	0.782081	-2.95304		IL27	-0.267549	1.84685	-0.553321	0.589681	0.932234	-5.35647
Rbm41	-1.02721	1.32749	-1.48279	0.162589	0.82695	-4.52369		ADCY7	-0.266982	7.08816	-1.64369	0.124827	0.819047	-5.31777
Rgs6	-1.02714	0.136126	-0.993689	0.338987	0.868133	-4.79564		EIF3D	0.266933	6.30564	1.41164	0.182156	0.829079	-5.54241
Klhl23	-1.02706	2.75745	-2.21322	0.0459029	0.797166	-3.74511		HMGA2	0.26638	4.2595	0.861011	0.405243	0.894965	-5.71874
Dcx	-1.02627	1.33589	-1.0667	0.306027	0.861536	-4.90231		FAM110A	0.266318	6.64734	1.44632	0.172386	0.829079	-5.54124
Gramd4	-1.02601	4.77942	-3.59486	0.00339476	0.574524	-1.6741		CKB	0.266016	9.26528	1.88792	0.082166	0.804833	-5.09211
Setd1b	-1.02523	3.13002	-1.94355	0.0745159	0.801579	-4.17813		ESPL1	-0.266	4.304	-0.940019	0.364797	0.87887	-5.66481
Olfr1310	-1.02372	1.78938	-1.64969	0.12358	0.817368	-4.38644		SIGLECH	0.265776	9.49295	1.67633	0.118176	0.816039	-5.4222
Ddn	-1.02339	-0.171036	-1.12412	0.281825	0.852083	-4.68195		LRRC61	0.265631	5.04543	0.990069	0.340685	0.868133	-5.79079
Lyrm7	-1.02332	2.96819	-2.57221	0.0235959	0.797166	-3.21929		SLC38A10	0.265537	7.59919	1.77671	0.0996336	0.8113	-5.16502
Cldn12	-1.02219	1.93545	-1.92356	0.0771866	0.801579	-4.06686		SOCS1	0.265462	2.99847	0.745491	0.469589	0.905522	-5.49
Psg23	-1.02094	-0.0012662	-1.2403	0.237357	0.839283	-4.61386		SMAD7	0.265329	4.42512	0.83796	0.417592	0.895691	-5.78135
Serpinb8	1.0209	0.910344	1.10635	0.289154	0.854493	-4.82005		DGKD	0.265269	6.69043	1.58037	0.138671	0.822656	-5.36505
Meis2	-1.02083	2.82193	-2.55422	0.0244059	0.797166	-3.23637		NCAPH	0.265159	5.34745	1.24938	0.234129	0.839283	-5.58034
Elovl2	-1.02068	1.73085	-1.51847	0.153465	0.822656	-4.52885		P2RX1	0.265121	5.83763	1.47229	0.16536	0.827688	-5.39247
Stx19	-1.0205	0.275504	-1.24064	0.237236	0.839283	-4.63676		ISG15	0.265058	2.355	0.608704	0.553485	0.9238	-5.43234
Tro	-1.02048	3.67247	-2.2849	0.0402545	0.797166	-3.75005		TBL3	-0.265015	5.54694	-1.18798	0.256648	0.846048	-5.69009
Cd79a	1.02032	3.54234	2.65598	0.020156	0.797166	-3.14024		GNB2	-0.2647	5.87783	-1.58612	0.137361	0.822656	-5.24646
C130026I21Rik	-1.01973	1.5462	-1.41067	0.182439	0.829079	-4.62636		COPZ2	0.264491	4.18561	1.02731	0.323504	0.867371	-5.55163
Pnma3	-1.01946	-0.136353	-1.11414	0.285921	0.854493	-4.68922		CDK10	-0.264198	5.12574	-1.4315	0.176506	0.829079	-5.31481
Zfand4	1.0194	0.107089	0.92499	0.372266	0.880945	-4.83818		GGA3	-0.264057	5.46352	-1.42227	0.179113	0.829079	-5.39295
Fpr2	1.01919	2.5388	2.50066	0.02698	0.797166	-3.30145		HIVEP3	0.264052	5.3519	1.51349	0.154711	0.822656	-5.25102
Olfr1276	-1.01856	-0.3407	-1.18458	0.257944	0.846605	-4.62911		PCTP	-0.264032	3.2655	-0.81945	0.427687	0.898152	-5.50143
Slco1c1	-1.01816	1.62336	-1.51414	0.154549	0.822656	-4.52166		ZFP395	-0.263872	2.08048	-0.416057	0.684334	0.951664	-5.46272
Adcyap1r1	-1.01806	2.59308	-2.04778	0.0619122	0.797166	-3.96194		IL6ST	0.263788	7.58633	1.18803	0.25663	0.846048	-5.94749
Epha5	-1.01704	3.72519	-2.05214	0.0614303	0.797166	-4.11896		PCK2	-0.26374	5.96242	-1.32477	0.208663	0.832898	-5.60182
Igf2bp2	-1.01699	2.79929	-2.44926	0.0296957	0.797166	-3.39613		TOB2	-0.263546	4.7044	-1.18709	0.256987	0.846097	-5.51376
Col6a1	-1.0168	1.19356	-1.13874	0.275901	0.852083	-4.82277		FTL1	0.263338	11.461	1.53839	0.148563	0.822656	-5.69513
Lrfn5	-1.01652	0.203365	-0.991066	0.340217	0.868133	-4.80337		KCNK12	0.263312	5.49251	0.988146	0.34159	0.868374	-5.88602
Iigp1	1.01649	0.546774	1.18854	0.256435	0.846048	-4.70648		PCIF1	0.263241	6.49811	1.28907	0.22043	0.836011	-5.72078
Olfr1336	-1.01639	2.4875	-1.97574	0.0703914	0.799555	-4.05035		PNKP	0.262965	5.99338	1.43119	0.176594	0.829079	-5.47109
Rnase2a	1.01594	0.162583	1.28604	0.22145	0.836011	-4.59129		RTN4RL1	0.262949	6.49633	1.78109	0.0988859	0.810615	-5.05188
Lgals3	1.01553	5.76685	3.77158	0.00243451	0.542745	-1.46883		DCAF11	0.262805	6.72632	1.71235	0.111197	0.813474	-5.18059
Olfr63	-1.01528	2.34727	-2.21783	0.0455183	0.797166	-3.70098		CCDC130	0.26232	5.04156	1.15255	0.270393	0.849803	-5.62634
Olfr287	-1.01427	-0.0445962	-1.19567	0.253741	0.845123	-4.64458		VIPR1	-0.262167	-0.0119187	-0.309034	0.762322	0.962326	-5.07948
Sh3pxd2a	1.01401	2.33899	2.07053	0.0594382	0.797166	-3.90646		SNX20	0.262095	6.36961	1.4501	0.171348	0.829079	-5.50145
Sag	-1.01393	2.34674	-2.15451	0.0510782	0.797166	-3.79024		MRPS18B	-0.26192	5.36492	-1.45892	0.168948	0.828732	-5.32715
Upb1	-1.0138	1.02268	-1.582	0.138299	0.822656	-4.39032		F13A1	0.261688	5.95796	1.19373	0.25447	0.846048	-5.75367
Cpeb1	-1.01351	0.921903	-1.34831	0.201185	0.831883	-4.6073		NRBF2	0.261672	5.64437	1.38107	0.191147	0.829079	-5.47678
Tlcd3b	-1.01312	2.18789	-2.25269	0.0427058	0.797166	-3.64324		PROX2	-0.261588	2.64407	-0.68134	0.507928	0.914736	-5.45296
Gm3095	-1.01304	-0.00791518	-1.29229	0.219344	0.836011	-4.57502		BIN1	0.261326	9.40504	1.64469	0.124618	0.819047	-5.46407
Zbed6	-1.01276	0.81134	-1.34822	0.201214	0.831883	-4.59753		UBC	0.260956	11.4767	1.60154	0.133902	0.822656	-5.6073
Kif18a	-1.01171	1.52931	-1.44066	0.173949	0.829079	-4.59109		SLC38A1	0.260866	6.09566	1.01841	0.327551	0.867613	-5.96194
Dnm1	-1.01167	4.25471	-2.73831	0.0172547	0.797166	-3.09696		CNDP2	0.260801	7.77171	1.60294	0.13359	0.822656	-5.43131
Mybpc3	-1.01131	2.70777	-2.49924	0.0270518	0.797166	-3.31329		TMEM176B	0.260583	8.98728	1.60556	0.133011	0.822656	-5.50029
Tex12	-1.0106	0.88294	-1.34934	0.200864	0.831883	-4.60775		TMC5	0.260066	0.570798	0.332112	0.745238	0.961481	-5.18253
Nxpe5	-1.00995	-0.0790765	-1.29297	0.219119	0.836011	-4.57102		TSPAN32	0.260018	4.51144	1.12753	0.280434	0.852083	-5.5307
Fam177a2	-1.00903	-0.30519	-0.328746	0.747722	0.961481	-5.01637		ELOF1	0.259987	5.40084	1.25291	0.232884	0.839283	-5.58674
Mfsd4b5	-1.00895	0.0645306	-1.25654	0.231609	0.839283	-4.60836		HK3	0.259939	6.13435	1.61127	0.131756	0.822656	-5.24972
Cacna2d2	-1.00877	1.46637	-1.64477	0.124602	0.819047	-4.36043		SAMHD1	0.259583	6.48635	1.61966	0.129932	0.822656	-5.28564
Spdl1	1.00869	-0.992599	0.675896	0.511264	0.915	-4.82571		MRPL52	0.259518	4.84679	1.30074	0.216525	0.835172	-5.41494
Aloxe3	1.00861	-0.0200285	0.759958	0.461197	0.903311	-4.91521		ZFP628	0.259424	0.379627	0.340508	0.739057	0.960441	-5.14383
Msh3	-1.00805	3.17789	-2.23123	0.044417	0.797166	-3.76543		FLNA	0.259272	6.84025	1.32485	0.208635	0.832898	-5.7172
Zfp661	-1.00712	2.67419	-2.65949	0.0200231	0.797166	-3.06886		ANO7	-0.258722	3.56148	-0.704323	0.493984	0.912138	-5.65875
Rbfox3	-1.00532	4.93533	-3.14386	0.00798739	0.701157	-2.49448		TOMT	0.258664	0.509301	0.397743	0.697444	0.9536	-5.15103
Rab40b	1.00502	-0.215296	0.928391	0.370566	0.879813	-4.79928		PF4	0.258229	3.26767	0.720833	0.48411	0.910433	-5.57244
Wdtc1	1.00476	1.91278	1.14117	0.274925	0.852083	-4.94511		CYTH4	0.258212	10.3629	1.78153	0.0988112	0.810615	-5.30249
Fmn2	-1.00475	-1.30688	-0.593299	0.56343	0.925237	-4.8212		TUBA1B	0.258139	8.44035	1.63678	0.126277	0.820628	-5.42676
Cttnbp2	-1.00468	3.44348	-2.31333	0.0382026	0.797166	-3.67398		CABIN1	0.258115	6.36003	1.60672	0.132757	0.822656	-5.28779
Mog	-1.00457	2.43413	-1.61268	0.131448	0.822656	-4.51349		DNAJC30	0.25752	5.3774	1.21668	0.245923	0.841942	-5.6236
Ngef	-1.00413	1.75027	-1.4892	0.160917	0.82693	-4.56093		KLHDC4	-0.257403	4.57221	-1.08616	0.297655	0.858706	-5.59018
4930522L14Rik	-1.00409	2.60906	-1.92484	0.0770132	0.801579	-4.13751		SLC39A1	0.257369	5.25806	0.486914	0.63464	0.940147	-6.20954
Ptn	-1.00393	3.30829	-1.69337	0.114827	0.815447	-4.55393		RNF40	0.257368	5.81767	1.46338	0.167745	0.827688	-5.40109
Erbb3	-1.00331	0.809833	-1.02851	0.322958	0.867072	-4.86509		SLC9A3R1	0.257352	6.0653	1.4797	0.163402	0.82695	-5.41889
Slc26a6	-1.00203	3.0315	-1.93342	0.075858	0.801579	-4.18467		TBRG4	-0.257318	3.39748	-0.795754	0.44084	0.89924	-5.5517
Gpat3	1.00164	0.489324	1.18784	0.256703	0.846048	-4.69996		SPNS3	0.257276	5.14634	1.24732	0.234861	0.839283	-5.54173
Olfr152	-1.00157	0.562481	-1.52439	0.151993	0.822656	-4.41653		TSPYL3	0.257114	4.30051	0.883544	0.393411	0.891047	-5.71103
Nova1	-1.00147	3.82596	-3.6237	0.003215	0.574524	-1.54649		SLCO2B1	0.256503	10.673	1.81548	0.0931966	0.810615	-5.26278
Cic	-1.00112	4.1489	-3.70942	0.00273587	0.561233	-1.41673		EML3	0.2565	5.32662	1.3835	0.190421	0.829079	-5.41407
Gm44041	-1.00025	0.501733	-1.26631	0.228205	0.837761	-4.63675		HPS6	-0.256262	3.96928	-0.835511	0.418919	0.89599	-5.66764
Ect2	0.999741	1.36531	1.30947	0.213641	0.832997	-4.69537		OS9	0.256097	8.12576	1.42238	0.179083	0.829079	-5.70076
Gsta3	0.999681	-0.405246	1.03544	0.319836	0.866408	-4.71797		AEBP2	-0.255889	4.06317	-0.943155	0.363252	0.877961	-5.59971
Olfr1175	-0.99908	-0.141468	-1.13684	0.276665	0.852083	-4.67528		KDM4A	0.255771	3.31793	0.594404	0.562714	0.925237	-5.66319
Rgs9	-0.998634	1.65659	-1.37702	0.192365	0.829079	-4.67123		SDC4	0.255498	5.21343	0.803259	0.436646	0.89924	-5.99373
Cd69	0.997409	0.181115	1.03024	0.322178	0.86688	-4.78227		PCBP1	0.255481	7.42433	1.53722	0.148848	0.822656	-5.49575
Nek11	-0.996582	-0.844884	-0.941338	0.364146	0.878246	-4.73329		ALKBH5	0.255137	5.74542	0.80159	0.437576	0.89924	-6.09811
Robo1	0.996454	-0.0762495	1.10497	0.289731	0.854493	-4.70465		RABAC1	0.254962	7.58133	1.39192	0.187916	0.829079	-5.701
Mmp17	-0.995819	1.90117	-1.79294	0.0968914	0.810615	-4.22705		AKT1	0.254846	7.77994	1.61426	0.131104	0.822656	-5.41591
Pnldc1	-0.994503	0.0210595	-0.97562	0.347526	0.871745	-4.79547		RCBTB2	0.254668	7.2313	1.29433	0.21866	0.836011	-5.79277
Dkk3	0.994313	-0.128903	1.19079	0.255582	0.846048	-4.64058		TOLLIP	0.2546	6.58554	1.70798	0.112023	0.813474	-5.17093
Nrxn2	-0.99428	3.44881	-2.67609	0.019406	0.797166	-3.097		SLC37A1	-0.254537	2.21948	-0.610995	0.552015	0.923468	-5.40274
Zfp493	-0.994261	-0.138317	-1.04171	0.317029	0.865003	-4.73902		RRP9	-0.254438	4.76116	-1.22824	0.241701	0.840887	-5.48111
Zfp354b	0.994073	-0.122867	0.846869	0.41279	0.895691	-4.85272		MED22	0.254195	6.81385	1.56846	0.141417	0.822656	-5.39528
Lrrc73	-0.993181	-0.389403	-1.13545	0.277227	0.852083	-4.65736		EFHD2	0.253875	9.81618	1.87697	0.083754	0.804833	-5.13338
Coro2a	0.991346	4.35827	3.87815	0.00199447	0.479139	-1.13865		RPL36A	-0.253372	4.24226	-1.04316	0.316384	0.864978	-5.55214
Olfr1221	-0.990969	0.376739	-1.35918	0.197808	0.829079	-4.55007		ROGDI	0.253342	7.96294	1.89308	0.0814282	0.804833	-5.01278
B9d1	-0.990848	0.737027	-1.4271	0.177745	0.829079	-4.51918		NSUN4	0.253172	4.46256	0.928866	0.37033	0.879813	-5.71313
Rhag	0.9897	0.421196	1.32909	0.207273	0.832689	-4.57873		PPM1F	0.2531	6.22318	1.42492	0.178364	0.829079	-5.51407
Cdca7l	0.989692	2.56169	2.1849	0.0483341	0.797166	-3.765		CDC42SE1	0.2529	7.62492	1.6512	0.123269	0.816954	-5.35166
Tamalin	-0.989608	0.629025	-1.48525	0.161948	0.82695	-4.45638		NRGN	0.252885	1.57298	0.447271	0.662236	0.946324	-5.34707
Cdc42bpg	-0.989125	0.196475	-1.39741	0.186298	0.829079	-4.50613		IGTP	0.252647	6.31146	1.57697	0.13945	0.822656	-5.3227
Exo1	-0.987597	0.196295	-0.843849	0.414414	0.895691	-4.89541		TREM2	0.252526	10.157	1.56464	0.142309	0.822656	-5.60996
Gria4	-0.987519	2.58479	-2.09877	0.0564941	0.797166	-3.88966		CLPTM1	0.251955	8.41816	1.69152	0.115187	0.815876	-5.34628
5830417I10Rik	-0.986509	0.299835	-1.42293	0.178926	0.829079	-4.49155		MGAT4A	-0.251788	6.65221	-1.46995	0.165984	0.827688	-5.51166
4930438A08Rik	0.98631	1.90929	1.73062	0.1078	0.813474	-4.30317		SDF4	0.251703	8.53636	1.80943	0.0941764	0.810615	-5.17687
Fam168a	-0.986147	5.43941	-2.96251	0.0112778	0.773747	-2.89873		ASCC1	0.25135	5.15576	1.21885	0.245123	0.841942	-5.57678
Marveld1	0.985482	2.11017	2.2211	0.0452471	0.797166	-3.68214		RNF130	0.25129	9.02358	1.87206	0.0844745	0.804833	-5.10553
Camk1g	-0.985385	-0.614853	-0.948909	0.360429	0.877266	-4.74704		ASCC2	0.251284	5.21391	1.35111	0.200311	0.831883	-5.43198
Doc2g	-0.985141	1.55982	-1.91614	0.0782001	0.801579	-4.05006		TRIM8	0.251043	8.01047	1.61238	0.131514	0.822656	-5.43473
Tmtc2	0.984687	-0.291786	1.12213	0.282636	0.852247	-4.67435		MMP2	0.251041	6.13281	1.55098	0.145536	0.822656	-5.33343
Tbc1d10c	0.983801	3.22716	2.41865	0.0314358	0.797166	-3.48225		SH2B3	0.250919	7.36937	1.69212	0.11507	0.815447	-5.27196
Ciita	0.983465	1.19859	1.36043	0.197423	0.829079	-4.63206		INTS3	-0.250692	4.98421	-1.05419	0.311499	0.862563	-5.71758
Rab11fip4	-0.983361	2.6831	-2.45805	0.0292134	0.797166	-3.37406		LIMD2	0.250017	9.1519	1.7505	0.104206	0.812727	-5.2971
Pstpip1	0.983247	2.29824	1.91191	0.0787823	0.801966	-4.11503		INTS12	0.249969	4.77438	1.18938	0.256119	0.846048	-5.52586
Prkce	-0.98191	3.26847	-2.13866	0.0525668	0.797166	-3.91576		MYBBP1A	-0.249332	5.56855	-1.24275	0.236483	0.839283	-5.63157
1700019D03Rik	0.980671	1.04398	0.919062	0.375241	0.882483	-4.98215		SPG21	0.249301	7.08557	1.81572	0.0931588	0.810615	-5.06281
Gcfc2	0.980103	3.34572	2.77218	0.0161837	0.782081	-2.93146		INPP5D	0.249279	9.42234	2.06399	0.0601396	0.797166	-4.81723
Dmwd	-0.979941	1.55524	-1.82549	0.0915966	0.810615	-4.15995		RPL4	0.249168	8.25808	1.52361	0.152188	0.822656	-5.57422
Prr18	-0.979782	1.02001	-1.546	0.146726	0.822656	-4.42857		OLFML3	0.249112	10.7149	1.87624	0.0838612	0.804833	-5.17041
Acap1	0.979729	3.82377	2.85365	0.0138682	0.773747	-2.84381		TMEM97	0.248825	5.15518	1.23355	0.23978	0.840887	-5.55976
Pkia	-0.979574	1.762	-1.56302	0.142689	0.822656	-4.48247		LPXN	0.248821	7.63058	1.65162	0.123182	0.816954	-5.35149
Mxd1	0.979371	5.8117	5.15382	0.000201754	0.181755	0.9397		CTSL	0.248556	8.58815	1.60981	0.132077	0.822656	-5.47357
Gm47853	-0.977833	1.07635	-1.60581	0.132956	0.822656	-4.37097		COMTD1	0.248493	5.83272	1.09025	0.295917	0.857671	-5.84528
Dusp15	-0.977552	0.498248	-1.03354	0.320688	0.866408	-4.81253		ATG7	0.248305	5.10779	1.0656	0.306505	0.861536	-5.73148
Olfr460	0.977343	-0.386098	1.07779	0.301234	0.85923	-4.69262		ORAI3	0.247941	6.59815	1.52115	0.152797	0.822656	-5.43574
Gm7102	0.975058	0.221253	1.34209	0.203141	0.83264	-4.55246		PKIG	0.247861	7.40699	1.38395	0.190284	0.829079	-5.697
Fam107a	-0.974738	-0.558195	-0.963922	0.353136	0.873594	-4.74365		CX3CR1	0.247626	11.1828	1.13664	0.276744	0.852083	-6.18589
Dhtkd1	-0.973563	2.42175	-2.25608	0.0424415	0.797166	-3.65273		NOD2	0.247518	3.81249	0.898119	0.385883	0.887088	-5.57392
Zbed5	-0.973238	2.33399	-1.90685	0.0794865	0.803598	-4.12944		TMEM119	0.247365	12.2854	1.69572	0.114372	0.815447	-5.49705
Gm18716	-0.973112	1.62807	-1.60876	0.132309	0.822656	-4.41815		MKNK1	0.247273	7.96024	1.57472	0.139969	0.822656	-5.48426
Celf6	0.973062	-0.593891	0.86856	0.401253	0.893961	-4.79153		ZC3HAV1	0.24718	6.1921	1.44245	0.173455	0.829079	-5.48715
Chrnb2	-0.97287	1.55096	-1.68048	0.117351	0.816039	-4.32854		LDHA	0.24712	8.46768	1.54139	0.147836	0.822656	-5.56237
Slc4a10	0.972823	1.19007	1.41053	0.182477	0.829079	-4.58177		LCA5L	0.246389	3.74027	0.851505	0.410306	0.894965	-5.59387
Tmem130	-0.971714	2.12619	-1.85317	0.0873017	0.807448	-4.17453		XBP1	0.246307	9.30854	1.89381	0.0813238	0.804833	-5.08489
Cacng4	-0.971206	1.05824	-1.17479	0.2617	0.846605	-4.77508		MYO9B	-0.246303	4.32544	-1.03905	0.318218	0.865137	-5.57636
Olfr716	-0.969643	0.0151688	-1.15719	0.268561	0.848923	-4.67501		PIK3CD	0.246114	7.18773	1.73822	0.106413	0.813474	-5.18847
Gm10108	-0.969638	0.478041	-1.20019	0.252041	0.844662	-4.68652		RPL32	0.24576	6.97096	1.24618	0.235263	0.839283	-5.82521
Grip2	-0.969541	6.51239	-1.76729	0.101255	0.8113	-5.0643		ATP8A2	-0.24521	1.93345	-0.34232	0.737726	0.960344	-5.4551
Gm48119	-0.968448	3.21049	-2.32807	0.0371781	0.797166	-3.62269		APEX1	0.245194	6.24051	1.46931	0.166154	0.827688	-5.45854
Plec	-0.96772	3.69356	-2.65625	0.0201459	0.797166	-3.16083		PTPN6	0.245191	9.12159	1.53573	0.149209	0.822656	-5.60427
Sh3pxd2b	-0.967673	2.02935	-1.81061	0.0939836	0.810615	-4.22112		TSPAN4	0.244893	7.79353	1.52617	0.151555	0.822656	-5.53955
Ms4a1	0.967382	2.10442	1.39013	0.188446	0.829079	-4.72458		GNS	0.244664	9.83233	2.00086	0.0673203	0.797166	-4.93748
Trib3	-0.966703	-0.236267	-0.733663	0.476521	0.908425	-4.89124		CASP4	-0.24452	3.19562	-0.603318	0.556951	0.924425	-5.62992
Vwa5b2	-0.966472	1.9058	-1.88721	0.0822689	0.804833	-4.11129		KLHL6	0.244295	7.74495	1.67745	0.117951	0.816039	-5.32275
Akap6	0.966111	1.41449	1.13526	0.277301	0.852083	-4.86517		GPATCH3	-0.243864	4.8142	-0.987852	0.341729	0.868534	-5.74476
Sp8	-0.965764	1.93139	-1.86923	0.0848927	0.804833	-4.1366		STON2	0.243833	2.78458	0.540214	0.598424	0.932411	-5.56263
Ltbp3	-0.965297	3.8805	-3.17414	0.00754013	0.696689	-2.3099		TOP3A	0.243769	5.01234	1.13975	0.275496	0.852083	-5.63291
Olfr709-ps1	-0.96496	0.155107	-1.20827	0.249027	0.843781	-4.65002		ATG4D	-0.243475	5.68908	-1.35098	0.200353	0.831883	-5.5236
Tenm2	-0.964764	1.66804	-1.27718	0.224463	0.836887	-4.76917		PLD3	0.24343	7.83222	1.36865	0.194903	0.829079	-5.7495
Nckap5	-0.964741	1.08164	-1.54077	0.147987	0.822656	-4.4376		PPIA	0.243318	10.0221	1.57232	0.140522	0.822656	-5.59363
Ppfia2	-0.964002	2.55433	-1.92627	0.0768189	0.801579	-4.1253		AS3MT	0.242903	6.41759	1.27567	0.224982	0.837091	-5.72625
Zswim9	0.963717	1.07903	1.72704	0.108458	0.813474	-4.24077		HYOU1	0.242617	6.06863	0.999323	0.336355	0.867613	-5.97582
Pou3f1	0.963259	0.178667	1.12386	0.281929	0.852083	-4.71714		PTTG1IP	0.242428	8.65171	1.73387	0.107205	0.813474	-5.29691
Nlgn2	-0.962522	2.86475	-2.33933	0.0364135	0.797166	-3.56788		CRTC2	-0.242284	5.99868	-1.53218	0.150077	0.822656	-5.33985
Adamtsl2	-0.961961	2.42637	-2.15007	0.0514908	0.797166	-3.80344		PPP1R14B	0.242185	5.70109	1.1276	0.280404	0.852083	-5.78279
Mfsd2a	0.961959	1.36654	1.51855	0.153446	0.822656	-4.48975		PRR14	0.241735	6.5241	1.40337	0.184554	0.829079	-5.58202
Degs2	-0.96157	0.0459239	-1.03886	0.318305	0.865137	-4.76233		ZC3H12A	-0.241626	1.52135	-0.450085	0.660259	0.946324	-5.33496
Nhsl1	-0.96133	0.623291	-1.43602	0.175241	0.829079	-4.50174		TRPV2	0.241049	6.95574	1.51433	0.154501	0.822656	-5.48419
Pram1	0.961267	2.8741	2.29077	0.0398222	0.797166	-3.63827		PNRC1	0.240887	8.16257	1.70191	0.113181	0.81488	-5.31554
Camk2n1	-0.960154	2.74129	-1.85324	0.0872899	0.807448	-4.24932		RPS13	0.240815	5.51048	1.21724	0.245714	0.841942	-5.64862
Proser2	0.959969	0.334943	1.37536	0.192866	0.829079	-4.53238		GM5617	0.240568	3.08595	0.676514	0.510885	0.915	-5.55762
Eme1	-0.959729	-2.01654	-0.496752	0.627877	0.939584	-4.79368		ZFP513	0.240488	5.46743	1.32306	0.209213	0.832898	-5.51608
Entpd2	0.959047	0.583531	0.998204	0.336877	0.867613	-4.85312		LMBR1L	-0.240479	4.11394	-0.977741	0.346516	0.870797	-5.58161
Wnt7b	-0.958961	0.0532013	-0.98526	0.342951	0.868735	-4.79062		ABCF1	-0.239946	6.12409	-1.38596	0.189686	0.829079	-5.55066
Naf1	0.958281	-0.618404	0.88877	0.3907	0.88966	-4.77807		CRYBA4	0.239935	4.76062	0.995504	0.338137	0.868133	-5.7227
Zfp54	0.95733	1.17855	1.29154	0.219599	0.836011	-4.69065		SUSD3	0.23968	9.09527	1.62802	0.128137	0.822656	-5.47363
Cplx2	-0.957041	2.42015	-1.99576	0.067934	0.797166	-4.01603		VAC14	0.239633	5.79756	1.3132	0.212419	0.832997	-5.58708
Xlr3b	-0.956182	3.28646	-1.2367	0.238648	0.840741	-5.11624		PTPN7	-0.239334	1.17646	-0.425069	0.677922	0.949083	-5.27523
Olfr1278	-0.955995	1.1479	-1.44511	0.17272	0.829079	-4.53978		OTUB1	0.239247	6.76167	1.34742	0.201463	0.831916	-5.68076
Drc1	-0.955687	-0.223901	-1.1584	0.268087	0.848923	-4.65601		PSMB10	0.239123	6.69176	1.30748	0.214296	0.83344	-5.72192
1700029J07Rik	-0.955683	0.354426	-0.797939	0.439616	0.89924	-4.94876		PLXDC2	0.238884	9.29226	1.75716	0.103027	0.812727	-5.29366
Fam169a	-0.955521	0.310863	-1.1067	0.28901	0.854493	-4.74115		TNFRSF1A	0.238826	7.20789	1.39629	0.186626	0.829079	-5.66385
Inca1	-0.955195	-0.385098	-0.982009	0.344489	0.869914	-4.7488		TNFRSF21	0.238758	8.7082	1.73936	0.106206	0.813474	-5.29175
Mex3a	0.955023	1.1411	1.15935	0.267712	0.848786	-4.80565		RAMP3	-0.238704	-0.114826	-0.297212	0.771125	0.962478	-5.06463
Sema5b	-0.954603	-0.131822	-0.800282	0.438307	0.89924	-4.87637		2900026A02RIK	0.238665	2.9652	0.599773	0.559239	0.924425	-5.57503
Prom1	0.954424	1.63587	1.88883	0.0820356	0.804833	-4.08889		EYA3	-0.23857	3.34382	-0.692515	0.501119	0.914295	-5.61099
Cxadr	-0.954138	0.65998	-1.46497	0.167316	0.827688	-4.47825		TWF2	0.238129	8.10538	1.40045	0.185407	0.829079	-5.72784
Fam20a	-0.954085	0.755905	-1.3338	0.205767	0.832689	-4.606		TBL2	-0.238029	5.2941	-0.906221	0.381742	0.886309	-5.92452
Flrt1	-0.953522	2.16153	-1.7089	0.111849	0.813474	-4.35942		RPLP0	-0.237841	4.78307	-1.10728	0.288767	0.854493	-5.61795
Celsr3	-0.952902	3.36831	-2.49985	0.0270205	0.797166	-3.37136		RBKS	0.237804	3.02128	0.66673	0.516911	0.916285	-5.5477
Nectin3	-0.952003	0.34548	-1.08766	0.297019	0.858022	-4.75562		MRPL2	0.2376	5.55149	1.2801	0.223467	0.836442	-5.58328
Tspoap1	-0.951647	3.91788	-2.94422	0.0116768	0.773747	-2.70419		RPS15	0.237524	5.67421	1.1905	0.255692	0.846048	-5.70901
ENSMUST00000096862	-0.951038	2.32207	-2.23163	0.0443851	0.797166	-3.68156		AKNA	0.237363	7.87489	1.48449	0.162144	0.82695	-5.60173
Gprc5c	0.950572	2.08174	1.73485	0.107026	0.813474	-4.32054		TMEM132A	-0.237249	4.73243	-0.952974	0.358444	0.875251	-5.7574
Acan	0.950331	-2.799	0.414327	0.685568	0.951953	-4.75338		TRAFD1	-0.237096	6.28383	-1.41731	0.180528	0.829079	-5.53356
Slc30a3	0.949821	-0.844803	0.679207	0.509234	0.914736	-4.84802		DDX56	0.237009	6.25422	1.10844	0.288283	0.854493	-5.89235
Hsd17b1	-0.949813	0.496326	-1.3814	0.191049	0.829079	-4.53996		ITM2C	0.236927	9.64778	2.02704	0.0642512	0.797166	-4.88729
Chrd	-0.949779	2.62453	-1.75495	0.103416	0.812727	-4.36242		TRIB1	0.236848	5.26195	1.14234	0.274456	0.852083	-5.68327
Plk5	-0.949717	2.76246	-2.37255	0.0342431	0.797166	-3.50829		SPEG	-0.236837	4.06627	-0.785907	0.446381	0.899436	-5.73085
Gng7	0.949636	2.0765	1.60437	0.133275	0.822656	-4.47605		NFKB1	0.236806	7.36828	1.71762	0.110207	0.813474	-5.23462
Alg13	-0.948707	2.32729	-2.07127	0.0593589	0.797166	-3.90547		B4GALT3	-0.236684	6.47788	-1.5044	0.157009	0.822656	-5.44473
Irag1	0.948426	-0.271493	1.04914	0.313727	0.863285	-4.72048		LRP10	0.236484	7.60438	1.57701	0.139441	0.822656	-5.45526
Acyp2	-0.947695	-0.180904	-1.06252	0.307845	0.861923	-4.72008		MPV17L2	0.236397	5.50149	1.07255	0.30349	0.85923	-5.80396
Tspan6	-0.947542	0.489061	-1.36965	0.1946	0.829079	-4.55104		CTSD	0.236343	14.1961	1.65303	0.122891	0.816954	-5.61191
Vmn2r114	-0.94738	2.77962	-2.09016	0.0573766	0.797166	-3.92447		MAPK14	0.236318	7.84587	1.81913	0.0926104	0.810615	-5.11894
Gm38393	-0.947336	0.284688	-1.18796	0.256656	0.846048	-4.679		ZFAND2A	0.236259	4.34227	0.860433	0.40555	0.894965	-5.74182
Olfr2	-0.946664	1.53447	-1.75264	0.103826	0.812727	-4.24477		TACC1	-0.236254	8.46566	-1.5796	0.138848	0.822656	-5.50954
Parp4	-0.946514	2.39933	-2.07153	0.0593311	0.797166	-3.91209		JUND	0.236043	6.2987	0.803437	0.436547	0.89924	-6.18525
Tnk2	-0.945203	2.9372	-2.20153	0.0468923	0.797166	-3.7794		LIPA	0.235807	7.34432	1.43138	0.17654	0.829079	-5.63063
Eml2	-0.945149	1.7915	-1.90557	0.079665	0.803598	-4.0795		PATL1	-0.235651	2.69666	-0.573378	0.576432	0.929529	-5.52714
Fbxl19	-0.944646	1.94267	-1.75296	0.103769	0.812727	-4.28399		ZBTB22	-0.235508	3.69806	-0.868389	0.401343	0.893961	-5.5707
Gna14	0.944335	-2.80515	0.385548	0.706231	0.955693	-4.75098		MVD	0.235494	3.21255	0.718351	0.485587	0.910433	-5.56095
Gm43518	0.94424	0.624205	1.24778	0.234697	0.839283	-4.66555		GBA	0.235481	7.54549	1.40265	0.184764	0.829079	-5.68446
Lilrb4a	0.944206	4.45037	2.2545	0.0425644	0.797166	-3.93862		TSTD1	-0.235477	3.05325	-0.556555	0.587534	0.931646	-5.62062
Ypel4	-0.944091	3.29812	-2.87357	0.0133537	0.773747	-2.76405		NCLN	0.235317	7.13596	1.48694	0.161505	0.82695	-5.53859
Gm49405	-0.943851	1.67356	-1.56875	0.141351	0.822656	-4.46641		PABPC4	-0.235312	3.90932	-0.914529	0.377527	0.883676	-5.58597
Myh7	-0.943334	-0.216917	-0.958128	0.355938	0.87394	-4.77881		GGCX	0.234961	3.93452	0.87785	0.396378	0.892998	-5.62264
Cdc42ep1	-0.94299	0.762419	-1.36289	0.196665	0.829079	-4.58125		HMG20B	0.234799	4.25963	0.842139	0.415335	0.895691	-5.73585
Carmil3	-0.942794	2.61408	-2.53406	0.0253453	0.797166	-3.25627		ZDHHC5	0.234757	6.20357	1.39347	0.187459	0.829079	-5.55183
Parvb	-0.942682	1.24654	-1.55447	0.144704	0.822656	-4.43938		BATF3	0.23461	4.76279	1.0044	0.333995	0.867613	-5.71494
Dapk2	-0.941512	0.848146	-1.3493	0.200876	0.831883	-4.60436		TMEM176A	0.234384	8.16534	1.71818	0.110102	0.813474	-5.2918
Itgb4	-0.940924	1.08977	-1.57006	0.141045	0.822656	-4.4092		9130023H24RIK	0.23428	5.06132	1.02095	0.326393	0.867613	-5.76714
Eif5a2	0.940728	1.13624	1.59546	0.135257	0.822656	-4.38602		ALAS1	0.234224	6.91031	1.24054	0.237273	0.839283	-5.82565
Dcbld1	-0.93978	0.613872	-1.14392	0.273825	0.852083	-4.74456		STAT3	0.234113	7.65698	1.46965	0.166064	0.827688	-5.60559
Gpr45	-0.939067	-0.848533	-0.835653	0.418841	0.89599	-4.78257		ZFP524	0.234038	3.64551	0.732132	0.477423	0.908754	-5.66038
Ugt1a8	-0.939039	4.33709	-2.09333	0.0570503	0.797166	-4.18506		LGALS1	0.233919	4.58286	0.932071	0.368734	0.879813	-5.73967
Gm48366	-0.938099	1.08037	-1.50448	0.15699	0.822656	-4.47477		CEACAM1	0.233895	6.38408	1.46652	0.1669	0.827688	-5.48198
Rgs18	0.937994	2.78162	2.47151	0.0284893	0.797166	-3.35952		MAP3K5	0.233887	5.14218	1.13973	0.275504	0.852083	-5.66108
Plekhn1	-0.937888	1.4407	-1.32097	0.209891	0.832898	-4.7025		RAB1B	0.233794	7.63376	1.56009	0.143377	0.822656	-5.48104
Nedd4	-0.937447	3.80041	-2.16723	0.0499124	0.797166	-3.95815		RNLS	0.233457	3.55741	0.703945	0.494211	0.912138	-5.65591
Zfp939	-0.937355	1.36595	-1.29546	0.218283	0.836011	-4.7159		TMEM160	0.233347	5.77553	1.1097	0.287763	0.854493	-5.81508
Gm6206	0.937113	2.73537	2.40129	0.0324665	0.797166	-3.46208		PLA2G15	0.233074	9.77412	1.67096	0.119247	0.816447	-5.44234
Scn1a	-0.937058	3.43189	-2.28043	0.0405866	0.797166	-3.72466		NEURL3	-0.23292	6.08008	-1.21939	0.244927	0.841942	-5.74521
9930111J21Rik1	0.936954	3.6886	2.08592	0.0578162	0.797166	-4.06125		MAN2C1	-0.232811	6.03179	-1.39736	0.186313	0.829079	-5.52225
Pilrb1	0.936941	2.05318	2.0023	0.0671477	0.797166	-3.97308		PLAU	-0.232666	2.27535	-0.52258	0.610289	0.933966	-5.45961
Bicd1	-0.936317	4.5748	-2.68976	0.0189119	0.797166	-3.23619		GOLM1	0.232425	10.5463	1.82687	0.091378	0.810615	-5.24051
Zrsr1	-0.936126	7.60392	-1.67834	0.117776	0.816039	-5.30728		NFKBID	-0.232307	3.49326	-0.656972	0.522962	0.916285	-5.6726
Tlcd3a	-0.935484	1.90623	-1.89737	0.0808174	0.804833	-4.09961		SIGLECE	0.232246	6.72806	1.5909	0.13628	0.822656	-5.35494
Syt16	-0.933923	-1.2111	-0.542256	0.597057	0.932411	-4.84856		ACADS	0.231869	4.9974	0.843952	0.414358	0.895691	-5.91303
Alpl	0.933884	-1.40301	0.507469	0.62055	0.937098	-4.84438		HMOX2	0.231749	7.54242	1.55079	0.14558	0.822656	-5.4868
Sphkap	0.933712	2.97889	2.38775	0.033292	0.797166	-3.50418		THAP3	-0.231659	5.66871	-1.04602	0.31511	0.864659	-5.86353
Pus7l	0.933497	1.85682	1.93592	0.075524	0.801579	-4.04554		NUDT22	0.231472	4.21564	0.789896	0.444132	0.89924	-5.76505
Olfr1440	-0.932863	-0.306463	-1.13301	0.278211	0.852083	-4.66588		RPS9	0.231394	8.07726	1.36435	0.196219	0.829079	-5.77198
Nr2f2	-0.932517	-0.218998	-0.947616	0.361062	0.877266	-4.78372		SNF8	0.231102	4.99441	1.01449	0.329344	0.867613	-5.75867
Gm45893	-0.932496	-0.0910145	-1.16955	0.263727	0.846605	-4.65844		PWWP2A	0.231009	6.52157	1.42666	0.177871	0.829079	-5.5518
Plp2	0.93193	3.25732	2.76936	0.0162702	0.782081	-2.92867		ATP1A1	-0.230734	6.40994	-1.13226	0.278513	0.852083	-5.8895
Itga2b	-0.93133	-0.0498215	-1.04681	0.314762	0.86435	-4.74469		PSMC3	0.230693	7.73867	1.72693	0.108478	0.813474	-5.24984
Six6	-0.930413	-0.448282	-0.968188	0.351082	0.872952	-4.75024		TXNDC5	0.230594	7.07128	1.41539	0.18108	0.829079	-5.62653
Gm12185	0.929997	0.207268	0.777348	0.451234	0.900215	-4.92767		MAVS	0.230436	6.05641	1.22863	0.241559	0.840887	-5.72964
Gad2	0.929524	1.11689	0.793604	0.442046	0.89924	-5.08006		SGSM3	-0.230329	5.78887	-1.394	0.187302	0.829079	-5.48714
Rpgr	-0.929174	1.96167	-1.77215	0.100415	0.8113	-4.26289		PDCD11	-0.230101	4.219	-0.944377	0.362651	0.87735	-5.6392
Grk4	-0.928578	2.34998	-1.64339	0.12489	0.819047	-4.46721		ANO10	0.230077	5.76821	1.10351	0.290337	0.854493	-5.8208
Trank1	-0.927447	3.88803	-2.10097	0.05627	0.797166	-4.07781		CLCN7	-0.229872	6.3504	-1.37438	0.193164	0.829079	-5.59741
Ocstamp	0.92743	-0.254947	1.13442	0.277639	0.852083	-4.66912		3830403N18RIK	-0.229702	2.80812	-0.536325	0.601031	0.932523	-5.57244
Knstrn	0.927293	2.03947	1.91383	0.0785173	0.801579	-4.08755		NME6	0.229522	3.99636	0.796495	0.440425	0.89924	-5.70294
Mmp25	0.927133	1.37371	1.61272	0.13144	0.822656	-4.38868		PRDX5	0.228887	7.68975	1.4095	0.182776	0.829079	-5.6869
Zfp583	-0.925734	1.85029	-1.63536	0.126578	0.821474	-4.41376		HSPA5	0.228778	10.7243	1.88784	0.0821781	0.804833	-5.15264
Pard6g	-0.925725	1.99792	-1.27815	0.224134	0.836442	-4.82184		MAN2B1	0.227978	9.98277	1.68878	0.11572	0.816039	-5.4252
Prtn3	0.924565	1.09953	1.4336	0.175919	0.829079	-4.54474		ALDH16A1	-0.227661	5.53624	-1.20525	0.250149	0.843781	-5.66852
Ctf2	-0.924508	1.96477	-2.06711	0.0598034	0.797166	-3.88318		TOR3A	0.227548	6.69517	1.41034	0.182533	0.829079	-5.59363
Bend3	-0.924375	1.04782	-1.41065	0.182442	0.829079	-4.56294		PRR13	0.22729	8.03356	1.50466	0.156945	0.822656	-5.58557
Btf3-ps18	0.923944	0.322913	1.12402	0.281864	0.852083	-4.72814		ILK	0.22727	8.10619	1.55411	0.14479	0.822656	-5.52274
Slc4a3	-0.923288	3.75694	-2.86746	0.0135096	0.773747	-2.81613		RASGEF1B	-0.227136	5.24792	-0.960395	0.354839	0.87394	-5.86549
Olfr1484	-0.922943	0.743895	-1.51266	0.15492	0.822656	-4.44063		DUSP3	0.226888	7.06739	1.46094	0.1684	0.82866	-5.56681
N4bp3	-0.922758	1.09753	-1.40892	0.182944	0.829079	-4.57372		DEDD	0.226279	5.80499	1.22697	0.242161	0.840887	-5.69047
Enox1	-0.922572	1.14547	-1.38169	0.190962	0.829079	-4.602		2210016F16RIK	0.226187	6.39348	1.42567	0.178149	0.829079	-5.53674
Wdfy4	0.922465	4.65796	2.61243	0.0218786	0.797166	-3.38258		ILDR1	0.226136	2.91228	0.535743	0.601421	0.932639	-5.59683
Jdp2	0.922347	3.55566	2.91779	0.0122781	0.773747	-2.71088		LRRC47	-0.225965	5.08515	-1.10778	0.288557	0.854493	-5.68491
Lin7b	-0.922093	1.99114	-1.99866	0.0675845	0.797166	-3.97518		SLC25A11	0.225922	7.49311	1.47134	0.165613	0.827688	-5.59045
Cd46	-0.921599	2.26484	-2.03257	0.0636197	0.797166	-3.95318		CHST14	0.225694	5.08813	1.1238	0.281954	0.852083	-5.66693
Plekha6	-0.921479	2.71414	-2.25736	0.0423419	0.797166	-3.67537		NAT9	0.225389	4.91419	0.950712	0.359547	0.876212	-5.80022
Tgfb3	-0.920674	0.249509	-0.934857	0.367351	0.879154	-4.84522		RNASEK	0.225388	5.89469	1.15615	0.268972	0.848923	-5.78538
Scn3a	-0.920038	2.0923	-1.58706	0.137147	0.822656	-4.49764		TINF2	-0.225326	5.70213	-1.27801	0.224179	0.836442	-5.61448
Arhgef37	0.919908	0.330421	1.12432	0.281742	0.852083	-4.73013		IGFBP4	0.225258	6.79481	1.32391	0.208938	0.832898	-5.71342
Col1a2	-0.919725	-0.212083	-1.10688	0.288935	0.854493	-4.69127		NHP2	0.225215	5.10157	0.998484	0.336746	0.867613	-5.79681
Cav1	0.919717	0.340105	1.07943	0.300533	0.85923	-4.75925		PARP9	-0.225144	5.23285	-1.1038	0.290216	0.854493	-5.72007
Kctd17	-0.919272	1.87676	-1.72216	0.109361	0.813474	-4.3121		ANG	0.225033	6.18952	1.07219	0.303645	0.85923	-5.92099
Gm21750	-0.918807	-0.13859	-1.14467	0.273523	0.852083	-4.6714		PKN1	0.225001	7.92063	1.80041	0.0956532	0.810615	-5.15266
Sowaha	0.918643	-0.018535	0.703801	0.494298	0.912138	-4.94328		UBL5	0.224979	5.70494	1.10703	0.288869	0.854493	-5.80558
Sulf2	0.917665	3.877	2.63846	0.0208325	0.797166	-3.21365		QARS	-0.224979	5.31018	-1.10264	0.290701	0.854493	-5.73703
Klrg1	0.917094	-0.646576	0.849815	0.41121	0.895513	-4.79274		NAGPA	0.224755	7.42858	1.40019	0.185483	0.829079	-5.67812
Chrna7	-0.916906	-0.208652	-1.03244	0.321186	0.86656	-4.73626		FAM78A	0.224363	2.88557	0.603929	0.556558	0.924425	-5.55378
Fem1al	-0.916053	0.404459	-1.1878	0.256719	0.846048	-4.6916		MYL2	-0.224206	4.03752	-0.817956	0.428508	0.898757	-5.69937
Gm20498	-0.916051	0.794374	-1.21805	0.245419	0.841942	-4.71206		ARMC5	0.224124	5.94803	1.08522	0.298057	0.858781	-5.86984
Zfp385c	0.916025	1.36058	1.58426	0.137783	0.822656	-4.41964		TPST2	0.223567	8.54111	1.45802	0.169192	0.828732	-5.67926
Lyz2	0.914493	10.6486	4.25644	0.000991208	0.375981	-0.866222		PSMB3	0.22341	7.08826	1.39196	0.187905	0.829079	-5.65834
Acer2	0.914188	0.506565	1.02125	0.326254	0.867613	-4.8285		PTMS	-0.223295	5.09456	-1.17129	0.263055	0.846605	-5.61846
Pira2	0.912513	0.460109	1.14794	0.27222	0.850824	-4.72738		CDC34	0.223172	4.97146	0.860052	0.405752	0.894965	-5.89335
Pkn3	-0.912362	0.889935	-1.20916	0.248697	0.843781	-4.73425		ABHD15	0.223102	6.47539	1.17991	0.259733	0.846605	-5.84475
Gm15737	-0.912002	0.360009	-1.18892	0.256293	0.846048	-4.68419		MR1	0.222993	4.93928	1.14037	0.275244	0.852083	-5.61717
Rab19	0.911736	1.75093	1.67177	0.119086	0.816447	-4.35923		PLCB2	-0.222513	5.55752	-1.02097	0.32638	0.867613	-5.86834
Kdr	-0.91146	2.37977	-1.91887	0.0778261	0.801579	-4.11866		FLI1	0.222346	7.70597	1.09432	0.294196	0.857064	-6.05971
Igll1	0.911428	0.246287	1.05696	0.310281	0.862394	-4.76467		MPG	0.222342	5.28584	1.21232	0.247527	0.843781	-5.61103
Kcnj10	-0.911332	3.00227	-2.01715	0.0653944	0.797166	-4.05982		PPP1CA	0.222125	9.09405	1.54322	0.147396	0.822656	-5.5927
Zcwpw2	-0.911172	0.191731	-1.11652	0.284942	0.853346	-4.7215		GPX3	0.221869	2.95921	0.609066	0.553253	0.923626	-5.56785
Elovl7	0.911004	0.701625	1.12039	0.28335	0.853008	-4.78135		ALDH3B1	0.221681	5.25819	0.843773	0.414455	0.895691	-5.96798
Lrrc7	-0.910862	1.62975	-1.37753	0.192213	0.829079	-4.6676		IFNAR2	0.22157	9.02974	1.52908	0.150838	0.822656	-5.60902
Ubxn7	0.910618	3.99087	2.27091	0.0413027	0.797166	-3.83294		KLC4	0.221518	5.12532	1.08938	0.296286	0.857671	-5.71096
Cfap126	0.910331	-0.891479	0.817964	0.428504	0.898757	-4.78775		CISH	-0.22135	0.596571	-0.321837	0.752828	0.962059	-5.19016
Anks6	0.910013	3.08239	1.98834	0.0688349	0.797817	-4.11194		GPR171	0.220957	2.52316	0.488138	0.633797	0.940047	-5.52981
Spag8	-0.90987	0.188407	-1.25055	0.233717	0.839283	-4.62364		THRSP	0.220915	4.28653	0.914887	0.377346	0.883676	-5.68123
Trps1	-0.909777	2.6741	-1.73012	0.107891	0.813474	-4.40237		MDFI	0.220882	-0.446677	0.252149	0.804973	0.967057	-5.01993
Cracd	-0.90948	0.296946	-1.04291	0.316495	0.864978	-4.78574		WDR18	-0.220848	6.24133	-1.34619	0.20185	0.831916	-5.6175
Mical2	-0.909171	3.47272	-2.47043	0.0285468	0.797166	-3.4329		MAP3K8	-0.220817	3.86217	-0.707724	0.49194	0.912073	-5.73477
Bahd1	-0.90873	1.97947	-2.057	0.060898	0.797166	-3.8982		PRDM1	0.220809	4.48743	0.931994	0.368772	0.879813	-5.71578
Tymp	0.90863	1.38472	1.29625	0.218019	0.836011	-4.71016		AKR7A5	0.220544	5.05977	0.91359	0.378002	0.884073	-5.86644
Prodh2	-0.90844	0.268158	-1.25441	0.232356	0.839283	-4.62657		ATP13A2	0.2205	6.54768	1.39535	0.186902	0.829079	-5.59547
Gadd45a	0.907727	2.16931	2.10145	0.0562212	0.797166	-3.85068		NEK6	0.220494	7.46802	1.56609	0.141971	0.822656	-5.45968
Yy2	-0.90713	1.5916	-1.5186	0.153433	0.822656	-4.51701		FBXW4	0.220428	5.53227	1.00679	0.332889	0.867613	-5.87587
Cdc20	0.907079	3.08037	1.95912	0.0724931	0.801579	-4.15296		LIPE	0.220313	5.49016	1.16298	0.266289	0.848591	-5.70572
Cyp2j12	0.906949	-1.29604	0.705009	0.493571	0.912138	-4.79448		RPL8	0.220214	6.36782	0.97974	0.345566	0.870496	-6.03901
Wnt3	-0.90601	-1.49867	-0.581141	0.571346	0.927988	-4.80985		SORT1	0.220139	7.40469	1.26382	0.22907	0.837761	-5.84474
Slc8a1	0.905842	5.42297	4.10422	0.00131103	0.420952	-0.838158		0610040J01RIK	0.220036	8.24619	1.53525	0.149328	0.822656	-5.55764
Ache	-0.905698	3.40972	-2.69164	0.018845	0.797166	-3.07077		GM6548	-0.220034	0.374605	-0.25516	0.802698	0.966786	-5.16188
Dram1	0.905616	1.61118	1.69615	0.114289	0.815447	-4.31504		IL4RA	0.220025	7.6391	1.59387	0.135613	0.822656	-5.43434
Ank1	-0.905517	3.43147	-2.3483	0.0358149	0.797166	-3.62173		POC1B	-0.219942	5.11418	-0.900765	0.384527	0.887088	-5.89151
Iqgap2	0.905341	0.82421	1.04248	0.316688	0.865003	-4.85874		CYB561D2	0.219878	5.26482	1.02936	0.322573	0.866971	-5.80085
Mkks	-0.903651	3.19526	-2.33546	0.0366747	0.797166	-3.61069		SRP68	0.21986	6.79498	1.37332	0.193483	0.829079	-5.65199
Vwf	-0.902893	-0.558389	-0.880421	0.395037	0.89222	-4.78972		RASSF4	0.219815	7.31967	1.5953	0.135292	0.822656	-5.40656
Tmem51	0.902147	1.50054	1.25348	0.232685	0.839283	-4.77454		IVNS1ABP	-0.219793	10.4018	-1.44101	0.173854	0.829079	-5.78768
Ccdc7a	0.902036	-0.528747	0.931433	0.369051	0.879813	-4.76635		SFT2D2	0.219652	7.36838	1.6038	0.1334	0.822656	-5.39874
Dpysl3	0.901833	1.64703	1.17993	0.259722	0.846605	-4.86502		PRKCSH	0.219521	5.80605	1.31459	0.211964	0.832997	-5.58734
Ttc21b	0.901739	2.54039	1.13579	0.277088	0.852083	-5.06217		TEP1	0.219502	4.83489	1.00324	0.334533	0.867613	-5.73343
Xlr3a	0.901552	0.616778	1.19104	0.255489	0.846048	-4.70733		CDCA4	0.219226	6.08365	1.40751	0.18335	0.829079	-5.51627
E130308A19Rik	0.900847	3.5552	2.65106	0.020344	0.797166	-3.15143		CD68	0.218109	10.1405	1.65707	0.122063	0.816954	-5.47794
Lca5	-0.899538	0.976289	-0.824953	0.424669	0.896647	-5.03009		RAB20	-0.218102	5.65225	-0.968194	0.35108	0.872952	-5.93679
Smim24	-0.899223	2.06345	-1.88749	0.0822277	0.804833	-4.12772		PDLIM4	0.218092	6.53677	1.21916	0.245012	0.841942	-5.808
Mtss2	-0.899136	1.74442	-1.42839	0.177382	0.829079	-4.62916		2310011J03RIK	0.218081	5.94751	1.1097	0.28776	0.854493	-5.84446
Tspyl4	-0.898957	2.54457	-1.68461	0.116537	0.816039	-4.44137		BCL2L1	0.217759	7.96065	1.49131	0.160369	0.826426	-5.59868
Vmn1r197	-0.898724	0.202691	-1.11987	0.283566	0.853162	-4.71917		IFFO2	-0.217716	2.46108	-0.459073	0.653963	0.944323	-5.52911
Olfr648	-0.898355	1.99364	-1.91234	0.0787232	0.801966	-4.08864		ARF1	0.217584	9.01484	1.42624	0.177988	0.829079	-5.74591
Jun	-0.898132	7.63898	-2.88037	0.0131824	0.773747	-3.28829		TPP1	0.217081	8.68175	1.64506	0.124542	0.819047	-5.42841
Unc80	-0.897357	4.42514	-2.31616	0.0380034	0.797166	-3.83671		COL27A1	-0.21698	6.58867	-1.41996	0.179771	0.829079	-5.56973
Pik3ca	-0.896897	4.92718	-3.65803	0.00301359	0.574524	-1.58066		ELL	0.216888	5.54721	1.14592	0.273027	0.852083	-5.73552
Ctcfl	-0.896631	1.30534	-1.52175	0.152648	0.822656	-4.48027		PECR	0.21687	6.14903	1.29013	0.220071	0.836011	-5.67172
Gm42785	-0.894933	2.1262	-1.74634	0.104949	0.812727	-4.31165		TMEM184B	0.216527	7.28861	1.45253	0.170684	0.829079	-5.59816
Hyls1	-0.894426	0.688145	-1.24595	0.235347	0.839283	-4.67675		GLA	-0.216501	2.80561	-0.562549	0.583566	0.931546	-5.55844
Gm16209	0.893023	0.11291	1.2247	0.242987	0.840887	-4.6361		LAMP1	0.216416	10.7739	1.65852	0.121766	0.816954	-5.50071
Clec4a1	0.892795	2.62427	2.36797	0.0345349	0.797166	-3.50395		NUDT14	-0.216281	4.5091	-0.764024	0.458855	0.902681	-5.8622
Gm48836	-0.892246	3.31468	-1.76183	0.102207	0.811511	-4.46961		IL21R	0.215722	7.02905	1.36199	0.196942	0.829079	-5.69051
Gabrb1	-0.892091	2.53593	-1.05576	0.310806	0.862394	-5.13126		TUBB6	0.215644	4.88557	0.720453	0.484336	0.910433	-5.98254
Gm10038	-0.891816	0.0890871	-1.12826	0.280137	0.852083	-4.70218		BID	0.215544	7.10897	1.19606	0.253594	0.844962	-5.89689
Gm2531	-0.890645	-1.59426	-0.57606	0.574672	0.928889	-4.80442		FCGRT	0.215074	8.00327	1.45656	0.169588	0.828732	-5.64789
Numbl	-0.889812	1.86892	-1.61093	0.131832	0.822656	-4.44391		FOLR2	-0.215057	4.31603	-0.819672	0.427564	0.898152	-5.77011
Gm17823	-0.889705	1.79495	-1.92813	0.0765683	0.801579	-4.05189		NUDT18	0.215	5.18549	1.12611	0.281014	0.852083	-5.68519
Zwilch	0.889566	0.532794	1.22051	0.244515	0.841942	-4.68048		DHX37	-0.214949	2.92273	-0.466344	0.648891	0.94252	-5.63291
Grb14	-0.889335	0.903528	-1.28067	0.223272	0.836442	-4.66748		NAIP6	0.214948	3.36333	0.682747	0.507068	0.914295	-5.62124
Rbsn	0.888866	4.84211	3.33521	0.0055512	0.653607	-2.1431		TMEM63A	0.214874	7.05426	1.47036	0.165874	0.827688	-5.55299
Gm17205	-0.888533	0.0692239	-1.12764	0.280389	0.852083	-4.70225		SPSB2	0.214761	4.68844	0.930011	0.369759	0.879813	-5.76662
Il11	-0.88852	-0.107802	-1.06101	0.308505	0.861923	-4.72907		PLEKHO2	0.214598	5.83731	1.15561	0.269182	0.848923	-5.77634
Pex5l	-0.888134	1.51356	-1.53226	0.150057	0.822656	-4.49011		TRF	0.214546	11.4888	1.84075	0.0892064	0.807448	-5.25283
Hunk	0.888126	0.52381	1.2655	0.228487	0.837761	-4.64278		RRS1	0.214535	4.50579	0.818431	0.428247	0.898757	-5.81715
Fam185a	-0.887918	2.89925	-1.95893	0.0725183	0.801579	-4.1296		HIGD2A	0.214508	6.49052	1.19001	0.25588	0.846048	-5.83531
Gng13	-0.887398	-0.693662	-0.907533	0.381074	0.886079	-4.76233		COTL1	0.214384	7.27973	1.34592	0.201934	0.831916	-5.7341
Ankrd23	-0.886891	4.19823	-2.88425	0.0130857	0.773747	-2.84686		TNFRSF1B	0.214305	7.85587	1.57738	0.139356	0.822656	-5.47338
Slc6a20b	-0.886682	2.76431	-2.27853	0.0407288	0.797166	-3.64891		IGSF6	0.214281	6.44723	0.960533	0.354773	0.87394	-6.06771
Pou2af1	0.886565	0.62417	1.24814	0.234568	0.839283	-4.66425		TXNL4A	-0.214274	5.15323	-0.838943	0.41706	0.895691	-5.95274
Fbrs	-0.885859	3.63855	-2.4985	0.027089	0.797166	-3.41254		CAMK2D	-0.214241	6.85319	-1.24296	0.236411	0.839283	-5.81775
B430306N03Rik	0.885653	4.95655	3.57754	0.00350757	0.574524	-1.72337		D8ERTD738E	0.214216	6.04576	1.18938	0.256117	0.846048	-5.77287
Rnf113a1	0.885513	2.58554	2.20435	0.0466521	0.797166	-3.74058		ZMYND15	-0.213754	0.75413	-0.316672	0.756653	0.962326	-5.22283
St6galnac2	-0.88526	2.25257	-2.00163	0.0672284	0.797166	-3.99353		H2-DMA	0.213693	9.04044	1.40375	0.184442	0.829079	-5.77637
Ly6k	-0.884838	1.32584	-1.30733	0.214344	0.83344	-4.69946		SNTA1	0.213292	6.78038	1.17411	0.261964	0.846605	-5.88781
Saxo2	-0.884773	-0.582688	-0.856262	0.407767	0.894965	-4.79803		ARID5A	-0.213233	5.60222	-1.00458	0.333913	0.867613	-5.89276
Adam33	-0.884488	0.0142937	-1.16834	0.2642	0.846618	-4.66834		PSMB6	0.212801	7.5474	1.34124	0.203409	0.832645	-5.76238
Mpped2	-0.884317	2.73464	-1.75503	0.103403	0.812727	-4.37985		GMPPB	0.21246	5.01301	1.05961	0.309119	0.861923	-5.71718
Siglec1	-0.884147	1.65039	-1.64942	0.123636	0.817368	-4.37785		LGMN	0.212141	12.0647	1.69386	0.114732	0.815447	-5.49302
Egfr	-0.88406	0.637591	-1.02066	0.326523	0.867613	-4.84672		KLRG2	0.211885	2.17731	0.475811	0.642314	0.941485	-5.45988
Rarg	0.883363	-0.0594636	1.04192	0.316935	0.865003	-4.74789		SPNS1	0.211775	6.00619	1.24255	0.236555	0.839283	-5.70579
Amy1	-0.882117	1.11803	-1.2635	0.229181	0.837761	-4.71299		CD164	0.211668	9.44228	1.78426	0.0983489	0.810615	-5.25965
Ak9	-0.882004	-0.479139	-0.974067	0.348267	0.871745	-4.74616		ITGAM	0.211644	9.47164	1.44063	0.17396	0.829079	-5.74852
Gfpt2	-0.881954	-0.523419	-0.797162	0.440051	0.89924	-4.82833		SRRD	0.211556	5.75774	1.18353	0.258345	0.846605	-5.73187
Rtn2	-0.881772	1.48812	-1.4058	0.183847	0.829079	-4.62005		NBEAL2	0.211273	5.43219	0.963024	0.353569	0.873594	-5.89877
Fth-ps2	0.881354	0.201035	1.15531	0.2693	0.848923	-4.69602		KCTD12	-0.21111	7.23059	-1.35988	0.197593	0.829079	-5.71281
Gm15387	-0.881188	-0.070864	-0.315276	0.757689	0.962326	-5.06533		SUOX	0.210986	4.03049	0.788309	0.445026	0.89924	-5.71835
N4bp2	-0.88106	2.24316	-1.72506	0.108823	0.813474	-4.35274		B3GNT3	0.210974	1.03913	0.376663	0.712661	0.956997	-5.26294
Zfp182	0.879664	2.63681	2.05437	0.0611855	0.797166	-3.95782		DBNL	0.210933	7.87062	1.34377	0.20261	0.831939	-5.78359
4930579G24Rik	0.879601	1.54466	1.56922	0.141241	0.822656	-4.45418		ZMAT5	0.210712	5.19619	1.02744	0.323443	0.867368	-5.78872
Nek1	-0.879423	2.97365	-2.02843	0.064092	0.797166	-4.03859		DNASE2A	-0.210436	5.73667	-1.15431	0.269698	0.849526	-5.76179
Ermn	-0.879255	1.00801	-1.07191	0.303769	0.85923	-4.85614		CCDC17	0.210402	3.00672	0.518993	0.612717	0.935219	-5.62623
Emilin2	0.878102	3.90601	2.62921	0.0211985	0.797166	-3.23165		MYL12B	0.210272	8.43766	1.56253	0.142804	0.822656	-5.53149
Tmem132e	-0.877994	0.342773	-1.19609	0.253582	0.844962	-4.67891		ZC3HC1	0.210219	5.59912	1.08756	0.297058	0.858022	-5.80674
Aven	0.877928	3.34655	2.75457	0.016732	0.790739	-2.96074		PTGR1	0.210148	3.58391	0.630197	0.539773	0.920991	-5.71102
Mtx3	-0.877527	2.72911	-1.982	0.069614	0.799555	-4.07261		TRMT112	0.210003	6.01799	1.00284	0.334721	0.867613	-5.96467
Cacna2d3	-0.876495	1.71107	-1.68645	0.116177	0.816039	-4.33914		H2-BL	-0.209663	-0.24197	-0.250772	0.806014	0.96719	-5.05289
Avpi1	0.876418	1.41324	1.6037	0.133423	0.822656	-4.40276		NUDT16L1	0.209206	7.16938	1.37564	0.192781	0.829079	-5.68678
[truncated: 12,892 more rows]

## Sheet: 2wk 5xFAD Expression Matrix
TMM normalized log2 cpm
[truncated: 14,415 more rows]

## Sheet: 4wk 5xFAD DEGs
DEG analysis comparing CD11b+ cells from 5xFAD mice treated with vehicle or E. coli for 4 weeks (including data from 3 vehicle and 3 E. coli treated male 5xFAD mice). A positive logFC represents genes increased in E. coli treated mice. A significant gene was considered one with a p value < 0.05.
[truncated: 12,339 more rows]

[truncated: 1 more sheets: 4wk 5xFAD Expression Matrix]
