# Supplementary material for: Indigenous gut microbes modulate neural cell state and neurodegenerative disease susceptibility
Source: Cell Syst. Author manuscript; Available in PMC 2026 Apr 18. (PMC13091097; doi:10.1016/j.cels.2025.101481)
Supplement: 6 [file NIHMS2126000-supplement-6.xlsx]

## Sheet: Cell cluster markers
Cell type clustering performed using Seurat FindAllMarkers (only.pos = TRUE, min.pct = 0.25, thresh.use = 0.25)
p_val	avg_log2FC	pct.1	pct.2	p_val_adj	cluster	gene
6.40902e-54	8.7879	0.272	0.002	1.34205e-49	Non_Microglia_Immune	Phlpp1
9.72647e-52	5.12541	0.32	0.01	2.03672e-47	Non_Microglia_Immune	F13a1
1.24274e-48	4.26643	0.291	0.008	2.6023e-44	Non_Microglia_Immune	Magi2
5.56867e-44	4.7421	0.359	0.025	1.16608e-39	Non_Microglia_Immune	Dab2
4.76082e-36	6.28423	0.252	0.012	9.96917e-32	Non_Microglia_Immune	Apoe
1.16931e-35	4.66184	0.252	0.012	2.44853e-31	Non_Microglia_Immune	Mrc1
6.602e-33	5.72329	0.252	0.015	1.38246e-28	Non_Microglia_Immune	Lrp1b
1.20561e-32	5.21795	0.282	0.022	2.52455e-28	Non_Microglia_Immune	Pcdh9
3.66206e-24	0.852335	1	0.998	7.66836e-20	Non_Microglia_Immune	Malat1
3.08045e-23	3.70576	0.252	0.028	6.45046e-19	Non_Microglia_Immune	Sept7
4.90394e-21	3.76846	0.447	0.123	1.02688e-16	Non_Microglia_Immune	Rbpj
3.53707e-17	2.37836	0.32	0.068	7.40662e-13	Non_Microglia_Immune	Rftn1
3.61099e-15	2.5464	0.34	0.088	7.5614e-11	Non_Microglia_Immune	Mast4
3.39961e-14	2.14973	0.408	0.127	7.11879e-10	Non_Microglia_Immune	Tmcc1
7.18506e-14	2.02453	0.35	0.096	1.50455e-09	Non_Microglia_Immune	Arhgap15
8.12735e-13	2.51002	0.291	0.074	1.70187e-08	Non_Microglia_Immune	Fgfr2
2.35806e-12	1.88996	0.379	0.128	4.93777e-08	Non_Microglia_Immune	Fmnl2
6.13346e-12	2.44036	0.262	0.066	1.28435e-07	Non_Microglia_Immune	Myo5a
1.2086e-10	2.30552	0.272	0.079	2.5308e-06	Non_Microglia_Immune	Kif13a
3.2166e-10	1.59918	0.408	0.159	6.73555e-06	Non_Microglia_Immune	Exoc6b
1.29673e-09	1.37019	0.66	0.403	2.71536e-05	Non_Microglia_Immune	Fnbp1
1.1569e-08	2.04408	0.252	0.082	0.000242254	Non_Microglia_Immune	Nav1
1.58566e-08	1.58727	0.272	0.089	0.000332038	Non_Microglia_Immune	Ctsb
1.7747e-08	1.35327	0.282	0.093	0.000371622	Non_Microglia_Immune	Cdk8
3.13668e-08	2.19419	0.252	0.085	0.00065682	Non_Microglia_Immune	Rad51b
4.92742e-08	1.36072	0.369	0.153	0.0010318	Non_Microglia_Immune	Myo9a
5.87471e-08	1.41873	0.252	0.081	0.00123016	Non_Microglia_Immune	Arhgap31
9.55623e-08	1.31686	0.417	0.196	0.00200107	Non_Microglia_Immune	Ank2
1.08681e-07	2.57171	0.282	0.113	0.00227578	Non_Microglia_Immune	Stab1
1.35665e-07	1.48973	0.272	0.096	0.00284083	Non_Microglia_Immune	Chd6
2.28543e-07	2.10113	0.301	0.123	0.00478569	Non_Microglia_Immune	Wwp1
3.25013e-07	1.908	0.272	0.107	0.00680576	Non_Microglia_Immune	Selenop
7.19678e-07	1.34615	0.301	0.122	0.0150701	Non_Microglia_Immune	Apc
1.23657e-06	1.28096	0.379	0.182	0.0258939	Non_Microglia_Immune	Rtn4
1.24778e-06	1.60934	0.262	0.101	0.0261285	Non_Microglia_Immune	Dmxl1
1.9741e-06	0.965005	0.515	0.293	0.0413377	Non_Microglia_Immune	Tcf4
2.09279e-06	1.67149	0.282	0.117	0.043823	Non_Microglia_Immune	Kif13b
2.35035e-06	1.41576	0.466	0.277	0.0492163	Non_Microglia_Immune	Pid1
2.9813e-06	1.58382	0.301	0.136	0.0624284	Non_Microglia_Immune	Zdhhc20
3.10883e-06	1.54451	0.35	0.158	0.0650989	Non_Microglia_Immune	Cmss1
3.80014e-06	1.48028	0.262	0.107	0.079575	Non_Microglia_Immune	Clcn5
4.58762e-06	1.34425	0.476	0.286	0.0960648	Non_Microglia_Immune	Ext1
5.14254e-06	1.25533	0.447	0.249	0.107685	Non_Microglia_Immune	Dennd1a
5.51117e-06	1.33878	0.291	0.126	0.115404	Non_Microglia_Immune	Eps8
1.10591e-05	1.39635	0.262	0.111	0.231577	Non_Microglia_Immune	Spag9
1.56299e-05	1.0525	0.291	0.124	0.32729	Non_Microglia_Immune	Actb
1.79078e-05	0.684083	0.738	0.514	0.374989	Non_Microglia_Immune	Zbtb20
3.3567e-05	1.09252	0.456	0.269	0.702892	Non_Microglia_Immune	Immp2l
3.60089e-05	1.30572	0.272	0.124	0.754027	Non_Microglia_Immune	Pde4d
4.61707e-05	1.25324	0.252	0.112	0.966814	Non_Microglia_Immune	Arid4b
5.36907e-05	0.939051	0.33	0.162	1	Non_Microglia_Immune	Ehd4
5.85835e-05	0.889655	0.33	0.164	1	Non_Microglia_Immune	Rock1
6.61849e-05	1.00464	0.252	0.111	1	Non_Microglia_Immune	Lncpint
0.000107261	0.884161	0.35	0.18	1	Non_Microglia_Immune	Prrc2c
0.000113597	0.589919	0.621	0.409	1	Non_Microglia_Immune	Baz2b
0.000165819	0.866559	0.495	0.314	1	Non_Microglia_Immune	Wdfy3
0.000222859	1.41925	0.417	0.275	1	Non_Microglia_Immune	P2rx7
0.000239617	1.23542	0.311	0.173	1	Non_Microglia_Immune	Snx2
0.000301967	0.907796	0.262	0.126	1	Non_Microglia_Immune	Psap
0.000314235	1.11218	0.32	0.183	1	Non_Microglia_Immune	Herc4
0.000329633	0.819916	0.359	0.208	1	Non_Microglia_Immune	Hipk2
0.000353452	1.08193	0.291	0.154	1	Non_Microglia_Immune	Gnb1
0.000505628	0.785622	0.252	0.122	1	Non_Microglia_Immune	Tlk1
0.000596728	1.19227	0.291	0.167	1	Non_Microglia_Immune	Ctsc
0.000600317	0.844121	0.291	0.157	1	Non_Microglia_Immune	Tra2a
0.000839702	0.803991	0.34	0.194	1	Non_Microglia_Immune	Tasor
0.000900303	0.854785	0.262	0.138	1	Non_Microglia_Immune	Rabep1
0.00145358	0.832411	0.311	0.178	1	Non_Microglia_Immune	Stx8
0.00160215	1.02972	0.33	0.202	1	Non_Microglia_Immune	Pitpna
0.00173431	0.796879	0.388	0.252	1	Non_Microglia_Immune	Clasp2
0.00179413	1.24186	0.34	0.22	1	Non_Microglia_Immune	Msi2
0.00223591	0.643046	0.602	0.445	1	Non_Microglia_Immune	AY036118
0.00253851	0.676631	0.262	0.141	1	Non_Microglia_Immune	Phf20
0.00255141	0.873054	0.291	0.171	1	Non_Microglia_Immune	Notch2
0.00279884	0.926609	0.272	0.161	1	Non_Microglia_Immune	Sesn1
0.00290968	0.748678	0.311	0.188	1	Non_Microglia_Immune	Ankhd1
0.00302524	0.7924	0.252	0.139	1	Non_Microglia_Immune	Eif4g1
0.00331831	0.531482	0.621	0.484	1	Non_Microglia_Immune	Foxp1
0.00343433	0.895077	0.262	0.152	1	Non_Microglia_Immune	Zfp36l1
0.00353795	0.728134	0.34	0.211	1	Non_Microglia_Immune	Mtss1
0.00443488	1.19504	0.262	0.165	1	Non_Microglia_Immune	Enox2
0.00468094	0.736706	0.33	0.209	1	Non_Microglia_Immune	Rps6ka5
0.00480379	0.810161	0.33	0.212	1	Non_Microglia_Immune	St6gal1
0.00557424	0.937049	0.311	0.204	1	Non_Microglia_Immune	Tcf12
0.00668705	0.742604	0.262	0.156	1	Non_Microglia_Immune	Myo9b
0.00679352	0.997641	0.252	0.153	1	Non_Microglia_Immune	Aig1
0.00688664	0.870812	0.282	0.176	1	Non_Microglia_Immune	Nsmce2
0.00720521	0.475858	0.359	0.236	1	Non_Microglia_Immune	Igf1r
0.00872204	0.505489	0.291	0.173	1	Non_Microglia_Immune	Pnisr
0.0090592	0.764235	0.272	0.168	1	Non_Microglia_Immune	Bcas3
0.00955605	0.650176	0.291	0.186	1	Non_Microglia_Immune	Lrch3
0.00966663	0.533509	0.301	0.189	1	Non_Microglia_Immune	Hnrnpm
0.00969502	0.571926	0.282	0.173	1	Non_Microglia_Immune	Tut7
7.06954e-33	1.62917	0.98	0.66	1.48036e-28	Microglia	Csmd3
3.86058e-31	1.90535	0.936	0.495	8.08406e-27	Microglia	Nav3
7.36868e-29	1.8139	0.926	0.544	1.543e-24	Microglia	Nav2
4.17768e-28	1.37182	0.978	0.621	8.74807e-24	Microglia	Plxdc2
1.14318e-24	1.19362	0.973	0.748	2.39382e-20	Microglia	Elmo1
1.35064e-22	1.5486	0.877	0.476	2.82824e-18	Microglia	Rapgef5
3.27038e-21	1.21436	0.922	0.748	6.84818e-17	Microglia	Dock4
4.30553e-21	1.4047	0.902	0.563	9.01578e-17	Microglia	Ldlrad4
7.15133e-20	1.36067	0.892	0.553	1.49749e-15	Microglia	Tgfbr1
4.80391e-18	1.61278	0.818	0.427	1.00594e-13	Microglia	Pde3b
7.98329e-18	1.39585	0.846	0.534	1.6717e-13	Microglia	Numb
2.16099e-17	1.32434	0.853	0.505	4.52512e-13	Microglia	Epb41l2
2.79338e-17	1.14741	0.909	0.718	5.84934e-13	Microglia	Tanc2
3.12657e-16	1.20469	0.856	0.621	6.54705e-12	Microglia	Maml3
1.43219e-15	1.75042	0.694	0.32	2.999e-11	Microglia	4933406I18Rik
7.20999e-15	1.16588	0.86	0.65	1.50977e-10	Microglia	Inpp5d
1.50521e-14	0.924222	0.943	0.767	3.1519e-10	Microglia	Srgap2
6.24898e-14	0.958078	0.891	0.738	1.30854e-09	Microglia	Zfhx3
1.47861e-13	1.99455	0.596	0.233	3.09621e-09	Microglia	Ccdc85a
5.64339e-12	1.26359	0.784	0.524	1.18173e-07	Microglia	Apbb1ip
6.56418e-12	1.11415	0.806	0.544	1.37454e-07	Microglia	Pag1
1.07429e-11	1.43096	0.719	0.456	2.24956e-07	Microglia	Ubash3b
1.16883e-11	0.881536	0.892	0.68	2.44754e-07	Microglia	Tmcc3
2.51826e-11	1.50023	0.7	0.408	5.27324e-07	Microglia	Fgf13
1.51062e-10	0.986499	0.828	0.583	3.16323e-06	Microglia	Arsb
2.7611e-10	1.51478	0.652	0.379	5.78175e-06	Microglia	Arhgap5
4.07492e-10	1.49229	0.661	0.408	8.53289e-06	Microglia	Slco2b1
6.64532e-10	0.86884	0.696	0.388	1.39153e-05	Microglia	Frmd4a
7.04464e-10	1.6275	0.616	0.369	1.47515e-05	Microglia	E230029C05Rik
9.87344e-10	0.875293	0.829	0.602	2.0675e-05	Microglia	Mef2a
1.46565e-09	1.24835	0.708	0.447	3.06907e-05	Microglia	Ankrd44
1.56722e-09	1.36743	0.685	0.437	3.28177e-05	Microglia	Hexb
2.35674e-09	0.986009	0.759	0.544	4.93501e-05	Microglia	Chd9
2.8661e-09	1.00053	0.774	0.485	6.00161e-05	Microglia	Plcl1
4.90591e-09	1.35555	0.662	0.447	0.00010273	Microglia	Mertk
9.04517e-09	1.93373	0.496	0.233	0.000189406	Microglia	Gm2629
9.4257e-09	1.18791	0.626	0.35	0.000197374	Microglia	Plcl2
1.32365e-08	2.00181	0.498	0.252	0.000277172	Microglia	Lpcat2
1.47138e-08	1.96046	0.459	0.184	0.000308107	Microglia	Fam102b
2.91e-08	1.36633	0.557	0.291	0.000609354	Microglia	Siglech
3.40401e-08	1.34065	0.544	0.252	0.0007128	Microglia	Klf12
6.49462e-08	0.689786	0.902	0.757	0.00135997	Microglia	Slc8a1
9.45782e-08	1.84334	0.418	0.155	0.00198047	Microglia	Itgam
9.65024e-08	1.56252	0.461	0.194	0.00202076	Microglia	Pld1
1.12444e-07	1.29609	0.654	0.466	0.00235458	Microglia	Ly86
1.59126e-07	1.11261	0.606	0.369	0.00333211	Microglia	Ivns1abp
1.9373e-07	1.65619	0.483	0.233	0.0040567	Microglia	Pmepa1
3.88286e-07	1.26415	0.497	0.233	0.00813071	Microglia	Smap2
5.16704e-07	1.60162	0.45	0.204	0.0108198	Microglia	Cdh23
6.44235e-07	1.03513	0.625	0.379	0.0134903	Microglia	Chn2
7.09314e-07	1.92109	0.378	0.136	0.014853	Microglia	Cacnb2
7.32556e-07	1.35184	0.443	0.184	0.0153397	Microglia	Selplg
8.05223e-07	3.10465	0.331	0.117	0.0168614	Microglia	Nhs
1.21005e-06	1.13058	0.605	0.388	0.0253384	Microglia	Dennd4a
1.6087e-06	1.68222	0.383	0.146	0.0336861	Microglia	8030442B05Rik
2.65491e-06	1.33886	0.491	0.262	0.0555939	Microglia	Gm10790
2.92677e-06	0.898565	0.608	0.427	0.0612866	Microglia	Ppp1r9a
3.03525e-06	1.65311	0.426	0.214	0.0635581	Microglia	Adap2os
3.03614e-06	1.29861	0.532	0.33	0.0635767	Microglia	Large1
3.15946e-06	0.767101	0.717	0.534	0.0661591	Microglia	Dock8
3.22047e-06	1.59354	0.504	0.32	0.0674366	Microglia	Gm35188
3.51522e-06	0.816385	0.727	0.563	0.0736087	Microglia	Fam49b
5.90861e-06	1.49872	0.398	0.175	0.123726	Microglia	Asph
6.03375e-06	0.582836	0.761	0.621	0.126347	Microglia	Lyn
6.66054e-06	0.726665	0.74	0.573	0.139472	Microglia	Ophn1
9.40458e-06	1.2822	0.513	0.32	0.196932	Microglia	Rasgrp3
1.00938e-05	0.850122	0.624	0.456	0.211364	Microglia	Dip2b
1.27618e-05	1.03749	0.562	0.369	0.267233	Microglia	Rptor
1.42262e-05	1.56621	0.46	0.262	0.297897	Microglia	Pard3b
1.46041e-05	0.514615	0.861	0.68	0.30581	Microglia	Mir99ahg
1.50468e-05	1.79396	0.266	0.068	0.315081	Microglia	9130015G15Rik
1.54766e-05	0.595052	0.808	0.709	0.324081	Microglia	Ssh2
1.64303e-05	0.863474	0.672	0.515	0.344051	Microglia	Prkn
1.73131e-05	1.06291	0.551	0.369	0.362536	Microglia	Adap2
1.85439e-05	0.676664	0.73	0.534	0.388309	Microglia	Inpp4b
1.88724e-05	0.470241	0.809	0.68	0.395189	Microglia	Mef2c
1.97971e-05	2.07257	0.331	0.146	0.414552	Microglia	Bin2
2.71912e-05	0.871533	0.61	0.447	0.569384	Microglia	Phf14
2.90815e-05	1.52313	0.31	0.117	0.608966	Microglia	Rtn1
3.32174e-05	0.746217	0.661	0.456	0.695573	Microglia	Ikzf1
3.70483e-05	0.953724	0.577	0.398	0.775791	Microglia	Itgb5
4.62542e-05	1.72771	0.361	0.175	0.968564	Microglia	Gm16337
4.63367e-05	1.37393	0.422	0.233	0.970291	Microglia	Plcg2
4.76517e-05	1.21639	0.448	0.252	0.997827	Microglia	Csf3r
5.40682e-05	0.721165	0.564	0.35	1	Microglia	P2ry12
6.18235e-05	0.813037	0.685	0.534	1	Microglia	Zfp710
6.76801e-05	1.09338	0.508	0.34	1	Microglia	Slc24a3
7.22665e-05	1.55998	0.33	0.146	1	Microglia	Golm1
9.04627e-05	1.02882	0.502	0.311	1	Microglia	Lair1
0.000110869	1.16865	0.364	0.184	1	Microglia	Ifitm10
0.000112731	0.981581	0.605	0.476	1	Microglia	Fchsd2
0.000115695	1.58995	0.275	0.097	1	Microglia	Myo1b
0.000116117	1.4268	0.344	0.165	1	Microglia	Col27a1
0.000134628	2.23353	0.267	0.107	1	Microglia	4930444A19Rik
0.000136244	1.03333	0.529	0.369	1	Microglia	Cyfip1
0.000148761	1.87554	0.31	0.146	1	Microglia	Med12l
0.000183703	1.0801	0.486	0.34	1	Microglia	Herc2
0.000190054	1.89385	0.286	0.126	1	Microglia	Sparc
0.000190588	1.77564	0.279	0.117	1	Microglia	Adgrl2
0.000201405	1.39644	0.366	0.194	1	Microglia	Capn3
0.000230509	0.724871	0.65	0.544	1	Microglia	Lrch1
0.00024356	0.329561	0.744	0.573	1	Microglia	Rreb1
0.000264233	0.457497	0.85	0.777	1	Microglia	Macf1
0.000264733	1.06818	0.52	0.388	1	Microglia	Fhit
0.000281499	1.2155	0.363	0.184	1	Microglia	Fgd2
0.000292731	0.952512	0.573	0.456	1	Microglia	Bmp2k
0.000310244	0.440924	0.823	0.806	1	Microglia	Xist
0.00032646	1.5667	0.319	0.165	1	Microglia	Vsir
0.000330779	1.06604	0.408	0.243	1	Microglia	Mgat4a
0.00047038	1.04678	0.462	0.32	1	Microglia	Nrip1
0.000491	1.14709	0.322	0.165	1	Microglia	Gm46367
0.000494028	0.866174	0.501	0.34	1	Microglia	Prkcb
0.000502878	1.19982	0.35	0.184	1	Microglia	Plxna4
0.000503048	1.44416	0.359	0.214	1	Microglia	Gtf2h2
0.000503366	1.00214	0.438	0.272	1	Microglia	Cttnbp2nl
0.000534501	0.845376	0.503	0.35	1	Microglia	Tns3
0.000537712	0.954801	0.474	0.311	1	Microglia	Lysmd4
0.000560417	0.894875	0.478	0.311	1	Microglia	Cx3cr1
0.000656013	1.71249	0.279	0.136	1	Microglia	Cmtm7
0.00067812	1.24377	0.333	0.184	1	Microglia	Ctss
0.000715299	1.04284	0.42	0.262	1	Microglia	Itga6
0.000734191	0.893562	0.439	0.272	1	Microglia	Otulinl
0.000777568	1.38342	0.327	0.184	1	Microglia	Basp1
0.000803243	0.743934	0.497	0.35	1	Microglia	Abhd12
0.000804333	0.99725	0.371	0.204	1	Microglia	Evl
0.000810839	1.49783	0.307	0.165	1	Microglia	Tbc1d16
0.000810909	0.913491	0.514	0.369	1	Microglia	Entpd1
0.000832067	1.09678	0.389	0.233	1	Microglia	Lrp1
0.000898397	1.05923	0.45	0.311	1	Microglia	Bbs9
0.000954136	1.30632	0.343	0.194	1	Microglia	Tubgcp5
0.000964334	1.10208	0.331	0.175	1	Microglia	Lcp2
0.00100196	0.929997	0.296	0.136	1	Microglia	Pnpla7
0.00105861	0.43675	0.843	0.777	1	Microglia	Qk
0.00111248	1.366	0.36	0.214	1	Microglia	Sdk1
0.00113124	0.694974	0.551	0.408	1	Microglia	Rrbp1
0.00114942	0.53061	0.739	0.631	1	Microglia	Foxn3
0.00115749	1.50999	0.277	0.136	1	Microglia	Ppcdc
0.00116066	1.0107	0.399	0.262	1	Microglia	Ski
0.00117031	0.725913	0.478	0.311	1	Microglia	Camk2d
0.00122283	0.787931	0.526	0.369	1	Microglia	Bin1
0.00123738	1.60306	0.272	0.136	1	Microglia	Gm50035
0.00137302	1.12146	0.342	0.204	1	Microglia	Phyhd1
0.0014544	0.839679	0.548	0.447	1	Microglia	Sirpa
0.00148452	0.745269	0.543	0.408	1	Microglia	Itpr2
0.00158361	0.601425	0.5	0.369	1	Microglia	Specc1
0.00162717	0.912088	0.536	0.427	1	Microglia	Agmo
0.00163336	1.01852	0.397	0.252	1	Microglia	Rnf180
0.00176075	1.24378	0.338	0.204	1	Microglia	Fat3
0.00217655	0.63334	0.578	0.466	1	Microglia	Picalm
0.00218033	0.401482	0.774	0.728	1	Microglia	Sfi1
0.0025345	0.974778	0.461	0.34	1	Microglia	Lims1
0.00255484	0.820224	0.274	0.136	1	Microglia	Ptgs1
0.00255913	1.10067	0.417	0.291	1	Microglia	Blnk
0.00272141	0.520785	0.747	0.68	1	Microglia	Dleu2
0.00275796	0.964636	0.414	0.291	1	Microglia	Tmem135
0.00279781	1.09088	0.429	0.311	1	Microglia	Nek7
0.00283895	0.368912	0.812	0.748	1	Microglia	Mbnl1
0.00290446	0.476795	0.637	0.485	1	Microglia	Dst
0.00306987	1.49197	0.28	0.155	1	Microglia	Mlycd
0.00310625	0.696163	0.568	0.466	1	Microglia	Rnf216
0.0031933	1.29599	0.264	0.136	1	Microglia	Sall1
0.00348651	1.28903	0.258	0.136	1	Microglia	Mtus1
0.00373434	0.759555	0.42	0.282	1	Microglia	0610040J01Rik
0.00375197	0.490325	0.578	0.456	1	Microglia	Arhgap45
0.00414111	0.457703	0.565	0.447	1	Microglia	Hpgds
0.00471186	1.0172	0.364	0.243	1	Microglia	Acer3
0.00485491	1.42688	0.28	0.165	1	Microglia	Pik3cd
0.00510225	1.28044	0.302	0.184	1	Microglia	Il10ra
0.00552035	0.792771	0.414	0.282	1	Microglia	Rgs10
0.00562535	0.23592	0.551	0.398	1	Microglia	Cacna1a
0.00565768	0.593796	0.559	0.466	1	Microglia	Ttc28
0.00567807	0.40521	0.755	0.68	1	Microglia	Ddx5
0.00582689	0.817607	0.423	0.291	1	Microglia	P3h2
0.00616974	1.14905	0.362	0.262	1	Microglia	Pwwp2a
0.0064083	0.508713	0.572	0.466	1	Microglia	Tbxas1
0.00662211	0.475692	0.574	0.456	1	Microglia	Asap1
0.00695707	0.835794	0.513	0.447	1	Microglia	Mgat5
0.0070568	0.812809	0.391	0.272	1	Microglia	Nr6a1
0.00774588	1.34184	0.252	0.146	1	Microglia	Phc2
0.00809102	0.971076	0.32	0.204	1	Microglia	Tbc1d22a
0.00825613	0.684068	0.443	0.35	1	Microglia	Retreg1
0.00842643	0.839517	0.454	0.34	1	Microglia	Zfp652
0.00945329	0.556728	0.518	0.408	1	Microglia	Arhgap39
0.00952371	0.950771	0.445	0.359	1	Microglia	Git2

## Sheet: Number of cells per cluster
Abbreviations: GF = germ-free
Raw number of cells								Percent of all cells in sample								Average per treatment
Cell Type	E.coli_2wk__1	E.coli_2wk__2	E.coli_4wk__1	E.coli_4wk__1	gf_1	gf_2		Cell Type	E.coli_2wk__1	E.coli_2wk__2	E.coli_4wk__1	E.coli_4wk__1	gf_1	gf_2		Cell Type	GF	2 week E. coli	4 week E. coli
Microglia	170	38	225	183	287	25		Microglia	89.4737	82.6087	90	88.835	93.1818	80.6452		Microglia	86.9135	89.4175	89.4175
Non_Microglia_Immune	20	8	25	23	21	6		Non_Microglia_Immune	10.5263	17.3913	10	11.165	6.81818	19.3548		Non_Microglia_Immune	13.0865	10.5825	10.5825
Total	190	46	250	206	308	31

## Sheet: Microglia GF vs 2wk DEG
Differential gene expression analysis run using Seurat FindMarkers (test.use = "MAST", logfc.threshold = 0, only.pos = FALSE). Positive ave_lfc2FC represents genes increased in mono-colonized mice. All genes are included, but genes are considered DEGs if they have lfc > |1| and p_val_adj < 0.001
geneID	p_val	avg_log2FC	pct.1	pct.2	p_val_adj
Tmsb4x	1.01425e-32	1.5931	0.481	0.423	2.12385e-28
Arhgap45	2.1141e-31	0.667343	0.442	0.606	4.42692e-27
Exoc4	1.00648e-30	-1.65934	0.101	0.538	2.10757e-26
Dennd1a	1.04293e-30	-1.88599	0.048	0.407	2.18389e-26
Oxr1	1.1109e-29	-2.71163	0.038	0.449	2.32623e-25
Large1	3.46037e-28	-0.878491	0.26	0.705	7.24602e-24
Rrbp1	8.60606e-28	0.14195	0.337	0.59	1.80211e-23
Rbm39	1.69678e-27	-0.71554	0.192	0.567	3.55306e-23
Hexb	2.09989e-27	0.863821	0.543	0.651	4.39716e-23
Srrm2	3.53404e-27	0.294637	0.139	0.34	7.40029e-23
Celf2	1.03717e-26	-1.24158	0.12	0.516	2.17184e-22
Ppp1r12a	1.8898e-26	-1.25933	0.077	0.417	3.95725e-22
Mbnl2	2.44901e-26	-1.2802	0.111	0.487	5.12822e-22
Luc7l2	4.11623e-26	-0.333609	0.197	0.487	8.61939e-22
Fat3	7.55689e-26	-2.04534	0.091	0.51	1.58241e-21
Plxna4	8.06473e-26	-1.94569	0.077	0.474	1.68875e-21
Sirpa	9.64858e-26	0.964377	0.466	0.535	2.02041e-21
Pmepa1	1.92025e-25	0.613812	0.346	0.529	4.02101e-21
Msi2	2.43894e-25	-1.52749	0.058	0.385	5.10714e-21
Chn2	8.58309e-25	0.656819	0.5	0.625	1.7973e-20
Mgat5	1.162e-24	0.19279	0.327	0.571	2.43323e-20
Ppp3ca	1.34775e-24	0.609561	0.356	0.5	2.8222e-20
Otulinl	5.31e-24	0.848785	0.341	0.41	1.11191e-19
Mctp1	7.02728e-24	-2.66645	0.038	0.388	1.47151e-19
Clasp2	7.72941e-24	-2.0764	0.043	0.365	1.61854e-19
Nsd1	1.98784e-23	-1.53712	0.082	0.423	4.16254e-19
Picalm	2.30196e-23	0.0404776	0.356	0.638	4.82031e-19
Gm26917	2.37799e-23	0.248541	0.375	0.551	4.97952e-19
Cux1	2.41633e-23	0.647553	0.37	0.49	5.0598e-19
Usp34	2.93424e-23	-1.29867	0.062	0.349	6.1443e-19
Abhd12	4.00229e-23	0.747782	0.365	0.471	8.38079e-19
Etv6	4.05395e-23	0.235274	0.365	0.59	8.48898e-19
Mbd5	5.36177e-23	-9.14986	0	0.276	1.12275e-18
Prkcb	6.32096e-23	0.398448	0.365	0.529	1.32361e-18
Cflar	6.39595e-23	0.980106	0.25	0.34	1.33931e-18
Rptor	6.56966e-23	0.327053	0.389	0.587	1.37569e-18
Kansl1	9.1007e-23	-1.10896	0.144	0.503	1.90569e-18
Pros1	1.2813e-22	0.668791	0.245	0.378	2.68304e-18
Rnf216	1.83137e-22	0.0554467	0.327	0.58	3.83488e-18
Arglu1	2.05929e-22	-2.00722	0.062	0.407	4.31215e-18
Bmp2k	2.34527e-22	0.542757	0.413	0.58	4.911e-18
Pou2f2	2.72233e-22	0.992762	0.317	0.359	5.70055e-18
Birc6	3.02512e-22	-1.65964	0.038	0.308	6.3346e-18
Ktn1	3.1114e-22	-4.22031	0.01	0.308	6.51526e-18
Ddx17	3.44896e-22	-1.0891	0.139	0.494	7.22211e-18
Ptprj	4.19368e-22	0.68193	0.587	0.708	8.78157e-18
Wnk1	4.64888e-22	0.516526	0.466	0.564	9.73475e-18
Rsrp1	4.7312e-22	-0.541667	0.245	0.58	9.90713e-18
Cyfip1	5.32229e-22	0.163567	0.361	0.587	1.11449e-17
Ikzf1	5.39562e-22	0.549429	0.548	0.699	1.12984e-17
Wasf2	8.60281e-22	0.669564	0.423	0.558	1.80143e-17
Git2	9.34023e-22	0.888346	0.365	0.429	1.95584e-17
Prkce	1.13234e-21	-3.94518	0.01	0.301	2.37113e-17
Rgs10	1.3093e-21	1.00086	0.361	0.397	2.74167e-17
Stag1	1.33285e-21	-1.43266	0.082	0.401	2.79098e-17
Smurf2	1.71733e-21	0.349927	0.173	0.324	3.59609e-17
Itgb5	1.87799e-21	0.478652	0.457	0.619	3.93251e-17
Atf7ip	1.89218e-21	1.14913	0.192	0.215	3.96223e-17
Nrip1	1.98494e-21	0.286656	0.312	0.506	4.15646e-17
Fyb	2.29094e-21	0.825229	0.495	0.571	4.79724e-17
Arhgap5	2.68966e-21	0.459982	0.505	0.663	5.63215e-17
Zfp710	3.16611e-21	0.564358	0.548	0.712	6.62983e-17
Rbm26	3.83803e-21	-1.9298	0.053	0.369	8.03683e-17
Rhoh	4.3289e-21	0.864486	0.149	0.25	9.06471e-17
Ophn1	4.61289e-21	0.619027	0.601	0.734	9.6594e-17
Csf3r	4.67784e-21	0.523055	0.332	0.465	9.7954e-17
Slc24a3	4.6805e-21	0.355266	0.394	0.583	9.80096e-17
Runx1	5.30765e-21	0.6964	0.505	0.622	1.11142e-16
Ubn2	5.45329e-21	-0.99386	0.077	0.33	1.14192e-16
Grb2	5.71328e-21	0.857303	0.226	0.308	1.19636e-16
Dock8	5.89781e-21	0.300709	0.548	0.75	1.235e-16
Arhgap17	7.63002e-21	0.939734	0.274	0.337	1.59773e-16
Dnmt3a	8.22652e-21	0.477209	0.404	0.519	1.72263e-16
Abr	9.44588e-21	-1.37141	0.043	0.279	1.97797e-16
Zfp652	1.00104e-20	0.694661	0.308	0.426	2.09617e-16
Ncor1	1.05649e-20	-2.24476	0.043	0.349	2.21229e-16
Selplg	1.27442e-20	0.738967	0.356	0.446	2.66864e-16
Abca9	1.32827e-20	0.395382	0.322	0.49	2.7814e-16
Lrp1	1.37686e-20	0.489077	0.25	0.381	2.88314e-16
Csf1r	1.44116e-20	0.399406	0.452	0.609	3.01779e-16
Ankrd17	1.45333e-20	-0.967784	0.091	0.359	3.04327e-16
Ski	1.50209e-20	0.548175	0.284	0.404	3.14537e-16
Ttc28	1.69561e-20	0.389383	0.418	0.599	3.55062e-16
Tnrc6b	1.73892e-20	-0.460108	0.236	0.538	3.6413e-16
Trio	2.23973e-20	-2.18585	0.038	0.33	4.69e-16
Frmd4b	2.35577e-20	0.773205	0.567	0.647	4.93298e-16
Arid1b	2.72036e-20	-1.73498	0.106	0.468	5.69644e-16
E230029C05Rik	3.10498e-20	0.62044	0.481	0.619	6.50183e-16
Asap1	3.17233e-20	0.412212	0.428	0.596	6.64287e-16
Ankrd44	3.49321e-20	0.450493	0.572	0.705	7.31479e-16
Zcchc7	3.49344e-20	-1.24151	0.135	0.484	7.31526e-16
Tsix	3.88238e-20	-2.26293	0.024	0.276	8.1297e-16
Celf1	3.91255e-20	-1.33954	0.058	0.321	8.19287e-16
Bin2	5.72673e-20	0.914918	0.255	0.321	1.19918e-15
Ppm1l	5.88406e-20	-3.95577	0.014	0.301	1.23212e-15
Cdk13	6.10416e-20	-1.68563	0.048	0.324	1.27821e-15
Phf14	6.15533e-20	0.279117	0.476	0.635	1.28893e-15
Inpp4b	6.41136e-20	0.595503	0.635	0.744	1.34254e-15
Sncaip	6.47349e-20	0.160404	0.135	0.295	1.35555e-15
Senp6	6.52857e-20	-9.17168	0	0.24	1.36708e-15
P3h2	6.601e-20	0.799121	0.317	0.42	1.38225e-15
Nek7	6.72035e-20	0.416638	0.269	0.442	1.40724e-15
Ifitm10	6.82525e-20	1.00336	0.322	0.372	1.42921e-15
Ssbp2	7.13131e-20	-1.54879	0.111	0.462	1.4933e-15
Serinc3	7.51449e-20	0.70812	0.298	0.404	1.57354e-15
Hipk2	7.66569e-20	-5.88587	0.005	0.272	1.6052e-15
Rere	7.77982e-20	-0.706016	0.183	0.503	1.62909e-15
Extl3	7.81463e-20	0.638372	0.26	0.362	1.63638e-15
Fli1	8.37008e-20	0.244747	0.462	0.689	1.75269e-15
Cacnb2	9.16293e-20	-0.897807	0.168	0.494	1.91872e-15
Tbxas1	9.2884e-20	0.256207	0.413	0.606	1.94499e-15
Pde3b	9.53216e-20	0.497438	0.707	0.843	1.99603e-15
Smap2	9.62565e-20	0.743241	0.389	0.468	2.01561e-15
Fbxl17	1.04149e-19	-1.23534	0.183	0.558	2.18087e-15
AC149090.1	1.05168e-19	-0.622713	0.481	0.846	2.20221e-15
Prex1	1.11798e-19	0.0790052	0.284	0.494	2.34104e-15
Pik3ap1	1.15147e-19	0.651568	0.298	0.397	2.41118e-15
Trip12	1.2309e-19	-9.02731	0	0.237	2.57751e-15
Epc1	1.41955e-19	1.95296	0.236	0.154	2.97254e-15
Gtf2h2	1.45521e-19	0.52536	0.25	0.375	3.0472e-15
Itpr2	1.5349e-19	0.492763	0.418	0.558	3.21407e-15
Dock2	1.6053e-19	0.405181	0.529	0.702	3.3615e-15
Hpgds	1.66592e-19	0.522297	0.433	0.558	3.48844e-15
Rnf180	1.76665e-19	0.622465	0.284	0.391	3.69936e-15
Dennd4a	1.76998e-19	0.398123	0.447	0.631	3.70633e-15
Zswim6	1.78492e-19	0.619124	0.466	0.593	3.73761e-15
Foxn3	1.82953e-19	0.65083	0.611	0.728	3.83104e-15
Atp9b	1.98377e-19	-6.36266	0.005	0.266	4.15401e-15
5330438D12Rik	1.98501e-19	-4.31632	0.005	0.256	4.15661e-15
Med13l	2.09856e-19	0.137907	0.231	0.401	4.39439e-15
Mapk14	2.11454e-19	0.669444	0.26	0.353	4.42784e-15
Rbm6	2.20519e-19	-1.56493	0.043	0.304	4.61766e-15
Zfp638	2.62335e-19	-1.68647	0.048	0.317	5.49329e-15
Atp8a1	2.66575e-19	-0.943311	0.125	0.413	5.58207e-15
Slfn8	2.71511e-19	0.744682	0.413	0.487	5.68544e-15
Skap2	2.73478e-19	0.311757	0.298	0.468	5.72664e-15
Atp6v0b	3.72812e-19	-2.31268	0.029	0.295	7.80669e-15
Pten	3.93544e-19	-3.33291	0.029	0.33	8.24081e-15
Phkb	3.96739e-19	0.687562	0.197	0.285	8.30771e-15
Elf1	4.40471e-19	1.08217	0.163	0.212	9.22345e-15
Rapgef6	4.55082e-19	-3.42754	0.024	0.317	9.52942e-15
Fam168a	4.77169e-19	-1.23414	0.038	0.237	9.99191e-15
Lpcat2	4.82186e-19	0.0964645	0.312	0.526	1.0097e-14
Tns3	4.83829e-19	0.538122	0.361	0.497	1.01314e-14
Snrnp70	4.96384e-19	-0.980965	0.149	0.458	1.03943e-14
Ankrd11	5.12257e-19	-0.499731	0.173	0.446	1.07267e-14
Pald1	5.35655e-19	0.381991	0.139	0.269	1.12166e-14
Pik3r1	5.36835e-19	0.128557	0.26	0.462	1.12413e-14
Cttnbp2nl	5.39566e-19	0.891106	0.365	0.423	1.12985e-14
Uvrag	5.73103e-19	0.794366	0.303	0.375	1.20008e-14
Foxp1	6.22228e-19	0.761365	0.433	0.468	1.30295e-14
Gm26542	6.5585e-19	0.992079	0.255	0.304	1.37335e-14
Sfi1	6.73038e-19	0.524615	0.659	0.769	1.40934e-14
Nfat5	6.82851e-19	-2.23049	0.029	0.282	1.42989e-14
Mycbp2	6.94332e-19	-0.0681955	0.361	0.631	1.45393e-14
Herc2	7.00068e-19	0.220563	0.332	0.494	1.46594e-14
Ubr5	8.15709e-19	-8.87166	0	0.228	1.70809e-14
Snx29	8.20838e-19	0.563069	0.606	0.708	1.71883e-14
Pwwp2a	8.67884e-19	0.877858	0.274	0.324	1.81735e-14
Rtn1	8.88163e-19	-0.69392	0.144	0.426	1.85981e-14
Cacna1d	1.08218e-18	-3.2371	0.024	0.308	2.26609e-14
Bcas3	1.10912e-18	-2.50065	0.019	0.272	2.3225e-14
Prkcd	1.13146e-18	0.19808	0.159	0.321	2.36928e-14
Ppm1h	1.20566e-18	0.666524	0.481	0.554	2.52466e-14
0610040J01Rik	1.24571e-18	0.52013	0.288	0.429	2.60853e-14
Diaph2	1.3256e-18	0.288676	0.519	0.708	2.77581e-14
Golm1	1.3478e-18	0.440601	0.202	0.337	2.8223e-14
Gab2	1.37347e-18	0.485001	0.49	0.638	2.87604e-14
Ogt	1.53376e-18	-3.04336	0.014	0.256	3.21169e-14
Parp8	1.60288e-18	0.703288	0.317	0.404	3.35643e-14
Jmjd1c	1.60641e-18	-0.114694	0.351	0.599	3.36383e-14
Adap2	1.87509e-18	0.439898	0.423	0.567	3.92643e-14
Frmd4a	1.98208e-18	-0.0400025	0.519	0.795	4.15048e-14
Slc12a6	2.01238e-18	0.666701	0.317	0.413	4.21393e-14
Jak1	2.01564e-18	0.765076	0.231	0.288	4.22074e-14
Fus	2.06247e-18	-0.526798	0.236	0.535	4.31881e-14
Ccnd3	2.17474e-18	0.859895	0.394	0.478	4.5539e-14
Ints6l	2.23896e-18	0.340568	0.337	0.503	4.68838e-14
Cd33	2.62149e-18	0.191411	0.139	0.288	5.48939e-14
Il6ra	2.79214e-18	0.824397	0.279	0.346	5.84675e-14
Bin1	2.81681e-18	0.446666	0.389	0.529	5.89841e-14
Plcl2	2.82567e-18	0.416015	0.452	0.619	5.91695e-14
Lims1	3.21802e-18	0.38229	0.332	0.471	6.73854e-14
Rock2	3.30962e-18	-0.726342	0.163	0.458	6.93034e-14
Akap13	3.4244e-18	0.389101	0.303	0.465	7.1707e-14
Numb	3.64173e-18	0.468938	0.731	0.865	7.62579e-14
Maml2	4.03632e-18	0.399014	0.529	0.689	8.45206e-14
Adgrl2	4.37021e-18	0.734024	0.192	0.282	9.15121e-14
Tacc1	4.8998e-18	0.66602	0.413	0.506	1.02602e-13
Myo1f	5.11727e-18	1.06547	0.361	0.365	1.07156e-13
Atp6v0a1	5.32366e-18	-2.63564	0.024	0.285	1.11477e-13
Kcnma1	5.52081e-18	-1.63114	0.062	0.34	1.15606e-13
Huwe1	5.58598e-18	-2.27749	0.024	0.263	1.1697e-13
Rsrc1	5.6119e-18	1.23413	0.192	0.189	1.17513e-13
Zbtb20	6.82626e-18	0.46703	0.341	0.503	1.42942e-13
Herc1	6.83099e-18	-1.38352	0.058	0.304	1.43041e-13
Pan3	7.09719e-18	0.267359	0.399	0.545	1.48615e-13
Tubgcp5	7.31865e-18	0.213307	0.212	0.381	1.53253e-13
Rab31	7.37093e-18	0.821205	0.245	0.304	1.54347e-13
Asxl2	7.40228e-18	-2.99528	0.014	0.253	1.55004e-13
Nfkb1	7.58643e-18	0.0949728	0.216	0.404	1.5886e-13
Rbm25	7.60658e-18	-0.862849	0.173	0.474	1.59282e-13
Srsf5	7.76714e-18	-0.804809	0.192	0.494	1.62644e-13
Tbl1x	9.87913e-18	0.481315	0.216	0.333	2.06869e-13
Tra2a	9.92651e-18	-1.31186	0.038	0.244	2.07861e-13
Kmt2c	1.02889e-17	-1.63445	0.062	0.333	2.1545e-13
4933406I18Rik	1.11107e-17	0.588621	0.591	0.683	2.32658e-13
Nr3c1	1.14219e-17	0.557083	0.178	0.269	2.39174e-13
Prkca	1.23165e-17	0.113326	0.269	0.442	2.57908e-13
Cask	1.3204e-17	-1.56447	0.072	0.362	2.76491e-13
Scmh1	1.32471e-17	-3.20206	0.01	0.237	2.77393e-13
Rasgrp3	1.35171e-17	0.767262	0.438	0.487	2.83048e-13
Baz2b	1.36181e-17	0.510425	0.327	0.417	2.85162e-13
Ankhd1	1.37577e-17	-0.842627	0.058	0.253	2.88087e-13
Mlxipl	1.39602e-17	0.538733	0.139	0.244	2.92327e-13
Irf2	1.60196e-17	0.463491	0.202	0.327	3.3545e-13
Mbnl1	1.64394e-17	0.260618	0.668	0.846	3.44241e-13
Gm2629	1.69707e-17	0.245967	0.327	0.497	3.55366e-13
Nfia	1.80807e-17	-0.308934	0.365	0.663	3.78611e-13
2024-03-07	1.83827e-17	-9.06074	0	0.212	3.84933e-13
Aim2	1.89498e-17	0.433058	0.226	0.34	3.96808e-13
Capn3	1.94855e-17	0.516988	0.25	0.365	4.08027e-13
Map3k3	1.97626e-17	0.178123	0.212	0.375	4.1383e-13
Ncoa2	2.00787e-17	0.122086	0.207	0.353	4.20448e-13
Gm10790	2.01988e-17	0.206661	0.332	0.503	4.22963e-13
Kdm6a	2.067e-17	-1.26109	0.038	0.237	4.32829e-13
Zfand3	2.07317e-17	-0.388143	0.236	0.494	4.34121e-13
Mef2a	2.12398e-17	0.231994	0.663	0.856	4.44761e-13
Rap1gds1	2.12722e-17	0.480078	0.413	0.545	4.4544e-13
Sh3kbp1	2.16492e-17	0.186363	0.341	0.522	4.53335e-13
Cd180	2.18969e-17	0.856914	0.24	0.304	4.58521e-13
Hck	2.19004e-17	0.312489	0.135	0.266	4.58594e-13
Myh9	2.39065e-17	0.4779	0.212	0.34	5.00602e-13
Rbm5	2.39783e-17	-0.800499	0.096	0.321	5.02105e-13
Arsb	2.41276e-17	0.422298	0.721	0.865	5.05232e-13
Pld1	2.44402e-17	0.487072	0.312	0.442	5.11777e-13
Evl	2.54109e-17	0.495992	0.26	0.385	5.32104e-13
Nr6a1	2.55865e-17	-1.98596	0.067	0.369	5.35782e-13
Fars2	2.93573e-17	-4.34499	0.005	0.231	6.14743e-13
Arhgap12	2.97512e-17	0.0665163	0.207	0.378	6.22989e-13
Ap1g1	3.40912e-17	-8.98588	0	0.208	7.1387e-13
Gnas	3.4958e-17	-1.74055	0.024	0.237	7.3202e-13
St3gal6	3.74902e-17	0.468997	0.37	0.497	7.85044e-13
Tiam1	4.28833e-17	-4.88108	0.01	0.256	8.97976e-13
Cfh	4.60526e-17	0.43163	0.37	0.51	9.64341e-13
Disc1	4.89124e-17	0.604701	0.188	0.288	1.02423e-12
Tmcc1	5.09437e-17	-1.57592	0.024	0.202	1.06676e-12
Smarca2	5.10803e-17	0.383972	0.24	0.365	1.06962e-12
Tgfb1	5.11659e-17	1.02384	0.154	0.189	1.07141e-12
Map2k5	5.1809e-17	-2.8185	0.019	0.263	1.08488e-12
Camk2d	5.38438e-17	0.330652	0.332	0.468	1.12749e-12
Wwox	5.63966e-17	0.379234	0.327	0.465	1.18094e-12
Wdfy2	5.74306e-17	0.251094	0.245	0.401	1.2026e-12
Dapp1	5.82953e-17	0.437625	0.183	0.295	1.2207e-12
Cyth4	6.0553e-17	0.563058	0.264	0.343	1.26798e-12
Peli2	6.95246e-17	0.653408	0.231	0.314	1.45585e-12
Kdm2b	7.15993e-17	0.317016	0.13	0.25	1.49929e-12
Qk	7.41883e-17	0.351995	0.716	0.856	1.5535e-12
Dnajc1	7.43445e-17	-2.1022	0.029	0.263	1.55677e-12
Lair1	8.1837e-17	0.686137	0.423	0.478	1.71367e-12
Slc16a6	8.58672e-17	0.628725	0.197	0.292	1.79806e-12
Gtdc1	8.70167e-17	-1.03509	0.13	0.42	1.82213e-12
Myo1b	9.24614e-17	0.152277	0.135	0.295	1.93614e-12
P2ry12	9.52024e-17	0.488909	0.462	0.58	1.99354e-12
Cdk19	9.75255e-17	0.762097	0.255	0.317	2.04218e-12
Retreg1	9.9666e-17	0.62169	0.385	0.471	2.08701e-12
Map4	1.02758e-16	0.0534316	0.245	0.42	2.15175e-12
Gm46367	1.15511e-16	-0.116975	0.091	0.247	2.41879e-12
Plcg2	1.17805e-16	0.43645	0.298	0.426	2.46684e-12
Fam193a	1.19092e-16	0.610554	0.159	0.234	2.49378e-12
Tnrc18	1.27759e-16	0.631172	0.269	0.333	2.67528e-12
Aig1	1.34714e-16	-3.69152	0.014	0.263	2.8209e-12
Xrn1	1.40579e-16	-3.13516	0.014	0.247	2.94372e-12
Wipf1	1.43203e-16	0.942142	0.236	0.276	2.99867e-12
Dym	1.58416e-16	-4.22157	0.01	0.247	3.31724e-12
Chd9	1.84656e-16	0.449745	0.63	0.744	3.8667e-12
Ext1	1.85619e-16	-1.45771	0.082	0.369	3.88687e-12
Kdm2a	1.88272e-16	-0.341628	0.082	0.253	3.94242e-12
Arhgap25	1.99677e-16	0.806906	0.226	0.298	4.18123e-12
Apbb1ip	2.00212e-16	0.443843	0.649	0.785	4.19245e-12
Cadm1	2.00265e-16	-1.65346	0.062	0.333	4.19354e-12
Chd2	2.19104e-16	0.27628	0.274	0.41	4.58804e-12
Arhgap22	2.22081e-16	1.03355	0.25	0.276	4.65037e-12
Tbc1d16	2.29327e-16	0.485706	0.216	0.33	4.80211e-12
Srrm1	2.34354e-16	0.496598	0.159	0.231	4.90736e-12
Plek	2.36091e-16	0.967096	0.183	0.228	4.94374e-12
Ddx5	2.3783e-16	0.118641	0.572	0.766	4.98016e-12
Sh3pxd2a	2.72516e-16	0.688747	0.178	0.25	5.70649e-12
Son	2.73955e-16	0.117433	0.495	0.679	5.73661e-12
Tle4	2.84081e-16	-3.86551	0.01	0.24	5.94867e-12
Plcl1	2.96007e-16	0.393241	0.659	0.782	6.19839e-12
Mgat4a	3.33147e-16	0.023302	0.245	0.433	6.97611e-12
Sf3b1	3.33309e-16	-0.778503	0.139	0.407	6.9795e-12
Gpatch8	3.34266e-16	-1.27804	0.024	0.189	6.99952e-12
Rap1a	3.36858e-16	-1.67422	0.067	0.34	7.0538e-12
Myo9a	3.5572e-16	-3.66086	0.01	0.231	7.44878e-12
Eml4	3.595e-16	0.287559	0.337	0.471	7.52794e-12
Arhgap39	3.85323e-16	0.43177	0.394	0.5	8.06866e-12
Cep350	3.98365e-16	1.37093	0.231	0.205	8.34175e-12
Pdlim5	4.15761e-16	0.219167	0.178	0.321	8.70603e-12
Lrch1	4.23119e-16	0.378855	0.514	0.66	8.86011e-12
Vsir	4.29849e-16	0.433146	0.202	0.324	9.00104e-12
Elk3	4.30594e-16	0.641125	0.245	0.34	9.01664e-12
Ptbp3	4.91391e-16	0.912826	0.245	0.285	1.02897e-11
Zdhhc14	4.99011e-16	-0.906871	0.115	0.372	1.04493e-11
Abcc5	5.17243e-16	-3.96109	0.014	0.256	1.08311e-11
Ets1	5.19009e-16	0.676598	0.154	0.24	1.0868e-11
Slc9a9	5.24573e-16	0.561665	0.692	0.785	1.09846e-11
Fmnl3	5.29058e-16	0.689201	0.26	0.327	1.10785e-11
Mysm1	5.46658e-16	0.918232	0.101	0.144	1.1447e-11
Papola	5.59408e-16	-1.19272	0.058	0.279	1.1714e-11
Lgmn	6.02832e-16	0.36202	0.312	0.442	1.26233e-11
Luc7l3	6.62032e-16	-2.46398	0.024	0.253	1.3863e-11
Mertk	6.97336e-16	0.334631	0.534	0.696	1.46022e-11
Capzb	7.14404e-16	0.707752	0.13	0.224	1.49596e-11
Rap1b	7.23465e-16	0.995073	0.154	0.205	1.51494e-11
Pip4k2a	7.3261e-16	0.179246	0.514	0.705	1.53408e-11
Tm6sf1	7.40911e-16	0.569035	0.192	0.272	1.55147e-11
Itga9	7.44178e-16	0.0451911	0.197	0.381	1.55831e-11
Dst	7.44458e-16	0.132805	0.466	0.667	1.5589e-11
Taok3	7.81906e-16	0.648333	0.188	0.256	1.63731e-11
Thoc2	7.90294e-16	-1.79257	0.029	0.231	1.65488e-11
Ulk2	7.94785e-16	0.511064	0.279	0.378	1.66428e-11
Cdh23	8.68234e-16	0.144241	0.288	0.452	1.81808e-11
Nav2	9.16346e-16	0.777198	0.933	0.901	1.91883e-11
Slco2b1	9.1821e-16	0.614166	0.577	0.651	1.92273e-11
Rcsd1	9.61663e-16	0.391823	0.231	0.356	2.01372e-11
Cryl1	9.63743e-16	0.516074	0.197	0.298	2.01808e-11
Cx3cr1	1.12975e-15	-0.0362635	0.255	0.458	2.3657e-11
Itch	1.18216e-15	-1.14077	0.096	0.362	2.47544e-11
Blnk	1.22828e-15	0.530604	0.312	0.423	2.57201e-11
Unc93b1	1.25235e-15	0.676962	0.226	0.311	2.62241e-11
Osbpl9	1.27228e-15	-4.18481	0.01	0.237	2.66416e-11
Chchd3	1.33713e-15	-8.70016	0	0.189	2.79994e-11
Hdac8	1.33713e-15	-8.82135	0	0.189	2.79994e-11
Stxbp5	1.33713e-15	-8.55933	0	0.189	2.79994e-11
Calm2	1.3835e-15	-1.8567	0.034	0.244	2.89705e-11
Agps	1.38691e-15	0.670404	0.236	0.308	2.90419e-11
Dgkd	1.40562e-15	0.432679	0.274	0.388	2.94337e-11
Tmcc3	1.43831e-15	0.544893	0.808	0.92	3.01182e-11
Apbb2	1.54883e-15	-1.35441	0.091	0.372	3.24324e-11
Entpd1	1.57461e-15	0.830156	0.466	0.481	3.29723e-11
Phip	1.58015e-15	0.0348127	0.188	0.346	3.30883e-11
Fam49b	1.74529e-15	0.487647	0.606	0.696	3.65463e-11
Mark3	1.78962e-15	-1.90318	0.024	0.228	3.74747e-11
Lyn	1.8165e-15	0.247401	0.62	0.798	3.80375e-11
Rreb1	1.95717e-15	0.642451	0.673	0.731	4.09832e-11
Rps6ka1	1.96596e-15	0.865336	0.154	0.212	4.11671e-11
Lysmd4	2.0284e-15	0.203357	0.245	0.407	4.24748e-11
Tmem164	2.09338e-15	0.620193	0.207	0.311	4.38353e-11
Map2k1	2.12818e-15	-3.34174	0.01	0.221	4.45641e-11
Csnk1a1	2.15963e-15	-2.70953	0.014	0.221	4.52227e-11
Mkln1	2.1817e-15	-1.72577	0.096	0.394	4.56849e-11
Abl1	2.19966e-15	0.507854	0.202	0.298	4.60609e-11
Vps13b	2.21762e-15	-0.692044	0.082	0.292	4.6437e-11
Nsd3	2.26449e-15	-1.70872	0.048	0.292	4.74184e-11
Atxn10	2.45004e-15	-8.71966	0	0.186	5.13038e-11
Atrx	2.48293e-15	-0.501548	0.135	0.353	5.19926e-11
Ivns1abp	2.71574e-15	0.219309	0.433	0.593	5.68676e-11
Slc4a7	2.82402e-15	-2.59168	0.034	0.288	5.91349e-11
Ctss	2.83114e-15	1.0785	0.269	0.276	5.92842e-11
Ccr6	2.88904e-15	0.824025	0.144	0.208	6.04966e-11
Rapgef1	2.9054e-15	0.367622	0.178	0.301	6.08391e-11
Cnot1	3.07587e-15	-4.18692	0.005	0.208	6.44087e-11
Ifnar2	3.17305e-15	0.679061	0.163	0.244	6.64436e-11
Lcp2	3.23764e-15	0.423658	0.269	0.385	6.77961e-11
Ubash3b	3.31349e-15	0.537503	0.639	0.734	6.93846e-11
Ascc3	3.42992e-15	-1.58591	0.048	0.272	7.18226e-11
Acap2	3.5163e-15	-0.60354	0.212	0.478	7.36313e-11
Ptprc	3.87387e-15	0.324938	0.288	0.433	8.11187e-11
Btbd9	4.12892e-15	-0.306587	0.385	0.657	8.64595e-11
Ppcdc	4.2183e-15	0.827575	0.207	0.266	8.83312e-11
Ptgs1	4.37971e-15	0.781722	0.202	0.253	9.17112e-11
Tab2	4.41909e-15	0.510497	0.202	0.282	9.25358e-11
Nipbl	4.5135e-15	-0.186503	0.188	0.397	9.45126e-11
Tnrc6a	4.66526e-15	-2.98155	0.019	0.244	9.76906e-11
Fcho2	4.66641e-15	0.79426	0.284	0.301	9.77147e-11
Rcbtb2	4.91738e-15	0.435378	0.173	0.282	1.0297e-10
Camk1d	4.92119e-15	0.553388	0.668	0.683	1.0305e-10
Zdhhc20	4.93759e-15	-3.83681	0.01	0.224	1.03393e-10
Tet3	4.95901e-15	0.743335	0.221	0.292	1.03842e-10
Capza1	5.03961e-15	1.44799	0.168	0.179	1.05529e-10
Nckap1l	5.1819e-15	0.195256	0.322	0.478	1.08509e-10
Wtap	5.21e-15	-2.88787	0.01	0.202	1.09097e-10
Spi1	5.36451e-15	0.884662	0.154	0.208	1.12333e-10
Wdfy3	5.41746e-15	-1.3266	0.101	0.381	1.13442e-10
Nlk	5.77595e-15	-1.84343	0.048	0.288	1.20948e-10
Anks1	5.78447e-15	0.393329	0.221	0.33	1.21127e-10
Suclg2	6.0197e-15	0.608009	0.178	0.25	1.26052e-10
Clint1	6.99117e-15	0.924543	0.226	0.295	1.46395e-10
Cog5	7.05968e-15	-1.81494	0.048	0.285	1.4783e-10
Fam102b	7.63393e-15	0.139876	0.308	0.474	1.59855e-10
Apba1	8.34262e-15	0.005468	0.207	0.388	1.74694e-10
Dock10	8.85785e-15	-0.0302513	0.5	0.718	1.85483e-10
Ube2h	9.01872e-15	-0.0273271	0.192	0.349	1.88852e-10
Pkig	9.42861e-15	0.672724	0.149	0.218	1.97435e-10
Rhobtb1	9.47796e-15	0.844116	0.168	0.215	1.98468e-10
Kif21b	9.86373e-15	0.347544	0.144	0.256	2.06546e-10
Cmip	9.95877e-15	0.0221804	0.264	0.433	2.08537e-10
Mtmr3	9.97372e-15	-1.10212	0.087	0.327	2.0885e-10
Dip2b	9.98151e-15	0.291917	0.495	0.631	2.09013e-10
Dock11	1.01806e-14	0.829922	0.26	0.301	2.13183e-10
Mdm4	1.01915e-14	-0.016528	0.12	0.25	2.1341e-10
Hk2	1.04728e-14	-0.401131	0.149	0.369	2.193e-10
Asxl1	1.04751e-14	-0.868362	0.072	0.266	2.19349e-10
Specc1	1.17675e-14	0.391478	0.399	0.5	2.46411e-10
Spag9	1.19341e-14	-2.25347	0.019	0.208	2.49901e-10
Fchsd2	1.23618e-14	0.515927	0.5	0.599	2.58857e-10
Rffl	1.25269e-14	0.727652	0.216	0.298	2.62313e-10
Nol4l	1.25669e-14	0.612722	0.173	0.25	2.63151e-10
Zfp644	1.26561e-14	-5.85392	0.005	0.208	2.65019e-10
Gm16337	1.27173e-14	-0.164837	0.13	0.304	2.66301e-10
Prrc2c	1.39697e-14	-1.60174	0.062	0.308	2.92525e-10
Pnisr	1.44553e-14	-0.441827	0.067	0.221	3.02694e-10
Mib1	1.49233e-14	-8.39769	0	0.176	3.12495e-10
Exoc5	1.57921e-14	-5.27339	0.005	0.208	3.30687e-10
Erbin	1.61764e-14	0.00402431	0.159	0.311	3.38734e-10
Vps54	1.67975e-14	-2.66126	0.019	0.234	3.5174e-10
Basp1	1.68617e-14	0.154549	0.231	0.381	3.53084e-10
Mylip	1.70366e-14	0.774254	0.226	0.288	3.56747e-10
Syngr1	1.7234e-14	1.16678	0.106	0.131	3.60881e-10
Abi3	1.73081e-14	0.582363	0.207	0.288	3.62432e-10
Ash1l	1.74242e-14	-0.402436	0.144	0.349	3.64862e-10
Ppp1r9a	1.74941e-14	-0.03271	0.447	0.647	3.66326e-10
Arl15	1.90202e-14	-0.402654	0.226	0.484	3.98283e-10
Snx24	1.92508e-14	0.704731	0.245	0.317	4.03112e-10
Stk3	1.9519e-14	-2.07182	0.034	0.26	4.08728e-10
Klf12	2.02013e-14	-0.298827	0.341	0.593	4.23016e-10
Mia2	2.02414e-14	0.594663	0.168	0.234	4.23854e-10
Vav1	2.03265e-14	0.380703	0.159	0.266	4.25636e-10
Bbs9	2.04035e-14	0.432511	0.322	0.439	4.2725e-10
Dennd5a	2.21841e-14	0.743486	0.173	0.224	4.64535e-10
Rtn4	2.29276e-14	-1.63569	0.034	0.244	4.80104e-10
Med13	2.31158e-14	-3.97908	0.01	0.221	4.84046e-10
Bicra	2.36885e-14	0.66915	0.154	0.221	4.96037e-10
Itga6	2.39242e-14	0.0832441	0.298	0.49	5.00972e-10
Fndc3b	2.43638e-14	-1.3926	0.077	0.327	5.10178e-10
B4galt1	2.46393e-14	0.626579	0.178	0.244	5.15947e-10
Agmo	2.50587e-14	0.619291	0.452	0.516	5.2473e-10
Zmiz1	2.51639e-14	0.176828	0.236	0.381	5.26931e-10
Zfhx3	2.60755e-14	0.566661	0.808	0.875	5.46021e-10
Actr2	2.655e-14	-1.43556	0.072	0.317	5.55957e-10
9130015G15Rik	2.81769e-14	0.246488	0.12	0.247	5.90025e-10
Tnfrsf11a	2.98638e-14	-0.270221	0.159	0.359	6.25348e-10
Zfr	2.98919e-14	-1.46541	0.019	0.16	6.25936e-10
Trappc9	3.02839e-14	0.347824	0.192	0.304	6.34144e-10
Ewsr1	3.19996e-14	-3.38694	0.014	0.228	6.70071e-10
Map3k5	3.2166e-14	0.139559	0.197	0.362	6.73556e-10
Tmem135	3.32433e-14	-0.0101812	0.25	0.426	6.96114e-10
Map4k4	3.49995e-14	0.0320531	0.293	0.468	7.3289e-10
Chd7	3.73467e-14	0.539779	0.361	0.429	7.8204e-10
Rsf1	3.81938e-14	-3.05901	0.01	0.199	7.99778e-10
Scaf8	3.96933e-14	-1.62438	0.019	0.17	8.31177e-10
Nos1ap	3.9827e-14	-2.19923	0.043	0.288	8.33978e-10
Babam2	3.99369e-14	0.41584	0.212	0.295	8.36279e-10
Dnm2	4.03602e-14	0.457342	0.221	0.324	8.45143e-10
Clip1	4.16829e-14	-4.07166	0.005	0.192	8.72841e-10
Pak2	4.18718e-14	1.00035	0.183	0.205	8.76795e-10
Maf	4.34021e-14	0.302853	0.231	0.346	9.08841e-10
Clk1	4.5213e-14	-0.307862	0.163	0.359	9.46761e-10
Aftph	4.54844e-14	0.418874	0.192	0.295	9.52444e-10
Gcn1	4.59348e-14	0.363352	0.154	0.269	9.61874e-10
Hnrnph1	4.60288e-14	-1.73219	0.048	0.272	9.63843e-10
Tspan14	4.65624e-14	0.874687	0.188	0.247	9.75018e-10
Mvb12b	4.70521e-14	0.610798	0.192	0.256	9.85271e-10
Tardbp	4.72085e-14	-1.57513	0.048	0.263	9.88545e-10
Mllt10	4.96507e-14	-0.490375	0.082	0.247	1.03969e-09
Nfatc1	5.03979e-14	0.538265	0.163	0.253	1.05533e-09
Slc12a2	5.09747e-14	-3.69235	0.01	0.212	1.06741e-09
Etv5	5.18083e-14	-3.16343	0.01	0.202	1.08487e-09
Fam172a	5.18438e-14	-1.09746	0.159	0.446	1.08561e-09
Susd6	5.33557e-14	-0.15382	0.111	0.25	1.11727e-09
Tanc2	5.41204e-14	0.386151	0.812	0.923	1.13328e-09
Asph	6.01279e-14	0.594681	0.298	0.362	1.25908e-09
Itgam	6.43963e-14	0.398321	0.279	0.388	1.34846e-09
Lrrk1	6.62158e-14	0.445844	0.173	0.269	1.38656e-09
Magi1	6.77953e-14	-1.03184	0.188	0.487	1.41963e-09
Samsn1	6.86589e-14	0.648103	0.168	0.244	1.43772e-09
Ccdc85a	7.09888e-14	0.232367	0.49	0.635	1.48651e-09
Gsap	7.14204e-14	1.27941	0.163	0.167	1.49554e-09
Stag2	7.66458e-14	-0.645862	0.087	0.266	1.60496e-09
Xist	7.82508e-14	0.312521	0.692	0.814	1.63857e-09
Mlycd	8.42424e-14	0.411177	0.183	0.279	1.76404e-09
Mir142hg	8.93002e-14	0.257815	0.125	0.237	1.86995e-09
Map3k2	8.95833e-14	-8.57709	0	0.167	1.87587e-09
Dmxl1	8.95833e-14	-8.39779	0	0.167	1.87587e-09
Mon2	8.95833e-14	-8.46469	0	0.167	1.87587e-09
Raf1	8.95833e-14	-8.66242	0	0.167	1.87587e-09
Pag1	8.98124e-14	0.411434	0.74	0.84	1.88067e-09
Pik3cg	8.988e-14	-0.0998954	0.067	0.196	1.88209e-09
Sema4d	9.01195e-14	0.318402	0.159	0.263	1.8871e-09
Zfc3h1	9.25057e-14	-1.48829	0.038	0.234	1.93707e-09
Dmtf1	9.75229e-14	-0.553393	0.072	0.228	2.04213e-09
Gspt1	9.75452e-14	1.21467	0.149	0.163	2.0426e-09
Dleu2	9.97487e-14	0.335262	0.625	0.785	2.08874e-09
Sik2	9.98885e-14	0.379402	0.178	0.279	2.09166e-09
Nf1	1.00109e-13	-0.0351973	0.361	0.542	2.09629e-09
Zeb1	1.00774e-13	-0.677322	0.159	0.407	2.1102e-09
Siglech	1.03202e-13	0.296984	0.409	0.564	2.16104e-09
Inpp5d	1.04775e-13	0.318379	0.745	0.869	2.194e-09
Rab2a	1.06046e-13	-0.0693784	0.082	0.199	2.22059e-09
Pias1	1.06692e-13	-0.740792	0.125	0.343	2.23413e-09
Wdr33	1.09415e-13	-2.63954	0.014	0.199	2.29116e-09
Marcks	1.0944e-13	0.506567	0.178	0.263	2.29168e-09
Zmynd11	1.16965e-13	-1.52555	0.034	0.215	2.44926e-09
Gdi2	1.17792e-13	0.0804888	0.144	0.276	2.46656e-09
Akap8l	1.22468e-13	-1.27004	0.053	0.247	2.56449e-09
Ank	1.22525e-13	-2.5466	0.01	0.179	2.56567e-09
Acer3	1.26169e-13	0.100887	0.231	0.394	2.64198e-09
Kcnk13	1.26378e-13	0.681465	0.207	0.285	2.64635e-09
Ubac2	1.30717e-13	0.548788	0.183	0.253	2.73722e-09
Ptk2b	1.36399e-13	-4.52801	0.005	0.192	2.85619e-09
Pnpla7	1.37335e-13	0.389873	0.197	0.301	2.87579e-09
Fto	1.38944e-13	-1.58269	0.029	0.202	2.90948e-09
Phf21a	1.40417e-13	-0.761755	0.188	0.462	2.94034e-09
Sfmbt1	1.41382e-13	0.705887	0.163	0.228	2.96053e-09
Crebbp	1.43901e-13	-0.385005	0.192	0.407	3.01328e-09
Xiap	1.47113e-13	1.0732	0.192	0.196	3.08055e-09
Lcor	1.48709e-13	-1.61801	0.058	0.282	3.11397e-09
Fndc3a	1.49184e-13	0.330854	0.144	0.244	3.12391e-09
Sppl3	1.56819e-13	0.24835	0.207	0.337	3.28379e-09
Comt	1.56967e-13	0.891092	0.188	0.215	3.28689e-09
Smg6	1.59409e-13	-0.948871	0.077	0.279	3.33802e-09
A630001G21Rik	1.62222e-13	0.923585	0.159	0.189	3.39694e-09
Fgd4	1.62295e-13	-8.44411	0	0.163	3.39845e-09
Abl2	1.62295e-13	-8.34163	0	0.163	3.39845e-09
Mga	1.66121e-13	-2.80141	0.01	0.186	3.47857e-09
Gna15	1.75775e-13	0.683334	0.115	0.186	3.68072e-09
Fbxo11	1.89489e-13	-0.796959	0.106	0.311	3.9679e-09
Ptpra	1.90039e-13	-0.0236321	0.192	0.346	3.97941e-09
Mir99ahg	1.98132e-13	0.231669	0.716	0.856	4.14889e-09
Sbf2	2.11197e-13	-0.468162	0.149	0.349	4.42247e-09
Smad3	2.11326e-13	0.279732	0.236	0.356	4.42516e-09
Wdfy4	2.27163e-13	0.581	0.192	0.33	4.7568e-09
Ssh2	2.36015e-13	0.250229	0.663	0.814	4.94214e-09
Senp2	2.53089e-13	0.689052	0.192	0.256	5.29968e-09
Mecp2	2.57815e-13	-3.74915	0.005	0.179	5.39864e-09
Ano6	2.66794e-13	0.10506	0.135	0.25	5.58666e-09
Tec	2.67115e-13	0.993311	0.183	0.205	5.5934e-09
Btbd7	2.69087e-13	-2.07685	0.024	0.224	5.63469e-09
Ube2k	2.99865e-13	-2.08002	0.034	0.247	6.27917e-09
Usp8	3.02284e-13	0.545087	0.139	0.221	6.32983e-09
Dennd1b	3.07529e-13	-3.95071	0.01	0.205	6.43966e-09
Pacsin2	3.13055e-13	0.63939	0.188	0.25	6.55536e-09
Svil	3.27133e-13	0.0858337	0.067	0.17	6.85016e-09
Adap2os	3.37678e-13	0.141532	0.24	0.385	7.07099e-09
Gm50035	3.42087e-13	-0.0179071	0.091	0.221	7.1633e-09
Usp9x	3.43932e-13	-1.47833	0.029	0.186	7.20194e-09
Rab10	3.51883e-13	-2.86855	0.019	0.228	7.36843e-09
Tpp2	3.60449e-13	1.13072	0.168	0.176	7.54781e-09
Lrmda	3.60508e-13	0.518311	0.5	0.612	7.54903e-09
Phactr2	3.6463e-13	0.755021	0.135	0.215	7.63536e-09
Rai1	3.77016e-13	0.448453	0.168	0.256	7.89472e-09
Dhx9	3.82011e-13	0.689713	0.125	0.186	7.99932e-09
Cerk	3.98529e-13	0.395396	0.197	0.295	8.34519e-09
Ywhae	4.14001e-13	-0.181732	0.058	0.179	8.66919e-09
Snx18	4.19967e-13	0.580774	0.115	0.202	8.79411e-09
Ncoa3	4.2238e-13	0.133635	0.139	0.266	8.84463e-09
Cradd	4.22966e-13	0.480445	0.183	0.272	8.8569e-09
Ptprm	4.26745e-13	0.420038	0.346	0.439	8.93604e-09
Fam91a1	4.2911e-13	0.704818	0.163	0.218	8.98555e-09
Gtf2i	4.29118e-13	-0.199402	0.115	0.272	8.98573e-09
Dido1	4.34222e-13	-0.937099	0.034	0.176	9.09262e-09
Sparc	4.47765e-13	1.01895	0.212	0.218	9.37619e-09
Mtdh	4.49873e-13	-0.186593	0.284	0.478	9.42033e-09
Kansl1l	4.58823e-13	-0.445036	0.125	0.327	9.60775e-09
Pitpnc1	4.65531e-13	0.51289	0.365	0.42	9.74822e-09
Ap3b1	4.81315e-13	0.476272	0.207	0.288	1.00787e-08
Evi5	4.96244e-13	-0.131774	0.038	0.135	1.03914e-08
Lcorl	5.07143e-13	-0.933561	0.038	0.189	1.06196e-08
St6gal1	5.17383e-13	1.10637	0.188	0.202	1.0834e-08
Gm32036	5.19678e-13	-0.294584	0.13	0.301	1.08821e-08
Psme4	5.20222e-13	-1.78947	0.038	0.247	1.08934e-08
Fermt3	5.30028e-13	0.786366	0.207	0.26	1.10988e-08
Fnbp1	5.30068e-13	0.178038	0.274	0.394	1.10996e-08
Csnk1d	5.41416e-13	1.00012	0.077	0.115	1.13373e-08
Tgfbr2	5.48997e-13	-0.0121187	0.245	0.407	1.1496e-08
Rnf169	5.67832e-13	0.0614261	0.173	0.311	1.18904e-08
Pard3b	5.89903e-13	0.464727	0.337	0.442	1.23526e-08
Acvr1	5.93968e-13	0.517605	0.183	0.256	1.24377e-08
Mitf	5.98442e-13	0.244938	0.264	0.394	1.25314e-08
Chd6	6.38607e-13	-1.83465	0.019	0.179	1.33724e-08
Wac	6.51613e-13	-1.48261	0.029	0.183	1.36448e-08
Osbpl11	6.92023e-13	-0.0274315	0.096	0.218	1.4491e-08
Med12l	7.28833e-13	-1.90419	0.062	0.311	1.52618e-08
Ptp4a2	7.44544e-13	0.571745	0.173	0.256	1.55908e-08
Arfgef1	7.46619e-13	-1.78421	0.034	0.221	1.56342e-08
Scamp2	7.54425e-13	0.577914	0.135	0.228	1.57977e-08
Sdk1	7.62492e-13	0.456092	0.279	0.388	1.59666e-08
Pum1	7.74523e-13	-2.4934	0.014	0.189	1.62185e-08
Tcf4	7.7587e-13	0.596669	0.202	0.282	1.62467e-08
Tbc1d22a	7.7671e-13	0.264466	0.221	0.343	1.62643e-08
Hivep3	7.89233e-13	-0.701808	0.25	0.535	1.65265e-08
Hnrnpa2b1	7.91669e-13	-0.0719432	0.226	0.388	1.65776e-08
Ireb2	7.97083e-13	-2.2661	0.014	0.179	1.66909e-08
Pkn1	7.97092e-13	0.255883	0.144	0.244	1.66911e-08
Kat6a	8.63959e-13	0.29774	0.154	0.25	1.80913e-08
Insyn2b	8.64882e-13	0.795782	0.139	0.202	1.81106e-08
Smurf1	8.95843e-13	0.0718083	0.149	0.282	1.8759e-08
Ttc39b	9.1892e-13	0.0247784	0.067	0.183	1.92422e-08
Nr6a1os	9.32707e-13	0.539235	0.111	0.196	1.95309e-08
Gm35188	9.3441e-13	-0.399963	0.24	0.458	1.95666e-08
Phf20l1	9.5609e-13	-8.19322	0	0.154	2.00205e-08
Washc4	1.0321e-12	0.384828	0.135	0.215	2.16121e-08
Tasor	1.0322e-12	-2.03431	0.034	0.237	2.16143e-08
Thrap3	1.05433e-12	-4.29846	0.005	0.179	2.20777e-08
Il10ra	1.0617e-12	0.459841	0.221	0.311	2.2232e-08
Lpp	1.08942e-12	-1.90789	0.053	0.285	2.28125e-08
Gpatch2	1.14281e-12	-4.36545	0.005	0.179	2.39304e-08
P2rx7	1.15898e-12	0.240333	0.183	0.288	2.4269e-08
Rock1	1.26732e-12	-0.483991	0.067	0.215	2.65378e-08
Ambra1	1.26997e-12	-0.606815	0.101	0.279	2.65932e-08
Cbfb	1.33054e-12	0.635829	0.087	0.147	2.78615e-08
Dock1	1.33343e-12	0.629641	0.221	0.295	2.7922e-08
Glyr1	1.33901e-12	-2.96314	0.005	0.154	2.80388e-08
Aak1	1.42688e-12	-1.99699	0.024	0.202	2.98789e-08
Ubl3	1.50033e-12	-0.131122	0.139	0.285	3.14168e-08
Nfatc2	1.50184e-12	1.13411	0.135	0.16	3.14485e-08
Tgfbr1	1.53825e-12	0.368334	0.793	0.907	3.22109e-08
Atp7a	1.55543e-12	1.07532	0.139	0.17	3.25706e-08
Htt	1.61122e-12	-3.41133	0.01	0.186	3.3739e-08
Hps3	1.6504e-12	0.869798	0.154	0.208	3.45593e-08
Fnip1	1.65449e-12	0.957302	0.24	0.228	3.46449e-08
Tbc1d23	1.68347e-12	1.244	0.144	0.147	3.52518e-08
Morc3	1.69856e-12	0.760274	0.197	0.24	3.55678e-08
Hltf	1.70053e-12	0.559681	0.163	0.228	3.56091e-08
Gm49797	1.7215e-12	-8.54761	0	0.151	3.60483e-08
Dhx36	1.7215e-12	-8.2705	0	0.151	3.60483e-08
Tspan7	1.7215e-12	-8.30279	0	0.151	3.60483e-08
Fhit	1.79376e-12	0.765003	0.481	0.481	3.75613e-08
Tra2b	1.90206e-12	-2.71173	0.029	0.24	3.98292e-08
Prkn	1.9279e-12	0.0127493	0.514	0.699	4.03702e-08
Cab39	1.97931e-12	-3.61071	0.01	0.192	4.14467e-08
Gnaq	1.99111e-12	-0.0185362	0.341	0.513	4.16938e-08
Gatm	2.03331e-12	-0.102603	0.159	0.311	4.25776e-08
Ddi2	2.05021e-12	0.47296	0.212	0.285	4.29315e-08
Fbxw4	2.05054e-12	0.804753	0.144	0.179	4.29383e-08
Cdkal1	2.15612e-12	0.0185644	0.188	0.314	4.51491e-08
Gab1	2.23439e-12	-0.0812811	0.139	0.272	4.6788e-08
Cd86	2.25719e-12	0.525087	0.192	0.285	4.72655e-08
Rasa1	2.30822e-12	-1.63003	0.029	0.199	4.8334e-08
Phyhd1	2.33031e-12	0.706649	0.269	0.314	4.87967e-08
Il6st	2.37824e-12	0.274985	0.13	0.234	4.98004e-08
Cacna1a	2.39927e-12	0.186161	0.462	0.593	5.02407e-08
Mef2d	2.45641e-12	1.00844	0.159	0.176	5.14373e-08
Nptn	2.46532e-12	-4.35454	0.005	0.176	5.16239e-08
Rngtt	2.60392e-12	-1.11044	0.019	0.135	5.45261e-08
Hectd1	2.70293e-12	-1.06225	0.038	0.192	5.65993e-08
Gmip	2.70877e-12	1.13581	0.139	0.147	5.67215e-08
Acsl4	2.7119e-12	-2.45103	0.024	0.221	5.67872e-08
Lrba	2.72566e-12	-0.598624	0.159	0.378	5.70752e-08
Rnf13	2.73097e-12	0.521779	0.168	0.234	5.71865e-08
Khdrbs1	2.80338e-12	-2.8291	0.01	0.176	5.87027e-08
Gcnt1	2.84177e-12	1.15748	0.173	0.176	5.95066e-08
Nuak1	2.90303e-12	0.380903	0.188	0.292	6.07895e-08
Iqsec2	2.92746e-12	-2.22136	0.014	0.17	6.1301e-08
Tfeb	2.94409e-12	1.08259	0.12	0.147	6.16493e-08
Oga	2.95447e-12	-1.67574	0.043	0.24	6.18666e-08
Ep300	2.98153e-12	-2.10377	0.034	0.234	6.24333e-08
Rtn4rl1	3.07473e-12	-6.11324	0.005	0.176	6.43848e-08
Cabin1	3.09505e-12	-8.40651	0	0.147	6.48103e-08
Lrrfip1	3.09505e-12	-8.31487	0	0.147	6.48103e-08
Top2b	3.09505e-12	-8.27088	0	0.147	6.48103e-08
Hspa4	3.09505e-12	-8.32264	0	0.147	6.48103e-08
Dnajc7	3.12752e-12	0.517797	0.216	0.288	6.54904e-08
Il1rl2	3.1746e-12	1.43171	0.183	0.16	6.64761e-08
Sipa1	3.23005e-12	0.821766	0.106	0.147	6.76372e-08
Morf4l1	3.32803e-12	-3.51946	0.005	0.16	6.9689e-08
Klf7	3.33751e-12	-3.40248	0.01	0.189	6.98875e-08
Lpcat3	3.34399e-12	1.05384	0.159	0.183	7.00231e-08
Cmtm7	3.45956e-12	0.560095	0.202	0.276	7.24432e-08
Ccnl1	3.46416e-12	-1.19301	0.072	0.276	7.25396e-08
Zfp292	3.75116e-12	-1.22432	0.067	0.266	7.85493e-08
Trim44	3.81705e-12	-2.13993	0.024	0.205	7.99291e-08
Ipcef1	3.82325e-12	0.858837	0.091	0.141	8.00588e-08
Rab8b	3.82407e-12	0.582	0.183	0.26	8.00761e-08
Cr1l	3.8329e-12	1.034	0.072	0.106	8.02609e-08
Ntpcr	3.9923e-12	0.239704	0.091	0.186	8.35987e-08
Nisch	4.02721e-12	-1.58045	0.053	0.256	8.43298e-08
Exoc6b	4.06574e-12	-1.16911	0.053	0.234	8.51366e-08
Gmeb1	4.09645e-12	1.04423	0.149	0.167	8.57796e-08
Zfp532	4.1365e-12	-2.66366	0.019	0.208	8.66184e-08
Oxct1	4.16137e-12	0.121168	0.111	0.218	8.71391e-08
Man1a2	4.23766e-12	-0.64907	0.115	0.304	8.87366e-08
Nrf1	4.2974e-12	-2.3299	0.034	0.24	8.99876e-08
Arih1	4.35163e-12	-1.16075	0.048	0.218	9.11231e-08
E2f3	4.43375e-12	0.491557	0.183	0.266	9.28428e-08
Ldlrad4	4.49818e-12	0.405606	0.822	0.913	9.41919e-08
Tbc1d9	4.50342e-12	0.997175	0.139	0.163	9.43017e-08
Klf3	4.53729e-12	0.6109	0.144	0.215	9.50109e-08
Fryl	4.55199e-12	-1.28716	0.034	0.183	9.53188e-08
Tsc22d4	4.75728e-12	-0.141353	0.154	0.304	9.96174e-08
Usp24	4.83306e-12	-1.03484	0.096	0.308	1.01204e-07
Eif3a	4.87594e-12	-2.94874	0.019	0.212	1.02102e-07
Cds1	4.90441e-12	0.141696	0.125	0.24	1.02698e-07
Safb2	5.15225e-12	0.508038	0.13	0.192	1.07888e-07
Hdlbp	5.55629e-12	-8.45968	0	0.144	1.16349e-07
Ccny	5.66734e-12	-4.21059	0.005	0.17	1.18674e-07
Tcf12	5.71312e-12	-1.13381	0.053	0.234	1.19633e-07
St5	5.97669e-12	1.27026	0.125	0.125	1.25152e-07
Kpna4	5.99102e-12	-3.63604	0.01	0.186	1.25452e-07
Dpp8	6.11383e-12	0.645015	0.149	0.202	1.28024e-07
Cnot4	6.24999e-12	-0.155782	0.13	0.279	1.30875e-07
Zc3h7a	6.42522e-12	0.00124154	0.139	0.26	1.34544e-07
Cnot6l	6.59379e-12	-1.97442	0.019	0.179	1.38074e-07
Tnks2	6.75499e-12	-2.40709	0.029	0.224	1.4145e-07
Peli1	6.82494e-12	0.376195	0.173	0.256	1.42914e-07
Itsn2	6.93781e-12	-0.512372	0.135	0.321	1.45278e-07
Notch2	6.95302e-12	0.645253	0.101	0.167	1.45596e-07
Phc2	6.98403e-12	0.412766	0.159	0.24	1.46246e-07
Scamp1	7.12159e-12	1.38554	0.12	0.119	1.49126e-07
Setd5	7.26093e-12	0.0401118	0.178	0.317	1.52044e-07
Ctnnd1	7.33311e-12	-0.290538	0.096	0.234	1.53555e-07
Prpf4b	7.34224e-12	-2.38021	0.034	0.244	1.53746e-07
Ppp2r5e	7.57341e-12	-2.69614	0.005	0.135	1.58587e-07
Fbrsl1	7.77632e-12	0.452204	0.188	0.272	1.62836e-07
Gapvd1	7.90353e-12	-2.33543	0.029	0.228	1.655e-07
Pds5a	8.06388e-12	0.468374	0.173	0.244	1.68858e-07
Gm4258	8.14495e-12	-2.81869	0.019	0.208	1.70555e-07
Eif4g3	8.52214e-12	0.217166	0.308	0.413	1.78454e-07
Cxxc5	9.03455e-12	0.215042	0.077	0.167	1.89183e-07
Fip1l1	9.41255e-12	-3.08993	0.01	0.17	1.97099e-07
Gm48678	9.96019e-12	-8.00485	0	0.141	2.08566e-07
Far1	9.96019e-12	-8.08544	0	0.141	2.08566e-07
Rabgap1	9.96019e-12	-8.31212	0	0.141	2.08566e-07
Kpna3	1.00291e-11	-3.03215	0.019	0.212	2.1001e-07
Bclaf1	1.00841e-11	-1.3774	0.029	0.179	2.11161e-07
Kif5b	1.01019e-11	-3.56268	0.014	0.202	2.11534e-07
Tpm3	1.02674e-11	1.08462	0.231	0.231	2.14999e-07
Stab2	1.02991e-11	2.98277	0.183	0.051	2.15662e-07
Clec16a	1.03408e-11	-3.62081	0.005	0.16	2.16536e-07
Fmnl2	1.07589e-11	-2.54756	0.019	0.205	2.25291e-07
Spop	1.10762e-11	-1.25559	0.034	0.196	2.31935e-07
Taok1	1.13336e-11	-1.03696	0.091	0.292	2.37327e-07
4732471J01Rik	1.13684e-11	-0.9109	0.053	0.202	2.38055e-07
Gnb1	1.152e-11	-0.922274	0.058	0.208	2.41229e-07
Daglb	1.16074e-11	0.78213	0.115	0.163	2.43058e-07
Atg10	1.16532e-11	0.0340461	0.168	0.314	2.44017e-07
Ppp1r21	1.19798e-11	0.476226	0.13	0.192	2.50857e-07
Zfx	1.21828e-11	1.183	0.139	0.144	2.55108e-07
Stk10	1.23836e-11	0.605474	0.154	0.208	2.59312e-07
Atad2b	1.24026e-11	-1.81714	0.048	0.25	2.59711e-07
Vti1a	1.26335e-11	-0.664737	0.154	0.359	2.64545e-07
Fgd2	1.29822e-11	0.508732	0.264	0.343	2.71847e-07
Wdr26	1.30203e-11	-1.90238	0.038	0.234	2.72645e-07
Tut4	1.34331e-11	-3.14664	0.014	0.192	2.8129e-07
Irf8	1.34693e-11	0.507485	0.231	0.317	2.82047e-07
Zfp148	1.39631e-11	-1.22666	0.067	0.266	2.92387e-07
5031425E22Rik	1.40528e-11	-3.78087	0.005	0.16	2.94266e-07
Atxn7l1	1.40582e-11	0.387112	0.188	0.279	2.94378e-07
Arpc2	1.41507e-11	0.140599	0.149	0.256	2.96316e-07
Rhoq	1.41535e-11	0.152202	0.111	0.228	2.96374e-07
Irf5	1.43009e-11	0.859357	0.106	0.147	2.99461e-07
Ywhah	1.43352e-11	-2.45517	0.01	0.151	3.0018e-07
P2ry6	1.44066e-11	0.272525	0.082	0.163	3.01673e-07
Osbpl8	1.45598e-11	-0.487569	0.125	0.301	3.04882e-07
Top1	1.47184e-11	-1.42912	0.029	0.183	3.08202e-07
Pkn2	1.47454e-11	-3.53556	0.01	0.183	3.08769e-07
Nrp2	1.48151e-11	-3.19111	0.01	0.176	3.10228e-07
Grk2	1.53758e-11	0.645425	0.067	0.131	3.21969e-07
Zfp609	1.56269e-11	-2.61843	0.029	0.231	3.27228e-07
Ccm2	1.56446e-11	0.623332	0.135	0.196	3.27597e-07
Akap10	1.61263e-11	-0.132613	0.13	0.26	3.37686e-07
Igf1r	1.65289e-11	-0.401127	0.139	0.324	3.46115e-07
Ptpre	1.69249e-11	-2.06367	0.024	0.199	3.54407e-07
Ube2d3	1.72747e-11	-2.23514	0.019	0.186	3.61731e-07
Zfp207	1.76297e-11	-2.70523	0.01	0.154	3.69165e-07
Zzz3	1.77008e-11	-2.14982	0.014	0.16	3.70654e-07
Rybp	1.78288e-11	-8.34795	0	0.138	3.73336e-07
Snta1	1.78288e-11	-8.62689	0	0.138	3.73336e-07
Plekha1	1.78288e-11	-8.40491	0	0.138	3.73336e-07
Ppp6r2	1.78288e-11	-8.16352	0	0.138	3.73336e-07
Helz	1.7857e-11	-1.12808	0.062	0.247	3.73925e-07
Cnot2	1.78924e-11	-1.57049	0.048	0.244	3.74668e-07
Sipa1l2	1.79179e-11	0.44245	0.284	0.356	3.752e-07
Gnai2	1.7994e-11	0.812194	0.12	0.157	3.76794e-07
Slc7a8	1.82669e-11	0.992185	0.178	0.202	3.8251e-07
Bach2	1.8399e-11	0.545094	0.327	0.362	3.85275e-07
Acss1	1.88077e-11	0.81167	0.13	0.17	3.93834e-07
Gna12	1.96924e-11	0.443924	0.216	0.292	4.12358e-07
Gsk3b	1.98312e-11	-2.54511	0.019	0.199	4.15264e-07
Trim33	1.99084e-11	-3.46973	0.005	0.151	4.16883e-07
Atf6	2.00637e-11	-3.71859	0.014	0.199	4.20134e-07
Mbtd1	2.03836e-11	-0.501396	0.101	0.244	4.26832e-07
Hs2st1	2.17802e-11	-4.24278	0.005	0.163	4.56078e-07
Slmap	2.20172e-11	-0.35092	0.139	0.304	4.61039e-07
Ubtd1	2.24565e-11	1.11303	0.139	0.167	4.7024e-07
Tbc1d5	2.25142e-11	0.0295999	0.428	0.58	4.71448e-07
Creb1	2.2548e-11	1.08623	0.168	0.17	4.72155e-07
Mef2c	2.30089e-11	0.268868	0.702	0.824	4.81807e-07
Man1c1	2.3104e-11	-0.156853	0.125	0.26	4.83798e-07
Rin3	2.31461e-11	0.913311	0.125	0.157	4.84679e-07
Eri3	2.33367e-11	-2.68548	0.024	0.218	4.8867e-07
Pdgfb	2.35271e-11	1.60514	0.101	0.093	4.92657e-07
Maml1	2.36271e-11	0.316637	0.087	0.176	4.94751e-07
8030442B05Rik	2.48436e-11	0.0621068	0.255	0.413	5.20225e-07
Arhgap4	2.49079e-11	0.554498	0.13	0.205	5.21572e-07
Cep170	2.49143e-11	0.0471322	0.139	0.247	5.21706e-07
Syncrip	2.49442e-11	-3.11352	0.01	0.17	5.22331e-07
Hnrnpc	2.50321e-11	-1.02431	0.024	0.151	5.24173e-07
Smyd3	2.50573e-11	0.104908	0.365	0.51	5.24701e-07
Adcy9	2.59122e-11	-1.67044	0.034	0.205	5.42601e-07
Plekhm3	2.61714e-11	0.235649	0.154	0.269	5.48029e-07
Nr2c2	2.69332e-11	0.205018	0.091	0.183	5.6398e-07
Cltc	2.74326e-11	0.55851	0.26	0.337	5.74438e-07
Lrrc8d	2.75169e-11	0.836663	0.139	0.176	5.76204e-07
Brwd1	2.75246e-11	-1.69148	0.024	0.179	5.76365e-07
Zmynd8	2.75685e-11	-1.96445	0.038	0.237	5.77284e-07
Rb1	2.76381e-11	-1.40842	0.053	0.24	5.78741e-07
Etv1	2.95716e-11	-1.1568	0.024	0.157	6.1923e-07
Kmt2e	2.97066e-11	-1.95406	0.038	0.234	6.22055e-07
Pik3r5	2.97418e-11	0.150397	0.13	0.24	6.22792e-07
Cdk6	3.00138e-11	0.0995592	0.111	0.231	6.28489e-07
E130307A14Rik	3.00512e-11	-2.16948	0.014	0.157	6.29271e-07
Bank1	3.06553e-11	0.33699	0.202	0.304	6.41923e-07
Ap1b1	3.18683e-11	-8.21898	0	0.135	6.67323e-07
Ogdh	3.18683e-11	-8.22715	0	0.135	6.67323e-07
Fkbp15	3.28658e-11	-0.0112856	0.149	0.282	6.88209e-07
Itgb1	3.34456e-11	0.550188	0.139	0.196	7.00351e-07
Snx13	3.38349e-11	-0.821587	0.101	0.292	7.08503e-07
Taf15	3.38638e-11	-1.65091	0.034	0.205	7.09107e-07
Tcf20	3.3901e-11	-2.08547	0.029	0.208	7.09886e-07
Irak2	3.51103e-11	0.476212	0.212	0.308	7.35211e-07
3110082I17Rik	3.52622e-11	0.247567	0.106	0.192	7.38391e-07
Tcf7l2	3.52895e-11	0.699253	0.197	0.26	7.38962e-07
Cd2ap	3.6266e-11	0.361506	0.183	0.263	7.59409e-07
Hdac9	3.80276e-11	-0.140062	0.409	0.619	7.96298e-07
Srsf11	4.03411e-11	-1.39122	0.029	0.173	8.44742e-07
Gm5086	4.07206e-11	0.56324	0.212	0.292	8.52689e-07
Rgl2	4.09842e-11	0.456982	0.115	0.183	8.5821e-07
Frrs1	4.16088e-11	0.908358	0.115	0.151	8.71287e-07
Cdc42	4.16183e-11	-1.22418	0.082	0.285	8.71486e-07
Plekho1	4.19114e-11	0.983254	0.159	0.186	8.77625e-07
Ythdf3	4.20185e-11	-2.1253	0.024	0.192	8.79867e-07
Mknk1	4.27048e-11	0.613292	0.139	0.199	8.94238e-07
Crebrf	4.58513e-11	0.764293	0.082	0.135	9.60126e-07
Sesn1	4.70893e-11	1.00529	0.115	0.135	9.86049e-07
Dpysl2	4.73905e-11	-0.563077	0.091	0.244	9.92357e-07
Insr	4.77791e-11	-0.795184	0.072	0.24	1.00049e-06
Gm37240	4.84362e-11	-4.32815	0.005	0.16	1.01425e-06
Pnn	4.91087e-11	-1.99127	0.014	0.151	1.02834e-06
Rps6ka3	4.94017e-11	-0.375996	0.159	0.333	1.03447e-06
Smox	4.99025e-11	1.1512	0.077	0.109	1.04496e-06
Hook3	5.19284e-11	-2.79322	0.01	0.163	1.08738e-06
Rabep1	5.28678e-11	-3.59773	0.014	0.192	1.10705e-06
Zfand6	5.3566e-11	0.441895	0.178	0.253	1.12167e-06
Ralgps1	5.58638e-11	-0.834614	0.043	0.179	1.16979e-06
Sdccag8	5.64087e-11	-1.1202	0.087	0.295	1.1812e-06
Kcnq1ot1	5.68833e-11	-8.50735	0	0.131	1.19114e-06
Rmdn1	5.68833e-11	-8.12908	0	0.131	1.19114e-06
Ly86	5.7675e-11	0.490406	0.582	0.654	1.20771e-06
St3gal3	5.84727e-11	-0.453851	0.077	0.221	1.22442e-06
Peak1	5.92254e-11	0.0966179	0.168	0.279	1.24018e-06
Snx30	6.05351e-11	-0.00622462	0.115	0.224	1.26761e-06
Kdm3b	6.11851e-11	0.466802	0.188	0.25	1.28122e-06
Fubp1	6.20388e-11	-1.66638	0.024	0.179	1.29909e-06
Pacs1	6.23944e-11	0.500356	0.255	0.301	1.30654e-06
Sat1	6.27125e-11	0.58621	0.135	0.186	1.3132e-06
Abi1	6.32101e-11	-1.04545	0.096	0.301	1.32362e-06
Map4k3	6.43467e-11	-1.93032	0.038	0.224	1.34742e-06
Fbxo42	6.45116e-11	-0.475055	0.072	0.215	1.35087e-06
Lpin2	6.47276e-11	0.322812	0.202	0.279	1.3554e-06
Heatr5a	6.55041e-11	0.478863	0.168	0.26	1.37166e-06
Itgav	6.55585e-11	0.406351	0.111	0.186	1.3728e-06
Crlf3	6.57837e-11	0.666675	0.192	0.237	1.37751e-06
Apc	6.62643e-11	-1.658	0.024	0.17	1.38757e-06
Epb41l2	6.66669e-11	0.278144	0.731	0.862	1.39601e-06
Tut7	6.82427e-11	-0.129217	0.087	0.199	1.429e-06
Add3	7.2692e-11	-0.443878	0.038	0.135	1.52217e-06
Rbm27	7.27636e-11	-1.23414	0.019	0.141	1.52367e-06
Atf7	7.39451e-11	-2.52272	0.029	0.218	1.54841e-06
Psmd1	7.41279e-11	-2.69438	0.005	0.128	1.55224e-06
Ccnl2	7.806e-11	-2.53258	0.014	0.167	1.63458e-06
Mtus1	7.88398e-11	-0.0703667	0.144	0.276	1.65091e-06
Rsbn1l	8.22165e-11	0.584801	0.159	0.212	1.72161e-06
Sh3glb1	8.56863e-11	0.207511	0.149	0.247	1.79427e-06
Sltm	8.85276e-11	-1.06678	0.043	0.196	1.85377e-06
Nufip2	8.97047e-11	-2.60967	0.01	0.163	1.87842e-06
Laptm5	9.06306e-11	0.274501	0.096	0.189	1.8978e-06
Otulin	9.30387e-11	-1.46494	0.024	0.167	1.94823e-06
Atxn1	9.57883e-11	-3.65289	0.01	0.173	2.00581e-06
Cyld	9.60437e-11	-3.16352	0.005	0.141	2.01116e-06
Fer	9.86317e-11	-0.355613	0.125	0.266	2.06535e-06
Wdr44	9.92917e-11	0.727311	0.183	0.218	2.07917e-06
Srsf7	1.00549e-10	-3.13249	0.01	0.163	2.1055e-06
Pdpk1	1.01393e-10	-8.41865	0	0.128	2.12316e-06
Myo1d	1.01393e-10	-8.42348	0	0.128	2.12316e-06
Gm16183	1.01393e-10	-8.33047	0	0.128	2.12316e-06
Dync1i2	1.01393e-10	-7.84935	0	0.128	2.12316e-06
Vps35l	1.01393e-10	-8.42373	0	0.128	2.12316e-06
Taf1d	1.02135e-10	0.0200359	0.087	0.183	2.13871e-06
4632427E13Rik	1.02757e-10	-4.38663	0.005	0.157	2.15173e-06
4930517O19Rik	1.04284e-10	-2.69522	0.01	0.157	2.1837e-06
Pum2	1.06265e-10	-0.8946	0.12	0.321	2.22519e-06
Msn	1.10392e-10	0.692201	0.135	0.196	2.3116e-06
Exoc6	1.1074e-10	0.343009	0.183	0.26	2.3189e-06
Mlph	1.12988e-10	0.748079	0.067	0.119	2.36597e-06
Gm2245	1.16526e-10	0.311888	0.111	0.189	2.44005e-06
Arhgap30	1.20023e-10	0.874894	0.149	0.179	2.51329e-06
Clta	1.22322e-10	0.938601	0.154	0.167	2.56143e-06
Eps8	1.27249e-10	1.98652	0.125	0.087	2.6646e-06
Dyrk1a	1.29593e-10	-1.66168	0.053	0.247	2.71367e-06
Arrb2	1.30914e-10	0.801316	0.135	0.17	2.74134e-06
Vps13c	1.31327e-10	-2.48516	0.019	0.183	2.74999e-06
Ube2e1	1.31849e-10	-3.49256	0.005	0.147	2.76092e-06
Tnks	1.33254e-10	-2.38543	0.034	0.224	2.79033e-06
Twf2	1.34736e-10	1.11028	0.13	0.16	2.82138e-06
Prkcq	1.35831e-10	0.600103	0.087	0.157	2.8443e-06
Canx	1.39178e-10	-3.89951	0.005	0.151	2.91438e-06
Phf3	1.40275e-10	-2.64833	0.01	0.147	2.93736e-06
Camk1	1.41317e-10	0.69083	0.101	0.157	2.95917e-06
Gm16599	1.41801e-10	0.00898563	0.13	0.247	2.96932e-06
Srsf6	1.44759e-10	-3.99216	0.01	0.173	3.03126e-06
Cul3	1.50573e-10	-3.20332	0.01	0.16	3.15301e-06
Larp4b	1.52575e-10	-0.608852	0.058	0.189	3.19493e-06
Kdm7a	1.53989e-10	-4.15172	0.01	0.173	3.22452e-06
Rsrc2	1.54741e-10	-1.98557	0.043	0.237	3.24029e-06
Tmem131l	1.58235e-10	-0.0434871	0.087	0.189	3.31343e-06
Ank2	1.58866e-10	-0.094302	0.111	0.224	3.32665e-06
Ppp6r3	1.60847e-10	-2.67855	0.019	0.192	3.36813e-06
Rab3ip	1.60893e-10	0.404905	0.082	0.151	3.36909e-06
Casp8	1.6303e-10	0.69688	0.197	0.237	3.41385e-06
Lrch3	1.63938e-10	-1.44939	0.072	0.279	3.43287e-06
Ostf1	1.65377e-10	0.437542	0.12	0.186	3.46299e-06
Fmnl1	1.65478e-10	1.25404	0.125	0.119	3.46511e-06
Ifngr1	1.67773e-10	0.751019	0.067	0.112	3.51316e-06
Rtf1	1.68851e-10	1.1531	0.087	0.099	3.53575e-06
Tbl1xr1	1.73815e-10	-0.431867	0.125	0.288	3.63969e-06
Skil	1.74303e-10	0.560612	0.139	0.192	3.64991e-06
Stat5b	1.79946e-10	0.828067	0.111	0.141	3.76807e-06
Rab3gap1	1.80135e-10	-2.31467	0.029	0.208	3.77204e-06
Map2k4	1.80482e-10	-8.02936	0	0.125	3.7793e-06
Virma	1.80482e-10	-8.26865	0	0.125	3.7793e-06
Lncpint	1.81884e-10	-0.920143	0.048	0.183	3.80865e-06
Usp12	1.82506e-10	0.786673	0.106	0.147	3.82167e-06
Ranbp9	1.86838e-10	-1.49739	0.019	0.144	3.91239e-06
AY036118	1.92078e-10	-0.132224	0.269	0.439	4.02212e-06
Arhgef1	1.96569e-10	0.0580089	0.111	0.224	4.11615e-06
Mtss1	1.99484e-10	0.687351	0.154	0.199	4.1772e-06
Col27a1	2.12595e-10	0.750161	0.279	0.301	4.45174e-06
Tcf25	2.15685e-10	-0.180856	0.144	0.269	4.51644e-06
Fscn1	2.16997e-10	0.70567	0.12	0.179	4.54391e-06
Adam17	2.22576e-10	0.619008	0.144	0.208	4.66073e-06
Wsb1	2.27558e-10	-0.813713	0.096	0.269	4.76506e-06
Pdcd6ip	2.27864e-10	0.843502	0.13	0.157	4.77147e-06
Zfp407	2.3751e-10	-0.25172	0.163	0.311	4.97345e-06
Ddx6	2.43536e-10	-0.344603	0.111	0.247	5.09964e-06
Gng2	2.44152e-10	-0.329293	0.101	0.25	5.11254e-06
Trpm7	2.57584e-10	-2.97785	0.01	0.154	5.39381e-06
Aopep	2.57725e-10	-1.15073	0.029	0.163	5.39677e-06
Arid1a	2.65144e-10	0.293115	0.264	0.346	5.55212e-06
Gm37494	2.72054e-10	0.545674	0.154	0.218	5.6968e-06
Dtnbp1	2.80474e-10	0.972372	0.106	0.131	5.87313e-06
Pik3cd	2.81449e-10	0.228316	0.207	0.304	5.89355e-06
Ptpro	2.92975e-10	-1.43872	0.034	0.186	6.1349e-06
Arid4a	2.93531e-10	-0.0890249	0.139	0.266	6.14655e-06
Rb1cc1	2.97617e-10	-2.37339	0.019	0.179	6.2321e-06
Vps41	2.99993e-10	-2.04613	0.014	0.147	6.28185e-06
Gm35154	3.04439e-10	0.675696	0.101	0.147	6.37495e-06
Cebpz	3.05091e-10	-0.174626	0.072	0.176	6.3886e-06
Setd3	3.1227e-10	-0.431423	0.087	0.218	6.53893e-06
Tnpo3	3.14615e-10	-2.8988	0.014	0.176	6.58805e-06
Stambpl1	3.20278e-10	0.187686	0.135	0.237	6.70662e-06
Ddhd2	3.20832e-10	-7.91169	0	0.122	6.71821e-06
Impact	3.20832e-10	-7.9076	0	0.122	6.71821e-06
Ube2w	3.20832e-10	-7.94451	0	0.122	6.71821e-06
Pspc1	3.20832e-10	-8.0222	0	0.122	6.71821e-06
Usp33	3.20832e-10	-7.86333	0	0.122	6.71821e-06
Elf4	3.23271e-10	0.275399	0.13	0.215	6.7693e-06
Anp32a	3.24012e-10	1.0209	0.096	0.112	6.7848e-06
Ranbp2	3.27731e-10	-3.87672	0.005	0.144	6.86269e-06
Pou2f1	3.29307e-10	-2.92403	0.005	0.125	6.89568e-06
Wls	3.33491e-10	0.766287	0.135	0.186	6.98331e-06
Vps8	3.41329e-10	-0.913215	0.043	0.183	7.14744e-06
F11r	3.48952e-10	0.589419	0.159	0.205	7.30706e-06
Atxn7	3.49957e-10	-2.18358	0.043	0.24	7.3281e-06
Rasa3	3.68517e-10	0.669341	0.135	0.176	7.71674e-06
Epsti1	3.7113e-10	1.04668	0.096	0.128	7.77146e-06
Gpbp1	3.80445e-10	-2.03837	0.014	0.144	7.96651e-06
Mthfs	3.805e-10	-1.84349	0.019	0.163	7.96767e-06
Bcl9	3.80825e-10	-1.87165	0.029	0.196	7.97448e-06
Lnpep	3.81606e-10	-2.07537	0.048	0.25	7.99083e-06
Pbx3	3.85275e-10	-2.90551	0.014	0.173	8.06766e-06
Gatad2b	3.93048e-10	-1.23672	0.062	0.234	8.23043e-06
Adnp	3.98068e-10	-1.4784	0.014	0.125	8.33554e-06
Rbm47	4.07001e-10	0.268066	0.125	0.224	8.5226e-06
Vrk2	4.2977e-10	0.155486	0.12	0.215	8.99939e-06
Mrtfa	4.30454e-10	-2.10393	0.048	0.247	9.0137e-06
Mtr	4.33883e-10	0.248442	0.096	0.183	9.08551e-06
Sec24b	4.37935e-10	-2.4914	0.005	0.112	9.17036e-06
Chst11	4.6562e-10	-1.1835	0.062	0.234	9.75009e-06
N4bp2l2	4.67593e-10	-3.10802	0.005	0.125	9.7914e-06
Nup98	4.6791e-10	-4.6956	0.005	0.151	9.79803e-06
B430010I23Rik	4.72624e-10	-0.607393	0.062	0.196	9.89674e-06
Snd1	4.76783e-10	-0.365022	0.178	0.353	9.98384e-06
Pcm1	4.84391e-10	-1.18921	0.029	0.151	1.01431e-05
Tnpo1	4.84899e-10	-1.25238	0.053	0.212	1.01538e-05
Tmem243	4.96927e-10	0.0434424	0.087	0.176	1.04056e-05
Stx16	5.05421e-10	0.263909	0.111	0.183	1.05835e-05
Dcaf8	5.09985e-10	-1.25095	0.034	0.179	1.06791e-05
Mpp6	5.35072e-10	-3.01103	0.005	0.128	1.12044e-05
Atp6v0c	5.52473e-10	9.75792	0.101	0	1.15688e-05
Usp47	5.59203e-10	-1.59255	0.019	0.144	1.17097e-05
Tent2	5.67765e-10	-2.63975	0.01	0.144	1.1889e-05
Vps50	5.69565e-10	-8.11502	0	0.119	1.19267e-05
Ptbp2	5.69565e-10	-7.82543	0	0.119	1.19267e-05
Zfp280d	5.69565e-10	-7.58601	0	0.119	1.19267e-05
Itpr1	5.69565e-10	-7.84627	0	0.119	1.19267e-05
Fgfr1op	5.69565e-10	-8.43728	0	0.119	1.19267e-05
Rapgef5	5.81719e-10	0.502173	0.841	0.872	1.21812e-05
Phc3	5.82026e-10	-3.79523	0.01	0.163	1.21876e-05
Ubr3	5.83174e-10	-2.13832	0.029	0.199	1.22117e-05
Zfp608	6.05018e-10	-0.858473	0.038	0.157	1.26691e-05
2210408I21Rik	6.10178e-10	-4.06028	0.005	0.144	1.27771e-05
Abca1	6.20386e-10	0.48721	0.178	0.247	1.29909e-05
Susd3	6.25941e-10	-0.00298122	0.077	0.167	1.31072e-05
Sh2b2	6.32156e-10	1.06356	0.149	0.163	1.32373e-05
Kcnk12	6.57601e-10	0.339757	0.154	0.234	1.37702e-05
Macf1	6.62989e-10	0.353184	0.774	0.837	1.3883e-05
Spire1	6.71352e-10	-1.6408	0.048	0.228	1.40581e-05
Gm34280	7.04455e-10	-0.88149	0.043	0.176	1.47513e-05
Smchd1	7.048e-10	-0.413427	0.077	0.196	1.47585e-05
Nsd2	7.30689e-10	-3.45074	0.005	0.135	1.53006e-05
Nrros	7.338e-10	1.09842	0.096	0.115	1.53658e-05
Ankrd12	7.45681e-10	-2.42436	0.01	0.141	1.56146e-05
Trak1	7.51461e-10	-3.17998	0.01	0.157	1.57356e-05
AW554918	7.65155e-10	-2.04097	0.029	0.199	1.60224e-05
Upf2	7.8351e-10	-1.05684	0.034	0.163	1.64067e-05
Lhfpl2	7.9636e-10	0.580995	0.264	0.314	1.66758e-05
2510009E07Rik	8.00911e-10	0.549807	0.125	0.183	1.67711e-05
Gm21057	8.12787e-10	-0.0102857	0.072	0.179	1.70198e-05
Cap1	8.1293e-10	1.38565	0.111	0.103	1.70228e-05
Nt5dc1	8.36185e-10	0.743558	0.091	0.138	1.75097e-05
Dglucy	8.54562e-10	-0.325834	0.038	0.135	1.78945e-05
Dip2c	8.60287e-10	-2.94471	0.01	0.154	1.80144e-05
2610203C22Rik	8.65739e-10	0.135744	0.178	0.288	1.81286e-05
Smarcad1	8.83669e-10	-4.23307	0.005	0.144	1.8504e-05
Acbd3	8.988e-10	1.20812	0.077	0.09	1.88209e-05
Vgll4	8.99369e-10	0.207374	0.12	0.202	1.88328e-05
Arhgap24	9.16565e-10	1.01428	0.183	0.176	1.91929e-05
Tns1	9.35432e-10	0.900706	0.154	0.173	1.95879e-05
Lcp1	9.37814e-10	-0.0119435	0.082	0.186	1.96378e-05
Pitpna	9.42337e-10	0.163226	0.13	0.218	1.97325e-05
Resf1	9.57587e-10	1.14837	0.101	0.125	2.00519e-05
Dgkz	9.61401e-10	0.00310705	0.082	0.183	2.01317e-05
Dock7	9.7988e-10	-2.49833	0.019	0.176	2.05187e-05
Gm47283	9.84605e-10	-1.61047	0.029	0.179	2.06176e-05
Mosmo	1.00982e-09	-8.13217	0	0.115	2.11456e-05
Kdm1a	1.00982e-09	-8.17387	0	0.115	2.11456e-05
Il21r	1.00982e-09	-8.07686	0	0.115	2.11456e-05
Pias2	1.00982e-09	-7.81134	0	0.115	2.11456e-05
Zfp827	1.00982e-09	-8.08183	0	0.115	2.11456e-05
Clasp1	1.00982e-09	-7.66096	0	0.115	2.11456e-05
Pign	1.02618e-09	-1.14217	0.024	0.138	2.14881e-05
Adam10	1.0264e-09	-1.18631	0.082	0.269	2.14928e-05
Ncf1	1.09246e-09	1.16263	0.115	0.131	2.28761e-05
Ccdc50	1.11376e-09	0.00274468	0.197	0.321	2.33221e-05
Sall1	1.13597e-09	0.678755	0.173	0.205	2.37873e-05
Marf1	1.13613e-09	-2.38773	0.024	0.186	2.37906e-05
Bcor	1.16457e-09	0.766026	0.125	0.167	2.4386e-05
Ccdc93	1.26595e-09	0.673192	0.144	0.186	2.6509e-05
Dis3l2	1.28306e-09	-1.86951	0.029	0.183	2.68672e-05
Ppp4r3b	1.29213e-09	-1.56723	0.029	0.17	2.70573e-05
2010315B03Rik	1.29488e-09	0.543243	0.062	0.112	2.71148e-05
Slc30a9	1.29739e-09	-1.36189	0.019	0.135	2.71674e-05
Csde1	1.29756e-09	-3.44274	0.014	0.173	2.71709e-05
Plxdc1	1.30763e-09	0.898104	0.096	0.125	2.73818e-05
Map3k1	1.3203e-09	0.57246	0.087	0.151	2.7647e-05
Znrf2	1.32462e-09	0.192073	0.13	0.215	2.77376e-05
Dennd6a	1.33899e-09	-1.69547	0.043	0.212	2.80385e-05
Fam117b	1.35085e-09	0.458062	0.188	0.256	2.82867e-05
Pid1	1.35836e-09	0.830161	0.255	0.253	2.84442e-05
Rab3il1	1.39422e-09	0.6996	0.087	0.128	2.91951e-05
Tlk2	1.40386e-09	-3.46051	0.005	0.131	2.93967e-05
Malat1	1.51233e-09	0.425121	1	0.994	3.16682e-05
Hmbox1	1.53922e-09	0.452322	0.13	0.186	3.22314e-05
Man1a	1.54104e-09	0.0229813	0.245	0.381	3.22694e-05
Ythdf2	1.60578e-09	0.79075	0.062	0.099	3.3625e-05
Csad	1.62042e-09	0.925862	0.139	0.151	3.39316e-05
Elmo1	1.64706e-09	0.4358	0.952	0.974	3.44894e-05
Csnk1g1	1.65471e-09	-2.3651	0.019	0.167	3.46496e-05
Bmpr2	1.65607e-09	-0.821299	0.101	0.272	3.46781e-05
Ddx39b	1.67915e-09	0.0838877	0.082	0.167	3.51614e-05
Csnk1e	1.68363e-09	1.24636	0.125	0.125	3.52551e-05
Rasal2	1.68425e-09	-3.60071	0.01	0.157	3.52682e-05
Cep85l	1.7533e-09	-2.66851	0.01	0.141	3.67141e-05
Cdc14a	1.75894e-09	0.997057	0.106	0.128	3.68323e-05
Usp15	1.76619e-09	-1.75111	0.024	0.167	3.69841e-05
Tnfrsf21	1.77383e-09	0.432951	0.144	0.205	3.71441e-05
Gxylt1	1.78808e-09	-8.00211	0	0.112	3.74423e-05
Reps1	1.78808e-09	-7.92037	0	0.112	3.74423e-05
Fbxl3	1.78808e-09	-7.8741	0	0.112	3.74423e-05
Dcakd	1.85498e-09	0.135497	0.115	0.205	3.88433e-05
Lgals8	1.92569e-09	0.707556	0.087	0.125	4.0324e-05
Brd4	1.97094e-09	-2.20428	0.034	0.205	4.12714e-05
Ss18	1.98401e-09	-3.83187	0.01	0.157	4.15452e-05
Hnrnpdl	2.04631e-09	-1.94948	0.019	0.154	4.28497e-05
Eef2k	2.04787e-09	0.513681	0.135	0.189	4.28825e-05
Rps6kc1	2.05343e-09	0.45793	0.13	0.189	4.29989e-05
Rp2	2.16646e-09	0.546498	0.125	0.176	4.53657e-05
Zeb2	2.18784e-09	0.46367	0.798	0.817	4.58135e-05
Cux2	2.20886e-09	0.959287	0.111	0.131	4.62536e-05
Nckap5l	2.32817e-09	0.221559	0.043	0.106	4.87519e-05
Eya4	2.3399e-09	0.229282	0.053	0.128	4.89976e-05
Sort1	2.38337e-09	-2.82931	0.01	0.138	4.99078e-05
Synj1	2.47594e-09	-4.17272	0.005	0.138	5.18462e-05
Epb41	2.48795e-09	0.649565	0.101	0.154	5.20977e-05
Golga4	2.57348e-09	-2.72852	0.014	0.157	5.38886e-05
Wdr37	2.58707e-09	-1.78524	0.019	0.147	5.41732e-05
Zmym2	2.63138e-09	-3.00061	0.01	0.151	5.5101e-05
Ythdc1	2.69983e-09	-1.02154	0.058	0.202	5.65344e-05
Stard9	2.75405e-09	0.173286	0.154	0.247	5.76699e-05
Ttc7	2.75439e-09	1.26475	0.163	0.138	5.76769e-05
4930444A19Rik	2.75563e-09	-0.182517	0.091	0.205	5.77029e-05
Trpc4ap	2.81217e-09	-0.237398	0.087	0.199	5.88869e-05
Ube4b	2.86864e-09	-2.87774	0.01	0.144	6.00692e-05
Snx6	2.92785e-09	0.669232	0.149	0.189	6.13092e-05
Ankib1	2.935e-09	-1.64562	0.014	0.119	6.1459e-05
Fnbp4	2.93601e-09	0.777574	0.106	0.135	6.14801e-05
Zfp36l1	2.95632e-09	0.769348	0.106	0.144	6.19053e-05
B2m	2.98061e-09	2.15711	0.101	0.061	6.2414e-05
Jarid2	3.00551e-09	-0.692777	0.038	0.154	6.29353e-05
Vav2	3.02906e-09	0.00580849	0.091	0.189	6.34284e-05
Qrich1	3.0348e-09	-2.04915	0.014	0.141	6.35487e-05
Znrf1	3.03986e-09	0.35768	0.163	0.224	6.36547e-05
Gfm2	3.10988e-09	-0.268911	0.101	0.218	6.51208e-05
Cept1	3.11492e-09	0.108483	0.12	0.212	6.52264e-05
Gtf2a1	3.16216e-09	-7.87963	0	0.109	6.62156e-05
Ddx42	3.16216e-09	-7.62425	0	0.109	6.62156e-05
Emsy	3.16216e-09	-7.58897	0	0.109	6.62156e-05
Atf2	3.16216e-09	-7.54534	0	0.109	6.62156e-05
Zfp654	3.16216e-09	-7.86574	0	0.109	6.62156e-05
Ppfia4	3.16216e-09	-8.16329	0	0.109	6.62156e-05
Camk2g	3.16216e-09	-7.76869	0	0.109	6.62156e-05
Mcph1	3.16216e-09	-8.01212	0	0.109	6.62156e-05
Stam2	3.16216e-09	-8.22396	0	0.109	6.62156e-05
Jpx	3.16216e-09	-8.03612	0	0.109	6.62156e-05
Rprd1a	3.16216e-09	-7.74535	0	0.109	6.62156e-05
Pphln1	3.16216e-09	-8.41694	0	0.109	6.62156e-05
Smad4	3.16216e-09	-7.90058	0	0.109	6.62156e-05
Wasl	3.16216e-09	-7.76138	0	0.109	6.62156e-05
Stim1	3.20753e-09	-1.82062	0.024	0.167	6.71657e-05
Nmt1	3.24683e-09	0.430731	0.111	0.173	6.79886e-05
Naip5	3.27622e-09	0.98475	0.058	0.087	6.86041e-05
Dnajc5	3.38419e-09	-2.99235	0.01	0.144	7.08649e-05
Capza2	3.38987e-09	-0.132245	0.149	0.279	7.09838e-05
Sfpq	3.50953e-09	-1.93856	0.019	0.157	7.34895e-05
Plxnb2	3.5322e-09	1.0032	0.082	0.109	7.39644e-05
Eif4a2	3.62093e-09	-2.2349	0.029	0.192	7.58223e-05
Wwp2	3.64633e-09	1.21714	0.12	0.125	7.63542e-05
Zmym4	3.73268e-09	1.34369	0.087	0.096	7.81622e-05
Plxdc2	3.77107e-09	0.442564	0.962	0.978	7.89661e-05
Csmd3	3.78343e-09	0.51569	0.986	0.984	7.92251e-05
Strn3	3.79506e-09	-0.578488	0.072	0.208	7.94685e-05
Sptlc2	3.83552e-09	0.967299	0.144	0.157	8.03158e-05
Slc23a2	3.89509e-09	-4.49334	0.01	0.151	8.15631e-05
Usp7	3.89788e-09	0.240379	0.082	0.147	8.16216e-05
Zfp91	3.90639e-09	0.508801	0.091	0.147	8.17997e-05
2024-03-01	3.96804e-09	-1.53787	0.038	0.192	8.30907e-05
Fam13b	4.00011e-09	-0.793707	0.077	0.234	8.37623e-05
Fgf13	4.06262e-09	0.596719	0.654	0.692	8.50712e-05
Herc4	4.10424e-09	-0.0870824	0.087	0.176	8.59428e-05
Filip1l	4.12902e-09	-2.46993	0.01	0.135	8.64616e-05
Tnfrsf1b	4.1293e-09	0.543821	0.058	0.106	8.64676e-05
Fxr1	4.16214e-09	-4.11632	0.005	0.135	8.71552e-05
Cd84	4.18513e-09	0.108321	0.115	0.218	8.76367e-05
Scaf11	4.3427e-09	0.932686	0.135	0.151	9.09362e-05
Gm42418	4.38348e-09	-0.648488	0.788	0.949	9.179e-05
Dcaf5	4.42692e-09	-3.42644	0.01	0.151	9.26997e-05
Pla2g4a	4.57816e-09	1.0421	0.144	0.151	9.58666e-05
Ccr5	4.59818e-09	0.532139	0.115	0.167	9.6286e-05
Plod1	4.66837e-09	0.825809	0.101	0.125	9.77556e-05
Rps6ka5	4.69756e-09	0.05757	0.135	0.234	9.83669e-05
Wdr20	4.72591e-09	-4.1312	0.005	0.135	9.89607e-05
Chd1	4.75446e-09	-2.03543	0.019	0.157	9.95584e-05
Ppp4r1	4.80227e-09	0.615758	0.125	0.17	0.000100559
Naa35	4.87469e-09	0.293218	0.096	0.16	0.000102076
Mgrn1	4.96041e-09	-1.00195	0.029	0.141	0.000103871
Tial1	4.96792e-09	-2.01787	0.019	0.154	0.000104028
Sgms1	5.12703e-09	-1.68572	0.038	0.189	0.00010736
Prpf38b	5.36493e-09	-2.87597	0.019	0.176	0.000112342
Usp50	5.50467e-09	0.187494	0.077	0.147	0.000115268
Baz1a	5.52726e-09	0.62069	0.115	0.16	0.000115741
Asb3	5.5853e-09	-7.82225	0	0.106	0.000116956
Atp2b1	5.5853e-09	-7.81351	0	0.106	0.000116956
Efr3a	5.5853e-09	-7.92236	0	0.106	0.000116956
Snx25	5.5853e-09	-7.67885	0	0.106	0.000116956
Dnm1l	5.5853e-09	-7.54788	0	0.106	0.000116956
Memo1	5.5853e-09	-7.5858	0	0.106	0.000116956
Hnrnpu	5.63812e-09	-0.608482	0.048	0.167	0.000118062
Cul5	5.67756e-09	-2.4171	0.01	0.128	0.000118888
Soga1	5.70054e-09	-0.242179	0.12	0.253	0.000119369
Slc25a37	5.72627e-09	0.571749	0.106	0.151	0.000119908
Foxo3	5.74214e-09	0.281924	0.183	0.253	0.00012024
Btk	5.7785e-09	-0.0503614	0.101	0.202	0.000121002
Bptf	5.83148e-09	-0.0481014	0.115	0.221	0.000122111
Asb2	5.84758e-09	0.457665	0.135	0.199	0.000122448
Cd300c2	5.85094e-09	0.855394	0.101	0.144	0.000122519
Prpf40a	5.91884e-09	-3.8153	0.005	0.128	0.000123941
Naa16	5.93627e-09	-5.38908	0.005	0.135	0.000124305
Cbl	6.06933e-09	-0.353367	0.125	0.256	0.000127092
Orai1	6.11065e-09	0.68174	0.067	0.125	0.000127957
Maml3	6.13733e-09	0.293577	0.755	0.865	0.000128516
Sp4	6.22827e-09	-1.9934	0.01	0.112	0.00013042
5031439G07Rik	6.36454e-09	-5.32903	0.005	0.135	0.000133274
Arhgef6	6.61434e-09	0.575	0.12	0.17	0.000138504
A830008E24Rik	6.66898e-09	0.824575	0.149	0.176	0.000139648
Wapl	6.69131e-09	-0.342101	0.096	0.212	0.000140116
Neurl1a	6.8423e-09	-0.869014	0.062	0.199	0.000143278
Rlf	6.86565e-09	-2.89961	0.005	0.119	0.000143767
Stx7	6.95185e-09	0.260496	0.125	0.192	0.000145572
Usp25	6.95712e-09	0.088123	0.082	0.16	0.000145682
Cpne1	6.99224e-09	-4.4992	0.005	0.135	0.000146417
Ankrd10	7.03313e-09	-5.1827	0.005	0.135	0.000147274
Setd2	7.14086e-09	-0.478556	0.135	0.285	0.00014953
Map2k6	7.1565e-09	-4.54191	0.005	0.135	0.000149857
Rab14	7.27116e-09	-1.8448	0.053	0.237	0.000152258
Tln2	7.29324e-09	-1.24178	0.053	0.212	0.00015272
Slfn9	7.43986e-09	0.749114	0.096	0.122	0.000155791
Lpxn	7.56227e-09	-0.227265	0.048	0.138	0.000158354
Eif5b	7.57918e-09	-1.08012	0.043	0.17	0.000158708
Slc1a3	7.88461e-09	0.599688	0.13	0.176	0.000165104
Prkd3	8.00628e-09	0.683063	0.159	0.186	0.000167652
Chic2	8.33969e-09	1.62651	0.096	0.077	0.000174633
Mta3	8.38946e-09	-2.66597	0.019	0.17	0.000175675
Arnt	8.75985e-09	-4.15605	0.005	0.131	0.000183431
Foxk2	8.76443e-09	-1.6182	0.014	0.122	0.000183527
Terf1	8.77158e-09	2.36039	0.082	0.051	0.000183677
Tpr	8.79217e-09	-2.0745	0.029	0.183	0.000184108
Klhl18	8.91014e-09	0.442793	0.062	0.119	0.000186578
Vps13d	9.06151e-09	-1.92108	0.029	0.173	0.000189748
Ighm	9.28367e-09	1.4723	0.077	0.08	0.0001944
Nsmaf	9.40802e-09	-0.258611	0.062	0.157	0.000197004
Rsu1	9.59075e-09	0.415346	0.115	0.173	0.00020083
Smim14	9.66459e-09	-2.9792	0.005	0.112	0.000202377
Atp5c1	9.85339e-09	-7.8053	0	0.103	0.00020633
Fcrls	9.85339e-09	-7.92478	0	0.103	0.00020633
Ubxn7	9.85339e-09	-7.94575	0	0.103	0.00020633
Orc4	9.85339e-09	-7.76828	0	0.103	0.00020633
Dusp16	9.85339e-09	-8.0901	0	0.103	0.00020633
Ralgapb	9.85339e-09	-7.62565	0	0.103	0.00020633
BC005537	9.85339e-09	-7.57178	0	0.103	0.00020633
Lrp5	1.02032e-08	0.473484	0.106	0.16	0.000213656
Bach1	1.02372e-08	0.155297	0.082	0.163	0.000214366
Ddx50	1.02857e-08	-0.38041	0.019	0.087	0.000215383
Slc29a3	1.03312e-08	0.625221	0.077	0.125	0.000216336
Cep68	1.05905e-08	0.55249	0.111	0.167	0.000221765
Hnrnpm	1.06799e-08	-0.140517	0.111	0.212	0.000223637
Phf12	1.06964e-08	0.264736	0.087	0.151	0.000223983
Spred1	1.0794e-08	-0.822391	0.082	0.228	0.000226027
Fbh1	1.08314e-08	1.43361	0.087	0.08	0.000226809
Btbd1	1.09195e-08	-0.267141	0.111	0.231	0.000228655
Hnrnpa3	1.09897e-08	-0.240158	0.082	0.189	0.000230125
Havcr2	1.10283e-08	0.246686	0.125	0.199	0.000230932
2310008N11Rik	1.11173e-08	-0.185057	0.077	0.176	0.000232796
Mark2	1.15952e-08	-2.06316	0.034	0.196	0.000242804
Ubr1	1.17815e-08	-2.94598	0.01	0.138	0.000246704
Ppp2r5c	1.18518e-08	-0.707281	0.101	0.253	0.000248176
Nfe2l2	1.19514e-08	0.275873	0.101	0.17	0.000250263
Leng8	1.19674e-08	-2.98849	0.01	0.138	0.000250598
Smg1	1.21787e-08	-0.547151	0.106	0.263	0.000255023
Tbc1d4	1.22389e-08	0.444353	0.154	0.224	0.000256282
Dock4	1.22492e-08	0.331258	0.88	0.917	0.000256498
Sfswap	1.24389e-08	0.360685	0.082	0.128	0.000260471
Cwf19l2	1.2445e-08	-0.517541	0.087	0.212	0.000260598
Mier1	1.24696e-08	-4.92632	0.005	0.131	0.000261113
Prpsap2	1.2626e-08	1.13248	0.13	0.128	0.000264388
Pbrm1	1.26503e-08	-0.563743	0.029	0.119	0.000264896
Adcy7	1.30479e-08	0.35282	0.096	0.163	0.000273223
Paxbp1	1.30552e-08	-3.07557	0.01	0.141	0.000273375
Ric8b	1.30597e-08	-2.61878	0.005	0.109	0.000273469
Abcb4	1.33924e-08	-0.125161	0.082	0.176	0.000280437
Pcmtd1	1.3416e-08	-0.758876	0.043	0.167	0.000280932
Rnf145	1.34349e-08	-0.254362	0.034	0.109	0.000281327
Srsf2	1.35972e-08	-1.32434	0.024	0.144	0.000284726
Iffo1	1.39629e-08	-0.19743	0.048	0.138	0.000292382
Mlxip	1.41722e-08	0.377423	0.106	0.167	0.000296766
Rmnd5a	1.4181e-08	-3.74589	0.005	0.125	0.000296949
Strada	1.42032e-08	0.686962	0.139	0.163	0.000297414
Ino80d	1.42831e-08	0.666586	0.091	0.135	0.000299088
Tmem245	1.4439e-08	-2.29816	0.01	0.119	0.000302352
Nfatc3	1.46211e-08	-0.363633	0.038	0.128	0.000306165
Prcp	1.46852e-08	0.735109	0.106	0.147	0.000307509
Lifr	1.46986e-08	-3.71674	0.005	0.125	0.000307788
Fmn1	1.47657e-08	-2.80676	0.019	0.17	0.000309193
Tbc1d14	1.48461e-08	0.734972	0.178	0.215	0.000310876
Commd8	1.49193e-08	0.371553	0.072	0.141	0.00031241
Arid5b	1.52215e-08	0.513889	0.183	0.221	0.000318737
Sall3	1.54293e-08	0.450097	0.072	0.128	0.000323089
Enox2	1.56103e-08	0.307222	0.096	0.167	0.00032688
Slc7a7	1.56702e-08	0.0623296	0.101	0.202	0.000328134
Efhd2	1.57291e-08	0.996787	0.12	0.141	0.000329368
Ankfy1	1.62674e-08	-0.200172	0.091	0.202	0.00034064
Tbck	1.64234e-08	-3.18701	0.01	0.138	0.000343906
Rhbdd1	1.65031e-08	0.941637	0.058	0.093	0.000345575
Gm47664	1.7354e-08	0.992117	0.125	0.138	0.000363392
Smarcc1	1.73626e-08	-7.56106	0	0.099	0.000363573
Arap2	1.73626e-08	-7.71218	0	0.099	0.000363573
Ppp1r12b	1.73626e-08	-7.68029	0	0.099	0.000363573
Cds2	1.73626e-08	-7.97884	0	0.099	0.000363573
Dctn4	1.73626e-08	-7.96257	0	0.099	0.000363573
Ap2a2	1.73626e-08	-7.98831	0	0.099	0.000363573
Trim24	1.73626e-08	-7.60966	0	0.099	0.000363573
Ccnt1	1.73626e-08	-8.10543	0	0.099	0.000363573
Mfhas1	1.73626e-08	-7.82338	0	0.099	0.000363573
Polb	1.73626e-08	-7.5501	0	0.099	0.000363573
Hnrnpd	1.73626e-08	-7.64683	0	0.099	0.000363573
Gm42477	1.73626e-08	-7.74351	0	0.099	0.000363573
Micu1	1.73626e-08	-7.77192	0	0.099	0.000363573
Parg	1.73626e-08	-7.39335	0	0.099	0.000363573
Ldhb	1.73626e-08	-7.97169	0	0.099	0.000363573
Tpst2	1.75729e-08	-0.0648155	0.058	0.151	0.000367976
BC035044	1.76426e-08	0.862103	0.12	0.144	0.000369435
Hnrnpul1	1.7951e-08	1.00439	0.12	0.128	0.000375895
Wdfy1	1.82019e-08	0.868826	0.115	0.131	0.000381148
Slc40a1	1.85319e-08	0.655816	0.077	0.122	0.000388059
Slc8a1	1.87054e-08	0.322227	0.841	0.923	0.00039169
Ctsc	1.89566e-08	1.28273	0.125	0.125	0.000396952
Chsy1	1.93894e-08	1.15106	0.115	0.125	0.000406014
Otud7b	1.95824e-08	-3.28879	0.01	0.141	0.000410055
Fbxl20	1.97325e-08	0.171317	0.163	0.24	0.000413199
Ehd4	1.99023e-08	0.961592	0.125	0.141	0.000416755
Smad2	2.06128e-08	0.730414	0.111	0.144	0.000431632
Mgat1	2.06158e-08	0.565221	0.072	0.122	0.000431695
Nfam1	2.07799e-08	0.775015	0.101	0.128	0.000435131
Plgrkt	2.08632e-08	0.386107	0.144	0.205	0.000436876
Tmem273	2.10263e-08	0.585364	0.125	0.163	0.00044029
Kat2b	2.15854e-08	0.763447	0.096	0.128	0.000451998
Usp48	2.1921e-08	-3.05467	0.014	0.154	0.000459025
Gpcpd1	2.1967e-08	-1.33639	0.038	0.173	0.000459988
Elk4	2.20201e-08	0.306327	0.038	0.09	0.000461101
Mapk1	2.23927e-08	-2.14248	0.014	0.131	0.000468903
Anks3	2.24607e-08	-4.89546	0.005	0.128	0.000470328
Pkd1	2.25687e-08	-0.849778	0.034	0.141	0.000472588
Galnt1	2.2948e-08	-1.24932	0.034	0.157	0.00048053
Rubcnl	2.3148e-08	-0.0674867	0.096	0.192	0.00048472
Tax1bp1	2.3516e-08	-0.138492	0.029	0.099	0.000492426
Ube2g1	2.36083e-08	-3.47713	0.005	0.119	0.000494358
Itpkb	2.37441e-08	-0.11834	0.096	0.202	0.000497202
Nudcd3	2.37465e-08	-1.16808	0.048	0.176	0.000497253
Ttc17	2.37474e-08	-2.15469	0.024	0.17	0.00049727
Pacs2	2.37614e-08	0.985704	0.096	0.106	0.000497564
Malt1	2.38712e-08	0.26639	0.087	0.154	0.000499863
Pdss2	2.40498e-08	-1.76719	0.024	0.154	0.000503602
Rgl1	2.40499e-08	-0.68612	0.072	0.202	0.000503604
Rfc1	2.44118e-08	-1.35448	0.014	0.106	0.000511184
Cers5	2.44193e-08	-3.04481	0.005	0.115	0.000511341
Pank2	2.45254e-08	-2.28674	0.029	0.183	0.000513561
Nfx1	2.50184e-08	-4.0782	0.005	0.125	0.000523884
Arap3	2.52878e-08	0.171155	0.072	0.147	0.000529527
Pik3ca	2.5641e-08	0.374824	0.13	0.189	0.000536922
Adamts16	2.62596e-08	0.366147	0.115	0.183	0.000549876
E330020D12Rik	2.67562e-08	1.02281	0.101	0.122	0.000560275
Pex14	2.7573e-08	-2.12901	0.019	0.147	0.000577379
Ptpn1	2.7683e-08	0.626653	0.159	0.199	0.000579682
Tulp4	2.80999e-08	-0.782856	0.029	0.119	0.000588412
Pcbp2	2.81595e-08	-4.17508	0.005	0.125	0.000589661
Arhgef2	2.83673e-08	0.89581	0.12	0.138	0.000594012
Cul1	2.84429e-08	-0.971993	0.091	0.253	0.000595595
Accs	2.84751e-08	-0.366893	0.019	0.087	0.000596268
Fyttd1	2.84858e-08	-1.46902	0.019	0.135	0.000596492
Hmg20a	2.92754e-08	-2.06683	0.038	0.199	0.000613027
Nkain2	2.94812e-08	9.31163	0.082	0	0.000617337
Prkch	2.95832e-08	0.0891147	0.048	0.135	0.000619471
Dtx4	3.0036e-08	0.658342	0.125	0.167	0.000628953
Pcnp	3.05595e-08	-7.54498	0	0.096	0.000639916
Ube2r2	3.05595e-08	-7.71922	0	0.096	0.000639916
Ralgps2	3.05595e-08	-7.46201	0	0.096	0.000639916
Sgk1	3.05595e-08	-7.69326	0	0.096	0.000639916
Gon4l	3.05595e-08	-7.79366	0	0.096	0.000639916
Psma3	3.05595e-08	-7.41889	0	0.096	0.000639916
Rps29	3.05595e-08	-7.70187	0	0.096	0.000639916
Qser1	3.05595e-08	-7.85434	0	0.096	0.000639916
Hipk1	3.05595e-08	-7.89679	0	0.096	0.000639916
Tmigd3	3.05595e-08	-7.72418	0	0.096	0.000639916
Ubp1	3.05595e-08	-7.60987	0	0.096	0.000639916
Vps35	3.05595e-08	-7.6756	0	0.096	0.000639916
Slc35a3	3.05595e-08	-7.58104	0	0.096	0.000639916
Cpsf6	3.05595e-08	-7.26072	0	0.096	0.000639916
Pbx1	3.10653e-08	-4.15336	0.01	0.141	0.000650507
Hexa	3.12779e-08	0.966188	0.106	0.122	0.000654958
Ncf2	3.14888e-08	0.952255	0.13	0.141	0.000659375
Mgll	3.18348e-08	-1.1888	0.053	0.199	0.000666621
Gna13	3.21139e-08	-0.17023	0.058	0.141	0.000672465
Zfp951	3.31407e-08	0.724884	0.072	0.109	0.000693967
Dhx57	3.33408e-08	-3.15079	0.01	0.135	0.000698157
Spsb1	3.36775e-08	0.297419	0.067	0.138	0.000705206
Rap2a	3.39171e-08	1.74774	0.077	0.064	0.000710224
Vamp1	3.42784e-08	2.2733	0.082	0.051	0.00071779
Arhgef40	3.43148e-08	-0.137315	0.101	0.202	0.000718552
Caprin1	3.49043e-08	-3.54398	0.014	0.154	0.000730895
Brip1os	3.52416e-08	-0.502904	0.029	0.115	0.000737958
Gm26827	3.54706e-08	-0.278293	0.034	0.109	0.000742754
Cox16	3.59392e-08	-1.26743	0.038	0.17	0.000752566
Rasal3	3.6333e-08	0.606462	0.12	0.151	0.000760813
Lpgat1	3.71475e-08	-4.91339	0.005	0.125	0.000777869
Mms19	3.77742e-08	-0.191943	0.048	0.131	0.000790993
Stk4	3.84005e-08	0.104005	0.12	0.205	0.000804106
Nhs	3.84133e-08	0.460146	0.288	0.362	0.000804374
Shld2	3.87241e-08	0.872297	0.096	0.122	0.000810883
Gak	4.03032e-08	-0.304594	0.048	0.147	0.000843949
Gm41764	4.07014e-08	0.794519	0.058	0.096	0.000852286
Klhdc10	4.12509e-08	-2.09012	0.01	0.112	0.000863794
Rab1a	4.19271e-08	0.978946	0.072	0.099	0.000877952
Gng12	4.42114e-08	-3.63376	0.005	0.119	0.000925787
Snx5	4.45512e-08	0.889858	0.154	0.183	0.000932903
Phactr4	4.54941e-08	0.527571	0.062	0.119	0.000952647
Nsmce2	4.59094e-08	-1.39522	0.053	0.208	0.000961343
Gbf1	4.60722e-08	-0.935411	0.062	0.192	0.000964753
Rasa4	4.67972e-08	-0.160016	0.043	0.119	0.000979932
Glud1	4.68055e-08	-2.78074	0.01	0.128	0.000980108
Frs2	4.70384e-08	1.16351	0.087	0.087	0.000984983
Ppp1r9b	4.76852e-08	1.0011	0.077	0.099	0.000998528
Dnajc13	4.79131e-08	-0.565943	0.087	0.218	0.0010033
Tgs1	4.83059e-08	0.322575	0.072	0.128	0.00101152
Fam222b	4.94296e-08	-3.72345	0.005	0.119	0.00103506
Tsc22d2	5.11156e-08	0.0151536	0.077	0.154	0.00107036
Syk	5.13886e-08	0.624103	0.149	0.183	0.00107608
Ubap2l	5.20206e-08	-0.587503	0.062	0.163	0.00108931
Ppp2r2a	5.27439e-08	-3.64109	0.01	0.138	0.00110446
H3f3a	5.37272e-08	-7.64881	0	0.093	0.00112505
Setx	5.37272e-08	-7.52828	0	0.093	0.00112505
Rdx	5.37272e-08	-7.49487	0	0.093	0.00112505
Dclk2	5.37272e-08	-7.40952	0	0.093	0.00112505
St13	5.37272e-08	-7.43979	0	0.093	0.00112505
Vti1b	5.37272e-08	-7.73748	0	0.093	0.00112505
Inpp4a	5.37272e-08	-7.55472	0	0.093	0.00112505
Sarnp	5.37272e-08	-7.58351	0	0.093	0.00112505
Ube2l3	5.37272e-08	-7.77122	0	0.093	0.00112505
Khdc4	5.37272e-08	-7.66154	0	0.093	0.00112505
Spen	5.37272e-08	-7.48057	0	0.093	0.00112505
Srsf10	5.37272e-08	-7.49088	0	0.093	0.00112505
Snx2	5.37876e-08	-0.394432	0.082	0.196	0.00112631
Zbtb7a	5.42158e-08	1.50862	0.091	0.087	0.00113528
Zfp740	5.54232e-08	-2.45396	0.014	0.138	0.00116056
Vapa	5.65002e-08	-4.87465	0.005	0.122	0.00118311
Tlr7	5.66937e-08	0.128063	0.111	0.186	0.00118717
Atp6v0a2	5.70611e-08	0.256613	0.111	0.179	0.00119486
Stx18	5.71212e-08	-5.01215	0.005	0.122	0.00119612
Gns	5.72198e-08	0.296123	0.115	0.179	0.00119818
Traf5	5.73805e-08	0.598499	0.058	0.099	0.00120155
Rps6kb1	5.78693e-08	-0.714566	0.019	0.09	0.00121178
Fgd3	5.79445e-08	1.05815	0.111	0.125	0.00121336
Stat3	5.89942e-08	0.13079	0.106	0.183	0.00123534
Ncl	6.07795e-08	-3.26153	0.005	0.109	0.00127272
Bod1l	6.15262e-08	0.322705	0.101	0.157	0.00128836
Prkdc	6.25227e-08	-2.00292	0.01	0.106	0.00130922
Uhrf2	6.25764e-08	-0.183426	0.072	0.167	0.00131035
Vps37a	6.27412e-08	-0.123614	0.087	0.17	0.0013138
Casd1	6.33502e-08	-2.01321	0.01	0.109	0.00132655
Myo9b	6.36367e-08	-0.218324	0.077	0.173	0.00133255
Lrmp	6.36521e-08	-0.0776862	0.058	0.131	0.00133287
Mxi1	6.39218e-08	1.19469	0.101	0.103	0.00133852
Klhl7	6.55984e-08	-4.47108	0.005	0.122	0.00137363
Mapkap1	6.66612e-08	-1.27281	0.062	0.218	0.00139588
Exoc2	6.86536e-08	-2.70079	0.014	0.141	0.00143761
Tcirg1	6.97825e-08	0.332369	0.096	0.167	0.00146125
Psen1	7.00076e-08	0.742411	0.087	0.122	0.00146596
Ctcf	7.05634e-08	0.0818592	0.096	0.167	0.0014776
Pde4d	7.13365e-08	-0.795877	0.072	0.205	0.00149379
Tent4b	7.18948e-08	-1.69399	0.029	0.16	0.00150548
Kidins220	7.2446e-08	-3.67066	0.005	0.115	0.00151702
Dhx15	7.25033e-08	-2.74071	0.01	0.128	0.00151822
Eps15l1	7.52614e-08	-0.140567	0.029	0.106	0.00157597
Arpc1b	7.93466e-08	-0.58026	0.053	0.157	0.00166152
I830077J02Rik	8.14913e-08	1.49688	0.087	0.077	0.00170643
Dnajb6	8.22397e-08	-1.99867	0.043	0.205	0.0017221
Rab39	8.41914e-08	0.0013933	0.077	0.16	0.00176297
AU020206	8.54938e-08	-0.125031	0.115	0.215	0.00179024
Snx9	8.5864e-08	0.994563	0.082	0.103	0.00179799
Ranbp10	8.59026e-08	0.450464	0.082	0.131	0.0017988
Tmpo	8.59854e-08	-2.31115	0.005	0.096	0.00180053
Sdcbp	8.81963e-08	-2.91391	0.005	0.106	0.00184683
Erp29	8.83391e-08	0.603513	0.101	0.138	0.00184982
Ralb	8.954e-08	0.730161	0.067	0.106	0.00187497
Stard3	8.97701e-08	0.529375	0.096	0.141	0.00187979
Pcmtd2	9.04205e-08	-3.84974	0.005	0.115	0.0018934
Lmo2	9.05574e-08	0.142898	0.101	0.176	0.00189627
Rac1	9.0727e-08	0.740367	0.111	0.135	0.00189982
Nova1	9.43571e-08	-7.55158	0	0.09	0.00197584
Cpsf3	9.43571e-08	-7.73868	0	0.09	0.00197584
Tmem59	9.43571e-08	-7.62895	0	0.09	0.00197584
Bclaf3	9.43571e-08	-7.90004	0	0.09	0.00197584
Reep3	9.43571e-08	-7.6878	0	0.09	0.00197584
Rbm28	9.43571e-08	-7.713	0	0.09	0.00197584
2610037D02Rik	9.43571e-08	-7.61917	0	0.09	0.00197584
Prdm10	9.43571e-08	-7.93847	0	0.09	0.00197584
Cramp1l	9.43571e-08	-7.80901	0	0.09	0.00197584
Dnajc8	9.43571e-08	-7.70846	0	0.09	0.00197584
B4galt6	9.43571e-08	-7.6476	0	0.09	0.00197584
Acbd6	9.43571e-08	-7.32512	0	0.09	0.00197584
Npepps	9.43571e-08	-7.3507	0	0.09	0.00197584
Tlk1	9.51494e-08	-1.61507	0.034	0.163	0.00199243
Prpf39	9.5329e-08	-1.2372	0.034	0.157	0.00199619
Ccdc62	1.02048e-07	1.45201	0.062	0.067	0.00213688
Safb	1.03073e-07	-2.44658	0.01	0.119	0.00215836
Smc3	1.0389e-07	-0.633325	0.019	0.087	0.00217546
Il15	1.05912e-07	0.0642698	0.058	0.128	0.0022178
P2rx4	1.08614e-07	-0.468608	0.038	0.135	0.00227438
Ccni	1.11411e-07	0.538089	0.115	0.154	0.00233294
Wwp1	1.14381e-07	0.329469	0.082	0.131	0.00239515
Tmem63a	1.14383e-07	0.578016	0.053	0.093	0.00239517
Cpeb2	1.15238e-07	-3.04555	0.005	0.103	0.00241308
Mbtps2	1.16363e-07	0.969379	0.101	0.115	0.00243665
Serbp1	1.16551e-07	-3.29331	0.01	0.131	0.00244058
Prr14l	1.24843e-07	-0.540753	0.101	0.228	0.00261422
Slc38a9	1.25009e-07	0.342638	0.125	0.183	0.00261769
Gm43221	1.25852e-07	0.00898785	0.043	0.106	0.00263533
Atp6v0d1	1.26037e-07	1.46753	0.058	0.064	0.00263922
Arid2	1.26874e-07	-0.302245	0.12	0.231	0.00265675
Tbc1d1	1.29494e-07	-1.86141	0.014	0.112	0.00271161
Naip2	1.30947e-07	0.942579	0.111	0.125	0.00274204
Lpar6	1.31534e-07	0.490461	0.067	0.122	0.00275433
Clk4	1.32169e-07	-3.98782	0.005	0.115	0.00276761
Dpy19l4	1.32437e-07	0.217912	0.096	0.163	0.00277324
Tnfaip8	1.36066e-07	0.620768	0.106	0.144	0.00284923
Dlgap4	1.37597e-07	-3.32466	0.005	0.106	0.00288129
Cln3	1.38746e-07	0.754728	0.053	0.093	0.00290534
Rsbn1	1.40974e-07	-1.08291	0.043	0.163	0.00295199
Camkk2	1.41417e-07	0.159057	0.067	0.125	0.00296126
Trip11	1.43494e-07	0.397012	0.087	0.128	0.00300477
Kcmf1	1.44052e-07	-2.34461	0.024	0.163	0.00301645
Xpo7	1.46675e-07	-1.84335	0.034	0.17	0.00307137
Polr2a	1.55943e-07	-0.106144	0.067	0.154	0.00326545
Anxa3	1.59336e-07	0.856287	0.125	0.141	0.0033365
St3gal5	1.61076e-07	-0.167276	0.12	0.224	0.00337294
Sppl2a	1.6341e-07	-2.40214	0.014	0.135	0.0034218
Kmt2a	1.65079e-07	-1.7625	0.014	0.109	0.00345675
Arhgap35	1.6554e-07	-7.14196	0	0.087	0.00346641
Lrpprc	1.6554e-07	-7.49466	0	0.087	0.00346641
1110002L01Rik	1.6554e-07	-7.71868	0	0.087	0.00346641
Atp2c1	1.6554e-07	-7.43718	0	0.087	0.00346641
Ndufs4	1.6554e-07	-7.45628	0	0.087	0.00346641
6030468B19Rik	1.6554e-07	-7.48131	0	0.087	0.00346641
Phtf2	1.6554e-07	-7.57364	0	0.087	0.00346641
BC052040	1.6554e-07	-7.70688	0	0.087	0.00346641
Arhgef18	1.6554e-07	-7.4636	0	0.087	0.00346641
Hmgxb3	1.6554e-07	-7.34207	0	0.087	0.00346641
Cops3	1.6554e-07	-7.40432	0	0.087	0.00346641
Zfp950	1.6834e-07	-2.61536	0.005	0.093	0.00352504
Arhgap31	1.68468e-07	1.14594	0.058	0.087	0.00352772
Zbtb37	1.685e-07	-4.20428	0.005	0.115	0.0035284
Tbc1d8	1.69037e-07	-0.0666463	0.067	0.144	0.00353964
Pdk1	1.69143e-07	-1.10862	0.048	0.17	0.00354186
Rtn3	1.69473e-07	-2.26596	0.019	0.144	0.00354877
Ptpa	1.74096e-07	-2.31233	0.019	0.144	0.00364557
Kctd12	1.77263e-07	0.777879	0.087	0.112	0.00371189
Pak1	1.79253e-07	-1.28141	0.029	0.147	0.00375356
Rbm33	1.81166e-07	0.0763507	0.087	0.154	0.00379361
Atg16l2	1.81843e-07	-0.290734	0.062	0.157	0.00380779
Cd200r1	1.82226e-07	0.484162	0.077	0.125	0.00381581
Pxn	1.82861e-07	1.23873	0.096	0.103	0.00382911
Cdc42se2	1.84172e-07	-2.50637	0.01	0.122	0.00385656
Pdxdc1	1.86121e-07	-4.70482	0.005	0.115	0.00389738
Hnrnpl	1.86606e-07	-4.71182	0.005	0.115	0.00390753
Ahdc1	1.87419e-07	1.12606	0.106	0.112	0.00392455
Ncor2	1.896e-07	-1.84815	0.024	0.144	0.00397023
Gatad2a	1.93286e-07	0.804201	0.077	0.109	0.00404742
Smg7	1.93636e-07	-4.60205	0.005	0.115	0.00405473
Sin3a	1.94585e-07	-2.33466	0.01	0.112	0.00407461
Slf2	1.94693e-07	-0.608328	0.053	0.157	0.00407688
Zranb1	1.95233e-07	-2.64191	0.014	0.135	0.00408818
Traf3ip3	1.96548e-07	0.769412	0.067	0.093	0.00411571
Rnf130	2.06849e-07	-1.17367	0.072	0.228	0.00433142
Xrcc4	2.08213e-07	-2.96291	0.019	0.154	0.00435998
Ehmt1	2.08705e-07	-0.691651	0.048	0.147	0.00437029
Srgap2	2.10099e-07	0.427425	0.909	0.946	0.00439948
Swap70	2.12046e-07	0.976345	0.091	0.109	0.00444024
Trp53cor1	2.12488e-07	0.87258	0.077	0.109	0.00444951
Nek6	2.14351e-07	0.756813	0.125	0.141	0.0044885
St8sia6	2.22371e-07	2.03397	0.067	0.048	0.00465646
Nktr	2.2283e-07	-0.455231	0.034	0.119	0.00466606
Fnip2	2.26008e-07	-2.35825	0.029	0.173	0.0047326
Fam210a	2.28638e-07	0.334056	0.053	0.103	0.00478768
Garnl3	2.30604e-07	0.444394	0.154	0.196	0.00482885
Galnt10	2.30606e-07	0.540796	0.072	0.119	0.0048289
Cdyl	2.34768e-07	0.246005	0.106	0.176	0.00491605
Arrb1	2.385e-07	1.00841	0.101	0.109	0.00499419
Pi4kb	2.40476e-07	0.822087	0.096	0.115	0.00503556
Usp3	2.40685e-07	-2.5015	0.024	0.16	0.00503994
Stx4a	2.42567e-07	2.14428	0.062	0.048	0.00507936
Pibf1	2.45709e-07	-0.244883	0.067	0.151	0.00514515
Arid3b	2.46574e-07	-0.0474806	0.091	0.176	0.00516325
Rictor	2.50957e-07	-2.25956	0.01	0.112	0.00525503
Ube3c	2.51263e-07	-1.76958	0.019	0.131	0.00526144
Traf3	2.51414e-07	0.893108	0.115	0.128	0.00526461
Thada	2.51834e-07	-0.542428	0.12	0.26	0.00527341
Klhl6	2.59424e-07	0.135886	0.077	0.154	0.00543234
Zzef1	2.61827e-07	-2.14181	0.01	0.103	0.00548265
Aff4	2.62026e-07	-3.09716	0.005	0.103	0.00548683
Ttc37	2.63571e-07	-2.28542	0.005	0.087	0.00551917
Itfg1	2.644e-07	-3.25683	0.005	0.103	0.00553653
Txndc11	2.68267e-07	-0.784492	0.043	0.144	0.00561751
Arid4b	2.72794e-07	-2.31375	0.014	0.125	0.0057123
Lpcat1	2.73774e-07	0.575587	0.072	0.115	0.00573284
Furin	2.7426e-07	0.706711	0.043	0.077	0.00574301
Tom1l1	2.78747e-07	-2.07682	0.024	0.151	0.00583695
Stau1	2.84943e-07	0.0364039	0.082	0.16	0.0059667
Acin1	2.852e-07	-0.772913	0.072	0.196	0.00597208
Ip6k1	2.85528e-07	-2.50665	0.014	0.131	0.00597897
Khdrbs3	2.90133e-07	-7.30554	0	0.083	0.00607539
Ttyh3	2.90133e-07	-7.67931	0	0.083	0.00607539
Zbtb11	2.90133e-07	-7.39205	0	0.083	0.00607539
Dpy19l1	2.90133e-07	-7.66608	0	0.083	0.00607539
Mapre2	2.90133e-07	-7.11512	0	0.083	0.00607539
Pygb	2.90133e-07	-7.47138	0	0.083	0.00607539
G3bp2	2.90133e-07	-7.38462	0	0.083	0.00607539
Slc25a36	2.90133e-07	-7.52234	0	0.083	0.00607539
Paqr3	2.90133e-07	-7.8433	0	0.083	0.00607539
Iqce	2.90133e-07	-7.30729	0	0.083	0.00607539
Eif4a1	2.90133e-07	-7.43377	0	0.083	0.00607539
Tsga10	2.90133e-07	-7.18573	0	0.083	0.00607539
Zfp69	2.97565e-07	0.743808	0.067	0.099	0.00623102
Cdk12	2.97854e-07	-1.03154	0.024	0.122	0.00623705
Cotl1	2.99794e-07	0.565018	0.101	0.144	0.00627768
Eif4e2	3.00249e-07	0.857771	0.062	0.087	0.0062872
Desi2	3.04198e-07	-3.3353	0.01	0.125	0.00636991
Slc6a6	3.05859e-07	-2.46529	0.019	0.147	0.00640469
Fes	3.10573e-07	0.0268447	0.062	0.135	0.0065034
Fez2	3.16809e-07	0.465437	0.111	0.151	0.00663398
Gm6277	3.18861e-07	0.679492	0.067	0.103	0.00667695
Npc1	3.20563e-07	-1.15999	0.01	0.083	0.00671259
Cass4	3.22463e-07	1.47217	0.053	0.058	0.00675238
Stx2	3.30401e-07	-0.214805	0.043	0.112	0.00691859
Dicer1	3.32459e-07	0.322851	0.077	0.125	0.00696169
Cables1	3.33957e-07	0.474845	0.212	0.263	0.00699305
Yme1l1	3.35975e-07	-4.57592	0.005	0.112	0.00703531
Lamp2	3.39095e-07	0.629855	0.163	0.186	0.00710064
Tmem175	3.41267e-07	-3.41566	0.005	0.106	0.00714613
Actb	3.44137e-07	0.640409	0.062	0.103	0.00720624
Klhl5	3.49145e-07	0.821641	0.053	0.08	0.00731109
Dctn5	3.52505e-07	1.1889	0.067	0.087	0.00738145
Eif2ak2	3.53577e-07	-0.453952	0.029	0.103	0.00740391
Litaf	3.5514e-07	1.51243	0.087	0.083	0.00743664
Sgce	3.62723e-07	0.160931	0.072	0.125	0.00759542
Pcca	3.63588e-07	-2.63349	0.005	0.093	0.00761353
Npl	3.64272e-07	0.59977	0.091	0.125	0.00762785
Aff1	3.6438e-07	0.444285	0.101	0.147	0.00763013
Eea1	3.65097e-07	-0.930866	0.019	0.103	0.00764512
4930469K13Rik	3.73222e-07	-0.86723	0.038	0.138	0.00781527
Eefsec	3.75447e-07	-0.348428	0.072	0.17	0.00786185
Nfyc	3.83393e-07	-3.52494	0.005	0.106	0.00802824
Tasor2	3.88776e-07	0.508196	0.058	0.09	0.00814097
Dennd2c	3.92202e-07	0.121091	0.058	0.125	0.00821271
Dcaf10	3.94746e-07	-0.493148	0.024	0.096	0.00826599
Krit1	3.98796e-07	-2.049	0.005	0.08	0.0083508
Asap3	4.08184e-07	0.528115	0.125	0.157	0.00854738
Cstf3	4.12947e-07	-3.96658	0.005	0.109	0.00864712
Copg2	4.2228e-07	-3.00342	0.01	0.119	0.00884253
Srsf4	4.30664e-07	0.0526177	0.058	0.119	0.00901811
Stk38	4.35524e-07	-2.9014	0.01	0.119	0.00911986
Gpr34	4.36951e-07	0.0517572	0.13	0.212	0.00914975
Tmem104	4.379e-07	0.421901	0.034	0.074	0.00916963
Wbp1l	4.42354e-07	0.496997	0.077	0.125	0.00926288
Fam168b	4.42689e-07	-1.86022	0.014	0.115	0.0092699
Zfp697	4.51053e-07	0.311356	0.106	0.163	0.00944506
Ppp2ca	4.54614e-07	-3.37312	0.005	0.103	0.00951962
Serpine2	4.60528e-07	0.686838	0.072	0.103	0.00964346
Ctdspl2	4.62425e-07	-3.31209	0.005	0.103	0.00968318
Flnb	4.67404e-07	-2.89601	0.01	0.119	0.00978744
Srcap	4.7906e-07	-2.14151	0.01	0.103	0.0100315
Rnf111	4.83715e-07	-0.0826397	0.115	0.202	0.010129
Cog4	4.87615e-07	-5.01702	0.005	0.109	0.0102106
Scaper	4.89419e-07	-0.357249	0.029	0.09	0.0102484
Atxn2l	4.89507e-07	0.862112	0.091	0.106	0.0102503
Ube3a	5.08016e-07	-7.48355	0	0.08	0.0106379
Sbno1	5.08016e-07	-7.429	0	0.08	0.0106379
Caap1	5.08016e-07	-7.40821	0	0.08	0.0106379
Anapc4	5.08016e-07	-7.93442	0	0.08	0.0106379
Cfdp1	5.08016e-07	-7.57873	0	0.08	0.0106379
Scai	5.08016e-07	-7.11789	0	0.08	0.0106379
Rev1	5.08016e-07	-7.0441	0	0.08	0.0106379
Rogdi	5.08016e-07	-7.66839	0	0.08	0.0106379
Acly	5.08016e-07	-7.46135	0	0.08	0.0106379
Dstyk	5.08016e-07	-7.21749	0	0.08	0.0106379
Adamts17	5.08016e-07	-7.47326	0	0.08	0.0106379
4932438A13Rik	5.08016e-07	-7.19125	0	0.08	0.0106379
Nr3c2	5.08016e-07	-7.3314	0	0.08	0.0106379
Trmt1l	5.08016e-07	-7.56125	0	0.08	0.0106379
Magi3	5.08016e-07	-7.43819	0	0.08	0.0106379
Angel2	5.08016e-07	-7.51624	0	0.08	0.0106379
Cep63	5.08016e-07	-7.43343	0	0.08	0.0106379
Znrf3	5.08016e-07	-7.2439	0	0.08	0.0106379
Luzp1	5.08016e-07	-7.13174	0	0.08	0.0106379
Mcu	5.08016e-07	-7.29837	0	0.08	0.0106379
Rab6b	5.08016e-07	-7.09094	0	0.08	0.0106379
Brd9	5.08016e-07	-7.23034	0	0.08	0.0106379
Vrk1	5.08957e-07	1.15893	0.087	0.099	0.0106576
Rif1	5.09357e-07	-4.87077	0.005	0.109	0.0106659
Micu2	5.17966e-07	-2.55076	0.005	0.09	0.0108462
Pnpla8	5.31517e-07	-1.58725	0.005	0.071	0.01113
Fyco1	5.35365e-07	-0.934068	0.058	0.179	0.0112105
Galnt7	5.385e-07	0.317099	0.139	0.199	0.0112762
Ddx46	5.40174e-07	-1.2529	0.034	0.144	0.0113112
Dennd1c	5.41121e-07	0.393711	0.062	0.119	0.0113311
Zc3hav1	5.51627e-07	0.861787	0.091	0.119	0.0115511
Usp6nl	5.56266e-07	0.499794	0.115	0.163	0.0116482
Fam120a	5.64382e-07	-0.713155	0.043	0.138	0.0118182
Ccdc66	5.70709e-07	-3.05296	0.005	0.099	0.0119507
Pvt1	5.73882e-07	-0.536617	0.111	0.237	0.0120171
Pik3cb	5.76729e-07	0.0257218	0.091	0.17	0.0120767
Lemd3	5.76749e-07	-0.785958	0.043	0.141	0.0120771
Coro7	5.79305e-07	0.150606	0.053	0.112	0.0121306
Klhdc8b	5.8773e-07	0.707545	0.048	0.08	0.0123071
Gpr107	5.98771e-07	-0.0739687	0.062	0.141	0.0125383
R3hdm2	6.07779e-07	-0.0966213	0.139	0.231	0.0127269
Immp2l	6.19492e-07	-0.106938	0.168	0.301	0.0129722
Pip4p2	6.2761e-07	1.00681	0.053	0.067	0.0131422
Srsf9	6.30801e-07	2.54657	0.058	0.035	0.013209
Tor1aip1	6.44456e-07	-0.133655	0.087	0.176	0.0134949
Xrn2	6.46196e-07	-1.30587	0.048	0.179	0.0135313
Camsap1	6.48313e-07	0.302435	0.091	0.144	0.0135757
Foxj3	6.52527e-07	-3.86968	0.005	0.106	0.0136639
Ttc3	6.72297e-07	-3.39332	0.01	0.122	0.0140779
Ikbkb	6.75384e-07	1.53987	0.111	0.096	0.0141426
Zup1	6.84261e-07	-0.0349008	0.082	0.157	0.0143284
Rhoa	6.86986e-07	0.0935659	0.087	0.154	0.0143855
Chd8	6.91533e-07	-1.61448	0.01	0.087	0.0144807
Phf20	7.01837e-07	-1.71239	0.034	0.16	0.0146965
Gigyf2	7.09161e-07	-2.47919	0.019	0.141	0.0148498
Cd37	7.12853e-07	0.465952	0.139	0.176	0.0149271
Afap1l1	7.32583e-07	0.95697	0.058	0.093	0.0153403
Fbxw11	7.35488e-07	-0.437828	0.062	0.16	0.0154011
Chd4	7.47207e-07	-1.29879	0.024	0.122	0.0156465
Glrp1	7.49394e-07	0.697874	0.082	0.109	0.0156923
Atp11c	7.51385e-07	0.133031	0.091	0.163	0.015734
Itm2b	7.65672e-07	-0.906034	0.043	0.151	0.0160332
Plekhm2	7.76033e-07	0.305732	0.082	0.135	0.0162501
Stx8	7.90269e-07	0.169594	0.101	0.167	0.0165482
Smarcc2	7.9789e-07	-1.1129	0.038	0.151	0.0167078
Csnk2a1	8.04165e-07	-0.932291	0.014	0.08	0.0168392
Mad1l1	8.09928e-07	-3.1451	0.005	0.099	0.0169599
Mfap3	8.14374e-07	-2.69538	0.005	0.093	0.017053
Phf8	8.34442e-07	-2.15275	0.005	0.08	0.0174732
Mapk8ip3	8.48574e-07	-4.64085	0.005	0.106	0.0177691
Eif5	8.50599e-07	-0.714351	0.029	0.112	0.0178115
Rapgef2	8.57053e-07	-0.701793	0.019	0.087	0.0179467
Gramd1a	8.79777e-07	-0.123186	0.082	0.173	0.0184225
Gm17231	8.80502e-07	-0.656777	0.053	0.154	0.0184377
Pggt1b	8.86665e-07	-2.53559	0.005	0.09	0.0185668
Maea	8.88717e-07	-7.18732	0	0.077	0.0186097
Tspan9	8.88717e-07	-7.23486	0	0.077	0.0186097
Fcgr3	8.88717e-07	-7.60263	0	0.077	0.0186097
Kat6b	8.88717e-07	-7.24676	0	0.077	0.0186097
Mbtps1	8.88717e-07	-7.26037	0	0.077	0.0186097
Whrn	8.88717e-07	-7.58297	0	0.077	0.0186097
Hnrnph3	8.88717e-07	-7.37649	0	0.077	0.0186097
Alkbh1	8.88717e-07	-7.30417	0	0.077	0.0186097
Rnf41	8.88717e-07	-7.56012	0	0.077	0.0186097
Uqcc1	8.88717e-07	-7.49539	0	0.077	0.0186097
Tex2	8.88717e-07	-7.51359	0	0.077	0.0186097
Acbd5	8.88717e-07	-7.64734	0	0.077	0.0186097
Fcgr1	8.88717e-07	-7.49871	0	0.077	0.0186097
Ptpn2	8.88717e-07	-7.41577	0	0.077	0.0186097
Cep162	8.88717e-07	-7.31038	0	0.077	0.0186097
Mob1a	8.88717e-07	-7.94038	0	0.077	0.0186097
Tank	8.88717e-07	-7.73961	0	0.077	0.0186097
Gm27017	8.99137e-07	-1.14539	0.029	0.125	0.0188279
Abca3	9.01463e-07	0.461773	0.072	0.115	0.0188766
Gm47015	9.05408e-07	0.6034	0.087	0.125	0.0189592
Kcnrg	9.31984e-07	-1.15101	0.019	0.106	0.0195158
Stk24	9.35525e-07	0.187582	0.082	0.144	0.0195899
Ddx3x	9.36169e-07	-0.998315	0.048	0.16	0.0196034
Kmt5b	9.36959e-07	-0.885716	0.067	0.189	0.0196199
Ppp4r3a	9.42412e-07	-1.0745	0.029	0.131	0.0197341
Ctsz	9.4906e-07	1.51678	0.072	0.08	0.0198733
Adcy8	9.51032e-07	-1.09462	0.024	0.112	0.0199146
Numa1	9.62148e-07	-0.862257	0.048	0.151	0.0201474
Epc2	9.6882e-07	-1.97961	0.034	0.167	0.0202871
Sil1	9.72234e-07	-1.09312	0.024	0.106	0.0203586
N4bp2l1	9.78833e-07	0.389096	0.096	0.147	0.0204968
Rbm4b	9.94936e-07	-2.90456	0.005	0.096	0.020834
Atp6v1c1	1.00665e-06	-1.2915	0.038	0.154	0.0210792
Hpcal1	1.03258e-06	0.600175	0.062	0.096	0.0216222
Rnf38	1.05582e-06	-1.46307	0.038	0.16	0.0221088
Ipo9	1.05611e-06	-2.84688	0.005	0.093	0.022115
Slc44a2	1.07071e-06	0.416782	0.077	0.122	0.0224207
Rel	1.07341e-06	0.426387	0.082	0.135	0.0224772
Crk	1.07578e-06	1.05145	0.111	0.119	0.0225269
Ywhaz	1.08845e-06	-2.02365	0.01	0.093	0.0227921
Bhlhe41	1.09159e-06	0.388602	0.038	0.08	0.0228579
Map4k5	1.09512e-06	-1.26206	0.014	0.093	0.0229318
Pafah1b1	1.09597e-06	-0.862507	0.034	0.125	0.0229496
Phrf1	1.10347e-06	1.67762	0.091	0.071	0.0231067
Bcl2l1	1.11841e-06	0.736781	0.173	0.176	0.0234194
B3gnt2	1.13688e-06	0.0502752	0.067	0.135	0.0238062
Zfp445	1.14289e-06	-3.28317	0.005	0.096	0.0239322
Baz1b	1.14626e-06	-2.53738	0.01	0.109	0.0240026
Amfr	1.1486e-06	-3.20726	0.005	0.096	0.0240518
Rptoros	1.16842e-06	0.527596	0.062	0.103	0.0244668
Fam133b	1.19091e-06	-3.88734	0.005	0.103	0.0249376
Actr3	1.20048e-06	0.411331	0.115	0.16	0.0251381
Trappc8	1.21779e-06	-1.13517	0.048	0.163	0.0255006
Lrp6	1.22796e-06	-2.24184	0.01	0.099	0.0257136
Armh3	1.22952e-06	-0.764031	0.062	0.167	0.0257462
Glul	1.23437e-06	0.122677	0.106	0.179	0.0258476
Ccnt2	1.24765e-06	-0.778429	0.034	0.115	0.0261257
Cspp1	1.24922e-06	-3.54758	0.005	0.099	0.0261588
Spidr	1.2782e-06	0.459969	0.077	0.125	0.0267656
Taf3	1.28802e-06	-0.498734	0.048	0.131	0.0269712
Tmem234	1.29313e-06	-3.96421	0.005	0.103	0.0270782
Cep152	1.29426e-06	0.82957	0.111	0.131	0.0271018
Ep400	1.30629e-06	-1.90761	0.034	0.163	0.0273537
Ggt5	1.32393e-06	1.03696	0.058	0.074	0.0277231
Mical3	1.32881e-06	-2.04111	0.01	0.096	0.0278254
Nhlrc2	1.35955e-06	-0.246653	0.048	0.122	0.028469
Pld4	1.36557e-06	0.476568	0.082	0.125	0.0285951
Fam193b	1.39036e-06	-2.4833	0.014	0.125	0.0291141
Pknox1	1.40041e-06	-0.598566	0.024	0.096	0.0293247
Uimc1	1.41146e-06	-4.64903	0.005	0.103	0.029556
Dnajc11	1.42478e-06	-2.02366	0.014	0.109	0.029835
Smad1	1.43741e-06	0.128151	0.091	0.154	0.0300994
Stx12	1.44258e-06	-0.301814	0.019	0.074	0.0302076
Ctsd	1.44941e-06	0.65326	0.115	0.138	0.0303506
Hadha	1.4534e-06	-0.3754	0.014	0.071	0.0304343
Sh2b3	1.46434e-06	-0.141514	0.038	0.103	0.0306634
Kdm5c	1.47074e-06	-0.959913	0.038	0.131	0.0307973
Galnt2	1.48304e-06	-2.68216	0.005	0.09	0.0310549
Atr	1.50258e-06	-1.22859	0.01	0.077	0.031464
Mau2	1.52245e-06	1.04199	0.106	0.096	0.0318801
Ndufa13	1.52403e-06	9.00162	0.062	0	0.0319132
Rpl18a	1.52403e-06	9.04378	0.062	0	0.0319132
Nipa2	1.53226e-06	-1.56406	0.019	0.112	0.0320856
Pla2g15	1.53526e-06	-0.969618	0.034	0.128	0.0321483
Lrrc28	1.55215e-06	-2.22472	0.005	0.08	0.032502
Ammecr1l	1.55339e-06	-7.29664	0	0.074	0.0325279
Camta2	1.55339e-06	-7.41521	0	0.074	0.0325279
Icam1	1.55339e-06	-7.64726	0	0.074	0.0325279
Ptcd3	1.55339e-06	-7.21809	0	0.074	0.0325279
Suz12	1.55339e-06	-7.30045	0	0.074	0.0325279
Xlr5a	1.55339e-06	-7.12347	0	0.074	0.0325279
Blmh	1.55339e-06	-7.59526	0	0.074	0.0325279
Ergic1	1.55339e-06	-7.22135	0	0.074	0.0325279
Sirt2	1.55339e-06	-7.26633	0	0.074	0.0325279
Crot	1.55339e-06	-7.51803	0	0.074	0.0325279
Firre	1.55339e-06	-7.02184	0	0.074	0.0325279
Hcls1	1.55339e-06	-7.10461	0	0.074	0.0325279
Trp53bp1	1.55339e-06	-7.11951	0	0.074	0.0325279
Ckap5	1.55339e-06	-6.88429	0	0.074	0.0325279
Pcsk7	1.55339e-06	-7.04998	0	0.074	0.0325279
Sipa1l1	1.55339e-06	-6.98547	0	0.074	0.0325279
Vxn	1.55339e-06	-7.52528	0	0.074	0.0325279
Cep70	1.55339e-06	-6.99862	0	0.074	0.0325279
Pptc7	1.55339e-06	-7.35293	0	0.074	0.0325279
Nploc4	1.55339e-06	-6.99988	0	0.074	0.0325279
Chtop	1.55339e-06	-7.68662	0	0.074	0.0325279
Cep120	1.55339e-06	-7.27122	0	0.074	0.0325279
Lars	1.57072e-06	-1.3673	0.043	0.17	0.0328908
Nedd4l	1.57416e-06	-0.429493	0.029	0.099	0.0329629
Usf2	1.60421e-06	-0.00393846	0.077	0.144	0.0335922
Ust	1.61617e-06	-4.34514	0.005	0.103	0.0338426
Brf1	1.61628e-06	0.461687	0.058	0.096	0.033845
Arfgef2	1.64115e-06	-2.58901	0.014	0.125	0.0343656
Gm15635	1.65747e-06	-0.562343	0.048	0.135	0.0347073
Sft2d1	1.66042e-06	0.490181	0.096	0.141	0.0347692
Epn1	1.6605e-06	-0.0221479	0.048	0.109	0.034771
Gbe1	1.66593e-06	0.986671	0.058	0.077	0.0348845
Rbbp6	1.68285e-06	-1.27307	0.024	0.112	0.035239
Col4a3bp	1.70395e-06	-0.998585	0.043	0.151	0.0356807
Zfp871	1.71745e-06	-3.21387	0.01	0.115	0.0359633
Ggnbp2	1.73034e-06	-0.939526	0.048	0.157	0.0362334
Yaf2	1.73232e-06	-2.98237	0.01	0.112	0.0362747
Cfap74	1.74077e-06	1.26489	0.13	0.112	0.0364517
Rassf4	1.80192e-06	0.68501	0.091	0.122	0.0377322
Atp5g2	1.80538e-06	-3.04815	0.005	0.093	0.0378046
Cntln	1.88165e-06	-1.90223	0.005	0.074	0.0394018
Trappc10	1.88881e-06	-2.63514	0.005	0.09	0.0395517
Pik3r6	1.90271e-06	0.867284	0.101	0.115	0.0398427
Rab3gap2	1.90909e-06	-3.46584	0.01	0.115	0.0399763
Pigu	1.90935e-06	0.116607	0.062	0.122	0.0399817
Sla	1.91144e-06	0.239159	0.12	0.179	0.0400257
Casc3	1.92774e-06	-2.46961	0.01	0.106	0.0403669
Ctps2	1.92806e-06	-1.39455	0.053	0.186	0.0403737
Lrif1	1.9471e-06	-1.88056	0.01	0.093	0.0407723
Eif4g1	1.95644e-06	-0.727041	0.058	0.157	0.0409678
Ctnna1	2.11105e-06	-1.33062	0.005	0.067	0.0442054
Cep295	2.1123e-06	-2.19249	0.005	0.08	0.0442316
Opa1	2.11693e-06	-2.8941	0.01	0.109	0.0443285
Tmf1	2.12203e-06	0.941946	0.115	0.119	0.0444354
Hnrnpr	2.13181e-06	-3.21556	0.005	0.093	0.04464
Ern1	2.15375e-06	-0.0451062	0.048	0.106	0.0450996
Phka2	2.16532e-06	0.39143	0.058	0.093	0.0453418
Rassf8	2.2119e-06	-2.28284	0.019	0.131	0.0463172
Ubn1	2.22224e-06	0.248275	0.087	0.138	0.0465337
Pkd2	2.22624e-06	-1.14088	0.014	0.087	0.0466175
Pabpn1	2.22755e-06	-2.07824	0.005	0.077	0.0466449
Ctsh	2.26655e-06	0.683964	0.106	0.131	0.0474615
Dlc1	2.27815e-06	2.54409	0.101	0.051	0.0477045
Cd9	2.27993e-06	2.20207	0.096	0.051	0.0477416
Slc9a1	2.28826e-06	-0.143872	0.019	0.071	0.0479162
Smarca5	2.29235e-06	-3.9762	0.005	0.099	0.0480018
Map2k2	2.31064e-06	1.50704	0.072	0.071	0.0483849
Tnrc6c	2.3171e-06	-0.693177	0.034	0.122	0.0485201
Cntrl	2.32272e-06	0.0645278	0.087	0.154	0.0486378
Ecpas	2.33445e-06	-3.33603	0.005	0.093	0.0488833
Sbno2	2.39921e-06	1.16991	0.062	0.074	0.0502394
1700012D14Rik	2.45118e-06	-2.41178	0.005	0.083	0.0513276
Fbxw7	2.49766e-06	-4.05635	0.005	0.099	0.0523011
Man2b1	2.51852e-06	0.532537	0.101	0.138	0.0527378
Msh5	2.51853e-06	0.673889	0.115	0.144	0.052738
Brd8	2.52219e-06	-0.151375	0.029	0.087	0.0528146
Tet2	2.54347e-06	-0.699544	0.062	0.163	0.0532603
Upf3b	2.54389e-06	-2.0309	0.01	0.096	0.0532691
Smad5	2.54824e-06	-2.28241	0.005	0.08	0.0533602
Chmp3	2.56924e-06	-1.94825	0.01	0.093	0.0537999
Ube2d2a	2.60348e-06	-0.476957	0.072	0.163	0.0545168
Xpr1	2.61683e-06	-3.03032	0.005	0.09	0.0547965
Slc4a1ap	2.62418e-06	-1.38864	0.01	0.08	0.0549502
Gm20528	2.62652e-06	-0.490726	0.043	0.125	0.0549994
Zcchc8	2.70111e-06	0.0527747	0.062	0.119	0.0565613
Rufy3	2.713e-06	-6.95827	0	0.071	0.0568103
Polg	2.713e-06	-7.24634	0	0.071	0.0568103
Ssbp4	2.713e-06	-7.14236	0	0.071	0.0568103
Togaram1	2.713e-06	-6.96127	0	0.071	0.0568103
Rars2	2.713e-06	-7.27743	0	0.071	0.0568103
Ncapd3	2.713e-06	-7.93377	0	0.071	0.0568103
Gse1	2.713e-06	-7.30908	0	0.071	0.0568103
Pou6f1	2.713e-06	-7.52643	0	0.071	0.0568103
Usp37	2.713e-06	-7.28815	0	0.071	0.0568103
Abcf1	2.713e-06	-7.56013	0	0.071	0.0568103
Fam204a	2.713e-06	-7.38942	0	0.071	0.0568103
Hbs1l	2.713e-06	-7.02494	0	0.071	0.0568103
Spns2	2.713e-06	-7.62817	0	0.071	0.0568103
Psmd7	2.713e-06	-7.28836	0	0.071	0.0568103
Cd81	2.713e-06	-7.21751	0	0.071	0.0568103
Aagab	2.713e-06	-7.40011	0	0.071	0.0568103
Fam20b	2.713e-06	-7.25986	0	0.071	0.0568103
Cluap1	2.713e-06	-7.06363	0	0.071	0.0568103
Vta1	2.713e-06	-7.4253	0	0.071	0.0568103
Derl1	2.713e-06	-7.43628	0	0.071	0.0568103
Flcn	2.713e-06	-7.10405	0	0.071	0.0568103
Lats2	2.713e-06	-7.60237	0	0.071	0.0568103
Rnf11	2.713e-06	-7.3174	0	0.071	0.0568103
Apopt1	2.713e-06	-7.53893	0	0.071	0.0568103
Snx10	2.713e-06	-7.2144	0	0.071	0.0568103
Ttc13	2.713e-06	-7.23411	0	0.071	0.0568103
Ralbp1	2.72349e-06	-4.36405	0.005	0.099	0.0570298
Fbrs	2.7235e-06	1.34288	0.053	0.061	0.0570302
Pabpc1	2.72863e-06	-2.36189	0.01	0.099	0.0571376
N4bp1	2.825e-06	-0.0837976	0.062	0.135	0.0591554
Larp1	2.86345e-06	-1.6793	0.019	0.122	0.0599606
C2cd3	2.91255e-06	-2.40532	0.01	0.099	0.0609887
Dlst	2.92321e-06	-2.37163	0.01	0.106	0.061212
Clock	2.95249e-06	-3.4702	0.005	0.093	0.0618251
Relch	2.95614e-06	-1.62605	0.024	0.128	0.0619015
Sirt7	3.04146e-06	-2.86197	0.005	0.087	0.0636883
Nlrp3	3.06138e-06	0.0200079	0.072	0.151	0.0641054
A530072M11Rik	3.06362e-06	0.639538	0.029	0.067	0.0641522
Tent5c	3.13813e-06	1.72713	0.058	0.051	0.0657124
Hvcn1	3.15251e-06	-0.107901	0.029	0.087	0.0660136
Ppp4r2	3.15617e-06	-2.87534	0.01	0.109	0.0660902
Lrrc4	3.16038e-06	-3.74245	0.005	0.096	0.0661784
Psap	3.16101e-06	-0.103705	0.106	0.183	0.0661916
Elavl1	3.16261e-06	-1.31649	0.024	0.115	0.0662251
Eya3	3.23072e-06	-2.27961	0.01	0.099	0.0676514
Nav1	3.26178e-06	-1.34962	0.014	0.096	0.0683016
Usp16	3.29215e-06	0.0513365	0.029	0.08	0.0689375
Map4k2	3.31059e-06	1.43772	0.062	0.058	0.0693238
Arl8b	3.42786e-06	0.262608	0.062	0.103	0.0717794
Herc6	3.42887e-06	0.610848	0.067	0.096	0.0718006
Rprd2	3.43939e-06	-3.07672	0.01	0.109	0.0720208
Rab7	3.44875e-06	-2.76476	0.01	0.106	0.0722168
Nrbp1	3.45864e-06	1.97773	0.062	0.045	0.0724239
Gm15503	3.50994e-06	0.763799	0.053	0.077	0.0734982
Elf2	3.51308e-06	0.172093	0.067	0.122	0.073564
Myo18a	3.53059e-06	-2.65503	0.01	0.106	0.0739306
Gm34589	3.56104e-06	1.30202	0.067	0.074	0.0745682
U2af2	3.56844e-06	0.337376	0.053	0.093	0.0747231
Gtf2ird2	3.58539e-06	0.167843	0.043	0.099	0.0750782
Dync1h1	3.59834e-06	-0.111951	0.048	0.115	0.0753492
Wdr45b	3.62949e-06	0.161347	0.058	0.112	0.0760014
Trem2	3.65149e-06	1.35944	0.096	0.09	0.0764621
Jak2	3.66157e-06	-1.18413	0.014	0.087	0.0766733
Larp4	3.70949e-06	-1.702	0.019	0.115	0.0776767
Rnf214	3.75322e-06	-1.8741	0.01	0.09	0.0785925
Bcl2	3.78598e-06	-0.473425	0.062	0.154	0.0792785
Cwc27	3.79073e-06	-3.89753	0.005	0.096	0.0793779
Slc45a4	3.85508e-06	1.45447	0.053	0.054	0.0807253
Cep192	3.93792e-06	-1.73505	0.019	0.119	0.0824599
Akna	3.95691e-06	0.722315	0.062	0.093	0.0828577
Creb3l2	3.99876e-06	0.446917	0.106	0.154	0.083734
Rab12	4.01323e-06	1.50602	0.072	0.061	0.0840371
Il7r	4.05093e-06	1.07508	0.062	0.077	0.0848266
Ndufa4	4.07266e-06	9.06861	0.058	0	0.0852815
Usp40	4.08724e-06	-0.0370442	0.043	0.099	0.0855868
Pcf11	4.08994e-06	-1.96523	0.029	0.147	0.0856434
Piezo1	4.13935e-06	-0.436072	0.043	0.122	0.0866779
Crim1	4.17137e-06	-4.04219	0.005	0.096	0.0873485
Uba2	4.23361e-06	-3.47264	0.005	0.093	0.0886518
Yy1	4.24248e-06	0.962777	0.082	0.096	0.0888375
Plekha2	4.32557e-06	-0.391328	0.038	0.112	0.0905774
Vamp4	4.32951e-06	-1.26342	0.029	0.122	0.0906599
Abcb7	4.34375e-06	-2.05353	0.019	0.125	0.090958
Cacnb4	4.36766e-06	-3.15815	0.005	0.09	0.0914589
Nbeal1	4.3976e-06	-0.573937	0.024	0.099	0.0920857
Spata13	4.41102e-06	0.86942	0.082	0.103	0.0923668
Smarca4	4.45021e-06	-2.38729	0.005	0.08	0.0931873
Gusb	4.45958e-06	0.46053	0.058	0.096	0.0933836
[truncated: 6,099 more rows]

## Sheet: Microglia GF vs 2wk metascape
Overrepresentation pathway analysis was performed using metascape on increased and decreased DEGs (lfc > |1|, p < 0.001). Genes without a canonical name (e.g. genes ending in Rik or beginning in Gm) are excluded from analysis
Annotation of DEGs increased in 2 week E. coli mono-colonized mice compared to germ-free																															Enrichment results for DEGs increased in 2 week E. coli mono-colonized mice vs germ-free										Annotation of DEGs decreased in 2 week E. coli mono-colonized mice vs germ-free
MyList	Gene ID	Type	Tax ID	Homologene Gene ID	Homologene Gene Tax ID	Gene Symbol	Description	Biological Process (GO)	Kinase Class (UniProt)	GO:0030036 actin cytoskeleton organizatio	GO:0051150 regulation of smooth muscle ce	R-MMU-9012999 RHO GTPase cycle	GO:0072593 reactive oxygen species metabo	GO:0050867 positive regulation of cell ac	GO:0030177 positive regulation of Wnt sig	WP350 p38 Mapk signaling pathway	GO:0061448 connective tissue development	GO:1902275 regulation of chromatin organi	mmu05152 Tuberculosis - Mus musculus (h	GO:0022604 regulation of cell morphogenes	GO:0050727 regulation of inflammatory res	GO:0050853 B cell receptor signaling path	WP1763 Mechanisms associated with plu	GO:0044380 protein localization to cytosk	mmu04380 Osteoclast differentiation - M	mmu05211 Renal cell carcinoma - Mus mus	R-MMU-6798695 Neutrophil degranulation	GO:0042742 defense response to bacterium	GO:0051149 positive regulation of muscle		GroupID	Category	Term	Description	LogP	Log(q-value)	Genes	Symbols	InTerm_InList		MyList	Gene ID	Type	Tax ID	Homologene Gene ID	Homologene Gene Tax ID	Gene Symbol	Description	Biological Process (GO)
Tmsb4x	19241	symbol	M. musculus	19241	M. musculus	Tmsb4x	thymosin, beta 4, X chromosome	GO:0042989 sequestering of actin monomers;GO:0051152 positive regulation of smooth muscle cell differentiation;GO:0051150 regulation of smooth muscle cell differentiation		1	1	0	0	0	0	0	0	0	0	0	0	0	0	0	0	0	0	0	1		1_Summary	GO Biological Processes	GO:0030036	actin cytoskeleton organization	-6.51166	-2.25209	12331,12340,13860,17916,18591,19241,23921,23999,57778,59069,76108,217124,11977,12010,104318,21803,224105,12912,21749,231532,14852,224109,140570	Cap1,Capza1,Eps8,Myo1f,Pdgfb,Tmsb4x,Sh2b2,Twf2,Fmnl1,Tpm3,Rap2a,Ppp1r9b,Atp7a,B2m,Csnk1d,Tgfb1,Pak2,Creb1,Terf1,Arhgap24,Gspt1,Nrros,Plxnb2	23/-		Exoc4	20336	symbol	M. musculus	20336	M. musculus	Exoc4	exocyst complex component 4	GO:0055108 Golgi to transport vesicle transport;GO:0048341 paraxial mesoderm formation;GO:0090522 vesicle tethering involved in exocytosis
Rgs10	67865	symbol	M. musculus	67865	M. musculus	Rgs10	regulator of G-protein signalling 10	GO:0007213 G protein-coupled acetylcholine receptor signaling pathway;GO:0095500 acetylcholine receptor signaling pathway;GO:1905145 cellular response to acetylcholine		0	0	0	0	0	0	0	0	0	0	0	0	0	0	0	0	0	0	0	0		1_Member	GO Biological Processes	GO:0030036	actin cytoskeleton organization	-6.51166	-2.25209	12331,12340,13860,17916,18591,19241,23921,23999,57778,59069,76108,217124	Cap1,Capza1,Eps8,Myo1f,Pdgfb,Tmsb4x,Sh2b2,Twf2,Fmnl1,Tpm3,Rap2a,Ppp1r9b	12/531		Dennd1a	227801	symbol	M. musculus	227801	M. musculus	Dennd1a	DENN domain containing 1A	GO:0032483 regulation of Rab protein signal transduction;GO:0048488 synaptic vesicle endocytosis;GO:0140238 presynaptic endocytosis
Atf7ip	54343	symbol	M. musculus	54343	M. musculus	Atf7ip	activating transcription factor 7 interacting protein	GO:0090309 positive regulation of DNA methylation-dependent heterochromatin formation;GO:0031453 positive regulation of heterochromatin formation;GO:1905269 positive regulation of chromatin organization		0	0	0	0	0	0	0	0	1	0	0	0	0	0	0	0	0	0	0	0		1_Member	GO Biological Processes	GO:0030029	actin filament-based process	-6.05892	-2.10038	12331,12340,13860,17916,18591,19241,23921,23999,57778,59069,76108,217124	Cap1,Capza1,Eps8,Myo1f,Pdgfb,Tmsb4x,Sh2b2,Twf2,Fmnl1,Tpm3,Rap2a,Ppp1r9b	12/586		Oxr1	170719	symbol	M. musculus	170719	M. musculus	Oxr1	oxidation resistance 1	GO:1902083 negative regulation of peptidyl-cysteine S-nitrosylation;GO:2000169 regulation of peptidyl-cysteine S-nitrosylation;GO:0071447 cellular response to hydroperoxide
Ifitm10	320802	symbol	M. musculus	320802	M. musculus	Ifitm10	interferon induced transmembrane protein 10	GO:0008150 biological_process		0	0	0	0	0	0	0	0	0	0	0	0	0	0	0	0	0	0	0	0		1_Member	GO Biological Processes	GO:0097435	supramolecular fiber organization	-4.42999	-0.948569	11977,12010,12331,13860,17916,19241,23999,59069,104318,217124	Atp7a,B2m,Cap1,Eps8,Myo1f,Tmsb4x,Twf2,Tpm3,Csnk1d,Ppp1r9b	10/586		Celf2	14007	symbol	M. musculus	14007	M. musculus	Celf2	CUGBP, Elav-like family member 2	GO:0006376 mRNA splice site recognition;GO:0000245 spliceosomal complex assembly;GO:0000381 regulation of alternative mRNA splicing, via spliceosome
Epc1	13831	symbol	M. musculus	13831	M. musculus	Epc1	enhancer of polycomb homolog 1	GO:0035092 sperm DNA condensation;GO:0007289 spermatid nucleus differentiation;GO:1902275 regulation of chromatin organization		0	1	0	0	0	0	0	0	1	0	0	0	0	0	0	0	0	0	0	1		1_Member	GO Biological Processes	GO:0007015	actin filament organization	-4.32332	-0.921284	12331,13860,17916,19241,23999,59069,217124	Cap1,Eps8,Myo1f,Tmsb4x,Twf2,Tpm3,Ppp1r9b	7/272		Ppp1r12a	17931	symbol	M. musculus	17931	M. musculus	Ppp1r12a	protein phosphatase 1, regulatory subunit 12A	GO:0035508 positive regulation of myosin-light-chain-phosphatase activity;GO:0035507 regulation of myosin-light-chain-phosphatase activity;GO:0032516 positive regulation of phosphoprotein phosphatase activity
Elf1	13709	symbol	M. musculus	13709	M. musculus	Elf1	E74 like ETS transcription factor 1	GO:0050860 negative regulation of T cell receptor signaling pathway;GO:0050858 negative regulation of antigen receptor-mediated signaling pathway;GO:0050856 regulation of T cell receptor signaling pathway		0	0	0	0	0	0	0	0	0	0	0	0	0	0	0	0	0	0	0	0		1_Member	GO Biological Processes	GO:0051016	barbed-end actin filament capping	-4.27776	-0.921284	12340,13860,23999	Capza1,Eps8,Twf2	3/21		Mbnl2	105559	symbol	M. musculus	105559	M. musculus	Mbnl2	muscleblind like splicing factor 2	GO:0000381 regulation of alternative mRNA splicing, via spliceosome;GO:0048024 regulation of mRNA splicing, via spliceosome;GO:0050684 regulation of mRNA processing
Myo1f	17916	symbol	M. musculus	17916	M. musculus	Myo1f	myosin IF	GO:0043312 neutrophil degranulation;GO:0002283 neutrophil activation involved in immune response;GO:0002446 neutrophil mediated immunity		1	0	0	0	1	1	0	0	0	0	0	0	0	0	0	0	0	0	1	0		1_Member	GO Biological Processes	GO:0030837	negative regulation of actin filament polymerization	-4.1747	-0.91225	12340,13860,19241,23999	Capza1,Eps8,Tmsb4x,Twf2	4/62		Fat3	270120	symbol	M. musculus	270120	M. musculus	Fat3	FAT atypical cadherin 3	GO:2000171 negative regulation of dendrite development;GO:1904936 interneuron migration;GO:0010842 retina layer formation
Rsrc1	66880	symbol	M. musculus	66880	M. musculus	Rsrc1	arginine/serine-rich coiled-coil 1	GO:0000380 alternative mRNA splicing, via spliceosome;GO:0046677 response to antibiotic;GO:0000375 RNA splicing, via transesterification reactions		0	0	0	0	0	0	0	0	0	0	0	0	0	0	0	0	1	0	0	0		1_Member	GO Biological Processes	GO:0032272	negative regulation of protein polymerization	-3.78537	-0.660691	12340,13860,19241,23999	Capza1,Eps8,Tmsb4x,Twf2	4/78		Plxna4	243743	symbol	M. musculus	243743	M. musculus	Plxna4	plexin A4	GO:0021793 chemorepulsion of branchiomotor axon;GO:0021644 vagus nerve morphogenesis;GO:0021784 postganglionic parasympathetic fiber development
Tgfb1	21803	symbol	M. musculus	21803	M. musculus	Tgfb1	transforming growth factor, beta 1	GO:0014006 regulation of microglia differentiation;GO:0014008 positive regulation of microglia differentiation;GO:1990402 embryonic liver development		1	1	0	0	1	1	0	1	1	1	0	1	1	1	0	1	1	0	0	1		1_Member	GO Biological Processes	GO:0051693	actin filament capping	-3.63886	-0.640064	12340,13860,23999	Capza1,Eps8,Twf2	3/34		Msi2	76626	symbol	M. musculus	76626	M. musculus	Msi2	musashi RNA-binding protein 2	GO:0048864 stem cell development;GO:0048863 stem cell differentiation;GO:0006417 regulation of translation
Arhgap22	239027	symbol	M. musculus	239027	M. musculus	Arhgap22	Rho GTPase activating protein 22	GO:0090630 activation of GTPase activity;GO:0099175 regulation of postsynapse organization;GO:0043547 positive regulation of GTPase activity		0	0	1	0	0	0	0	0	0	0	0	0	0	0	0	0	0	0	0	0		1_Member	GO Biological Processes	GO:0032956	regulation of actin cytoskeleton organization	-3.57653	-0.631823	12340,13860,17916,19241,21803,23999,224105	Capza1,Eps8,Myo1f,Tmsb4x,Tgfb1,Twf2,Pak2	7/359		Mctp1	78771	symbol	M. musculus	78771	M. musculus	Mctp1	multiple C2 domains, transmembrane 1	GO:1902883 negative regulation of response to oxidative stress;GO:1902882 regulation of response to oxidative stress;GO:0045806 negative regulation of endocytosis
Cep350	74081	symbol	M. musculus	74081	M. musculus	Cep350	centrosomal protein 350	GO:0034453 microtubule anchoring;GO:0071539 protein localization to centrosome;GO:1905508 protein localization to microtubule organizing center		0	0	0	0	0	0	0	0	0	0	0	0	0	0	1	0	0	0	0	0		1_Member	GO Biological Processes	GO:0051494	negative regulation of cytoskeleton organization	-3.44586	-0.610558	12340,13860,19241,23999,224105	Capza1,Eps8,Tmsb4x,Twf2,Pak2	5/173		Clasp2	76499	symbol	M. musculus	76499	M. musculus	Clasp2	CLIP associating protein 2	GO:1903690 negative regulation of wound healing, spreading of epidermal cells;GO:1904259 regulation of basement membrane assembly involved in embryonic body morphogenesis;GO:1904261 positive regulation of basement membrane assembly involved in embryonic body morphogenesis
Ctss	13040	symbol	M. musculus	13040	M. musculus	Ctss	cathepsin S	GO:0034769 basement membrane disassembly;GO:0010447 response to acidic pH;GO:0022617 extracellular matrix disassembly		0	1	0	0	0	0	0	0	0	1	0	1	0	1	0	0	0	1	0	0		1_Member	GO Biological Processes	GO:1902904	negative regulation of supramolecular fiber organization	-3.42297	-0.610558	12340,13860,19241,23999,224105	Capza1,Eps8,Tmsb4x,Twf2,Pak2	5/175		Nsd1	18193	symbol	M. musculus	18193	M. musculus	Nsd1	nuclear receptor-binding SET-domain protein 1	GO:1903025 regulation of RNA polymerase II regulatory region sequence-specific DNA binding;GO:0001702 gastrulation with mouth forming second;GO:2000677 regulation of transcription regulatory region DNA binding
Capza1	12340	symbol	M. musculus	12340	M. musculus	Capza1	capping actin protein of muscle Z-line subunit alpha 1	GO:0051016 barbed-end actin filament capping;GO:0051693 actin filament capping;GO:0030835 negative regulation of actin filament depolymerization		1	0	0	0	0	0	0	0	0	0	0	0	0	0	0	0	0	0	0	0		1_Member	GO Biological Processes	GO:0030835	negative regulation of actin filament depolymerization	-3.39576	-0.605708	12340,13860,23999	Capza1,Eps8,Twf2	3/41		Usp34	17847	symbol	M. musculus	17847	M. musculus	Usp34	ubiquitin specific peptidase 34	GO:0071108 protein K48-linked deubiquitination;GO:0016579 protein deubiquitination;GO:0090263 positive regulation of canonical Wnt signaling pathway
Syngr1	20972	symbol	M. musculus	20972	M. musculus	Syngr1	synaptogyrin 1	GO:0048499 synaptic vesicle membrane organization;GO:0048172 regulation of short-term neuronal synaptic plasticity;GO:0048169 regulation of long-term neuronal synaptic plasticity		0	0	0	0	0	0	0	0	0	0	0	0	0	0	0	0	0	1	0	0		1_Member	GO Biological Processes	GO:0032970	regulation of actin filament-based process	-3.23735	-0.568847	12340,13860,17916,19241,21803,23999,224105	Capza1,Eps8,Myo1f,Tmsb4x,Tgfb1,Twf2,Pak2	7/409		Mbd5	109241	symbol	M. musculus	109241	M. musculus	Mbd5	methyl-CpG binding domain protein 5	GO:0060399 positive regulation of growth hormone receptor signaling pathway;GO:0060398 regulation of growth hormone receptor signaling pathway;GO:0040014 regulation of multicellular organism growth
Pak2	224105	symbol	M. musculus	224105	M. musculus	Pak2	p21 (RAC1) activated kinase 2	GO:2001271 negative regulation of cysteine-type endopeptidase activity involved in execution phase of apoptosis;GO:2001270 regulation of cysteine-type endopeptidase activity involved in execution phase of apoptosis;GO:1900118 negative regulation of execution phase of apoptosis	yes	1	1	1	0	0	0	0	0	0	0	0	0	0	0	0	0	1	0	0	0		1_Member	GO Biological Processes	GO:0030834	regulation of actin filament depolymerization	-3.01992	-0.42937	12340,13860,23999	Capza1,Eps8,Twf2	3/55		Kansl1	76719	symbol	M. musculus	76719	M. musculus	Kansl1	KAT8 regulatory NSL complex subunit 1	GO:0006325 chromatin organization;GO:0071824 protein-DNA complex organization;GO:0045893 positive regulation of DNA-templated transcription
Gsap	212167	symbol	M. musculus	212167	M. musculus	Gsap	gamma-secretase activating protein	GO:1902004 positive regulation of amyloid-beta formation;GO:1902993 positive regulation of amyloid precursor protein catabolic process;GO:0034250 positive regulation of amide metabolic process		0	0	0	0	0	0	0	0	0	0	0	0	0	0	0	0	0	0	0	0		1_Member	GO Biological Processes	GO:0043254	regulation of protein-containing complex assembly	-3.01684	-0.42937	12340,12912,13860,19241,21749,21803,23999	Capza1,Creb1,Eps8,Tmsb4x,Terf1,Tgfb1,Twf2	7/446		Arglu1	234023	symbol	M. musculus	234023	M. musculus	Arglu1	arginine and glutamate rich 1
Gspt1	14852	symbol	M. musculus	14852	M. musculus	Gspt1	G1 to S phase transition 1	GO:0006415 translational termination;GO:0006449 regulation of translational termination;GO:0000184 nuclear-transcribed mRNA catabolic process, nonsense-mediated decay		1	0	0	0	0	0	0	0	0	0	0	0	0	0	0	0	0	0	0	0		1_Member	GO Biological Processes	GO:0051129	negative regulation of cellular component organization	-2.87778	-0.327956	12010,12340,13860,19241,21749,21803,23999,224105,231532	B2m,Capza1,Eps8,Tmsb4x,Terf1,Tgfb1,Twf2,Pak2,Arhgap24	9/759		Birc6	12211	symbol	M. musculus	12211	M. musculus	Birc6	baculoviral IAP repeat-containing 6	GO:0060712 spongiotrophoblast layer development;GO:0060711 labyrinthine layer development;GO:0032465 regulation of cytokinesis
Xiap	11798	symbol	M. musculus	11798	M. musculus	Xiap	X-linked inhibitor of apoptosis	GO:0060785 regulation of apoptosis involved in tissue homeostasis;GO:1990001 inhibition of cysteine-type endopeptidase activity involved in apoptotic process;GO:0097340 inhibition of cysteine-type endopeptidase activity		0	1	0	0	0	1	0	0	0	0	0	0	0	1	0	1	0	0	0	0		1_Member	GO Biological Processes	GO:0043244	regulation of protein-containing complex disassembly	-2.87152	-0.327956	12340,13860,14852,23999	Capza1,Eps8,Gspt1,Twf2	4/136		Ktn1	16709	symbol	M. musculus	16709	M. musculus	Ktn1	kinectin 1	GO:0007018 microtubule-based movement;GO:0007017 microtubule-based process;GO:0015031 protein transport
Tpp2	22019	symbol	M. musculus	22019	M. musculus	Tpp2	tripeptidyl peptidase II	GO:0080144 intracellular amino acid homeostasis;GO:0055082 intracellular chemical homeostasis;GO:0019725 cellular homeostasis		0	0	0	0	0	0	0	0	0	0	0	0	0	0	0	0	0	0	0	0		1_Member	GO Biological Processes	GO:0030833	regulation of actin filament polymerization	-2.73677	-0.253384	12340,13860,19241,23999	Capza1,Eps8,Tmsb4x,Twf2	4/148		Ddx17	67040	symbol	M. musculus	67040	M. musculus	Ddx17	DEAD box helicase 17	GO:0061614 miRNA transcription;GO:0030520 estrogen receptor signaling pathway;GO:0010586 miRNA metabolic process
Sparc	20692	symbol	M. musculus	20692	M. musculus	Sparc	secreted acidic cysteine rich glycoprotein	GO:0001937 negative regulation of endothelial cell proliferation;GO:0043473 pigmentation;GO:0016525 negative regulation of angiogenesis		0	1	0	0	0	0	0	1	0	0	1	0	0	0	0	0	0	0	0	0		1_Member	GO Biological Processes	GO:0010639	negative regulation of organelle organization	-2.71384	-0.253384	12340,13860,19241,21749,23999,224105	Capza1,Eps8,Tmsb4x,Terf1,Twf2,Pak2	6/371		Prkce	18754	symbol	M. musculus	18754	M. musculus	Prkce	protein kinase C, epsilon	GO:2001031 positive regulation of cellular glucuronidation;GO:2001029 regulation of cellular glucuronidation;GO:0035668 TRAM-dependent toll-like receptor signaling pathway
St6gal1	20440	symbol	M. musculus	20440	M. musculus	St6gal1	beta galactoside alpha 2,6 sialyltransferase 1	GO:2000110 negative regulation of macrophage apoptotic process;GO:0097503 sialylation;GO:2000109 regulation of macrophage apoptotic process		0	0	0	0	0	0	0	0	0	0	0	0	0	0	0	0	0	0	0	0		1_Member	GO Biological Processes	GO:0031333	negative regulation of protein-containing complex assembly	-2.69455	-0.253384	12340,13860,19241,23999	Capza1,Eps8,Tmsb4x,Twf2	4/152		Stag1	20842	symbol	M. musculus	20842	M. musculus	Stag1	STAG1 cohesin complex component	GO:0007062 sister chromatid cohesion;GO:0090307 mitotic spindle assembly;GO:0007052 mitotic spindle organization
Csnk1d	104318	symbol	M. musculus	104318	M. musculus	Csnk1d	casein kinase 1, delta	GO:1904948 midbrain dopaminergic neuron differentiation;GO:2000052 positive regulation of non-canonical Wnt signaling pathway;GO:0007020 microtubule nucleation	yes	1	0	0	0	0	1	0	0	0	0	0	0	0	0	1	0	1	0	0	0		1_Member	GO Biological Processes	GO:1901880	negative regulation of protein depolymerization	-2.58261	-0.198106	12340,13860,23999	Capza1,Eps8,Twf2	3/78		Rbm26	74213	symbol	M. musculus	74213	M. musculus	Rbm26	RNA binding motif protein 26	GO:0006397 mRNA processing;GO:0016071 mRNA metabolic process;GO:0006396 RNA processing
Nfatc2	18019	symbol	M. musculus	18019	M. musculus	Nfatc2	nuclear factor of activated T cells, cytoplasmic, calcineurin dependent 2	GO:0140742 lncRNA transcription;GO:1905064 negative regulation of vascular associated smooth muscle cell differentiation;GO:1905063 regulation of vascular associated smooth muscle cell differentiation		0	1	0	0	1	0	0	1	0	0	0	0	1	0	0	1	0	0	0	0		1_Member	GO Biological Processes	GO:0051493	regulation of cytoskeleton organization	-2.57658	-0.197819	12340,13860,17916,19241,21803,23999,224105	Capza1,Eps8,Myo1f,Tmsb4x,Tgfb1,Twf2,Pak2	7/533		Abr	109934	symbol	M. musculus	109934	M. musculus	Abr	active BCR-related gene	GO:0043314 negative regulation of neutrophil degranulation;GO:0060313 negative regulation of blood vessel remodeling;GO:0043312 neutrophil degranulation
Atp7a	11977	symbol	M. musculus	11977	M. musculus	Atp7a	ATPase, copper transporting, alpha polypeptide	GO:0051542 elastin biosynthetic process;GO:0032771 regulation of tyrosinase activity;GO:0032773 positive regulation of tyrosinase activity		1	1	0	1	1	0	0	1	1	0	0	0	0	0	0	1	0	0	0	0		1_Member	GO Biological Processes	GO:0008064	regulation of actin polymerization or depolymerization	-2.5373	-0.169822	12340,13860,19241,23999	Capza1,Eps8,Tmsb4x,Twf2	4/168		Ncor1	20185	symbol	M. musculus	20185	M. musculus	Ncor1	nuclear receptor co-repressor 1	GO:1904016 response to Thyroglobulin triiodothyronine;GO:1904017 cellular response to Thyroglobulin triiodothyronine;GO:0060318 definitive erythrocyte differentiation
Tbc1d23	67581	symbol	M. musculus	67581	M. musculus	Tbc1d23	TBC1 domain family, member 23	GO:0099041 vesicle tethering to Golgi;GO:1990403 embryonic brain development;GO:0099022 vesicle tethering		0	0	0	0	0	0	0	0	0	0	0	1	0	0	0	0	0	0	0	0		1_Member	GO Biological Processes	GO:0032535	regulation of cellular component size	-2.51913	-0.162648	11977,12340,12912,13860,19241,23999	Atp7a,Capza1,Creb1,Eps8,Tmsb4x,Twf2	6/406		Trio	223435	symbol	M. musculus	223435	M. musculus	Trio	triple functional domain (PTPRF interacting)	GO:0099170 postsynaptic modulation of chemical synaptic transmission;GO:0045599 negative regulation of fat cell differentiation;GO:0045598 regulation of fat cell differentiation
Mef2d	17261	symbol	M. musculus	17261	M. musculus	Mef2d	myocyte enhancer factor 2D	GO:0001958 endochondral ossification;GO:0036075 replacement ossification;GO:1904707 positive regulation of vascular associated smooth muscle cell proliferation		0	1	0	0	0	0	1	1	0	0	0	0	0	1	0	0	0	0	0	0		1_Member	GO Biological Processes	GO:0030832	regulation of actin filament length	-2.5097	-0.158612	12340,13860,19241,23999	Capza1,Eps8,Tmsb4x,Twf2	4/171		Arid1b	239985	symbol	M. musculus	239985	M. musculus	Arid1b	AT-rich interaction domain 1B	GO:0097026 dendritic cell dendrite assembly;GO:0007270 neuron-neuron synaptic transmission;GO:2000819 regulation of nucleotide-excision repair
Gcnt1	14537	symbol	M. musculus	14537	M. musculus	Gcnt1	glucosaminyl (N-acetyl) transferase 1, core 2	GO:0016268 O-glycan processing, core 2;GO:0060352 cell adhesion molecule production;GO:0016266 O-glycan processing		0	1	0	0	0	0	0	0	0	0	0	0	0	0	0	0	0	0	0	0		1_Member	GO Biological Processes	GO:0110053	regulation of actin filament organization	-2.49656	-0.150807	12340,13860,19241,23999,224105	Capza1,Eps8,Tmsb4x,Twf2,Pak2	5/283		Zcchc7	319885	symbol	M. musculus	319885	M. musculus	Zcchc7	zinc finger, CCHC domain containing 7	GO:0071031 nuclear mRNA surveillance of mRNA 3'-end processing;GO:0071036 nuclear polyadenylation-dependent snoRNA catabolic process;GO:0071037 nuclear polyadenylation-dependent snRNA catabolic process
Tfeb	21425	symbol	M. musculus	21425	M. musculus	Tfeb	transcription factor EB	GO:0140367 antibacterial innate immune response;GO:0034198 cellular response to amino acid starvation;GO:1990928 response to amino acid starvation		0	0	0	0	1	0	0	0	0	0	0	0	0	1	0	0	0	0	1	0		1_Member	GO Biological Processes	GO:0043242	negative regulation of protein-containing complex disassembly	-2.43438	-0.124203	12340,13860,23999	Capza1,Eps8,Twf2	3/88		Tsix	22097	symbol	M. musculus	22097	M. musculus	Tsix	X (inactive)-specific transcript, opposite strand	GO:0060818 inactivation of paternal X chromosome by genomic imprinting;GO:0009048 dosage compensation by inactivation of X chromosome;GO:0007549 sex-chromosome dosage compensation
Il1rl2	107527	symbol	M. musculus	107527	M. musculus	Il1rl2	interleukin 1 receptor-like 2	GO:0032755 positive regulation of interleukin-6 production;GO:0045582 positive regulation of T cell differentiation;GO:0045621 positive regulation of lymphocyte differentiation		0	0	0	0	1	0	0	0	0	0	0	1	0	0	0	0	0	0	0	0		1_Member	GO Biological Processes	GO:0090066	regulation of anatomical structure size	-2.3426	-0.0742559	11977,12340,12912,13860,18591,19241,23999	Atp7a,Capza1,Creb1,Eps8,Pdgfb,Tmsb4x,Twf2	7/588		Celf1	13046	symbol	M. musculus	13046	M. musculus	Celf1	CUGBP, Elav-like family member 1	GO:0006376 mRNA splice site recognition;GO:0040018 positive regulation of multicellular organism growth;GO:0000245 spliceosomal complex assembly
Lpcat3	14792	symbol	M. musculus	14792	M. musculus	Lpcat3	lysophosphatidylcholine acyltransferase 3	GO:0034378 chylomicron assembly;GO:1901506 regulation of acylglycerol transport;GO:1901508 positive regulation of acylglycerol transport		0	0	0	0	0	0	1	0	0	0	0	1	0	1	0	0	0	0	0	0		1_Member	GO Biological Processes	GO:1901879	regulation of protein depolymerization	-2.31589	-0.055284	12340,13860,23999	Capza1,Eps8,Twf2	3/97		Ppm1l	242083	symbol	M. musculus	242083	M. musculus	Ppm1l	protein phosphatase 1 (formerly 2C)-like	GO:0006470 protein dephosphorylation;GO:0000165 MAPK cascade;GO:0007178 cell surface receptor protein serine/threonine kinase signaling pathway
Cr1l	12946	symbol	M. musculus	12946	M. musculus	Cr1l	complement C3b/C4b receptor 1 like	GO:0045959 negative regulation of complement activation, classical pathway;GO:0030450 regulation of complement activation, classical pathway;GO:1903659 regulation of complement-dependent cytotoxicity		0	0	0	0	1	0	0	0	0	1	0	0	0	0	0	0	0	0	0	0		1_Member	GO Biological Processes	GO:0045185	maintenance of protein location	-2.27904	-0.0344041	19241,23999,224109	Tmsb4x,Twf2,Nrros	3/100		Cdk13	69562	symbol	M. musculus	69562	M. musculus	Cdk13	cyclin dependent kinase 13	GO:0000380 alternative mRNA splicing, via spliceosome;GO:2000737 negative regulation of stem cell differentiation;GO:0032968 positive regulation of transcription elongation by RNA polymerase II
St5	76954	gene_synonym	M. musculus	76954	M. musculus	Dennd2b	DENN domain containing 2B	GO:0070374 positive regulation of ERK1 and ERK2 cascade;GO:0070372 regulation of ERK1 and ERK2 cascade;GO:0043410 positive regulation of MAPK cascade		0	1	0	0	0	0	0	0	0	0	0	0	0	0	0	0	0	0	0	0		1_Member	GO Biological Processes	GO:0120035	regulation of plasma membrane bounded cell projection organization	-2.23284	-0.00265382	11977,12010,13860,23999,76108,140570,224105,231532	Atp7a,B2m,Eps8,Twf2,Rap2a,Plxnb2,Pak2,Arhgap24	8/778		Senp6	215351	symbol	M. musculus	215351	M. musculus	Senp6	SUMO/sentrin specific peptidase 6	GO:0090234 regulation of kinetochore assembly;GO:0090230 regulation of centromere complex assembly;GO:0016926 protein desumoylation
Scamp1	107767	symbol	M. musculus	107767	M. musculus	Scamp1	secretory carrier membrane protein 1	GO:0006887 exocytosis;GO:0032940 secretion by cell;GO:0006897 endocytosis		0	0	0	0	0	1	0	0	0	0	0	0	0	0	0	0	0	1	0	0		1_Member	GO Biological Processes	GO:0032271	regulation of protein polymerization	-2.20882	0	12340,13860,19241,23999	Capza1,Eps8,Tmsb4x,Twf2	4/208		Ssbp2	66970	symbol	M. musculus	66970	M. musculus	Ssbp2	single-stranded DNA binding protein 2	GO:0045944 positive regulation of transcription by RNA polymerase II;GO:0045893 positive regulation of DNA-templated transcription;GO:1902680 positive regulation of RNA biosynthetic process
Tpm3	59069	symbol	M. musculus	59069	M. musculus	Tpm3	tropomyosin 3, gamma	GO:0006936 muscle contraction;GO:0003012 muscle system process;GO:0007015 actin filament organization		1	0	1	0	0	0	0	0	0	0	0	0	0	0	0	0	0	0	0	0		1_Member	GO Biological Processes	GO:0031344	regulation of cell projection organization	-2.18435	0	11977,12010,13860,23999,76108,140570,224105,231532	Atp7a,B2m,Eps8,Twf2,Rap2a,Plxnb2,Pak2,Arhgap24	8/793		Hipk2	15258	symbol	M. musculus	15258	M. musculus	Hipk2	homeodomain interacting protein kinase 2	GO:0060059 embryonic retina morphogenesis in camera-type eye;GO:0060235 lens induction in camera-type eye;GO:0061072 iris morphogenesis
Stab2	192188	symbol	M. musculus	192188	M. musculus	Stab2	stabilin 2	GO:0030214 hyaluronan catabolic process;GO:0006027 glycosaminoglycan catabolic process;GO:0030212 hyaluronan metabolic process		0	0	0	0	0	1	0	1	0	0	0	0	0	0	0	1	0	0	1	0		1_Member	GO Biological Processes	GO:0120032	regulation of plasma membrane bounded cell projection assembly	-2.16588	0	11977,13860,23999,231532	Atp7a,Eps8,Twf2,Arhgap24	4/214		Fbxl17	50758	symbol	M. musculus	50758	M. musculus	Fbxl17	F-box and leucine-rich repeat protein 17	GO:0006515 protein quality control for misfolded or incompletely synthesized proteins;GO:0043153 entrainment of circadian clock by photoperiod;GO:0009648 photoperiodism
Zfx	22764	symbol	M. musculus	22764	M. musculus	Zfx	zinc finger protein X-linked	GO:0060746 parental behavior;GO:0048599 oocyte development;GO:0019098 reproductive behavior		0	0	0	0	0	0	0	0	0	0	0	0	0	1	0	0	0	0	0	0		1_Member	GO Biological Processes	GO:0060491	regulation of cell projection assembly	-2.14494	0	11977,13860,23999,231532	Atp7a,Eps8,Twf2,Arhgap24	4/217		Trip12	14897	symbol	M. musculus	14897	M. musculus	Trip12	thyroid hormone receptor interactor 12	GO:0033696 heterochromatin boundary formation;GO:0070828 heterochromatin organization;GO:0140861 DNA repair-dependent chromatin remodeling
Ubtd1	226122	symbol	M. musculus	226122	M. musculus	Ubtd1	ubiquitin domain containing 1	GO:0008150 biological_process		0	0	0	0	0	0	0	0	0	0	0	0	0	0	0	0	0	0	0	0		1_Member	GO Biological Processes	GO:0120034	positive regulation of plasma membrane bounded cell projection assembly	-2.04139	0	11977,13860,23999	Atp7a,Eps8,Twf2	3/122		Atp9b	50771	symbol	M. musculus	50771	M. musculus	Atp9b	ATPase, class II, type 9B	GO:0006890 retrograde vesicle-mediated transport, Golgi to endoplasmic reticulum;GO:0045332 phospholipid translocation;GO:0034204 lipid translocation
Creb1	12912	symbol	M. musculus	12912	M. musculus	Creb1	cAMP responsive element binding protein 1	GO:0034670 chemotaxis to arachidonic acid;GO:0032916 positive regulation of transforming growth factor beta3 production;GO:0055025 positive regulation of cardiac muscle tissue development		1	1	0	0	0	1	1	0	1	1	0	0	0	1	0	1	1	1	0	0		2_Summary	GO Biological Processes	GO:0051150	regulation of smooth muscle cell differentiation	-5.02542	-1.35856	18019,18591,19241,21803,13831,327826,11977,12912,20692,23999,224109,17261,11984,17969,23921,224105,11798,66894,18783,12010,13040,432450,16019,76108,76954,14537,140570,231532	Nfatc2,Pdgfb,Tmsb4x,Tgfb1,Epc1,Frs2,Atp7a,Creb1,Sparc,Twf2,Nrros,Mef2d,Atp6v0c,Ncf1,Sh2b2,Pak2,Xiap,Wwp2,Pla2g4a,B2m,Ctss,Nkain2,Ighm,Rap2a,Dennd2b,Gcnt1,Plxnb2,Arhgap24	28/-		Rbm6	19654	symbol	M. musculus	19654	M. musculus	Rbm6	RNA binding motif protein 6	GO:0000375 RNA splicing, via transesterification reactions;GO:0000377 RNA splicing, via transesterification reactions with bulged adenosine as nucleophile;GO:0000398 mRNA splicing, via spliceosome
Pdgfb	18591	symbol	M. musculus	18591	M. musculus	Pdgfb	platelet derived growth factor, B polypeptide	GO:0072209 metanephric mesangial cell differentiation;GO:0072254 metanephric glomerular mesangial cell differentiation;GO:0072255 metanephric glomerular mesangial cell development		1	1	0	1	1	0	1	1	0	0	0	0	1	0	0	0	1	0	0	0		2_Member	GO Biological Processes	GO:0051150	regulation of smooth muscle cell differentiation	-5.02542	-1.35856	18019,18591,19241,21803	Nfatc2,Pdgfb,Tmsb4x,Tgfb1	4/38		Zfp638	18139	symbol	M. musculus	18139	M. musculus	Zfp638	zinc finger protein 638	GO:0043484 regulation of RNA splicing;GO:0008380 RNA splicing;GO:0006396 RNA processing
Sesn1	140742	symbol	M. musculus	140742	M. musculus	Sesn1	sestrin 1	GO:1901031 regulation of response to reactive oxygen species;GO:1990253 cellular response to leucine starvation;GO:0043201 response to L-leucine		0	0	0	1	0	0	0	0	0	0	0	0	0	0	0	0	0	0	0	0		2_Member	GO Biological Processes	GO:0051147	regulation of muscle cell differentiation	-4.57146	-1.01086	13831,18019,18591,19241,21803,327826	Epc1,Nfatc2,Pdgfb,Tmsb4x,Tgfb1,Frs2	6/167		Atp6v0b	114143	symbol	M. musculus	114143	M. musculus	Atp6v0b	ATPase, H+ transporting, lysosomal V0 subunit B	GO:1902600 proton transmembrane transport;GO:0098662 inorganic cation transmembrane transport;GO:0098655 monoatomic cation transmembrane transport
Smox	228608	symbol	M. musculus	228608	M. musculus	Smox	spermine oxidase	GO:0046208 spermine catabolic process;GO:0006598 polyamine catabolic process;GO:0008215 spermine metabolic process		0	0	0	0	0	0	0	0	0	0	0	0	0	0	0	0	0	0	0	0		2_Member	GO Biological Processes	GO:0071363	cellular response to growth factor stimulus	-3.62088	-0.640064	11977,12912,18591,20692,21803,23999,224109,327826	Atp7a,Creb1,Pdgfb,Sparc,Tgfb1,Twf2,Nrros,Frs2	8/470		Pten	19211	symbol	M. musculus	19211	M. musculus	Pten	phosphatase and tensin homolog	GO:2000808 negative regulation of synaptic vesicle clustering;GO:0051548 negative regulation of keratinocyte migration;GO:1905450 negative regulation of Fc-gamma receptor signaling pathway involved in phagocytosis
Eps8	13860	symbol	M. musculus	13860	M. musculus	Eps8	epidermal growth factor receptor pathway substrate 8	GO:0070358 actin polymerization-dependent cell motility;GO:0048149 behavioral response to ethanol;GO:0051764 actin crosslink formation		1	0	0	0	0	0	0	0	1	0	1	0	1	0	0	0	0	0	0	0		2_Member	GO Biological Processes	GO:0070848	response to growth factor	-3.51118	-0.631823	11977,12912,18591,20692,21803,23999,224109,327826	Atp7a,Creb1,Pdgfb,Sparc,Tgfb1,Twf2,Nrros,Frs2	8/488		Rapgef6	192786	symbol	M. musculus	192786	M. musculus	Rapgef6	Rap guanine nucleotide exchange factor (GEF) 6	GO:0030033 microvillus assembly;GO:0032528 microvillus organization;GO:0007265 Ras protein signal transduction
Twf2	23999	symbol	M. musculus	23999	M. musculus	Twf2	twinfilin actin binding protein 2	GO:0032532 regulation of microvillus length;GO:0030042 actin filament depolymerization;GO:0042989 sequestering of actin monomers		1	1	0	0	0	0	0	0	1	0	0	0	0	0	0	0	0	0	0	0		2_Member	GO Biological Processes	GO:1904707	positive regulation of vascular associated smooth muscle cell proliferation	-3.30477	-0.576682	17261,18591,327826	Mef2d,Pdgfb,Frs2	3/44		Fam168a	319604	symbol	M. musculus	319604	M. musculus	Fam168a	family with sequence similarity 168, member A	GO:1905053 positive regulation of base-excision repair;GO:1905051 regulation of base-excision repair;GO:0045739 positive regulation of DNA repair
Fmnl1	57778	symbol	M. musculus	57778	M. musculus	Fmnl1	formin-like 1	GO:0051014 actin filament severing;GO:0006929 substrate-dependent cell migration;GO:0030866 cortical actin cytoskeleton organization		1	0	1	0	0	0	0	0	0	0	1	0	0	0	0	0	0	0	0	0		2_Member	Reactome Gene Sets	R-MMU-9006934	Signaling by Receptor Tyrosine Kinases	-3.24995	-0.568847	11984,12912,17969,18591,23921,224105,327826	Atp6v0c,Creb1,Ncf1,Pdgfb,Sh2b2,Pak2,Frs2	7/407		Nfat5	54446	symbol	M. musculus	54446	M. musculus	Nfat5	nuclear factor of activated T cells 5	GO:0009414 response to water deprivation;GO:0062176 R-loop processing;GO:0009415 response to water
Rtf1	76246	symbol	M. musculus	76246	M. musculus	Rtf1	RTF1, Paf1/RNA polymerase II complex component	GO:0001711 endodermal cell fate commitment;GO:0060795 cell fate commitment involved in formation of primary germ layer;GO:0035987 endodermal cell differentiation		0	0	0	0	0	1	0	0	0	0	0	0	0	0	0	0	0	0	0	0		2_Member	GO Biological Processes	GO:0048661	positive regulation of smooth muscle cell proliferation	-3.11435	-0.488248	17261,18591,21803,327826	Mef2d,Pdgfb,Tgfb1,Frs2	4/117		Ubr5	70790	symbol	M. musculus	70790	M. musculus	Ubr5	ubiquitin protein ligase E3 component n-recognin 5	GO:0033696 heterochromatin boundary formation;GO:0050847 progesterone receptor signaling pathway;GO:0070828 heterochromatin organization
Anp32a	11737	symbol	M. musculus	11737	M. musculus	Anp32a	acidic nuclear phosphoprotein 32 family member A	GO:0006913 nucleocytoplasmic transport;GO:0051169 nuclear transport;GO:0046907 intracellular transport		0	0	0	0	0	0	0	0	0	0	0	0	0	0	0	0	0	0	0	0		2_Member	Reactome Gene Sets	R-MMU-114608	Platelet degranulation	-3.11435	-0.488248	18591,19241,20692,21803	Pdgfb,Tmsb4x,Sparc,Tgfb1	4/117		Cacna1d	12289	symbol	M. musculus	12289	M. musculus	Cacna1d	calcium channel, voltage-dependent, L type, alpha 1D subunit	GO:0086046 membrane depolarization during SA node cell action potential;GO:1904879 positive regulation of calcium ion transmembrane transport via high voltage-gated calcium channel;GO:0060372 regulation of atrial cardiac muscle cell membrane repolarization
Epsti1	108670	symbol	M. musculus	108670	M. musculus	Epsti1	epithelial stromal interaction 1	GO:0008150 biological_process		0	0	1	0	0	0	0	0	0	0	0	0	0	0	0	0	0	0	0	0		2_Member	Reactome Gene Sets	R-MMU-76005	Response to elevated platelet cytosolic Ca2+	-3.04645	-0.440093	18591,19241,20692,21803	Pdgfb,Tmsb4x,Sparc,Tgfb1	4/122		Bcas3	192197	symbol	M. musculus	192197	M. musculus	Bcas3	BCAS3 microtubule associated cell migration factor	GO:0071391 cellular response to estrogen stimulus;GO:0043627 response to estrogen;GO:0010595 positive regulation of endothelial cell migration
Atp6v0c	11984	symbol	M. musculus	11984	M. musculus	Atp6v0c	ATPase, H+ transporting, lysosomal V0 subunit C	GO:1904093 negative regulation of autophagic cell death;GO:1904092 regulation of autophagic cell death;GO:0007042 lysosomal lumen acidification		0	1	0	0	0	1	0	0	0	1	0	0	0	0	0	0	0	1	0	0		2_Member	Reactome Gene Sets	R-MMU-1257604	PIP3 activates AKT signaling	-2.97387	-0.39554	11798,12912,18591,66894,327826	Xiap,Creb1,Pdgfb,Wwp2,Frs2	5/220		Ogt	108155	symbol	M. musculus	108155	M. musculus	Ogt	O-linked N-acetylglucosamine (GlcNAc) transferase (UDP-N-acetylglucosamine:polypeptide-N-acetylglucosaminyl transferase)	GO:0006041 glucosamine metabolic process;GO:0090315 negative regulation of protein targeting to membrane;GO:0000432 positive regulation of transcription from RNA polymerase II promoter by glucose
Sh2b2	23921	symbol	M. musculus	23921	M. musculus	Sh2b2	SH2B adaptor protein 2	GO:0001922 B-1 B cell homeostasis;GO:0046325 negative regulation of glucose import;GO:0046323 glucose import		1	1	0	0	0	0	0	0	0	0	0	0	1	1	0	0	0	0	0	0		2_Member	Reactome Gene Sets	R-MMU-9006925	Intracellular signaling by second messengers	-2.77527	-0.253384	11798,12912,18591,66894,327826	Xiap,Creb1,Pdgfb,Wwp2,Frs2	5/244		Atp6v0a1	11975	symbol	M. musculus	11975	M. musculus	Atp6v0a1	ATPase, H+ transporting, lysosomal V0 subunit A1	GO:0097401 synaptic vesicle lumen acidification;GO:0007035 vacuolar acidification;GO:0016188 synaptic vesicle maturation
Nrros	224109	symbol	M. musculus	224109	M. musculus	Nrros	negative regulator of reactive oxygen species	GO:0035583 sequestering of TGFbeta in extracellular matrix;GO:0014005 microglia development;GO:0071694 maintenance of protein location in extracellular region		1	1	0	1	0	0	0	0	0	0	0	0	0	0	0	1	0	0	0	0		2_Member	Reactome Gene Sets	R-MMU-76002	Platelet activation, signaling and aggregation	-2.75975	-0.253384	18591,18783,19241,20692,21803	Pdgfb,Pla2g4a,Tmsb4x,Sparc,Tgfb1	5/246		Kcnma1	16531	symbol	M. musculus	16531	M. musculus	Kcnma1	potassium large conductance calcium-activated channel, subfamily M, alpha member 1	GO:0034465 response to carbon monoxide;GO:0060082 eye blink reflex;GO:1904305 negative regulation of gastro-intestinal system smooth muscle contraction
Cap1	12331	symbol	M. musculus	12331	M. musculus	Cap1	cyclase associated actin cytoskeleton regulatory protein 1	GO:0098885 modification of postsynaptic actin cytoskeleton;GO:0099010 modification of postsynaptic structure;GO:0099563 modification of synaptic structure		1	0	0	0	0	1	0	0	0	0	0	0	1	0	0	0	0	1	0	0		2_Member	GO Biological Processes	GO:0051148	negative regulation of muscle cell differentiation	-2.69919	-0.253384	18019,18591,327826	Nfatc2,Pdgfb,Frs2	3/71		Huwe1	59026	symbol	M. musculus	59026	M. musculus	Huwe1	HECT, UBA and WWE domain containing 1	GO:0010637 negative regulation of mitochondrial fusion;GO:0098779 positive regulation of mitophagy in response to mitochondrial depolarization;GO:1904925 positive regulation of autophagy of mitochondrion in response to mitochondrial depolarization
Acbd3	170760	symbol	M. musculus	170760	M. musculus	Acbd3	acyl-Coenzyme A binding domain containing 3	GO:0006694 steroid biosynthetic process;GO:0008202 steroid metabolic process;GO:0008610 lipid biosynthetic process		0	0	0	0	0	0	0	0	0	0	0	0	0	0	0	0	0	0	0	0		2_Member	GO Biological Processes	GO:0014911	positive regulation of smooth muscle cell migration	-2.6818	-0.253384	11977,18591,19241	Atp7a,Pdgfb,Tmsb4x	3/72		Herc1	235439	symbol	M. musculus	235439	M. musculus	Herc1	HECT and RLD domain containing E3 ubiquitin protein ligase family member 1	GO:0021702 cerebellar Purkinje cell differentiation;GO:0021694 cerebellar Purkinje cell layer formation;GO:0021692 cerebellar Purkinje cell layer morphogenesis
Arhgap24	231532	symbol	M. musculus	231532	M. musculus	Arhgap24	Rho GTPase activating protein 24	GO:0035021 negative regulation of Rac protein signal transduction;GO:1900028 negative regulation of ruffle assembly;GO:0035313 wound healing, spreading of epidermal cells		1	1	1	0	0	0	0	0	0	0	0	0	1	0	0	0	0	0	0	0		2_Member	GO Biological Processes	GO:0043269	regulation of monoatomic ion transport	-2.66468	-0.253384	11977,12010,13040,18591,21803,66894,432450	Atp7a,B2m,Ctss,Pdgfb,Tgfb1,Wwp2,Nkain2	7/514		Asxl2	75302	symbol	M. musculus	75302	M. musculus	Asxl2	ASXL transcriptional regulator 2	GO:1900159 positive regulation of bone mineralization involved in bone maturation;GO:1900157 regulation of bone mineralization involved in bone maturation;GO:0035630 bone mineralization involved in bone maturation
Resf1	67246	symbol	M. musculus	67246	M. musculus	Resf1	retroelement silencing factor 1	GO:0090309 positive regulation of DNA methylation-dependent heterochromatin formation;GO:0045869 negative regulation of single stranded viral RNA replication via double stranded DNA intermediate;GO:0031453 positive regulation of heterochromatin formation		0	0	0	0	0	0	0	0	1	0	0	0	0	0	0	0	0	0	0	0		2_Member	GO Biological Processes	GO:1904705	regulation of vascular associated smooth muscle cell proliferation	-2.59856	-0.202313	17261,18591,327826	Mef2d,Pdgfb,Frs2	3/77		Tra2a	101214	symbol	M. musculus	101214	M. musculus	Tra2a	transformer 2 alpha	GO:0048026 positive regulation of mRNA splicing, via spliceosome;GO:0050685 positive regulation of mRNA processing;GO:0033120 positive regulation of RNA splicing
Ncf1	17969	symbol	M. musculus	17969	M. musculus	Ncf1	neutrophil cytosolic factor 1	GO:0070947 neutrophil-mediated killing of fungus;GO:0070946 neutrophil-mediated killing of gram-positive bacterium;GO:0006742 NADP catabolic process		0	1	1	1	1	0	0	0	0	1	0	1	0	0	0	1	0	0	1	0		2_Member	GO Biological Processes	GO:0050678	regulation of epithelial cell proliferation	-2.41193	-0.111275	11977,12010,18591,20692,21803,327826	Atp7a,B2m,Pdgfb,Sparc,Tgfb1,Frs2	6/427		Kmt2c	231051	symbol	M. musculus	231051	M. musculus	Kmt2c	lysine (K)-specific methyltransferase 2C	GO:0061029 eyelid development in camera-type eye;GO:0048146 positive regulation of fibroblast proliferation;GO:0048145 regulation of fibroblast proliferation
Csnk1e	27373	symbol	M. musculus	27373	M. musculus	Csnk1e	casein kinase 1, epsilon	GO:2000052 positive regulation of non-canonical Wnt signaling pathway;GO:1902004 positive regulation of amyloid-beta formation;GO:1902993 positive regulation of amyloid precursor protein catabolic process	yes	0	0	0	0	0	1	0	0	0	0	0	0	0	0	0	0	1	0	0	0		2_Member	GO Biological Processes	GO:0010959	regulation of metal ion transport	-2.38737	-0.0952466	11977,12010,18591,21803,66894,432450	Atp7a,B2m,Pdgfb,Tgfb1,Wwp2,Nkain2	6/432		Cask	12361	symbol	M. musculus	12361	M. musculus	Cask	calcium/calmodulin dependent serine protein kinase	GO:0010839 negative regulation of keratinocyte proliferation;GO:0061003 positive regulation of dendritic spine morphogenesis;GO:0090280 positive regulation of calcium ion import
Ttc7	225049	symbol	M. musculus	225049	M. musculus	Ttc7	tetratricopeptide repeat domain 7	GO:0046854 phosphatidylinositol phosphate biosynthetic process;GO:0006879 intracellular iron ion homeostasis;GO:0006661 phosphatidylinositol biosynthetic process		0	0	0	0	0	0	0	0	0	0	0	0	0	0	0	0	0	0	0	0		2_Member	GO Biological Processes	GO:0043408	regulation of MAPK cascade	-2.38633	-0.0952466	11984,16019,18591,21803,76108,76954,224105,327826	Atp6v0c,Ighm,Pdgfb,Tgfb1,Rap2a,Dennd2b,Pak2,Frs2	8/733		Scmh1	29871	symbol	M. musculus	29871	M. musculus	Scmh1	sex comb on midleg homolog 1	GO:0009952 anterior/posterior pattern specification;GO:0003002 regionalization;GO:0007389 pattern specification process
B2m	12010	symbol	M. musculus	12010	M. musculus	B2m	beta-2 microglobulin	GO:0010041 response to iron(III) ion;GO:0071283 cellular response to iron(III) ion;GO:1904432 regulation of ferrous iron binding		1	1	0	0	1	0	0	0	0	0	0	0	0	1	0	1	0	1	1	0		2_Member	GO Biological Processes	GO:0048660	regulation of smooth muscle cell proliferation	-2.31485	-0.055284	17261,18591,21803,327826	Mef2d,Pdgfb,Tgfb1,Frs2	4/194		7-Mar						None	None	None
Plxnb2	140570	symbol	M. musculus	140570	M. musculus	Plxnb2	plexin B2	GO:1904861 excitatory synapse assembly;GO:0071526 semaphorin-plexin signaling pathway;GO:2001222 regulation of neuron migration		1	1	0	0	0	0	0	0	0	0	1	0	0	0	0	0	0	0	0	0		2_Member	GO Biological Processes	GO:0070372	regulation of ERK1 and ERK2 cascade	-2.27694	-0.0344041	11984,18591,21803,76954,327826	Atp6v0c,Pdgfb,Tgfb1,Dennd2b,Frs2	5/319		Kdm6a	22289	symbol	M. musculus	22289	M. musculus	Kdm6a	lysine (K)-specific demethylase 6A	GO:0071305 cellular response to vitamin D;GO:0071295 cellular response to vitamin;GO:0033280 response to vitamin D
Wwp2	66894	symbol	M. musculus	66894	M. musculus	Wwp2	WW domain containing E3 ubiquitin protein ligase 2	GO:1901016 regulation of potassium ion transmembrane transporter activity;GO:0006858 extracellular transport;GO:0070534 protein K63-linked ubiquitination		0	1	1	0	0	0	0	0	0	0	0	0	0	1	0	0	0	0	0	0		2_Member	GO Biological Processes	GO:0014910	regulation of smooth muscle cell migration	-2.18646	0	11977,18591,19241	Atp7a,Pdgfb,Tmsb4x	3/108		Nr6a1	14536	symbol	M. musculus	14536	M. musculus	Nr6a1	nuclear receptor subfamily 6, group A, member 1	GO:0007283 spermatogenesis;GO:0048232 male gamete generation;GO:0007276 gamete generation
Zmym4	67785	symbol	M. musculus	67785	M. musculus	Zmym4	zinc finger, MYM-type 4	GO:0022604 regulation of cell morphogenesis;GO:0022603 regulation of anatomical structure morphogenesis;GO:0007010 cytoskeleton organization		0	0	0	0	0	0	0	0	0	0	1	0	0	0	0	0	0	0	0	0		2_Member	GO Biological Processes	GO:0070374	positive regulation of ERK1 and ERK2 cascade	-2.15188	0	11984,18591,21803,76954	Atp6v0c,Pdgfb,Tgfb1,Dennd2b	4/216		Fars2	69955	symbol	M. musculus	69955	M. musculus	Fars2	phenylalanine-tRNA synthetase 2, mitochondrial	GO:0006432 phenylalanyl-tRNA aminoacylation;GO:0006418 tRNA aminoacylation for protein translation;GO:0043039 tRNA aminoacylation
Pla2g4a	18783	symbol	M. musculus	18783	M. musculus	Pla2g4a	phospholipase A2, group IVA (cytosolic, calcium-dependent)	GO:0034478 phosphatidylglycerol catabolic process;GO:0006663 platelet activating factor biosynthetic process;GO:0046469 platelet activating factor metabolic process		0	1	0	0	1	0	1	0	0	0	0	0	0	1	0	1	0	0	0	0		2_Member	GO Biological Processes	GO:0010595	positive regulation of endothelial cell migration	-2.14297	0	18591,20692,21803	Pdgfb,Sparc,Tgfb1	3/112		Ap1g1	11765	symbol	M. musculus	11765	M. musculus	Ap1g1	adaptor protein complex AP-1, gamma 1 subunit	GO:0043323 positive regulation of natural killer cell degranulation;GO:0043321 regulation of natural killer cell degranulation;GO:0110010 basolateral protein secretion
Chic2	74277	symbol	M. musculus	74277	M. musculus	Chic2	cysteine-rich hydrophobic domain 2	GO:0006893 Golgi to plasma membrane transport;GO:0006892 post-Golgi vesicle-mediated transport;GO:0098876 vesicle-mediated transport to the plasma membrane		0	0	0	0	0	0	0	0	0	0	0	0	0	0	0	0	0	0	0	0		2_Member	GO Biological Processes	GO:0048729	tissue morphogenesis	-2.11087	0	11977,14537,18591,21803,140570,231532,327826	Atp7a,Gcnt1,Pdgfb,Tgfb1,Plxnb2,Arhgap24,Frs2	7/650		Gnas	14683	symbol	M. musculus	14683	M. musculus	Gnas	GNAS complex locus	GO:0040032 post-embryonic body morphogenesis;GO:0060789 hair follicle placode formation;GO:2000828 regulation of parathyroid hormone secretion
Terf1	21749	symbol	M. musculus	21749	M. musculus	Terf1	telomeric repeat binding factor 1	GO:1904792 positive regulation of shelterin complex assembly;GO:1904850 negative regulation of establishment of protein localization to telomere;GO:1904910 regulation of establishment of RNA localization to telomere		1	0	0	0	0	0	0	0	1	0	0	0	0	0	0	0	0	0	0	0		2_Member	Reactome Gene Sets	R-MMU-109582	Hemostasis	-2.02954	0	18591,18783,19241,20692,21803,23921	Pdgfb,Pla2g4a,Tmsb4x,Sparc,Tgfb1,Sh2b2	6/514		Tiam1	21844	symbol	M. musculus	21844	M. musculus	Tiam1	T cell lymphoma invasion and metastasis 1	GO:1904266 regulation of Schwann cell chemotaxis;GO:1904268 positive regulation of Schwann cell chemotaxis;GO:0098989 NMDA selective glutamate receptor signaling pathway
Ighm	16019	symbol	M. musculus	16019	M. musculus	Ighm	immunoglobulin heavy constant mu	GO:0002331 pre-B cell allelic exclusion;GO:0002343 peripheral B cell selection;GO:0002344 B cell affinity maturation		0	1	0	0	1	0	0	0	0	0	1	0	1	0	0	1	1	1	1	0		3_Summary	Reactome Gene Sets	R-MMU-9012999	RHO GTPase cycle	-5.01607	-1.35856	17969,57778,59069,66894,108670,224105,231532,239027,327826	Ncf1,Fmnl1,Tpm3,Wwp2,Epsti1,Pak2,Arhgap24,Arhgap22,Frs2	9/-		Tmcc1	330401	symbol	M. musculus	330401	M. musculus	Tmcc1	transmembrane and coiled coil domains 1	GO:0097750 endosome membrane tubulation;GO:0140285 endosome fission;GO:0097749 membrane tubulation
Fbh1	50755	symbol	M. musculus	50755	M. musculus	Fbh1	F-box DNA helicase 1	GO:0072429 response to intra-S DNA damage checkpoint signaling;GO:0072396 response to cell cycle checkpoint signaling;GO:0072402 response to DNA integrity checkpoint signaling		0	0	0	0	0	0	0	0	0	0	0	0	0	0	0	0	1	0	0	0		3_Member	Reactome Gene Sets	R-MMU-9012999	RHO GTPase cycle	-5.01607	-1.35856	17969,57778,59069,66894,108670,224105,231532,239027,327826	Ncf1,Fmnl1,Tpm3,Wwp2,Epsti1,Pak2,Arhgap24,Arhgap22,Frs2	9/394		Map2k5	23938	symbol	M. musculus	23938	M. musculus	Map2k5	mitogen-activated protein kinase kinase 5	GO:0070375 ERK5 cascade;GO:0034115 negative regulation of heterotypic cell-cell adhesion;GO:0070587 regulation of cell-cell adhesion involved in gastrulation
Prpsap2	212627	symbol	M. musculus	212627	M. musculus	Prpsap2	phosphoribosyl pyrophosphate synthetase-associated protein 2	GO:0006015 5-phosphoribose 1-diphosphate biosynthetic process;GO:0046391 5-phosphoribose 1-diphosphate metabolic process;GO:0046390 ribose phosphate biosynthetic process		0	0	0	0	0	0	0	1	0	0	0	0	0	0	0	0	0	0	0	0		3_Member	Reactome Gene Sets	R-MMU-194315	Signaling by Rho GTPases	-3.77413	-0.660691	17969,57778,59069,66894,108670,224105,231532,239027,327826	Ncf1,Fmnl1,Tpm3,Wwp2,Epsti1,Pak2,Arhgap24,Arhgap22,Frs2	9/570		Dnajc1	13418	symbol	M. musculus	13418	M. musculus	Dnajc1	DnaJ heat shock protein family (Hsp40) member C1	GO:0006457 protein folding;GO:0050708 regulation of protein secretion;GO:0006417 regulation of translation
Hnrnpul1	232989	symbol	M. musculus	232989	M. musculus	Hnrnpul1	heterogeneous nuclear ribonucleoprotein U-like 1	GO:0000380 alternative mRNA splicing, via spliceosome;GO:0000375 RNA splicing, via transesterification reactions;GO:0000377 RNA splicing, via transesterification reactions with bulged adenosine as nucleophile		0	0	0	0	0	0	0	0	0	0	0	0	0	0	0	0	0	0	0	0		3_Member	Reactome Gene Sets	R-MMU-9716542	Signaling by Rho GTPases, Miro GTPases and RHOBTB3	-3.69013	-0.640064	17969,57778,59069,66894,108670,224105,231532,239027,327826	Ncf1,Fmnl1,Tpm3,Wwp2,Epsti1,Pak2,Arhgap24,Arhgap22,Frs2	9/585		Gtdc1	227835	symbol	M. musculus	227835	M. musculus	Gtdc1	glycosyltransferase-like domain containing 1	GO:0006400 tRNA modification;GO:0008033 tRNA processing;GO:0009451 RNA modification
Ctsc	13032	symbol	M. musculus	13032	M. musculus	Ctsc	cathepsin C	GO:1903980 positive regulation of microglial cell activation;GO:0031642 negative regulation of myelination;GO:0150078 positive regulation of neuroinflammatory response		0	0	0	0	1	1	0	0	0	0	0	1	0	0	0	0	0	1	0	0		3_Member	Reactome Gene Sets	R-MMU-9013149	RAC1 GTPase cycle	-3.56493	-0.631823	17969,57778,224105,231532,239027	Ncf1,Fmnl1,Pak2,Arhgap24,Arhgap22	5/163		Aig1	66253	symbol	M. musculus	66253	M. musculus	Aig1	androgen-induced 1	GO:0042758 long-chain fatty acid catabolic process;GO:0009062 fatty acid catabolic process;GO:0072329 monocarboxylic acid catabolic process
Chsy1	269941	symbol	M. musculus	269941	M. musculus	Chsy1	chondroitin sulfate synthase 1	GO:0030206 chondroitin sulfate biosynthetic process;GO:0050650 chondroitin sulfate proteoglycan biosynthetic process;GO:0030204 chondroitin sulfate metabolic process		0	0	0	0	0	0	0	1	0	0	0	0	0	0	0	0	0	0	0	0		4_Summary	GO Biological Processes	GO:0072593	reactive oxygen species metabolic process	-4.17182	-0.91225	11977,17969,18591,140742,224109	Atp7a,Ncf1,Pdgfb,Sesn1,Nrros	5/-		Xrn1	24127	symbol	M. musculus	24127	M. musculus	Xrn1	5'-3' exoribonuclease 1	GO:0071028 nuclear mRNA surveillance;GO:0071044 histone mRNA catabolic process;GO:0016075 rRNA catabolic process
Nkain2	432450	symbol	M. musculus	432450	M. musculus	Nkain2	Na+/K+ transporting ATPase interacting 2	GO:0002028 regulation of sodium ion transport;GO:0010959 regulation of metal ion transport;GO:0043269 regulation of monoatomic ion transport		0	1	0	0	0	0	0	0	0	0	0	0	0	0	0	0	0	0	0	0		4_Member	GO Biological Processes	GO:0072593	reactive oxygen species metabolic process	-4.17182	-0.91225	11977,17969,18591,140742,224109	Atp7a,Ncf1,Pdgfb,Sesn1,Nrros	5/121		Dym	69190	symbol	M. musculus	69190	M. musculus	Dym	dymeclin	GO:0007030 Golgi organization;GO:0060348 bone development;GO:0010256 endomembrane system organization
Rap2a	76108	symbol	M. musculus	76108	M. musculus	Rap2a	RAS related protein 2a	GO:0032486 Rap protein signal transduction;GO:0030033 microvillus assembly;GO:0032528 microvillus organization		1	1	0	0	0	0	0	0	0	0	0	0	1	0	0	0	1	0	0	0		4_Member	GO Biological Processes	GO:0006801	superoxide metabolic process	-3.42766	-0.610558	11977,17969,224109	Atp7a,Ncf1,Nrros	3/40		Ext1	14042	symbol	M. musculus	14042	M. musculus	Ext1	exostosin glycosyltransferase 1	GO:0036339 lymphocyte adhesion to endothelial cell of high endothelial venule;GO:0060506 smoothened signaling pathway involved in lung development;GO:0060792 sweat gland development
Vamp1	22317	symbol	M. musculus	22317	M. musculus	Vamp1	vesicle-associated membrane protein 1	GO:0035493 SNARE complex assembly;GO:0031630 regulation of synaptic vesicle fusion to presynaptic active zone membrane;GO:1901632 regulation of synaptic vesicle membrane organization		0	0	0	0	0	0	0	0	0	0	0	0	0	0	0	0	0	0	0	0		5_Summary	GO Biological Processes	GO:0050867	positive regulation of cell activation	-4.09327	-0.875097	12010,13032,16019,18019,18591,18783,21803,107527,11977,12946,17916,17969,21425	B2m,Ctsc,Ighm,Nfatc2,Pdgfb,Pla2g4a,Tgfb1,Il1rl2,Atp7a,Cr1l,Myo1f,Ncf1,Tfeb	13/-		Cadm1	54725	symbol	M. musculus	54725	M. musculus	Cadm1	cell adhesion molecule 1	GO:0120154 negative regulation of ERBB4 signaling pathway;GO:0009826 unidimensional cell growth;GO:0098942 retrograde trans-synaptic signaling by trans-synaptic protein complex
Frs2	327826	symbol	M. musculus	327826	M. musculus	Frs2	fibroblast growth factor receptor substrate 2	GO:0001743 lens placode formation;GO:0046619 lens placode formation involved in camera-type eye formation;GO:0060526 prostate glandular acinus morphogenesis		0	1	1	0	0	0	0	0	0	0	0	0	0	0	0	0	0	0	0	1		5_Member	GO Biological Processes	GO:0050867	positive regulation of cell activation	-4.09327	-0.875097	12010,13032,16019,18019,18591,18783,21803,107527	B2m,Ctsc,Ighm,Nfatc2,Pdgfb,Pla2g4a,Tgfb1,Il1rl2	8/401		Tle4	21888	symbol	M. musculus	21888	M. musculus	Tle4	transducin-like enhancer of split 4	GO:0090090 negative regulation of canonical Wnt signaling pathway;GO:0030178 negative regulation of Wnt signaling pathway;GO:0060828 regulation of canonical Wnt signaling pathway
Ppp1r9b	217124	symbol	M. musculus	217124	M. musculus	Ppp1r9b	protein phosphatase 1, regulatory subunit 9B	GO:1903119 protein localization to actin cytoskeleton;GO:1904370 regulation of protein localization to actin cortical patch;GO:1904372 positive regulation of protein localization to actin cortical patch		1	0	0	0	0	0	0	0	0	0	0	0	1	0	1	0	0	0	0	0		5_Member	GO Biological Processes	GO:0002696	positive regulation of leukocyte activation	-3.44831	-0.610558	12010,13032,16019,18019,18783,21803,107527	B2m,Ctsc,Ighm,Nfatc2,Pla2g4a,Tgfb1,Il1rl2	7/377		Gpatch8	237943	symbol	M. musculus	237943	M. musculus	Gpatch8	G patch domain containing 8	GO:0008150 biological_process
																															5_Member	GO Biological Processes	GO:0002252	immune effector process	-3.20955	-0.562766	11977,12010,12946,13032,16019,17916,17969,21803	Atp7a,B2m,Cr1l,Ctsc,Ighm,Myo1f,Ncf1,Tgfb1	8/542		Rap1a	109905	symbol	M. musculus	109905	M. musculus	Rap1a	RAS-related protein 1a	GO:0097327 response to antineoplastic agent;GO:1905451 positive regulation of Fc-gamma receptor signaling pathway involved in phagocytosis;GO:1905449 regulation of Fc-gamma receptor signaling pathway involved in phagocytosis
																															5_Member	GO Biological Processes	GO:0002456	T cell mediated immunity	-2.95274	-0.383364	12010,12946,13032	B2m,Cr1l,Ctsc	3/58		Myo9a	270163	symbol	M. musculus	270163	M. musculus	Myo9a	myosin IXa	GO:0150011 regulation of neuron projection arborization;GO:0045198 establishment of epithelial cell apical/basal polarity;GO:0030859 polarized epithelial cell differentiation
																															5_Member	GO Biological Processes	GO:0001909	leukocyte mediated cytotoxicity	-2.77151	-0.253384	12010,13032,17969	B2m,Ctsc,Ncf1	3/67		Abcc5	27416	symbol	M. musculus	27416	M. musculus	Abcc5	ATP-binding cassette, sub-family C member 5	GO:0070731 cGMP transport;GO:0070730 cAMP transport;GO:0035351 heme transmembrane transport
																															5_Member	GO Biological Processes	GO:0050865	regulation of cell activation	-2.66831	-0.253384	12010,13032,16019,18019,18591,18783,21803,107527	B2m,Ctsc,Ighm,Nfatc2,Pdgfb,Pla2g4a,Tgfb1,Il1rl2	8/659		Papola	18789	symbol	M. musculus	18789	M. musculus	Papola	poly (A) polymerase alpha	GO:0180011 cytosolic mRNA polyadenylation;GO:0180010 co-transcriptional mRNA 3'-end processing, cleavage and polyadenylation pathway;GO:0180012 co-transcriptional RNA 3'-end processing, cleavage and polyadenylation pathway
																															5_Member	GO Biological Processes	GO:0002443	leukocyte mediated immunity	-2.66742	-0.253384	12010,12946,13032,16019,17916,17969	B2m,Cr1l,Ctsc,Ighm,Myo1f,Ncf1	6/379		Luc7l3	67684	symbol	M. musculus	67684	M. musculus	Luc7l3	LUC7-like 3 (S. cerevisiae)	GO:0006376 mRNA splice site recognition;GO:0000245 spliceosomal complex assembly;GO:0022618 protein-RNA complex assembly
																															5_Member	GO Biological Processes	GO:0140962	multicellular organismal-level chemical homeostasis	-2.44836	-0.12831	12010,18783,21803	B2m,Pla2g4a,Tgfb1	3/87		Thoc2	331401	symbol	M. musculus	331401	M. musculus	Thoc2	THO complex 2	GO:0010793 regulation of mRNA export from nucleus;GO:2000197 regulation of ribonucleoprotein complex localization;GO:0046831 regulation of RNA export from nucleus
																															5_Member	GO Biological Processes	GO:0002694	regulation of leukocyte activation	-2.27981	-0.0344041	12010,13032,16019,18019,18783,21803,107527	B2m,Ctsc,Ighm,Nfatc2,Pla2g4a,Tgfb1,Il1rl2	7/604		Itch	16396	symbol	M. musculus	16396	M. musculus	Itch	itchy, E3 ubiquitin protein ligase	GO:0002249 lymphocyte anergy;GO:0002870 T cell anergy;GO:0002669 positive regulation of T cell anergy
																															5_Member	GO Biological Processes	GO:0002460	adaptive immune response based on somatic recombination of immune receptors built from immunoglobulin superfamily domains	-2.21573	0	12010,12946,13032,16019,21803	B2m,Cr1l,Ctsc,Ighm,Tgfb1	5/330		Osbpl9	100273	symbol	M. musculus	100273	M. musculus	Osbpl9	oxysterol binding protein-like 9	GO:0006869 lipid transport;GO:0010876 lipid localization;GO:0033036 macromolecule localization
																															5_Member	GO Biological Processes	GO:0051251	positive regulation of lymphocyte activation	-2.1622	0	12010,16019,18019,21803,107527	B2m,Ighm,Nfatc2,Tgfb1,Il1rl2	5/340		Chchd3	66075	symbol	M. musculus	66075	M. musculus	Chchd3	coiled-coil-helix-coiled-coil-helix domain containing 3	GO:0042407 cristae formation;GO:0008053 mitochondrial fusion;GO:0007007 inner mitochondrial membrane organization
																															5_Member	GO Biological Processes	GO:0002250	adaptive immune response	-2.13879	0	12010,12946,13032,16019,21425,21803	B2m,Cr1l,Ctsc,Ighm,Tfeb,Tgfb1	6/487		Hdac8	70315	symbol	M. musculus	70315	M. musculus	Hdac8	histone deacetylase 8	GO:1903496 response to 11-deoxycorticosterone;GO:0035984 cellular response to trichostatin A;GO:0035983 response to trichostatin A
																															5_Member	GO Biological Processes	GO:0002822	regulation of adaptive immune response based on somatic recombination of immune receptors built from immunoglobulin superfamily domains	-2.00723	0	12010,12946,18783,21803	B2m,Cr1l,Pla2g4a,Tgfb1	4/238		Stxbp5	78808	symbol	M. musculus	78808	M. musculus	Stxbp5	syntaxin binding protein 5 (tomosyn)	GO:0010807 regulation of synaptic vesicle priming;GO:0006893 Golgi to plasma membrane transport;GO:2000300 regulation of synaptic vesicle exocytosis
																															6_Summary	GO Biological Processes	GO:0030177	positive regulation of Wnt signaling pathway	-3.85806	-0.677672	11798,11984,21803,27373,104318,12912,76246,12331,17916,107767,192188,13032	Xiap,Atp6v0c,Tgfb1,Csnk1e,Csnk1d,Creb1,Rtf1,Cap1,Myo1f,Scamp1,Stab2,Ctsc	12/-		Calm2	12314	symbol	M. musculus	12314	M. musculus	Calm2	calmodulin 2	GO:1905913 negative regulation of calcium ion export across plasma membrane;GO:0051343 positive regulation of cyclic-nucleotide phosphodiesterase activity;GO:1905912 regulation of calcium ion export across plasma membrane
																															6_Member	GO Biological Processes	GO:0030177	positive regulation of Wnt signaling pathway	-3.85806	-0.677672	11798,11984,21803,27373,104318	Xiap,Atp6v0c,Tgfb1,Csnk1e,Csnk1d	5/141		Apbb2	11787	symbol	M. musculus	11787	M. musculus	Apbb2	amyloid beta precursor protein binding family B member 2	GO:0036438 maintenance of lens transparency;GO:0006939 smooth muscle contraction;GO:0001764 neuron migration
																															6_Member	KEGG Pathway	mmu04710	Circadian rhythm - Mus musculus (house mouse)	-3.63886	-0.640064	12912,27373,104318	Creb1,Csnk1e,Csnk1d	3/34		Mark3	17169	symbol	M. musculus	17169	M. musculus	Mark3	MAP/microtubule affinity regulating kinase 3	GO:0036289 peptidyl-serine autophosphorylation;GO:0035331 negative regulation of hippo signaling;GO:0035330 regulation of hippo signaling
																															6_Member	GO Biological Processes	GO:0090263	positive regulation of canonical Wnt signaling pathway	-3.24498	-0.568847	11798,21803,27373,104318	Xiap,Tgfb1,Csnk1e,Csnk1d	4/108		Map2k1	26395	symbol	M. musculus	26395	M. musculus	Map2k1	mitogen-activated protein kinase kinase 1	GO:1903226 positive regulation of endodermal cell differentiation;GO:0090170 regulation of Golgi inheritance;GO:0060502 epithelial cell proliferation involved in lung morphogenesis
																															6_Member	GO Biological Processes	GO:0016055	Wnt signaling pathway	-2.43865	-0.124203	11798,21803,27373,76246,104318	Xiap,Tgfb1,Csnk1e,Rtf1,Csnk1d	5/292		Csnk1a1	93687	symbol	M. musculus	93687	M. musculus	Csnk1a1	casein kinase 1, alpha 1	GO:1900226 negative regulation of NLRP3 inflammasome complex assembly;GO:0141086 negative regulation of inflammasome-mediated signaling pathway;GO:0031670 cellular response to nutrient
																															6_Member	GO Biological Processes	GO:0030111	regulation of Wnt signaling pathway	-2.24324	-0.00897567	11798,11984,21803,27373,104318	Xiap,Atp6v0c,Tgfb1,Csnk1e,Csnk1d	5/325		Mkln1	27418	symbol	M. musculus	27418	M. musculus	Mkln1	muskelin 1, intracellular mediator containing kelch motifs	GO:0098968 neurotransmitter receptor transport postsynaptic membrane to endosome;GO:1902946 protein localization to early endosome;GO:0036010 protein localization to endosome
																															6_Member	GO Biological Processes	GO:0006897	endocytosis	-2.06912	0	12331,17916,27373,104318,107767,192188	Cap1,Myo1f,Csnk1e,Csnk1d,Scamp1,Stab2	6/504		Nsd3	234135	symbol	M. musculus	234135	M. musculus	Nsd3	nuclear receptor binding SET domain protein 3	GO:0032259 methylation;GO:0006338 chromatin remodeling;GO:0006325 chromatin organization
																															6_Member	GO Biological Processes	GO:1903052	positive regulation of proteolysis involved in protein catabolic process	-2.00334	0	13032,27373,104318	Ctsc,Csnk1e,Csnk1d	3/126		Atxn10	54138	symbol	M. musculus	54138	M. musculus	Atxn10	ataxin 10	GO:0032465 regulation of cytokinesis;GO:0051302 regulation of cell division;GO:0060271 cilium assembly
																															7_Summary	WikiPathways	WP350	p38 Mapk signaling pathway	-3.67789	-0.640064	12912,17261,18783,14792,18591	Creb1,Mef2d,Pla2g4a,Lpcat3,Pdgfb	5/-		Slc4a7	218756	symbol	M. musculus	218756	M. musculus	Slc4a7	solute carrier family 4, sodium bicarbonate cotransporter, member 7	GO:0021747 cochlear nucleus development;GO:0046666 retinal cell programmed cell death;GO:0090383 phagosome acidification
																															7_Member	WikiPathways	WP350	p38 Mapk signaling pathway	-3.67789	-0.640064	12912,17261,18783	Creb1,Mef2d,Pla2g4a	3/33		Cnot1	234594	symbol	M. musculus	234594	M. musculus	Cnot1	CCR4-NOT transcription complex, subunit 1	GO:0010606 positive regulation of cytoplasmic mRNA processing body assembly;GO:0010603 regulation of cytoplasmic mRNA processing body assembly;GO:0048387 negative regulation of retinoic acid receptor signaling pathway
																															7_Member	GO Biological Processes	GO:0046890	regulation of lipid biosynthetic process	-2.09735	0	12912,14792,18591,18783	Creb1,Lpcat3,Pdgfb,Pla2g4a	4/224		Ascc3	77987	symbol	M. musculus	77987	M. musculus	Ascc3	activating signal cointegrator 1 complex subunit 3	GO:1990116 ribosome-associated ubiquitin-dependent protein catabolic process;GO:0006307 DNA alkylation repair;GO:0072344 rescue of stalled ribosome
																															8_Summary	GO Biological Processes	GO:0061448	connective tissue development	-3.5331	-0.631823	11977,17261,18019,18591,21803,269941,192188,20692,212627	Atp7a,Mef2d,Nfatc2,Pdgfb,Tgfb1,Chsy1,Stab2,Sparc,Prpsap2	9/-		Tnrc6a	233833	symbol	M. musculus	233833	M. musculus	Tnrc6a	trinucleotide repeat containing 6a	GO:0060213 positive regulation of nuclear-transcribed mRNA poly(A) tail shortening;GO:0060211 regulation of nuclear-transcribed mRNA poly(A) tail shortening;GO:0035278 miRNA-mediated gene silencing by inhibition of translation
																															8_Member	GO Biological Processes	GO:0061448	connective tissue development	-3.5331	-0.631823	11977,17261,18019,18591,21803,269941	Atp7a,Mef2d,Nfatc2,Pdgfb,Tgfb1,Chsy1	6/258		Zdhhc20	75965	symbol	M. musculus	75965	M. musculus	Zdhhc20	zinc finger, DHHC domain containing 20	GO:0044794 positive regulation by host of viral process;GO:0018230 peptidyl-L-cysteine S-palmitoylation;GO:0018231 peptidyl-S-diacylglycerol-L-cysteine biosynthetic process from peptidyl-cysteine
																															8_Member	GO Biological Processes	GO:0051216	cartilage development	-3.26007	-0.568847	11977,17261,18019,21803,269941	Atp7a,Mef2d,Nfatc2,Tgfb1,Chsy1	5/190		Wtap	60532	symbol	M. musculus	60532	M. musculus	Wtap	WT1 associating protein	GO:0016556 mRNA modification;GO:0000381 regulation of alternative mRNA splicing, via spliceosome;GO:0048024 regulation of mRNA splicing, via spliceosome
																															8_Member	GO Biological Processes	GO:1903510	mucopolysaccharide metabolic process	-2.6818	-0.253384	21803,192188,269941	Tgfb1,Stab2,Chsy1	3/72		Wdfy3	72145	symbol	M. musculus	72145	M. musculus	Wdfy3	WD repeat and FYVE domain containing 3	GO:0035973 aggrephagy;GO:0016236 macroautophagy;GO:0006914 autophagy
																															8_Member	GO Biological Processes	GO:0001501	skeletal system development	-2.59022	-0.199882	11977,17261,18019,20692,21803,212627,269941	Atp7a,Mef2d,Nfatc2,Sparc,Tgfb1,Prpsap2,Chsy1	7/530		Nlk	18099	symbol	M. musculus	18099	M. musculus	Nlk	nemo like kinase	GO:0042501 serine phosphorylation of STAT protein;GO:1904262 negative regulation of TORC1 signaling;GO:0018107 peptidyl-threonine phosphorylation
																															8_Member	GO Biological Processes	GO:0002062	chondrocyte differentiation	-2.38015	-0.0948944	17261,21803,269941	Mef2d,Tgfb1,Chsy1	3/92		Cog5	238123	symbol	M. musculus	238123	M. musculus	Cog5	component of oligomeric golgi complex 5	GO:0048219 inter-Golgi cisterna vesicle-mediated transport;GO:0000301 retrograde transport, vesicle recycling within Golgi;GO:0006891 intra-Golgi vesicle-mediated transport
																															8_Member	GO Biological Processes	GO:0030203	glycosaminoglycan metabolic process	-2.367	-0.0897011	21803,192188,269941	Tgfb1,Stab2,Chsy1	3/93		Mtmr3	74302	symbol	M. musculus	74302	M. musculus	Mtmr3	myotubularin related protein 3	GO:1904562 phosphatidylinositol 5-phosphate metabolic process;GO:0060304 regulation of phosphatidylinositol dephosphorylation;GO:0046856 phosphatidylinositol dephosphorylation
																															8_Member	GO Biological Processes	GO:0006022	aminoglycan metabolic process	-2.17542	0	21803,192188,269941	Tgfb1,Stab2,Chsy1	3/109		Spag9	70834	symbol	M. musculus	70834	M. musculus	Spag9	sperm associated antigen 9	GO:1903860 negative regulation of dendrite extension;GO:1903859 regulation of dendrite extension;GO:0032418 lysosome localization
																															8_Member	GO Biological Processes	GO:0060348	bone development	-2.10404	0	17261,20692,212627,269941	Mef2d,Sparc,Prpsap2,Chsy1	4/223		Zfp644	52397	symbol	M. musculus	52397	M. musculus	Zfp644	zinc finger protein 644	GO:0006357 regulation of transcription by RNA polymerase II;GO:0006355 regulation of DNA-templated transcription;GO:2001141 regulation of RNA biosynthetic process
																															9_Summary	GO Biological Processes	GO:1902275	regulation of chromatin organization	-3.52872	-0.631823	13831,54343,67246,11977,12912,13860,21749,21803,23999	Epc1,Atf7ip,Resf1,Atp7a,Creb1,Eps8,Terf1,Tgfb1,Twf2	9/-		Prrc2c	226562	symbol	M. musculus	226562	M. musculus	Prrc2c	proline-rich coiled-coil 2C	GO:0034063 stress granule assembly;GO:0002244 hematopoietic progenitor cell differentiation;GO:0140694 non-membrane-bounded organelle assembly
																															9_Member	GO Biological Processes	GO:1902275	regulation of chromatin organization	-3.52872	-0.631823	13831,54343,67246	Epc1,Atf7ip,Resf1	3/37		Mib1	225164	symbol	M. musculus	225164	M. musculus	Mib1	MIB E3 ubiquitin protein ligase 1	GO:0001947 heart looping;GO:0061371 determination of heart left/right asymmetry;GO:0003143 embryonic heart tube morphogenesis
																															9_Member	GO Biological Processes	GO:0044089	positive regulation of cellular component biogenesis	-3.09711	-0.480998	11977,12912,13860,21749,21803,23999,54343,67246	Atp7a,Creb1,Eps8,Terf1,Tgfb1,Twf2,Atf7ip,Resf1	8/564		Exoc5	105504	symbol	M. musculus	105504	M. musculus	Exoc5	exocyst complex component 5	GO:0090522 vesicle tethering involved in exocytosis;GO:0001736 establishment of planar polarity;GO:0007164 establishment of tissue polarity
																															9_Member	GO Biological Processes	GO:2001252	positive regulation of chromosome organization	-2.17542	0	21749,54343,67246	Terf1,Atf7ip,Resf1	3/109		Vps54	245944	symbol	M. musculus	245944	M. musculus	Vps54	VPS54 GARP complex subunit	GO:0035128 post-embryonic forelimb morphogenesis;GO:0071393 cellular response to progesterone stimulus;GO:0097719 neural tissue regeneration
																															10_Summary	KEGG Pathway	mmu05152	Tuberculosis - Mus musculus (house mouse)	-3.36699	-0.605708	11984,12912,12946,13040,21803,17969	Atp6v0c,Creb1,Cr1l,Ctss,Tgfb1,Ncf1	6/-		Stk3	56274	symbol	M. musculus	56274	M. musculus	Stk3	serine/threonine kinase 3	GO:0060800 regulation of cell differentiation involved in embryonic placenta development;GO:0035332 positive regulation of hippo signaling;GO:0060215 primitive hemopoiesis
																															10_Member	KEGG Pathway	mmu05152	Tuberculosis - Mus musculus (house mouse)	-3.36699	-0.605708	11984,12912,12946,13040,21803	Atp6v0c,Creb1,Cr1l,Ctss,Tgfb1	5/180		Rtn4	68585	symbol	M. musculus	68585	M. musculus	Rtn4	reticulon 4	GO:0120077 angiogenic sprout fusion;GO:0120078 cell adhesion involved in sprouting angiogenesis;GO:1905578 regulation of ERBB3 signaling pathway
																															10_Member	KEGG Pathway	mmu05140	Leishmaniasis - Mus musculus (house mouse)	-2.71685	-0.253384	12946,17969,21803	Cr1l,Ncf1,Tgfb1	3/70		Med13	327987	symbol	M. musculus	327987	M. musculus	Med13	mediator complex subunit 13	GO:0070328 triglyceride homeostasis;GO:0055090 acylglycerol homeostasis;GO:0060261 positive regulation of transcription initiation by RNA polymerase II
																															11_Summary	GO Biological Processes	GO:0022604	regulation of cell morphogenesis	-3.36064	-0.605708	13860,16019,20692,57778,67785,140570	Eps8,Ighm,Sparc,Fmnl1,Zmym4,Plxnb2	6/-		Fndc3b	72007	symbol	M. musculus	72007	M. musculus	Fndc3b	fibronectin type III domain containing 3B	GO:0060510 type II pneumocyte differentiation;GO:0061140 lung secretory cell differentiation;GO:0010761 fibroblast migration
																															11_Member	GO Biological Processes	GO:0022604	regulation of cell morphogenesis	-3.36064	-0.605708	13860,16019,20692,57778,67785,140570	Eps8,Ighm,Sparc,Fmnl1,Zmym4,Plxnb2	6/278		Actr2	66713	symbol	M. musculus	66713	M. musculus	Actr2	actin related protein 2	GO:0016344 meiotic chromosome movement towards spindle pole;GO:0051305 chromosome movement towards spindle pole;GO:0033206 meiotic cytokinesis
																															12_Summary	GO Biological Processes	GO:0050727	regulation of inflammatory response	-3.36013	-0.605708	13032,13040,14792,17969,21803,67581,107527	Ctsc,Ctss,Lpcat3,Ncf1,Tgfb1,Tbc1d23,Il1rl2	7/-		Zfr	22763	symbol	M. musculus	22763	M. musculus	Zfr	zinc finger RNA binding protein	GO:0007275 multicellular organism development;GO:0048856 anatomical structure development;GO:0032502 developmental process
																															12_Member	GO Biological Processes	GO:0050727	regulation of inflammatory response	-3.36013	-0.605708	13032,13040,14792,17969,21803,67581,107527	Ctsc,Ctss,Lpcat3,Ncf1,Tgfb1,Tbc1d23,Il1rl2	7/390		Ewsr1	14030	symbol	M. musculus	14030	M. musculus	Ewsr1	Ewing sarcoma breakpoint region 1	GO:0006355 regulation of DNA-templated transcription;GO:2001141 regulation of RNA biosynthetic process;GO:0051252 regulation of RNA metabolic process
																															12_Member	GO Biological Processes	GO:0032755	positive regulation of interleukin-6 production	-2.13237	0	21803,67581,107527	Tgfb1,Tbc1d23,Il1rl2	3/113		Rsf1	233532	symbol	M. musculus	233532	M. musculus	Rsf1	remodeling and spacing factor 1	GO:0050434 positive regulation of viral transcription;GO:0046782 regulation of viral transcription;GO:0043392 negative regulation of DNA binding
																															13_Summary	GO Biological Processes	GO:0050853	B cell receptor signaling pathway	-3.33435	-0.593293	16019,18019,23921,21803,12331,13860,18591,76108,217124,231532	Ighm,Nfatc2,Sh2b2,Tgfb1,Cap1,Eps8,Pdgfb,Rap2a,Ppp1r9b,Arhgap24	10/-		Scaf8	106583	symbol	M. musculus	106583	M. musculus	Scaf8	SR-related CTD-associated factor 8	GO:0120191 negative regulation of termination of RNA polymerase II transcription;GO:2000805 negative regulation of termination of RNA polymerase II transcription, poly(A)-coupled;GO:0060567 negative regulation of termination of DNA-templated transcription
																															13_Member	GO Biological Processes	GO:0050853	B cell receptor signaling pathway	-3.33435	-0.593293	16019,18019,23921	Ighm,Nfatc2,Sh2b2	3/43		Nos1ap	70729	symbol	M. musculus	70729	M. musculus	Nos1ap	nitric oxide synthase 1 (neuronal) adaptor protein	GO:0003062 regulation of heart rate by chemical signal;GO:0060307 regulation of ventricular cardiac muscle cell membrane repolarization;GO:0098974 postsynaptic actin cytoskeleton organization
																															13_Member	GO Biological Processes	GO:0050871	positive regulation of B cell activation	-2.354	-0.0812004	16019,18019,21803	Ighm,Nfatc2,Tgfb1	3/94		Clip1	56430	symbol	M. musculus	56430	M. musculus	Clip1	CAP-GLY domain containing linker protein 1	GO:0044861 protein transport into plasma membrane raft;GO:0032596 protein transport into membrane raft;GO:0044860 protein localization to plasma membrane raft
																															13_Member	GO Biological Processes	GO:0141124	intracellular signaling cassette	-2.26923	-0.0308451	12331,13860,16019,18019,18591,76108,217124,231532	Cap1,Eps8,Ighm,Nfatc2,Pdgfb,Rap2a,Ppp1r9b,Arhgap24	8/767		Hnrnph1	59013	symbol	M. musculus	59013	M. musculus	Hnrnph1	heterogeneous nuclear ribonucleoprotein H1	GO:0098761 cellular response to interleukin-7;GO:0098760 response to interleukin-7;GO:0043484 regulation of RNA splicing
																															14_Summary	WikiPathways	WP1763	Mechanisms associated with pluripotency	-3.24822	-0.568847	12912,17261,21425,21803,22764,66894,11798,12010,13040,14792,18783,23921	Creb1,Mef2d,Tfeb,Tgfb1,Zfx,Wwp2,Xiap,B2m,Ctss,Lpcat3,Pla2g4a,Sh2b2	12/-		Tardbp	230908	symbol	M. musculus	230908	M. musculus	Tardbp	TAR DNA binding protein	GO:0071765 nuclear inner membrane organization;GO:0043922 negative regulation by host of viral transcription;GO:1990000 amyloid fibril formation
																															14_Member	WikiPathways	WP1763	Mechanisms associated with pluripotency	-3.24822	-0.568847	12912,17261,21425,21803,22764,66894	Creb1,Mef2d,Tfeb,Tgfb1,Zfx,Wwp2	6/292		Slc12a2	20496	symbol	M. musculus	20496	M. musculus	Slc12a2	solute carrier family 12, member 2	GO:0045795 positive regulation of cell volume;GO:0098658 inorganic anion import across plasma membrane;GO:1904448 regulation of aspartate secretion
																															14_Member	GO Biological Processes	GO:0048871	multicellular organismal-level homeostasis	-2.85022	-0.314927	11798,12010,12912,13040,14792,18783,21803,22764,23921	Xiap,B2m,Creb1,Ctss,Lpcat3,Pla2g4a,Tgfb1,Zfx,Sh2b2	9/766		Etv5	104156	symbol	M. musculus	104156	M. musculus	Etv5	ets variant 5	GO:0048133 male germ-line stem cell asymmetric division;GO:0098722 asymmetric stem cell division;GO:0098728 germline stem cell asymmetric division
																															14_Member	GO Biological Processes	GO:0048872	homeostasis of number of cells	-2.00311	0	11798,14792,21803,22764,23921	Xiap,Lpcat3,Tgfb1,Zfx,Sh2b2	5/372		Fam172a	68675	gene_synonym	M. musculus	68675	M. musculus	Arb2a	ARB2 cotranscriptional regulator A	GO:0031048 regulatory ncRNA-mediated heterochromatin formation;GO:0000381 regulation of alternative mRNA splicing, via spliceosome;GO:0014032 neural crest cell development
																															15_Summary	GO Biological Processes	GO:0044380	protein localization to cytoskeleton	-3.22015	-0.562766	74081,104318,217124	Cep350,Csnk1d,Ppp1r9b	3/-		Magi1	14924	symbol	M. musculus	14924	M. musculus	Magi1	membrane associated guanylate kinase, WW and PDZ domain containing 1	GO:0022409 positive regulation of cell-cell adhesion;GO:0022407 regulation of cell-cell adhesion;GO:0045785 positive regulation of cell adhesion
																															15_Member	GO Biological Processes	GO:0044380	protein localization to cytoskeleton	-3.22015	-0.562766	74081,104318,217124	Cep350,Csnk1d,Ppp1r9b	3/47		Map3k2	26405	symbol	M. musculus	26405	M. musculus	Map3k2	mitogen-activated protein kinase kinase kinase 2	GO:0006468 protein phosphorylation;GO:0016310 phosphorylation;GO:0035556 intracellular signal transduction
																															16_Summary	KEGG Pathway	mmu04380	Osteoclast differentiation - Mus musculus (house mouse)	-2.87152	-0.327956	12912,17969,18019,21803,11798,12010,11977,192188,18783,224109,16019	Creb1,Ncf1,Nfatc2,Tgfb1,Xiap,B2m,Atp7a,Stab2,Pla2g4a,Nrros,Ighm	11/-		Dmxl1	240283	symbol	M. musculus	240283	M. musculus	Dmxl1	Dmx-like 1	GO:0007035 vacuolar acidification;GO:0051452 intracellular pH reduction;GO:0051453 regulation of intracellular pH
																															16_Member	KEGG Pathway	mmu04380	Osteoclast differentiation - Mus musculus (house mouse)	-2.87152	-0.327956	12912,17969,18019,21803	Creb1,Ncf1,Nfatc2,Tgfb1	4/136		Mon2	67074	symbol	M. musculus	67074	M. musculus	Mon2	MON2 homolog, regulator of endosome to Golgi trafficking	GO:0015031 protein transport;GO:0045184 establishment of protein localization;GO:0071705 nitrogen compound transport
																															16_Member	KEGG Pathway	mmu05166	Human T-cell leukemia virus 1 infection - Mus musculus (house mouse)	-2.75204	-0.253384	11798,12010,12912,18019,21803	Xiap,B2m,Creb1,Nfatc2,Tgfb1	5/247		Raf1	110157	symbol	M. musculus	110157	M. musculus	Raf1	v-raf-leukemia viral oncogene 1	GO:0071550 death-inducing signaling complex assembly;GO:0038129 ERBB3 signaling pathway;GO:0038133 ERBB2-ERBB3 signaling pathway
																															16_Member	GO Biological Processes	GO:0048286	lung alveolus development	-2.6818	-0.253384	11977,12912,21803	Atp7a,Creb1,Tgfb1	3/72		Zfc3h1	216345	symbol	M. musculus	216345	M. musculus	Zfc3h1	zinc finger, C3H1-type containing	GO:0008150 biological_process
																															16_Member	KEGG Pathway	mmu04148	Efferocytosis - Mus musculus (house mouse)	-2.60393	-0.202313	12912,18019,21803,192188	Creb1,Nfatc2,Tgfb1,Stab2	4/161		Wdr33	74320	symbol	M. musculus	74320	M. musculus	Wdr33	WD repeat domain 33	GO:0031124 mRNA 3'-end processing;GO:0031123 RNA 3'-end processing;GO:0006397 mRNA processing
																															16_Member	GO Biological Processes	GO:0071248	cellular response to metal ion	-2.52804	-0.166093	11977,12010,12912,18019	Atp7a,B2m,Creb1,Nfatc2	4/169		Zmynd11	66505	symbol	M. musculus	66505	M. musculus	Zmynd11	zinc finger, MYND domain containing 11	GO:0046329 negative regulation of JNK cascade;GO:0043124 negative regulation of canonical NF-kappaB signal transduction;GO:0034243 regulation of transcription elongation by RNA polymerase II
																															16_Member	GO Biological Processes	GO:0010038	response to metal ion	-2.37674	-0.0948944	11977,12010,12912,18019,18783	Atp7a,B2m,Creb1,Nfatc2,Pla2g4a	5/302		Akap8l	54194	symbol	M. musculus	54194	M. musculus	Akap8l	A kinase anchor protein 8-like	GO:0051081 nuclear membrane disassembly;GO:0010793 regulation of mRNA export from nucleus;GO:0030397 membrane disassembly
																															16_Member	GO Biological Processes	GO:0007179	transforming growth factor beta receptor signaling pathway	-2.27904	-0.0344041	12912,21803,224109	Creb1,Tgfb1,Nrros	3/100		Ank	11732	symbol	M. musculus	11732	M. musculus	Ank	progressive ankylosis	GO:0030505 inorganic diphosphate transport;GO:1904669 ATP export;GO:0071344 diphosphate metabolic process
																															16_Member	GO Biological Processes	GO:0002521	leukocyte differentiation	-2.11798	0	11977,12010,12912,16019,21803,224109	Atp7a,B2m,Creb1,Ighm,Tgfb1,Nrros	6/492		Ptk2b	19229	symbol	M. musculus	19229	M. musculus	Ptk2b	PTK2 protein tyrosine kinase 2 beta	GO:0043157 response to cation stress;GO:0007172 signal complex assembly;GO:2000537 regulation of B cell chemotaxis
																															17_Summary	KEGG Pathway	mmu05211	Renal cell carcinoma - Mus musculus (house mouse)	-2.71685	-0.253384	18591,21803,224105,12912,16019,27373,66880,104318,50755,76108	Pdgfb,Tgfb1,Pak2,Creb1,Ighm,Csnk1e,Rsrc1,Csnk1d,Fbh1,Rap2a	10/-		Fto	26383	symbol	M. musculus	26383	M. musculus	Fto	FTO alpha-ketoglutarate dependent dioxygenase	GO:0042245 RNA repair;GO:0070350 regulation of white fat cell proliferation;GO:1903999 negative regulation of eating behavior
																															17_Member	KEGG Pathway	mmu05211	Renal cell carcinoma - Mus musculus (house mouse)	-2.71685	-0.253384	18591,21803,224105	Pdgfb,Tgfb1,Pak2	3/70		Lcor	212391	symbol	M. musculus	212391	M. musculus	Lcor	ligand dependent nuclear receptor corepressor	GO:0071392 cellular response to estradiol stimulus;GO:0032355 response to estradiol;GO:0045815 transcription initiation-coupled chromatin remodeling
																															17_Member	GO Biological Processes	GO:0006468	protein phosphorylation	-2.54918	-0.176104	12912,16019,18591,21803,27373,66880,104318,224105	Creb1,Ighm,Pdgfb,Tgfb1,Csnk1e,Rsrc1,Csnk1d,Pak2	8/689		Fgd4	224014	symbol	M. musculus	224014	M. musculus	Fgd4	FYVE, RhoGEF and PH domain containing 4	GO:0030035 microspike assembly;GO:0046847 filopodium assembly;GO:0030032 lamellipodium assembly
																															17_Member	GO Biological Processes	GO:0001934	positive regulation of protein phosphorylation	-2.03229	0	16019,18591,21803,50755,76108,104318,224105	Ighm,Pdgfb,Tgfb1,Fbh1,Rap2a,Csnk1d,Pak2	7/673		Abl2	11352	symbol	M. musculus	11352	M. musculus	Abl2	ABL proto-oncogene 2, non-receptor tyrosine kinase	GO:1903905 positive regulation of establishment of T cell polarity;GO:1904157 DN4 thymocyte differentiation;GO:1903903 regulation of establishment of T cell polarity
																															18_Summary	Reactome Gene Sets	R-MMU-6798695	Neutrophil degranulation	-2.67419	-0.253384	11984,12010,12331,13032,13040,20972,107767,12912,16019	Atp6v0c,B2m,Cap1,Ctsc,Ctss,Syngr1,Scamp1,Creb1,Ighm	9/-		Mga	29808	symbol	M. musculus	29808	M. musculus	Mga	MAX gene associated	GO:0001708 cell fate specification;GO:0045165 cell fate commitment;GO:1990830 cellular response to leukemia inhibitory factor
																															18_Member	Reactome Gene Sets	R-MMU-6798695	Neutrophil degranulation	-2.67419	-0.253384	11984,12010,12331,13032,13040,20972,107767	Atp6v0c,B2m,Cap1,Ctsc,Ctss,Syngr1,Scamp1	7/512		Mecp2	17257	symbol	M. musculus	17257	M. musculus	Mecp2	methyl CpG binding protein 2	GO:1901954 regulation of retrograde dense core granule transport;GO:1901956 positive regulation of retrograde dense core granule transport;GO:1903941 negative regulation of respiratory gaseous exchange
																															18_Member	KEGG Pathway	mmu04612	Antigen processing and presentation - Mus musculus (house mouse)	-2.44836	-0.12831	12010,12912,13040	B2m,Creb1,Ctss	3/87		Btbd7	238386	symbol	M. musculus	238386	M. musculus	Btbd7	BTB domain containing 7	GO:0060693 regulation of branching involved in salivary gland morphogenesis;GO:0060688 regulation of morphogenesis of a branching structure;GO:1905330 regulation of morphogenesis of an epithelium
																															18_Member	GO Biological Processes	GO:0019882	antigen processing and presentation	-2.04139	0	12010,13040,16019	B2m,Ctss,Ighm	3/122		Ube2k	53323	symbol	M. musculus	53323	M. musculus	Ube2k	ubiquitin-conjugating enzyme E2K	GO:0010994 free ubiquitin chain polymerization;GO:1903265 positive regulation of tumor necrosis factor-mediated signaling pathway;GO:0010992 ubiquitin recycling
																															19_Summary	GO Biological Processes	GO:0042742	defense response to bacterium	-2.6617	-0.253384	12010,16019,17916,17969,21425,192188	B2m,Ighm,Myo1f,Ncf1,Tfeb,Stab2	6/-		Dennd1b	329260	symbol	M. musculus	329260	M. musculus	Dennd1b	DENN domain containing 1B	GO:2000553 positive regulation of T-helper 2 cell cytokine production;GO:2000551 regulation of T-helper 2 cell cytokine production;GO:0002830 positive regulation of type 2 immune response
																															19_Member	GO Biological Processes	GO:0042742	defense response to bacterium	-2.6617	-0.253384	12010,16019,17916,17969,21425,192188	B2m,Ighm,Myo1f,Ncf1,Tfeb,Stab2	6/380		Usp9x	22284	symbol	M. musculus	22284	M. musculus	Usp9x	ubiquitin specific peptidase 9, X chromosome	GO:0021698 cerebellar cortex structural organization;GO:0061824 cytosolic ciliogenesis;GO:1904515 positive regulation of TORC2 signaling
																															19_Member	GO Biological Processes	GO:0050830	defense response to Gram-positive bacterium	-2.45611	-0.12831	12010,17916,17969,192188	B2m,Myo1f,Ncf1,Stab2	4/177		Rab10	19325	symbol	M. musculus	19325	M. musculus	Rab10	RAB10, member RAS oncogene family	GO:0045196 establishment or maintenance of neuroblast polarity;GO:0045200 establishment of neuroblast polarity;GO:0097051 establishment of protein localization to endoplasmic reticulum membrane
																															20_Summary	GO Biological Processes	GO:0051149	positive regulation of muscle cell differentiation	-2.47685	-0.136356	13831,19241,21803,327826	Epc1,Tmsb4x,Tgfb1,Frs2	4/-		Psme4	103554	symbol	M. musculus	103554	M. musculus	Psme4	proteasome (prosome, macropain) activator subunit 4	GO:0010499 proteasomal ubiquitin-independent protein catabolic process;GO:0035092 sperm DNA condensation;GO:0007289 spermatid nucleus differentiation
																															20_Member	GO Biological Processes	GO:0051149	positive regulation of muscle cell differentiation	-2.47685	-0.136356	13831,19241,21803	Epc1,Tmsb4x,Tgfb1	3/85		Chd6	71389	symbol	M. musculus	71389	M. musculus	Chd6	chromodomain helicase DNA binding protein 6	GO:0045454 cell redox homeostasis;GO:0006338 chromatin remodeling;GO:0019725 cellular homeostasis
																															20_Member	GO Biological Processes	GO:0051153	regulation of striated muscle cell differentiation	-2.18646	0	13831,21803,327826	Epc1,Tgfb1,Frs2	3/108		Wac	225131	symbol	M. musculus	225131	M. musculus	Wac	WW domain containing adaptor with coiled-coil	GO:0031571 mitotic G1 DNA damage checkpoint signaling;GO:0044819 mitotic G1/S transition checkpoint signaling;GO:0032435 negative regulation of proteasomal ubiquitin-dependent protein catabolic process
																																									Med12l	329650	symbol	M. musculus	329650	M. musculus	Med12l	mediator complex subunit 12-like	GO:0045944 positive regulation of transcription by RNA polymerase II;GO:0045893 positive regulation of DNA-templated transcription;GO:1902680 positive regulation of RNA biosynthetic process
																																									Arfgef1	211673	symbol	M. musculus	211673	M. musculus	Arfgef1	ADP ribosylation factor guanine nucleotide exchange factor 1	GO:2000114 regulation of establishment of cell polarity;GO:0034260 negative regulation of GTPase activity;GO:0032012 regulation of ARF protein signal transduction
																																									Pum1	80912	symbol	M. musculus	80912	M. musculus	Pum1	pumilio RNA-binding family member 1	GO:1900246 positive regulation of RIG-I signaling pathway;GO:2000637 positive regulation of miRNA-mediated gene silencing;GO:0060148 positive regulation of post-transcriptional gene silencing
																																									Ireb2	64602	symbol	M. musculus	64602	M. musculus	Ireb2	iron responsive element binding protein 2	GO:0072704 response to mercaptoethanol;GO:0072705 cellular response to mercaptoethanol;GO:0006782 protoporphyrinogen IX biosynthetic process
																																									Phf20l1	239510	symbol	M. musculus	239510	M. musculus	Phf20l1	PHD finger protein 20-like 1	GO:0032435 negative regulation of proteasomal ubiquitin-dependent protein catabolic process;GO:1901799 negative regulation of proteasomal protein catabolic process;GO:2000059 negative regulation of ubiquitin-dependent protein catabolic process
																																									Tasor	218850	symbol	M. musculus	218850	M. musculus	Tasor	transcription activation suppressor	GO:0060809 mesodermal to mesenchymal transition involved in gastrulation;GO:0097355 protein localization to heterochromatin;GO:0090309 positive regulation of DNA methylation-dependent heterochromatin formation
																																									Thrap3	230753	symbol	M. musculus	230753	M. musculus	Thrap3	thyroid hormone receptor associated protein 3	GO:0042753 positive regulation of circadian rhythm;GO:0048026 positive regulation of mRNA splicing, via spliceosome;GO:0050685 positive regulation of mRNA processing
																																									Lpp	210126	symbol	M. musculus	210126	M. musculus	Lpp	LIM domain containing preferred translocation partner in lipoma	GO:0098609 cell-cell adhesion;GO:0007155 cell adhesion;GO:0009987 cellular process
																																									Gpatch2	67769	symbol	M. musculus	67769	M. musculus	Gpatch2	G patch domain containing 2
																																									Glyr1	74022	symbol	M. musculus	74022	M. musculus	Glyr1	glyoxylate reductase 1 homolog (Arabidopsis)	GO:0140673 transcription elongation-coupled chromatin remodeling;GO:0006368 transcription elongation by RNA polymerase II;GO:0006354 DNA-templated transcription elongation
																																									Aak1	269774	symbol	M. musculus	269774	M. musculus	Aak1	AP2 associated kinase 1	GO:2000369 regulation of clathrin-dependent endocytosis;GO:0045747 positive regulation of Notch signaling pathway;GO:0140238 presynaptic endocytosis
																																									Htt	15194	symbol	M. musculus	15194	M. musculus	Htt	huntingtin	GO:0021990 neural plate formation;GO:1905503 regulation of motile cilium assembly;GO:1905505 positive regulation of motile cilium assembly
																																									Dhx36	72162	symbol	M. musculus	72162	M. musculus	Dhx36	DEAH-box helicase 36	GO:1903842 response to arsenite ion;GO:1903843 cellular response to arsenite ion;GO:1904582 positive regulation of intracellular mRNA localization
																																									Tspan7	21912	symbol	M. musculus	21912	M. musculus	Tspan7	tetraspanin 7
																																									Tra2b	20462	symbol	M. musculus	20462	M. musculus	Tra2b	transformer 2 beta	GO:0021796 cerebral cortex regionalization;GO:0021978 telencephalon regionalization;GO:0021871 forebrain regionalization
																																									Cab39	12283	symbol	M. musculus	12283	M. musculus	Cab39	calcium binding protein 39	GO:0010800 positive regulation of peptidyl-threonine phosphorylation;GO:0010799 regulation of peptidyl-threonine phosphorylation;GO:0032147 activation of protein kinase activity
																																									Rasa1	218397	symbol	M. musculus	218397	M. musculus	Rasa1	RAS p21 protein activator 1	GO:0036120 cellular response to platelet-derived growth factor stimulus;GO:0036119 response to platelet-derived growth factor;GO:0001953 negative regulation of cell-matrix adhesion
																																									Nptn	20320	symbol	M. musculus	20320	M. musculus	Nptn	neuroplastin	GO:0099557 trans-synaptic signaling by trans-synaptic complex, modulating synaptic transmission;GO:0045743 positive regulation of fibroblast growth factor receptor signaling pathway;GO:0048170 positive regulation of long-term neuronal synaptic plasticity
																																									Rngtt	24018	symbol	M. musculus	24018	M. musculus	Rngtt	RNA guanylyltransferase and 5'-phosphatase	GO:0006370 7-methylguanosine mRNA capping;GO:0009452 7-methylguanosine RNA capping;GO:0036260 RNA capping
																																									Hectd1	207304	symbol	M. musculus	207304	M. musculus	Hectd1	HECT domain E3 ubiquitin protein ligase 1	GO:0060708 spongiotrophoblast differentiation;GO:0060712 spongiotrophoblast layer development;GO:0060707 trophoblast giant cell differentiation
																																									Acsl4	50790	symbol	M. musculus	50790	M. musculus	Acsl4	acyl-CoA synthetase long-chain family member 4	GO:0032307 negative regulation of prostaglandin secretion;GO:0035338 long-chain fatty-acyl-CoA biosynthetic process;GO:0032304 negative regulation of icosanoid secretion
																																									Khdrbs1	20218	symbol	M. musculus	20218	M. musculus	Khdrbs1	KH domain containing, RNA binding, signal transduction associated 1	GO:0046833 positive regulation of RNA export from nucleus;GO:0032241 positive regulation of nucleobase-containing compound transport;GO:0046831 regulation of RNA export from nucleus
																																									Iqsec2	245666	symbol	M. musculus	245666	M. musculus	Iqsec2	IQ motif and Sec7 domain 2	GO:1900454 positive regulation of long-term synaptic depression;GO:1900452 regulation of long-term synaptic depression;GO:0032012 regulation of ARF protein signal transduction
																																									Oga	76055	symbol	M. musculus	76055	M. musculus	Oga	O-GlcNAcase	GO:0060051 negative regulation of protein glycosylation;GO:0046060 dATP metabolic process;GO:0010616 negative regulation of cardiac muscle adaptation
																																									Ep300	328572	symbol	M. musculus	328572	M. musculus	Ep300	E1A binding protein p300	GO:0036268 swimming;GO:0061921 peptidyl-lysine propionylation;GO:0140066 peptidyl-lysine crotonylation
																																									Rtn4rl1	237847	symbol	M. musculus	237847	M. musculus	Rtn4rl1	reticulon 4 receptor-like 1	GO:0048681 negative regulation of axon regeneration;GO:0070571 negative regulation of neuron projection regeneration;GO:0022038 corpus callosum development
																																									Cabin1	104248	symbol	M. musculus	104248	M. musculus	Cabin1	calcineurin binding protein 1	GO:0006334 nucleosome assembly;GO:0034728 nucleosome organization;GO:0065004 protein-DNA complex assembly
																																									Lrrfip1	16978	symbol	M. musculus	16978	M. musculus	Lrrfip1	leucine rich repeat (in FLII) interacting protein 1	GO:0051092 positive regulation of NF-kappaB transcription factor activity;GO:0051091 positive regulation of DNA-binding transcription factor activity;GO:0051090 regulation of DNA-binding transcription factor activity
																																									Top2b	21974	symbol	M. musculus	21974	M. musculus	Top2b	topoisomerase (DNA) II beta	GO:0045870 positive regulation of single stranded viral RNA replication via double stranded DNA intermediate;GO:0006265 DNA topological change;GO:0045091 regulation of single stranded viral RNA replication via double stranded DNA intermediate
																																									Hspa4	15525	symbol	M. musculus	15525	M. musculus	Hspa4	heat shock protein 4	GO:0045040 protein insertion into mitochondrial outer membrane;GO:0007008 outer mitochondrial membrane organization;GO:1903978 regulation of microglial cell activation
																																									Morf4l1	21761	symbol	M. musculus	21761	M. musculus	Morf4l1	mortality factor 4 like 1	GO:1905168 positive regulation of double-strand break repair via homologous recombination;GO:0048144 fibroblast proliferation;GO:0045911 positive regulation of DNA recombination
																																									Klf7	93691	symbol	M. musculus	93691	M. musculus	Klf7	Kruppel-like transcription factor 7 (ubiquitous)	GO:1904178 negative regulation of adipose tissue development;GO:0061179 negative regulation of insulin secretion involved in cellular response to glucose stimulus;GO:1904177 regulation of adipose tissue development
																																									Ccnl1	56706	symbol	M. musculus	56706	M. musculus	Ccnl1	cyclin L1	GO:0046605 regulation of centrosome cycle;GO:0043484 regulation of RNA splicing;GO:0032886 regulation of microtubule-based process
																																									Zfp292	30046	symbol	M. musculus	30046	M. musculus	Zfp292	zinc finger protein 292	GO:0045944 positive regulation of transcription by RNA polymerase II;GO:0045893 positive regulation of DNA-templated transcription;GO:1902680 positive regulation of RNA biosynthetic process
																																									Trim44	80985	symbol	M. musculus	80985	M. musculus	Trim44	tripartite motif-containing 44	GO:0061944 negative regulation of protein K48-linked ubiquitination;GO:0061945 regulation of protein K48-linked ubiquitination;GO:1902915 negative regulation of protein polyubiquitination
																																									Nisch	64652	symbol	M. musculus	64652	M. musculus	Nisch	nischarin	GO:0048243 norepinephrine secretion;GO:0015874 norepinephrine transport;GO:0050432 catecholamine secretion
																																									Exoc6b	75914	symbol	M. musculus	75914	M. musculus	Exoc6b	exocyst complex component 6B	GO:0090522 vesicle tethering involved in exocytosis;GO:0099022 vesicle tethering;GO:0090148 membrane fission
																																									Zfp532	328977	symbol	M. musculus	328977	M. musculus	Zfp532	zinc finger protein 532	GO:0008150 biological_process
																																									Nrf1	18181	symbol	M. musculus	18181	M. musculus	Nrf1	nuclear respiratory factor 1	GO:0051602 response to electrical stimulus;GO:0007005 mitochondrion organization;GO:0009628 response to abiotic stimulus
																																									Arih1	23806	symbol	M. musculus	23806	M. musculus	Arih1	ariadne RBR E3 ubiquitin protein ligase 1	GO:0000209 protein polyubiquitination;GO:0006511 ubiquitin-dependent protein catabolic process;GO:0019941 modification-dependent protein catabolic process
																																									Fryl	72313	symbol	M. musculus	72313	M. musculus	Fryl	FRY like transcription coactivator	GO:0000902 cell morphogenesis;GO:0031175 neuron projection development;GO:0048666 neuron development
																																									Usp24	329908	symbol	M. musculus	329908	M. musculus	Usp24	ubiquitin specific peptidase 24	GO:0016579 protein deubiquitination;GO:0070646 protein modification by small protein removal;GO:0070647 protein modification by small protein conjugation or removal
																																									Eif3a	13669	symbol	M. musculus	13669	M. musculus	Eif3a	eukaryotic translation initiation factor 3, subunit A	GO:0002188 translation reinitiation;GO:0001732 formation of cytoplasmic translation initiation complex;GO:0075525 viral translational termination-reinitiation
																																									Hdlbp	110611	symbol	M. musculus	110611	M. musculus	Hdlbp	high density lipoprotein (HDL) binding protein	GO:0008203 cholesterol metabolic process;GO:1902652 secondary alcohol metabolic process;GO:0016125 sterol metabolic process
																																									Ccny	67974	symbol	M. musculus	67974	M. musculus	Ccny	cyclin Y	GO:0045737 positive regulation of cyclin-dependent protein serine/threonine kinase activity;GO:1904031 positive regulation of cyclin-dependent protein kinase activity;GO:0000086 G2/M transition of mitotic cell cycle
																																									Tcf12	21406	symbol	M. musculus	21406	M. musculus	Tcf12	transcription factor 12	GO:0097210 response to gonadotropin-releasing hormone;GO:0045666 positive regulation of neuron differentiation;GO:0045664 regulation of neuron differentiation
																																									Kpna4	16649	symbol	M. musculus	16649	M. musculus	Kpna4	karyopherin subunit alpha 4	GO:0014046 dopamine secretion;GO:0006607 NLS-bearing protein import into nucleus;GO:0050432 catecholamine secretion
																																									Cnot6l	231464	symbol	M. musculus	231464	M. musculus	Cnot6l	CCR4-NOT transcription complex, subunit 6-like	GO:0010606 positive regulation of cytoplasmic mRNA processing body assembly;GO:0010603 regulation of cytoplasmic mRNA processing body assembly;GO:0000289 nuclear-transcribed mRNA poly(A) tail shortening
																																									Tnks2	74493	symbol	M. musculus	74493	M. musculus	Tnks2	tankyrase, TRF1-interacting ankyrin-related ADP-ribose polymerase 2	GO:0070212 protein poly-ADP-ribosylation;GO:0070213 protein auto-ADP-ribosylation;GO:0070198 protein localization to chromosome, telomeric region
																																									Prpf4b	19134	symbol	M. musculus	19134	M. musculus	Prpf4b	pre-mRNA processing factor 4B	GO:0000244 spliceosomal tri-snRNP complex assembly;GO:0045292 mRNA cis splicing, via spliceosome;GO:0090266 regulation of mitotic cell cycle spindle assembly checkpoint
																																									Ppp2r5e	26932	symbol	M. musculus	26932	M. musculus	Ppp2r5e	protein phosphatase 2, regulatory subunit B', epsilon	GO:0006470 protein dephosphorylation;GO:0016311 dephosphorylation;GO:0006796 phosphate-containing compound metabolic process
																																									Gapvd1	66691	symbol	M. musculus	66691	M. musculus	Gapvd1	GTPase activating protein and VPS9 domains 1	GO:0043087 regulation of GTPase activity;GO:0006897 endocytosis;GO:0051223 regulation of protein transport
																																									Fip1l1	66899	symbol	M. musculus	66899	M. musculus	Fip1l1	factor interacting with PAPOLA and CPSF1	GO:0031440 regulation of mRNA 3'-end processing;GO:0050684 regulation of mRNA processing;GO:1903311 regulation of mRNA metabolic process
																																									Far1	67420	symbol	M. musculus	67420	M. musculus	Far1	fatty acyl CoA reductase 1	GO:0010025 wax biosynthetic process;GO:0010166 wax metabolic process;GO:0008611 ether lipid biosynthetic process
																																									Rabgap1	227800	symbol	M. musculus	227800	M. musculus	Rabgap1	RAB GTPase activating protein 1	GO:0043087 regulation of GTPase activity;GO:0051336 regulation of hydrolase activity;GO:0007049 cell cycle
																																									Kpna3	16648	symbol	M. musculus	16648	M. musculus	Kpna3	karyopherin subunit alpha 3	GO:0006607 NLS-bearing protein import into nucleus;GO:0006606 protein import into nucleus;GO:0051170 import into nucleus
																																									Bclaf1	72567	symbol	M. musculus	72567	M. musculus	Bclaf1	BCL2-associated transcription factor 1	GO:2001244 positive regulation of intrinsic apoptotic signaling pathway;GO:2000144 positive regulation of DNA-templated transcription initiation;GO:2000142 regulation of DNA-templated transcription initiation
																																									Kif5b	16573	symbol	M. musculus	16573	M. musculus	Kif5b	kinesin family member 5B	GO:0098987 regulation of modification of synapse structure, modulating synaptic transmission;GO:0072383 plus-end-directed vesicle transport along microtubule;GO:0072386 plus-end-directed organelle transport along microtubule
																																									Clec16a	74374	symbol	M. musculus	74374	M. musculus	Clec16a	C-type lectin domain family 16, member A	GO:1901097 negative regulation of autophagosome maturation;GO:1901525 negative regulation of mitophagy;GO:1903147 negative regulation of autophagy of mitochondrion
																																									Fmnl2	71409	symbol	M. musculus	71409	M. musculus	Fmnl2	formin-like 2	GO:0030866 cortical actin cytoskeleton organization;GO:0030865 cortical cytoskeleton organization;GO:0008360 regulation of cell shape
																																									Spop	20747	symbol	M. musculus	20747	M. musculus	Spop	speckle-type BTB/POZ protein	GO:2000676 positive regulation of type B pancreatic cell apoptotic process;GO:0097050 type B pancreatic cell apoptotic process;GO:1902237 positive regulation of endoplasmic reticulum stress-induced intrinsic apoptotic signaling pathway
																																									Taok1	216965	symbol	M. musculus	216965	M. musculus	Taok1	TAO kinase 1	GO:1901985 positive regulation of protein acetylation;GO:1901983 regulation of protein acetylation;GO:0032874 positive regulation of stress-activated MAPK cascade
																																									Atad2b	320817	symbol	M. musculus	320817	M. musculus	Atad2b	ATPase family, AAA domain containing 2B	GO:0006337 nucleosome disassembly;GO:0032986 protein-DNA complex disassembly;GO:0045815 transcription initiation-coupled chromatin remodeling
																																									Wdr26	226757	symbol	M. musculus	226757	M. musculus	Wdr26	WD repeat domain 26	GO:0043161 proteasome-mediated ubiquitin-dependent protein catabolic process;GO:0010498 proteasomal protein catabolic process;GO:0006511 ubiquitin-dependent protein catabolic process
																																									Tut4	230594	symbol	M. musculus	230594	M. musculus	Tut4	terminal uridylyl transferase 4	GO:1990074 polyuridylation-dependent mRNA catabolic process;GO:0071076 RNA 3' uridylation;GO:0141008 retrotransposon silencing by mRNA destabilization
																																									Zfp148	22661	symbol	M. musculus	22661	M. musculus	Zfp148	zinc finger protein 148	GO:0007276 gamete generation;GO:0000122 negative regulation of transcription by RNA polymerase II;GO:0048609 multicellular organismal reproductive process
																																									Ywhah	22629	symbol	M. musculus	22629	M. musculus	Ywhah	tyrosine 3-monooxygenase/tryptophan 5-monooxygenase activation protein, eta polypeptide	GO:0006713 glucocorticoid catabolic process;GO:0042921 nuclear receptor-mediated glucocorticoid signaling pathway;GO:0031958 nuclear receptor-mediated corticosteroid signaling pathway
																																									Top1	21969	symbol	M. musculus	21969	M. musculus	Top1	topoisomerase (DNA) I	GO:0006265 DNA topological change;GO:0040016 embryonic cleavage;GO:0009303 rRNA transcription
																																									Pkn2	109333	symbol	M. musculus	109333	M. musculus	Pkn2	protein kinase N2	GO:0045070 positive regulation of viral genome replication;GO:0032467 positive regulation of cytokinesis;GO:0048524 positive regulation of viral process
																																									Nrp2	18187	symbol	M. musculus	18187	M. musculus	Nrp2	neuropilin 2	GO:0021649 vestibulocochlear nerve structural organization;GO:0061552 ganglion morphogenesis;GO:1904835 dorsal root ganglion morphogenesis
																																									Zfp609	214812	symbol	M. musculus	214812	M. musculus	Zfp609	zinc finger protein 609	GO:0033089 positive regulation of T cell differentiation in thymus;GO:2000291 regulation of myoblast proliferation;GO:2001224 positive regulation of neuron migration
																																									Ptpre	19267	symbol	M. musculus	19267	M. musculus	Ptpre	protein tyrosine phosphatase receptor type E	GO:0007185 cell surface receptor protein tyrosine phosphatase signaling pathway;GO:0033003 regulation of mast cell activation;GO:0046627 negative regulation of insulin receptor signaling pathway
																																									Ube2d3	66105	symbol	M. musculus	66105	M. musculus	Ube2d3	ubiquitin-conjugating enzyme E2D 3	GO:0085020 protein K6-linked ubiquitination;GO:0070979 protein K11-linked ubiquitination;GO:0006513 protein monoubiquitination
																																									Zfp207	22680	symbol	M. musculus	22680	M. musculus	Zfp207	zinc finger protein 207	GO:0008608 attachment of spindle microtubules to kinetochore;GO:0007094 mitotic spindle assembly checkpoint signaling;GO:0071173 spindle assembly checkpoint signaling
																																									Zzz3	108946	symbol	M. musculus	108946	M. musculus	Zzz3	zinc finger, ZZ domain containing 3	GO:0090043 regulation of tubulin deacetylation;GO:0090311 regulation of protein deacetylation;GO:0045995 regulation of embryonic development
																																									Rybp	56353	symbol	M. musculus	56353	M. musculus	Rybp	RING1 and YY1 binding protein	GO:0032435 negative regulation of proteasomal ubiquitin-dependent protein catabolic process;GO:1901799 negative regulation of proteasomal protein catabolic process;GO:2000059 negative regulation of ubiquitin-dependent protein catabolic process
																																									Snta1	20648	symbol	M. musculus	20648	M. musculus	Snta1	syntrophin, acidic 1	GO:0003116 regulation of vasoconstriction by norepinephrine;GO:0003117 regulation of vasoconstriction by circulating norepinephrine;GO:1902083 negative regulation of peptidyl-cysteine S-nitrosylation
																																									Plekha1	101476	symbol	M. musculus	101476	M. musculus	Plekha1	pleckstrin homology domain containing, family A (phosphoinositide binding specific) member 1	GO:0001553 luteinization;GO:0033327 Leydig cell differentiation;GO:0008209 androgen metabolic process
																																									Ppp6r2	71474	symbol	M. musculus	71474	M. musculus	Ppp6r2	protein phosphatase 6, regulatory subunit 2	GO:0043666 regulation of phosphoprotein phosphatase activity;GO:0010921 regulation of phosphatase activity;GO:0035304 regulation of protein dephosphorylation
																																									Helz	78455	symbol	M. musculus	78455	M. musculus	Helz	helicase with zinc finger domain	GO:0035194 regulatory ncRNA-mediated post-transcriptional gene silencing;GO:0016441 post-transcriptional gene silencing;GO:0031047 regulatory ncRNA-mediated gene silencing
																																									Cnot2	72068	symbol	M. musculus	72068	M. musculus	Cnot2	CCR4-NOT transcription complex, subunit 2	GO:0010606 positive regulation of cytoplasmic mRNA processing body assembly;GO:0010603 regulation of cytoplasmic mRNA processing body assembly;GO:0000289 nuclear-transcribed mRNA poly(A) tail shortening
																																									Gsk3b	56637	symbol	M. musculus	56637	M. musculus	Gsk3b	glycogen synthase kinase 3 beta	GO:0045886 negative regulation of synaptic assembly at neuromuscular junction;GO:0071109 superior temporal gyrus development;GO:0150101 regulation of microtubule anchoring at centrosome
																																									Trim33	94093	symbol	M. musculus	94093	M. musculus	Trim33	tripartite motif-containing 33	GO:0030514 negative regulation of BMP signaling pathway;GO:0030510 regulation of BMP signaling pathway;GO:0090288 negative regulation of cellular response to growth factor stimulus
																																									Atf6	226641	symbol	M. musculus	226641	M. musculus	Atf6	activating transcription factor 6	GO:1903893 positive regulation of ATF6-mediated unfolded protein response;GO:1903891 regulation of ATF6-mediated unfolded protein response;GO:1900103 positive regulation of endoplasmic reticulum unfolded protein response
																																									Hs2st1	23908	symbol	M. musculus	23908	M. musculus	Hs2st1	heparan sulfate 2-O-sulfotransferase 1	GO:0015015 heparan sulfate proteoglycan biosynthetic process, enzymatic modification;GO:0060676 ureteric bud formation;GO:0015014 heparan sulfate proteoglycan biosynthetic process, polysaccharide chain biosynthetic process
																																									Eri3	140546	symbol	M. musculus	140546	M. musculus	Eri3	exoribonuclease 3	GO:0000467 exonucleolytic trimming to generate mature 3'-end of 5.8S rRNA from tricistronic rRNA transcript (SSU-rRNA, 5.8S rRNA, LSU-rRNA);GO:0031125 rRNA 3'-end processing;GO:0000466 maturation of 5.8S rRNA from tricistronic rRNA transcript (SSU-rRNA, 5.8S rRNA, LSU-rRNA)
																																									Syncrip	56403	symbol	M. musculus	56403	M. musculus	Syncrip	synaptotagmin binding, cytoplasmic RNA interacting protein	GO:0090367 negative regulation of mRNA modification;GO:0090365 regulation of mRNA modification;GO:2000623 negative regulation of nuclear-transcribed mRNA catabolic process, nonsense-mediated decay
																																									Hnrnpc	15381	symbol	M. musculus	15381	M. musculus	Hnrnpc	heterogeneous nuclear ribonucleoprotein C	GO:0090367 negative regulation of mRNA modification;GO:0090365 regulation of mRNA modification;GO:0070935 3'-UTR-mediated mRNA stabilization
																																									Adcy9	11515	symbol	M. musculus	11515	M. musculus	Adcy9	adenylate cyclase 9	GO:0006171 cAMP biosynthetic process;GO:0046058 cAMP metabolic process;GO:0071880 adenylate cyclase-activating adrenergic receptor signaling pathway
																																									Brwd1	93871	symbol	M. musculus	93871	M. musculus	Brwd1	bromodomain and WD repeat domain containing 1	GO:0008360 regulation of cell shape;GO:0022604 regulation of cell morphogenesis;GO:0022603 regulation of anatomical structure morphogenesis
																																									Zmynd8	228880	symbol	M. musculus	228880	M. musculus	Zmynd8	zinc finger, MYND-type containing 8	GO:1902897 regulation of postsynaptic density protein 95 clustering;GO:1902952 positive regulation of dendritic spine maintenance;GO:1902950 regulation of dendritic spine maintenance
																																									Rb1	19645	symbol	M. musculus	19645	M. musculus	Rb1	RB transcriptional corepressor 1	GO:0031134 sister chromatid biorientation;GO:0034088 maintenance of mitotic sister chromatid cohesion;GO:1904028 positive regulation of collagen fibril organization
																																									Etv1	14009	symbol	M. musculus	14009	M. musculus	Etv1	ets variant 1	GO:0007638 mechanosensory behavior;GO:0009612 response to mechanical stimulus;GO:0007411 axon guidance
																																									Kmt2e	69188	symbol	M. musculus	69188	M. musculus	Kmt2e	lysine (K)-specific methyltransferase 2E	GO:0002446 neutrophil mediated immunity;GO:0042119 neutrophil activation;GO:0036230 granulocyte activation
																																									Ap1b1	11764	symbol	M. musculus	11764	M. musculus	Ap1b1	adaptor protein complex AP-1, beta 1 subunit	GO:0110010 basolateral protein secretion;GO:0048268 clathrin coat assembly;GO:1903232 melanosome assembly
																																									Ogdh	18293	symbol	M. musculus	18293	M. musculus	Ogdh	oxoglutarate (alpha-ketoglutarate) dehydrogenase (lipoamide)	GO:0061034 olfactory bulb mitral cell layer development;GO:0006104 succinyl-CoA metabolic process;GO:0022028 tangential migration from the subventricular zone to the olfactory bulb
																																									Taf15	70439	symbol	M. musculus	70439	M. musculus	Taf15	TATA-box binding protein associated factor 15	GO:0048255 mRNA stabilization;GO:0043489 RNA stabilization;GO:1902373 negative regulation of mRNA catabolic process
																																									Tcf20	21411	symbol	M. musculus	21411	M. musculus	Tcf20	transcription factor 20	GO:0045944 positive regulation of transcription by RNA polymerase II;GO:0045893 positive regulation of DNA-templated transcription;GO:1902680 positive regulation of RNA biosynthetic process
																																									Srsf11	69207	symbol	M. musculus	69207	M. musculus	Srsf11	serine and arginine-rich splicing factor 11	GO:0008150 biological_process
																																									Cdc42	12540	symbol	M. musculus	12540	M. musculus	Cdc42	cell division cycle 42	GO:0086101 endothelin receptor signaling pathway involved in heart process;GO:0090135 actin filament branching;GO:0038189 neuropilin signaling pathway
																																									Ythdf3	229096	symbol	M. musculus	229096	M. musculus	Ythdf3	YTH N6-methyladenosine RNA binding protein 3	GO:1901163 regulation of trophoblast cell migration;GO:0034063 stress granule assembly;GO:0060339 negative regulation of type I interferon-mediated signaling pathway
																																									Pnn	18949	symbol	M. musculus	18949	M. musculus	Pnn	pinin	GO:0008380 RNA splicing;GO:0006397 mRNA processing;GO:0098609 cell-cell adhesion
																																									Hook3	320191	symbol	M. musculus	320191	M. musculus	Hook3	hook microtubule tethering protein 3	GO:0022027 interkinetic nuclear migration;GO:1905719 protein localization to perinuclear region of cytoplasm;GO:0034454 microtubule anchoring at centrosome
																																									Rabep1	54189	symbol	M. musculus	54189	M. musculus	Rabep1	rabaptin, RAB GTPase binding effector protein 1	GO:1903441 protein localization to ciliary membrane;GO:0099149 regulation of postsynaptic neurotransmitter receptor internalization;GO:0006893 Golgi to plasma membrane transport
																																									Sdccag8	76816	symbol	M. musculus	76816	M. musculus	Sdccag8	serologically defined colon cancer antigen 8	GO:1902017 regulation of cilium assembly;GO:0007098 centrosome cycle;GO:0031023 microtubule organizing center organization
																																									Kcnq1ot1	63830	symbol	M. musculus	63830	M. musculus	Kcnq1ot1	KCNQ1 overlapping transcript 1	GO:0033687 osteoblast proliferation;GO:0044027 negative regulation of gene expression via chromosomal CpG island methylation;GO:0071514 genomic imprinting
																																									Rmdn1	66302	symbol	M. musculus	66302	M. musculus	Rmdn1	regulator of microtubule dynamics 1	GO:0008150 biological_process
																																									Fubp1	51886	symbol	M. musculus	51886	M. musculus	Fubp1	far upstream element (FUSE) binding protein 1	GO:1900149 positive regulation of Schwann cell migration;GO:1900147 regulation of Schwann cell migration;GO:1903977 positive regulation of glial cell migration
																																									Abi1	11308	symbol	M. musculus	11308	M. musculus	Abi1	abl interactor 1	GO:0072673 lamellipodium morphogenesis;GO:0099527 postsynapse to nucleus signaling pathway;GO:0035855 megakaryocyte development
																																									Map4k3	225028	symbol	M. musculus	225028	M. musculus	Map4k3	mitogen-activated protein kinase kinase kinase kinase 3	GO:0034612 response to tumor necrosis factor;GO:0009411 response to UV;GO:0009416 response to light stimulus
																																									Apc	11789	symbol	M. musculus	11789	M. musculus	Apc	APC, WNT signaling pathway regulator	GO:0044337 canonical Wnt signaling pathway involved in positive regulation of apoptotic process;GO:1904698 negative regulation of acinar cell proliferation;GO:0044336 canonical Wnt signaling pathway involved in negative regulation of apoptotic process
																																									Rbm27	225432	symbol	M. musculus	225432	M. musculus	Rbm27	RNA binding motif protein 27	GO:0006397 mRNA processing;GO:0016071 mRNA metabolic process;GO:0006396 RNA processing
																																									Atf7	223922	symbol	M. musculus	223922	M. musculus	Atf7	activating transcription factor 7	GO:0038066 p38MAPK cascade;GO:0097284 hepatocyte apoptotic process;GO:1904019 epithelial cell apoptotic process
																																									Psmd1	70247	symbol	M. musculus	70247	M. musculus	Psmd1	proteasome (prosome, macropain) 26S subunit, non-ATPase, 1	GO:0043161 proteasome-mediated ubiquitin-dependent protein catabolic process;GO:0042176 regulation of protein catabolic process;GO:0010498 proteasomal protein catabolic process
																																									Ccnl2	56036	symbol	M. musculus	56036	M. musculus	Ccnl2	cyclin L2	GO:0046605 regulation of centrosome cycle;GO:0043484 regulation of RNA splicing;GO:0032886 regulation of microtubule-based process
																																									Sltm	66660	symbol	M. musculus	66660	M. musculus	Sltm	SAFB-like, transcription modulator	GO:0050684 regulation of mRNA processing;GO:1903311 regulation of mRNA metabolic process;GO:0006915 apoptotic process
																																									Nufip2	68564	symbol	M. musculus	68564	M. musculus	Nufip2	nuclear FMR1 interacting protein 2
																																									Otulin	432940	symbol	M. musculus	432940	M. musculus	Otulin	OTU deubiquitinase with linear linkage specificity	GO:1990108 protein linear deubiquitination;GO:0070431 nucleotide-binding oligomerization domain containing 2 signaling pathway;GO:0035872 nucleotide-binding domain, leucine rich repeat containing receptor signaling pathway
																																									Atxn1	20238	symbol	M. musculus	20238	M. musculus	Atxn1	ataxin 1	GO:0043569 negative regulation of insulin-like growth factor receptor signaling pathway;GO:0043567 regulation of insulin-like growth factor receptor signaling pathway;GO:0060252 positive regulation of glial cell proliferation
																																									Cyld	74256	symbol	M. musculus	74256	M. musculus	Cyld	CYLD lysine 63 deubiquitinase	GO:2000493 negative regulation of interleukin-18-mediated signaling pathway;GO:0097343 ripoptosome assembly;GO:1901026 ripoptosome assembly involved in necroptotic process
																																									Srsf7	225027	symbol	M. musculus	225027	M. musculus	Srsf7	serine and arginine-rich splicing factor 7	GO:0048025 negative regulation of mRNA splicing, via spliceosome;GO:0050686 negative regulation of mRNA processing;GO:0033119 negative regulation of RNA splicing
																																									Pdpk1	18607	symbol	M. musculus	18607	M. musculus	Pdpk1	3-phosphoinositide dependent protein kinase 1	GO:0003323 type B pancreatic cell development;GO:0034122 negative regulation of toll-like receptor signaling pathway;GO:0003309 type B pancreatic cell differentiation
																																									Myo1d	338367	symbol	M. musculus	338367	M. musculus	Myo1d	myosin ID	GO:0030048 actin filament-based movement;GO:0007015 actin filament organization;GO:0006897 endocytosis
																																									Dync1i2	13427	symbol	M. musculus	13427	M. musculus	Dync1i2	dynein cytoplasmic 1 intermediate chain 2	GO:0010977 negative regulation of neuron projection development;GO:0010970 transport along microtubule;GO:0030705 cytoskeleton-dependent intracellular transport
																																									Vps35l	71517	symbol	M. musculus	71517	M. musculus	Vps35l	VPS35 endosomal protein sorting factor like	GO:0006893 Golgi to plasma membrane transport;GO:0032456 endocytic recycling;GO:0006892 post-Golgi vesicle-mediated transport
																																									Dyrk1a	13548	symbol	M. musculus	13548	M. musculus	Dyrk1a	dual-specificity tyrosine phosphorylation regulated kinase 1a	GO:0090310 negative regulation of DNA methylation-dependent heterochromatin formation;GO:0031452 negative regulation of heterochromatin formation;GO:1905268 negative regulation of chromatin organization
																																									Vps13c	320528	symbol	M. musculus	320528	M. musculus	Vps13c	vacuolar protein sorting 13C	GO:1905090 negative regulation of parkin-mediated stimulation of mitophagy in response to mitochondrial depolarization;GO:1905089 regulation of parkin-mediated stimulation of mitophagy in response to mitochondrial depolarization;GO:0045053 protein retention in Golgi apparatus
																																									Ube2e1	22194	symbol	M. musculus	22194	M. musculus	Ube2e1	ubiquitin-conjugating enzyme E2E 1	GO:0032020 ISG15-protein conjugation;GO:0070936 protein K48-linked ubiquitination;GO:0000209 protein polyubiquitination
																																									Tnks	21951	symbol	M. musculus	21951	M. musculus	Tnks	tankyrase, TRF1-interacting ankyrin-related ADP-ribose polymerase	GO:1904743 negative regulation of telomeric DNA binding;GO:1904907 regulation of maintenance of mitotic sister chromatid cohesion, telomeric;GO:1904908 negative regulation of maintenance of mitotic sister chromatid cohesion, telomeric
																																									Canx	12330	symbol	M. musculus	12330	M. musculus	Canx	calnexin	GO:0072583 clathrin-dependent endocytosis;GO:0048488 synaptic vesicle endocytosis;GO:0140238 presynaptic endocytosis
																																									Phf3	213109	symbol	M. musculus	213109	M. musculus	Phf3	PHD finger protein 3	GO:0006351 DNA-templated transcription;GO:0032774 RNA biosynthetic process;GO:0141187 nucleic acid biosynthetic process
																																									Srsf6	67996	symbol	M. musculus	67996	M. musculus	Srsf6	serine and arginine-rich splicing factor 6	GO:0060501 positive regulation of epithelial cell proliferation involved in lung morphogenesis;GO:2000675 negative regulation of type B pancreatic cell apoptotic process;GO:2000794 regulation of epithelial cell proliferation involved in lung morphogenesis
																																									Cul3	26554	symbol	M. musculus	26554	M. musculus	Cul3	cullin 3	GO:0001831 trophectodermal cellular morphogenesis;GO:0071630 nuclear protein quality control by the ubiquitin-proteasome system;GO:0040016 embryonic cleavage
																																									Kdm7a	338523	symbol	M. musculus	338523	M. musculus	Kdm7a	lysine (K)-specific demethylase 7A	GO:0006482 protein demethylation;GO:0008214 protein dealkylation;GO:0070988 demethylation
																																									Rsrc2	208606	symbol	M. musculus	208606	M. musculus	Rsrc2	arginine/serine-rich coiled-coil 2	GO:0008150 biological_process
																																									Ppp6r3	52036	symbol	M. musculus	52036	M. musculus	Ppp6r3	protein phosphatase 6, regulatory subunit 3	GO:0043666 regulation of phosphoprotein phosphatase activity;GO:0010921 regulation of phosphatase activity;GO:0035304 regulation of protein dephosphorylation
																																									Lrch3	70144	symbol	M. musculus	70144	M. musculus	Lrch3	leucine-rich repeats and calponin homology (CH) domain containing 3	GO:0032185 septin cytoskeleton organization;GO:0007010 cytoskeleton organization;GO:0006996 organelle organization
																																									Rab3gap1	226407	symbol	M. musculus	226407	M. musculus	Rab3gap1	RAB3 GTPase activating protein subunit 1	GO:0061646 positive regulation of glutamate neurotransmitter secretion in response to membrane depolarization;GO:0097051 establishment of protein localization to endoplasmic reticulum membrane;GO:1903296 positive regulation of glutamate secretion, neurotransmission
																																									Map2k4	26398	symbol	M. musculus	26398	M. musculus	Map2k4	mitogen-activated protein kinase kinase 4	GO:0034390 smooth muscle cell apoptotic process;GO:0010421 hydrogen peroxide-mediated programmed cell death;GO:0036481 intrinsic apoptotic signaling pathway in response to hydrogen peroxide
																																									Virma	66185	symbol	M. musculus	66185	M. musculus	Virma	vir like m6A methyltransferase associated	GO:0110104 mRNA alternative polyadenylation;GO:0016556 mRNA modification;GO:0031124 mRNA 3'-end processing
																																									Ranbp9	56705	symbol	M. musculus	56705	M. musculus	Ranbp9	RAN binding protein 9	GO:1902993 positive regulation of amyloid precursor protein catabolic process;GO:1902991 regulation of amyloid precursor protein catabolic process;GO:0070373 negative regulation of ERK1 and ERK2 cascade
																																									Trpm7	58800	symbol	M. musculus	58800	M. musculus	Trpm7	transient receptor potential cation channel, subfamily M, member 7	GO:0016340 calcium-dependent cell-matrix adhesion;GO:0010961 intracellular magnesium ion homeostasis;GO:0010960 magnesium ion homeostasis
																																									Aopep	72061	symbol	M. musculus	72061	M. musculus	Aopep	aminopeptidase O	GO:0006508 proteolysis;GO:0019538 protein metabolic process;GO:1901564 organonitrogen compound metabolic process
																																									Ptpro	19277	symbol	M. musculus	19277	M. musculus	Ptpro	protein tyrosine phosphatase receptor type O	GO:0036060 slit diaphragm assembly;GO:0036058 filtration diaphragm assembly;GO:0003105 negative regulation of glomerular filtration
																																									Rb1cc1	12421	symbol	M. musculus	12421	M. musculus	Rb1cc1	RB1-inducible coiled-coil 1	GO:0034517 ribophagy;GO:1903059 regulation of protein lipidation;GO:0061723 glycophagy
																																									Vps41	218035	symbol	M. musculus	218035	M. musculus	Vps41	VPS41 HOPS complex subunit	GO:0034058 endosomal vesicle fusion;GO:1902774 late endosome to lysosome transport;GO:0006623 protein targeting to vacuole
																																									Tnpo3	320938	symbol	M. musculus	320938	M. musculus	Tnpo3	transportin 3	GO:0006606 protein import into nucleus;GO:0051170 import into nucleus;GO:0034504 protein localization to nucleus
																																									Ddhd2	72108	symbol	M. musculus	72108	M. musculus	Ddhd2	DDHD domain containing 2	GO:0019433 triglyceride catabolic process;GO:0000266 mitochondrial fission;GO:0090141 positive regulation of mitochondrial fission
																																									Impact	16210	symbol	M. musculus	16210	M. musculus	Impact	impact, RWD domain protein	GO:1990497 regulation of cytoplasmic translation in response to stress;GO:1990611 regulation of cytoplasmic translational initiation in response to stress;GO:0140469 GCN2-mediated signaling
																																									Ube2w	66799	symbol	M. musculus	66799	M. musculus	Ube2w	ubiquitin-conjugating enzyme E2W (putative)	GO:0071218 cellular response to misfolded protein;GO:0006515 protein quality control for misfolded or incompletely synthesized proteins;GO:0051788 response to misfolded protein
																																									Pspc1	66645	symbol	M. musculus	66645	M. musculus	Pspc1	paraspeckle protein 1	GO:0042752 regulation of circadian rhythm;GO:0002218 activation of innate immune response;GO:0048511 rhythmic process
																																									Usp33	170822	symbol	M. musculus	170822	M. musculus	Usp33	ubiquitin specific peptidase 33	GO:0071108 protein K48-linked deubiquitination;GO:0070536 protein K63-linked deubiquitination;GO:0051298 centrosome duplication
																																									Ranbp2	19386	symbol	M. musculus	19386	M. musculus	Ranbp2	RAN binding protein 2	GO:0033133 positive regulation of glucokinase activity;GO:1903301 positive regulation of hexokinase activity;GO:0033131 regulation of glucokinase activity
																																									Pou2f1	18986	symbol	M. musculus	18986	M. musculus	Pou2f1	POU domain, class 2, transcription factor 1	GO:0030910 olfactory placode formation;GO:0071698 olfactory placode development;GO:0071699 olfactory placode morphogenesis
																																									Atxn7	246103	symbol	M. musculus	246103	M. musculus	Atxn7	ataxin 7	GO:0043569 negative regulation of insulin-like growth factor receptor signaling pathway;GO:0043567 regulation of insulin-like growth factor receptor signaling pathway;GO:0048009 insulin-like growth factor receptor signaling pathway
																																									Gpbp1	73274	symbol	M. musculus	73274	M. musculus	Gpbp1	GC-rich promoter binding protein 1	GO:0006351 DNA-templated transcription;GO:0045944 positive regulation of transcription by RNA polymerase II;GO:0032774 RNA biosynthetic process
																																									Mthfs	107885	symbol	M. musculus	107885	M. musculus	Mthfs	5, 10-methenyltetrahydrofolate synthetase	GO:0046657 folic acid catabolic process;GO:0006393 termination of mitochondrial transcription;GO:0042365 water-soluble vitamin catabolic process
																																									Bcl9	77578	symbol	M. musculus	77578	M. musculus	Bcl9	B cell CLL/lymphoma 9	GO:0014908 myotube differentiation involved in skeletal muscle regeneration;GO:0045445 myoblast differentiation;GO:0043403 skeletal muscle tissue regeneration
																																									Lnpep	240028	symbol	M. musculus	240028	M. musculus	Lnpep	leucyl/cystinyl aminopeptidase	GO:0010813 neuropeptide catabolic process;GO:0043171 peptide catabolic process;GO:0048169 regulation of long-term neuronal synaptic plasticity
																																									Pbx3	18516	symbol	M. musculus	18516	M. musculus	Pbx3	pre B cell leukemia homeobox 3	GO:0002087 regulation of respiratory gaseous exchange by nervous system process;GO:0044065 regulation of respiratory system process;GO:0021516 dorsal spinal cord development
																																									Gatad2b	229542	symbol	M. musculus	229542	M. musculus	Gatad2b	GATA zinc finger domain containing 2B	GO:0042659 regulation of cell fate specification;GO:0010453 regulation of cell fate commitment;GO:2000736 regulation of stem cell differentiation
																																									Adnp	11538	symbol	M. musculus	11538	M. musculus	Adnp	activity-dependent neuroprotective protein	GO:0033484 intracellular nitric oxide homeostasis;GO:0007614 short-term memory;GO:0019934 cGMP-mediated signaling
																																									Mrtfa	223701	symbol	M. musculus	223701	M. musculus	Mrtfa	myocardin related transcription factor A	GO:0044319 wound healing, spreading of cells;GO:0090505 epiboly involved in wound healing;GO:0090504 epiboly
																																									Sec24b	99683	symbol	M. musculus	99683	M. musculus	Sec24b	SEC24 homolog B, COPII coat complex component	GO:1901301 regulation of cargo loading into COPII-coated vesicle;GO:0021747 cochlear nucleus development;GO:0061156 pulmonary artery morphogenesis
																																									Chst11	58250	symbol	M. musculus	58250	M. musculus	Chst11	carbohydrate sulfotransferase 11	GO:0033037 polysaccharide localization;GO:0048703 embryonic viscerocranium morphogenesis;GO:0030206 chondroitin sulfate biosynthetic process
																																									N4bp2l2	381695	symbol	M. musculus	381695	M. musculus	N4bp2l2	NEDD4 binding protein 2-like 2	GO:1902037 negative regulation of hematopoietic stem cell differentiation;GO:1902035 positive regulation of hematopoietic stem cell proliferation;GO:1901533 negative regulation of hematopoietic progenitor cell differentiation
																																									Nup98	269966	symbol	M. musculus	269966	M. musculus	Nup98	nucleoporin 98	GO:0000973 post-transcriptional tethering of RNA polymerase II gene DNA at nuclear periphery;GO:0000972 transcription-dependent tethering of RNA polymerase II gene DNA at nuclear periphery;GO:0034398 telomere tethering at nuclear periphery
																																									Pcm1	18536	symbol	M. musculus	18536	M. musculus	Pcm1	pericentriolar material 1	GO:0140706 protein-containing complex localization to centriolar satellite;GO:0035735 intraciliary transport involved in cilium assembly;GO:0022027 interkinetic nuclear migration
																																									Tnpo1	238799	symbol	M. musculus	238799	M. musculus	Tnpo1	transportin 1	GO:0006606 protein import into nucleus;GO:0051170 import into nucleus;GO:0034504 protein localization to nucleus
																																									Dcaf8	98193	symbol	M. musculus	98193	M. musculus	Dcaf8	DDB1 and CUL4 associated factor 8	GO:0008150 biological_process
																																									Mpp6	56524	gene_synonym	M. musculus	56524	M. musculus	Pals2	protein associated with LIN7 2, MAGUK family member
																																									Usp47	74996	symbol	M. musculus	74996	M. musculus	Usp47	ubiquitin specific peptidase 47	GO:0035520 monoubiquitinated protein deubiquitination;GO:1902230 negative regulation of intrinsic apoptotic signaling pathway in response to DNA damage;GO:1902229 regulation of intrinsic apoptotic signaling pathway in response to DNA damage
																																									Tent2	100715	symbol	M. musculus	100715	M. musculus	Tent2	terminal nucleotidyltransferase 2	GO:0140235 RNA polyadenylation at postsynapse;GO:2000626 negative regulation of miRNA catabolic process;GO:2000625 regulation of miRNA catabolic process
																																									Vps50	73288	symbol	M. musculus	73288	M. musculus	Vps50	VPS50 EARP/GARPII complex subunit	GO:0032456 endocytic recycling;GO:0042147 retrograde transport, endosome to Golgi;GO:0016482 cytosolic transport
																																									Ptbp2	56195	symbol	M. musculus	56195	M. musculus	Ptbp2	polypyrimidine tract binding protein 2	GO:0006376 mRNA splice site recognition;GO:0033119 negative regulation of RNA splicing;GO:0000245 spliceosomal complex assembly
																																									Zfp280d	235469	symbol	M. musculus	235469	M. musculus	Zfp280d	zinc finger protein 280D	GO:0006355 regulation of DNA-templated transcription;GO:2001141 regulation of RNA biosynthetic process;GO:0051252 regulation of RNA metabolic process
																																									Itpr1	16438	symbol	M. musculus	16438	M. musculus	Itpr1	inositol 1,4,5-trisphosphate receptor 1	GO:0050882 voluntary musculoskeletal movement;GO:0007207 phospholipase C-activating G protein-coupled acetylcholine receptor signaling pathway;GO:0042045 epithelial fluid transport
																																									Fgfr1op	75296	gene_synonym	M. musculus	75296	M. musculus	Cep43	centrosomal protein 43	GO:0034453 microtubule anchoring;GO:0006469 negative regulation of protein kinase activity;GO:0033673 negative regulation of kinase activity
																																									Phc3	241915	symbol	M. musculus	241915	M. musculus	Phc3	polyhomeotic 3	GO:0045892 negative regulation of DNA-templated transcription;GO:1902679 negative regulation of RNA biosynthetic process;GO:0051253 negative regulation of RNA metabolic process
																																									Ubr3	68795	symbol	M. musculus	68795	M. musculus	Ubr3	ubiquitin protein ligase E3 component n-recognin 3	GO:0071596 ubiquitin-dependent protein catabolic process via the N-end rule pathway;GO:1904878 negative regulation of calcium ion transmembrane transport via high voltage-gated calcium channel;GO:0042048 olfactory behavior
																																									Spire1	68166	symbol	M. musculus	68166	M. musculus	Spire1	spire type actin nucleation factor 1	GO:0070649 formin-nucleated actin cable assembly;GO:0110009 formin-nucleated actin cable organization;GO:0051295 establishment of meiotic spindle localization
																																									Nsd2	107823	symbol	M. musculus	107823	M. musculus	Nsd2	nuclear receptor binding SET domain protein 2	GO:0003290 atrial septum secundum morphogenesis;GO:0003285 septum secundum development;GO:0003289 atrial septum primum morphogenesis
																																									Ankrd12	106585	symbol	M. musculus	106585	M. musculus	Ankrd12	ankyrin repeat domain 12	GO:0008150 biological_process
																																									Trak1	67095	symbol	M. musculus	67095	M. musculus	Trak1	trafficking protein, kinesin binding 1	GO:0098957 anterograde axonal transport of mitochondrion;GO:0019896 axonal transport of mitochondrion;GO:0034643 establishment of mitochondrion localization, microtubule-mediated
																																									AW554918	225289	symbol	M. musculus	225289	M. musculus	AW554918	expressed sequence AW554918	GO:0008150 biological_process
																																									Upf2	326622	symbol	M. musculus	326622	M. musculus	Upf2	UPF2 regulator of nonsense transcripts homolog (yeast)	GO:0031100 animal organ regeneration;GO:0000184 nuclear-transcribed mRNA catabolic process, nonsense-mediated decay;GO:0006986 response to unfolded protein
																																									Dip2c	208440	symbol	M. musculus	208440	M. musculus	Dip2c	disco interacting protein 2 homolog C	GO:0008150 biological_process
																																									Smarcad1	13990	symbol	M. musculus	13990	M. musculus	Smarcad1	SWI/SNF-related, matrix-associated actin-dependent regulator of chromatin, subfamily a, containing DEAD/H box 1	GO:0051304 chromosome separation;GO:0000729 DNA double-strand break processing;GO:0000018 regulation of DNA recombination
																																									Dock7	67299	symbol	M. musculus	67299	M. musculus	Dock7	dedicator of cytokinesis 7	GO:0045196 establishment or maintenance of neuroblast polarity;GO:0045200 establishment of neuroblast polarity;GO:0055059 asymmetric neuroblast division
																																									Mosmo	233812	symbol	M. musculus	233812	M. musculus	Mosmo	modulator of smoothened	GO:0045879 negative regulation of smoothened signaling pathway;GO:0008589 regulation of smoothened signaling pathway;GO:0007224 smoothened signaling pathway
																																									Kdm1a	99982	symbol	M. musculus	99982	M. musculus	Kdm1a	lysine (K)-specific demethylase 1A	GO:0010725 regulation of primitive erythrocyte differentiation;GO:0046098 guanine metabolic process;GO:0006482 protein demethylation
																																									Il21r	60504	symbol	M. musculus	60504	M. musculus	Il21r	interleukin 21 receptor	GO:0016064 immunoglobulin mediated immune response;GO:0019724 B cell mediated immunity;GO:0002449 lymphocyte mediated immunity
																																									Pias2	17344	symbol	M. musculus	17344	M. musculus	Pias2	protein inhibitor of activated STAT 2	GO:0060766 negative regulation of androgen receptor signaling pathway;GO:0030521 androgen receptor signaling pathway;GO:0016925 protein sumoylation
																																									Zfp827	622675	symbol	M. musculus	622675	M. musculus	Zfp827	zinc finger protein 827	GO:1904791 negative regulation of shelterin complex assembly;GO:1904790 regulation of shelterin complex assembly;GO:0070200 establishment of protein localization to telomere
																																									Clasp1	76707	symbol	M. musculus	76707	M. musculus	Clasp1	CLIP associating protein 1	GO:1903690 negative regulation of wound healing, spreading of epidermal cells;GO:1904259 regulation of basement membrane assembly involved in embryonic body morphogenesis;GO:1904261 positive regulation of basement membrane assembly involved in embryonic body morphogenesis
																																									Pign	27392	symbol	M. musculus	27392	M. musculus	Pign	phosphatidylinositol glycan anchor biosynthesis, class N	GO:0006506 GPI anchor biosynthetic process;GO:0006505 GPI anchor metabolic process;GO:0009247 glycolipid biosynthetic process
																																									Adam10	11487	symbol	M. musculus	11487	M. musculus	Adam10	a disintegrin and metallopeptidase domain 10	GO:0051089 constitutive protein ectodomain proteolysis;GO:0038004 epidermal growth factor receptor ligand maturation;GO:0140249 protein catabolic process at postsynapse
																																									Marf1	223989	symbol	M. musculus	223989	M. musculus	Marf1	meiosis regulator and mRNA stability 1	GO:0007143 female meiotic nuclear division;GO:0048477 oogenesis;GO:0007292 female gamete generation
																																									Dis3l2	208718	symbol	M. musculus	208718	M. musculus	Dis3l2	DIS3 like 3'-5' exoribonuclease 2	GO:0051306 mitotic sister chromatid separation;GO:0010587 miRNA catabolic process;GO:0051304 chromosome separation
																																									Ppp4r3b	104570	symbol	M. musculus	104570	M. musculus	Ppp4r3b	protein phosphatase 4 regulatory subunit 3B	GO:0045722 positive regulation of gluconeogenesis;GO:0006094 gluconeogenesis;GO:0019319 hexose biosynthetic process
																																									Slc30a9	109108	symbol	M. musculus	109108	M. musculus	Slc30a9	solute carrier family 30 (zinc transporter), member 9	GO:0006829 zinc ion transport;GO:0006882 intracellular zinc ion homeostasis;GO:0000041 transition metal ion transport
																																									Csde1	229663	symbol	M. musculus	229663	M. musculus	Csde1	cold shock domain containing E1, RNA binding	GO:0070966 nuclear-transcribed mRNA catabolic process, no-go decay;GO:0070934 CRD-mediated mRNA stabilization;GO:0075522 IRES-dependent viral translational initiation
																																									Dennd6a	211922	symbol	M. musculus	211922	M. musculus	Dennd6a	DENN domain containing 6A	GO:2000049 positive regulation of cell-cell adhesion mediated by cadherin;GO:2000047 regulation of cell-cell adhesion mediated by cadherin;GO:0022409 positive regulation of cell-cell adhesion
																																									Tlk2	24086	symbol	M. musculus	24086	M. musculus	Tlk2	tousled-like kinase 2 (Arabidopsis)	GO:0071480 cellular response to gamma radiation;GO:1902275 regulation of chromatin organization;GO:0032435 negative regulation of proteasomal ubiquitin-dependent protein catabolic process
																																									Csnk1g1	214897	symbol	M. musculus	214897	M. musculus	Csnk1g1	casein kinase 1, gamma 1	GO:0090263 positive regulation of canonical Wnt signaling pathway;GO:0030177 positive regulation of Wnt signaling pathway;GO:0018105 peptidyl-serine phosphorylation
																																									Rasal2	226525	symbol	M. musculus	226525	M. musculus	Rasal2	RAS protein activator like 2	GO:2000257 regulation of protein activation cascade;GO:0002021 response to dietary excess;GO:0060612 adipose tissue development
																																									Cep85l	100038725	symbol	M. musculus	100038725	M. musculus	Cep85l	centrosomal protein 85-like	GO:0001764 neuron migration;GO:0016477 cell migration;GO:0048870 cell motility
																																									Usp15	14479	symbol	M. musculus	14479	M. musculus	Usp15	ubiquitin specific peptidase 15	GO:1905035 negative regulation of antifungal innate immune response;GO:1902238 regulation of intrinsic apoptotic signaling pathway in response to osmotic stress by p53 class mediator;GO:1990167 protein K27-linked deubiquitination
																																									Gxylt1	223827	symbol	M. musculus	223827	M. musculus	Gxylt1	glucoside xylosyltransferase 1	GO:0016266 O-glycan processing;GO:0006493 protein O-linked glycosylation;GO:0006486 protein glycosylation
																																									Reps1	19707	symbol	M. musculus	19707	M. musculus	Reps1	RalBP1 associated Eps domain containing protein	GO:0016197 endosomal transport;GO:0006897 endocytosis;GO:0098657 import into cell
																																									Fbxl3	50789	symbol	M. musculus	50789	M. musculus	Fbxl3	F-box and leucine-rich repeat protein 3	GO:0043153 entrainment of circadian clock by photoperiod;GO:0009648 photoperiodism;GO:0009649 entrainment of circadian clock
																																									Brd4	57261	symbol	M. musculus	57261	M. musculus	Brd4	bromodomain containing 4	GO:2000002 negative regulation of DNA damage checkpoint;GO:2000330 positive regulation of T-helper 17 cell lineage commitment;GO:1901977 negative regulation of cell cycle checkpoint
																																									Ss18	268996	symbol	M. musculus	268996	M. musculus	Ss18	SS18, subunit of BAF chromatin remodeling complex	GO:0097150 neuronal stem cell population maintenance;GO:0048013 ephrin receptor signaling pathway;GO:1902459 positive regulation of stem cell population maintenance
																																									Hnrnpdl	50926	symbol	M. musculus	50926	M. musculus	Hnrnpdl	heterogeneous nuclear ribonucleoprotein D-like	GO:0016071 mRNA metabolic process;GO:0016070 RNA metabolic process;GO:0090304 nucleic acid metabolic process
																																									Sort1	20661	symbol	M. musculus	20661	M. musculus	Sort1	sortilin 1	GO:0051005 negative regulation of lipoprotein lipase activity;GO:0048227 plasma membrane to endosome transport;GO:0060192 negative regulation of lipase activity
																																									Synj1	104015	symbol	M. musculus	104015	M. musculus	Synj1	synaptojanin 1	GO:1904980 positive regulation of endosome organization;GO:1904978 regulation of endosome organization;GO:0016191 synaptic vesicle uncoating
																																									Golga4	54214	symbol	M. musculus	54214	M. musculus	Golga4	golgin A4	GO:0043001 Golgi to plasma membrane protein transport;GO:0045773 positive regulation of axon extension;GO:0006893 Golgi to plasma membrane transport
																																									Wdr37	207615	symbol	M. musculus	207615	M. musculus	Wdr37	WD repeat domain 37	GO:0022038 corpus callosum development;GO:0002260 lymphocyte homeostasis;GO:0001776 leukocyte homeostasis
																																									Zmym2	76007	symbol	M. musculus	76007	M. musculus	Zmym2	zinc finger, MYM-type 2	GO:0045892 negative regulation of DNA-templated transcription;GO:1902679 negative regulation of RNA biosynthetic process;GO:0051253 negative regulation of RNA metabolic process
																																									Ythdc1	231386	symbol	M. musculus	231386	M. musculus	Ythdc1	YTH domain containing 1	GO:0048160 primary follicle stage;GO:0110104 mRNA alternative polyadenylation;GO:0022605 mammalian oogenesis stage
																																									Ube4b	63958	symbol	M. musculus	63958	M. musculus	Ube4b	ubiquitination factor E4B	GO:0008626 granzyme-mediated apoptotic signaling pathway;GO:0140507 granzyme-mediated programmed cell death signaling pathway;GO:0003222 ventricular trabecula myocardium morphogenesis
																																									Ankib1	70797	symbol	M. musculus	70797	M. musculus	Ankib1	ankyrin repeat and IBR domain containing 1	GO:0000209 protein polyubiquitination;GO:0006511 ubiquitin-dependent protein catabolic process;GO:0019941 modification-dependent protein catabolic process
																																									Qrich1	69232	symbol	M. musculus	69232	M. musculus	Qrich1	glutamine-rich 1	GO:0036499 PERK-mediated unfolded protein response;GO:0140467 integrated stress response signaling;GO:0006984 ER-nucleus signaling pathway
																																									Gtf2a1	83602	symbol	M. musculus	83602	M. musculus	Gtf2a1	general transcription factor II A, 1	GO:0051123 RNA polymerase II preinitiation complex assembly;GO:0070897 transcription preinitiation complex assembly;GO:0060261 positive regulation of transcription initiation by RNA polymerase II
																																									Ddx42	72047	symbol	M. musculus	72047	M. musculus	Ddx42	DEAD box helicase 42	GO:1903241 U2-type prespliceosome assembly;GO:0000245 spliceosomal complex assembly;GO:0022618 protein-RNA complex assembly
																																									Emsy	233545	symbol	M. musculus	233545	M. musculus	Emsy	EMSY, BRCA2-interacting transcriptional repressor	GO:0006281 DNA repair;GO:0006259 DNA metabolic process;GO:0006325 chromatin organization
																																									Atf2	11909	symbol	M. musculus	11909	M. musculus	Atf2	activating transcription factor 2	GO:0021742 abducens nucleus development;GO:0021743 hypoglossal nucleus development;GO:0003419 growth plate cartilage chondrocyte proliferation
																																									Zfp654	72020	symbol	M. musculus	72020	M. musculus	Zfp654	zinc finger protein 654
																																									Ppfia4	68507	symbol	M. musculus	68507	M. musculus	Ppfia4	protein tyrosine phosphatase, receptor type, f polypeptide (PTPRF), interacting protein (liprin), alpha 4	GO:0050808 synapse organization;GO:0034330 cell junction organization;GO:0016043 cellular component organization
																																									Camk2g	12325	symbol	M. musculus	12325	M. musculus	Camk2g	calcium/calmodulin-dependent protein kinase II gamma	GO:1901897 regulation of relaxation of cardiac muscle;GO:1901077 regulation of relaxation of muscle;GO:0000082 G1/S transition of mitotic cell cycle
																																									Mcph1	244329	symbol	M. musculus	244329	M. musculus	Mcph1	microcephaly, primary autosomal recessive 1	GO:0060623 regulation of chromosome condensation;GO:0097150 neuronal stem cell population maintenance;GO:0071539 protein localization to centrosome
																																									Stam2	56324	symbol	M. musculus	56324	M. musculus	Stam2	signal transducing adaptor molecule (SH3 domain and ITAM motif) 2	GO:0015031 protein transport;GO:0045184 establishment of protein localization;GO:0071705 nitrogen compound transport
																																									Jpx	70252	symbol	M. musculus	70252	M. musculus	Jpx	Jpx transcript, Xist activator (non-protein coding)	GO:0060816 random inactivation of X chromosome;GO:0009048 dosage compensation by inactivation of X chromosome;GO:0007549 sex-chromosome dosage compensation
																																									Rprd1a	225283	symbol	M. musculus	225283	M. musculus	Rprd1a	regulation of nuclear pre-mRNA domain containing 1A	GO:0001109 promoter clearance during DNA-templated transcription;GO:0001111 RNA polymerase II promoter clearance;GO:0031124 mRNA 3'-end processing
																																									Pphln1	223828	symbol	M. musculus	223828	M. musculus	Pphln1	periphilin 1	GO:0097355 protein localization to heterochromatin;GO:0090309 positive regulation of DNA methylation-dependent heterochromatin formation;GO:0031453 positive regulation of heterochromatin formation
																																									Smad4	17128	symbol	M. musculus	17128	M. musculus	Smad4	SMAD family member 4	GO:0003251 positive regulation of cell proliferation involved in heart valve morphogenesis;GO:0061040 female gonad morphogenesis;GO:1905304 regulation of cardiac myofibril assembly
																																									Wasl	73178	symbol	M. musculus	73178	M. musculus	Wasl	WASP like actin nucleation promoting factor	GO:1903526 negative regulation of membrane tubulation;GO:2000370 positive regulation of clathrin-dependent endocytosis;GO:1903525 regulation of membrane tubulation
																																									Stim1	20866	symbol	M. musculus	20866	M. musculus	Stim1	stromal interaction molecule 1	GO:0032237 activation of store-operated calcium channel activity;GO:1901341 positive regulation of store-operated calcium channel activity;GO:1901339 regulation of store-operated calcium channel activity
																																									Dnajc5	13002	symbol	M. musculus	13002	M. musculus	Dnajc5	DnaJ heat shock protein family (Hsp40) member C5	GO:0098693 regulation of synaptic vesicle cycle;GO:0061077 chaperone-mediated protein folding;GO:0051402 neuron apoptotic process
																																									Sfpq	71514	symbol	M. musculus	71514	M. musculus	Sfpq	splicing factor proline/glutamine rich (polypyrimidine tract binding protein associated)	GO:0098961 dendritic transport of ribonucleoprotein complex;GO:0098963 dendritic transport of messenger ribonucleoprotein complex;GO:1902177 positive regulation of oxidative stress-induced intrinsic apoptotic signaling pathway
																																									Eif4a2	13682	symbol	M. musculus	13682	M. musculus	Eif4a2	eukaryotic translation initiation factor 4A2	GO:1900259 regulation of RNA-dependent RNA polymerase activity;GO:1900260 negative regulation of RNA-dependent RNA polymerase activity;GO:0002183 cytoplasmic translational initiation
																																									Slc23a2	54338	symbol	M. musculus	54338	M. musculus	Slc23a2	solute carrier family 23 (nucleobase transporters), member 2	GO:0015882 L-ascorbic acid transmembrane transport;GO:0019852 L-ascorbic acid metabolic process;GO:1901334 lactone metabolic process
																																									1-Mar						None	None	None
																																									Filip1l	78749	symbol	M. musculus	78749	M. musculus	Filip1l	filamin A interacting protein 1-like	GO:0008150 biological_process
																																									Fxr1	14359	symbol	M. musculus	14359	M. musculus	Fxr1	FMR1 autosomal homolog 1	GO:0099577 regulation of translation at presynapse, modulating synaptic transmission;GO:0140244 regulation of translation at presynapse;GO:0051664 nuclear pore localization
																																									Dcaf5	320808	symbol	M. musculus	320808	M. musculus	Dcaf5	DDB1 and CUL4 associated factor 5	GO:0045717 negative regulation of fatty acid biosynthetic process;GO:0045922 negative regulation of fatty acid metabolic process;GO:0042304 regulation of fatty acid biosynthetic process
																																									Wdr20	69641	symbol	M. musculus	69641	M. musculus	Wdr20	WD repeat domain 20	GO:0008150 biological_process
																																									Chd1	12648	symbol	M. musculus	12648	M. musculus	Chd1	chromodomain helicase DNA binding protein 1	GO:0043923 positive regulation by host of viral transcription;GO:0051851 modulation by host of symbiont process;GO:0034728 nucleosome organization
																																									Mgrn1	17237	symbol	M. musculus	17237	M. musculus	Mgrn1	mahogunin, ring finger 1	GO:0043951 negative regulation of cAMP-mediated signaling;GO:0043949 regulation of cAMP-mediated signaling;GO:0045879 negative regulation of smoothened signaling pathway
																																									Tial1	21843	symbol	M. musculus	21843	M. musculus	Tial1	Tia1 cytotoxic granule-associated RNA binding protein-like 1	GO:0035332 positive regulation of hippo signaling;GO:2000637 positive regulation of miRNA-mediated gene silencing;GO:0060148 positive regulation of post-transcriptional gene silencing
																																									Sgms1	208449	symbol	M. musculus	208449	M. musculus	Sgms1	sphingomyelin synthase 1	GO:0006686 sphingomyelin biosynthetic process;GO:0006684 sphingomyelin metabolic process;GO:0046513 ceramide biosynthetic process
																																									Prpf38b	66921	symbol	M. musculus	66921	M. musculus	Prpf38b	PRP38 pre-mRNA processing factor 38 (yeast) domain containing B	GO:0008380 RNA splicing;GO:0006397 mRNA processing;GO:0016071 mRNA metabolic process
																																									Asb3	65257	symbol	M. musculus	65257	M. musculus	Asb3	ankyrin repeat and SOCS box-containing 3	GO:0035556 intracellular signal transduction;GO:0007165 signal transduction;GO:0023052 signaling
																																									Atp2b1	67972	symbol	M. musculus	67972	M. musculus	Atp2b1	ATPase, Ca++ transporting, plasma membrane 1	GO:1901660 calcium ion export;GO:1990034 calcium ion export across plasma membrane;GO:0003056 regulation of vascular associated smooth muscle contraction
																																									Efr3a	76740	symbol	M. musculus	76740	M. musculus	Efr3a	EFR3 homolog A	GO:0016082 synaptic vesicle priming;GO:0016079 synaptic vesicle exocytosis;GO:0140029 exocytic process
																																									Snx25	102141	symbol	M. musculus	102141	M. musculus	Snx25	sorting nexin 25	GO:0032801 receptor catabolic process;GO:0043112 receptor metabolic process;GO:0030512 negative regulation of transforming growth factor beta receptor signaling pathway
																																									Dnm1l	74006	symbol	M. musculus	74006	M. musculus	Dnm1l	dynamin 1-like	GO:0090149 mitochondrial membrane fission;GO:1900063 regulation of peroxisome organization;GO:2000302 positive regulation of synaptic vesicle exocytosis
																																									Memo1	76890	symbol	M. musculus	76890	M. musculus	Memo1	mediator of cell motility 1	GO:0032886 regulation of microtubule-based process;GO:0050794 regulation of cellular process;GO:0050789 regulation of biological process
																																									Cul5	75717	symbol	M. musculus	75717	M. musculus	Cul5	cullin 5	GO:0021942 radial glia guided migration of Purkinje cell;GO:0021932 hindbrain radial glia guided cell migration;GO:0021535 cell migration in hindbrain
																																									Prpf40a	56194	symbol	M. musculus	56194	M. musculus	Prpf40a	pre-mRNA processing factor 40A	GO:0045292 mRNA cis splicing, via spliceosome;GO:0032465 regulation of cytokinesis;GO:0008360 regulation of cell shape
																																									Naa16	66897	symbol	M. musculus	66897	M. musculus	Naa16	N(alpha)-acetyltransferase 16, NatA auxiliary subunit	GO:0017196 N-terminal peptidyl-methionine acetylation;GO:0018206 peptidyl-methionine modification;GO:0006474 N-terminal protein amino acid acetylation
																																									Sp4	20688	symbol	M. musculus	20688	M. musculus	Sp4	trans-acting transcription factor 4	GO:0008016 regulation of heart contraction;GO:1903522 regulation of blood circulation;GO:0044057 regulation of system process
																																									Rlf	109263	symbol	M. musculus	109263	M. musculus	Rlf	rearranged L-myc fusion sequence	GO:0031452 negative regulation of heterochromatin formation;GO:1905268 negative regulation of chromatin organization;GO:0031445 regulation of heterochromatin formation
																																									Cpne1	266692	symbol	M. musculus	266692	M. musculus	Cpne1	copine I	GO:1903265 positive regulation of tumor necrosis factor-mediated signaling pathway;GO:1901223 negative regulation of non-canonical NF-kappaB signal transduction;GO:0043392 negative regulation of DNA binding
																																									Ankrd10	102334	symbol	M. musculus	102334	M. musculus	Ankrd10	ankyrin repeat domain 10
																																									Map2k6	26399	symbol	M. musculus	26399	M. musculus	Map2k6	mitogen-activated protein kinase kinase 6	GO:0032308 positive regulation of prostaglandin secretion;GO:0032306 regulation of prostaglandin secretion;GO:0038066 p38MAPK cascade
																																									Rab14	68365	symbol	M. musculus	68365	M. musculus	Rab14	RAB14, member RAS oncogene family	GO:0090386 phagosome maturation involved in apoptotic cell clearance;GO:0090387 phagolysosome assembly involved in apoptotic cell clearance;GO:0006895 Golgi to endosome transport
																																									Tln2	70549	symbol	M. musculus	70549	M. musculus	Tln2	talin 2	GO:0098609 cell-cell adhesion;GO:0007155 cell adhesion;GO:0009987 cellular process
																																									Eif5b	226982	symbol	M. musculus	226982	M. musculus	Eif5b	eukaryotic translation initiation factor 5B	GO:0042255 ribosome assembly;GO:0006446 regulation of translational initiation;GO:0006413 translational initiation
																																									Mta3	116871	symbol	M. musculus	116871	M. musculus	Mta3	metastasis associated 3	GO:1990739 granulosa cell proliferation;GO:1904195 regulation of granulosa cell proliferation;GO:1904197 positive regulation of granulosa cell proliferation
																																									Arnt	11863	symbol	M. musculus	11863	M. musculus	Arnt	aryl hydrocarbon receptor nuclear translocator	GO:0046886 positive regulation of hormone biosynthetic process;GO:0033235 positive regulation of protein sumoylation;GO:0032352 positive regulation of hormone metabolic process
																																									Foxk2	68837	symbol	M. musculus	68837	M. musculus	Foxk2	forkhead box K2	GO:0006735 NADH regeneration;GO:0061621 canonical glycolysis;GO:0061718 glucose catabolic process to pyruvate
																																									Tpr	108989	symbol	M. musculus	108989	M. musculus	Tpr	translocated promoter region, nuclear basket protein	GO:0031990 mRNA export from nucleus in response to heat stress;GO:0046832 negative regulation of RNA export from nucleus;GO:0032240 negative regulation of nucleobase-containing compound transport
																																									Vps13d	230895	symbol	M. musculus	230895	M. musculus	Vps13d	vacuolar protein sorting 13D	GO:0045053 protein retention in Golgi apparatus;GO:1901526 positive regulation of mitophagy;GO:1903599 positive regulation of autophagy of mitochondrion
																																									Smim14	68552	symbol	M. musculus	68552	M. musculus	Smim14	small integral membrane protein 14	GO:0001835 blastocyst hatching;GO:0035188 hatching;GO:0071684 organism emergence from protective structure
																																									Atp5c1	11949	gene_synonym	M. musculus	11949	M. musculus	Atp5f1c	ATP synthase F1 subunit gamma	GO:0042776 proton motive force-driven mitochondrial ATP synthesis;GO:0015986 proton motive force-driven ATP synthesis;GO:0006754 ATP biosynthetic process
																																									Fcrls	80891	gene_synonym	M. musculus	80891	M. musculus	Fcrl2	Fc receptor like 2	GO:0006955 immune response;GO:0007166 cell surface receptor signaling pathway;GO:0002376 immune system process
																																									Ubxn7	224111	symbol	M. musculus	224111	M. musculus	Ubxn7	UBX domain protein 7	GO:0043161 proteasome-mediated ubiquitin-dependent protein catabolic process;GO:0010498 proteasomal protein catabolic process;GO:0006511 ubiquitin-dependent protein catabolic process
																																									Orc4	26428	symbol	M. musculus	26428	M. musculus	Orc4	origin recognition complex, subunit 4	GO:0040038 polar body extrusion after meiotic divisions;GO:0033206 meiotic cytokinesis;GO:0006270 DNA replication initiation
																																									Dusp16	70686	symbol	M. musculus	70686	M. musculus	Dusp16	dual specificity phosphatase 16	GO:0035335 peptidyl-tyrosine dephosphorylation;GO:0006470 protein dephosphorylation;GO:0043409 negative regulation of MAPK cascade
																																									Ralgapb	228850	symbol	M. musculus	228850	M. musculus	Ralgapb	Ral GTPase activating protein, beta subunit (non-catalytic)	GO:0060178 regulation of exocyst localization;GO:0032484 Ral protein signal transduction;GO:0090630 activation of GTPase activity
																																									BC005537	79555	symbol	M. musculus	79555	M. musculus	BC005537	cDNA sequence BC005537	GO:0008150 biological_process
																																									Mark2	13728	symbol	M. musculus	13728	M. musculus	Mark2	MAP/microtubule affinity regulating kinase 2	GO:0071963 establishment or maintenance of cell polarity regulating cell shape;GO:0045197 establishment or maintenance of epithelial cell apical/basal polarity;GO:0035088 establishment or maintenance of apical/basal cell polarity
																																									Ubr1	22222	symbol	M. musculus	22222	M. musculus	Ubr1	ubiquitin protein ligase E3 component n-recognin 1	GO:0071596 ubiquitin-dependent protein catabolic process via the N-end rule pathway;GO:0043201 response to L-leucine;GO:0071233 cellular response to L-leucine
																																									Leng8	232798	symbol	M. musculus	232798	M. musculus	Leng8	leukocyte receptor cluster (LRC) member 8	GO:0008150 biological_process
																																									Mier1	71148	symbol	M. musculus	71148	M. musculus	Mier1	MEIR1 treanscription regulator	GO:0006338 chromatin remodeling;GO:0006325 chromatin organization;GO:0071824 protein-DNA complex organization
																																									Paxbp1	67367	symbol	M. musculus	67367	M. musculus	Paxbp1	PAX3 and PAX7 binding protein 1	GO:0014842 regulation of skeletal muscle satellite cell proliferation;GO:0014857 regulation of skeletal muscle cell proliferation;GO:2000288 positive regulation of myoblast proliferation
																																									Ric8b	237422	symbol	M. musculus	237422	M. musculus	Ric8b	RIC8 guanine nucleotide exchange factor B	GO:0007186 G protein-coupled receptor signaling pathway;GO:0007165 signal transduction;GO:0023052 signaling
																																									Srsf2	20382	symbol	M. musculus	20382	M. musculus	Srsf2	serine and arginine-rich splicing factor 2	GO:0000381 regulation of alternative mRNA splicing, via spliceosome;GO:0048024 regulation of mRNA splicing, via spliceosome;GO:0050684 regulation of mRNA processing
																																									Rmnd5a	68477	symbol	M. musculus	68477	M. musculus	Rmnd5a	required for meiotic nuclear division 5 homolog A	GO:0043161 proteasome-mediated ubiquitin-dependent protein catabolic process;GO:0010498 proteasomal protein catabolic process;GO:0006511 ubiquitin-dependent protein catabolic process
																																									Tmem245	242474	symbol	M. musculus	242474	M. musculus	Tmem245	transmembrane protein 245
																																									Lifr	16880	symbol	M. musculus	16880	M. musculus	Lifr	LIF receptor alpha	GO:0038165 oncostatin-M-mediated signaling pathway;GO:0048861 leukemia inhibitory factor signaling pathway;GO:0070120 ciliary neurotrophic factor-mediated signaling pathway
																																									Fmn1	14260	symbol	M. musculus	14260	M. musculus	Fmn1	formin 1	GO:0072092 ureteric bud invasion;GO:0072093 metanephric renal vesicle formation;GO:0060677 ureteric bud elongation
																																									Tbck	271981	symbol	M. musculus	271981	M. musculus	Tbck	TBC1 domain containing kinase	GO:0090630 activation of GTPase activity;GO:0032006 regulation of TOR signaling;GO:0043547 positive regulation of GTPase activity
																																									Smarcc1	20588	symbol	M. musculus	20588	M. musculus	Smarcc1	SWI/SNF related, matrix associated, actin dependent regulator of chromatin, subfamily c, member 1	GO:0006337 nucleosome disassembly;GO:0032986 protein-DNA complex disassembly;GO:2000819 regulation of nucleotide-excision repair
																																									Arap2	212285	symbol	M. musculus	212285	M. musculus	Arap2	ArfGAP with RhoGAP domain, ankyrin repeat and PH domain 2	GO:0043547 positive regulation of GTPase activity;GO:0043087 regulation of GTPase activity;GO:0051345 positive regulation of hydrolase activity
																																									Ppp1r12b	329251	symbol	M. musculus	329251	M. musculus	Ppp1r12b	protein phosphatase 1, regulatory subunit 12B	GO:0007165 signal transduction;GO:0023052 signaling;GO:0007154 cell communication
																																									Cds2	110911	symbol	M. musculus	110911	M. musculus	Cds2	CDP-diacylglycerol synthase 2	GO:0016024 CDP-diacylglycerol biosynthetic process;GO:0046341 CDP-diacylglycerol metabolic process;GO:0140042 lipid droplet formation
																																									Dctn4	67665	symbol	M. musculus	67665	M. musculus	Dctn4	dynactin 4
																																									Ap2a2	11772	symbol	M. musculus	11772	M. musculus	Ap2a2	adaptor-related protein complex 2, alpha 2 subunit	GO:0098884 postsynaptic neurotransmitter receptor internalization;GO:0140239 postsynaptic endocytosis;GO:1902036 regulation of hematopoietic stem cell differentiation
																																									Trim24	21848	symbol	M. musculus	21848	M. musculus	Trim24	tripartite motif-containing 24	GO:0070562 regulation of vitamin D receptor signaling pathway;GO:0032107 regulation of response to nutrient levels;GO:0071391 cellular response to estrogen stimulus
																																									Ccnt1	12455	symbol	M. musculus	12455	M. musculus	Ccnt1	cyclin T1	GO:0043923 positive regulation by host of viral transcription;GO:0032968 positive regulation of transcription elongation by RNA polymerase II;GO:0032786 positive regulation of DNA-templated transcription, elongation
																																									Mfhas1	52065	symbol	M. musculus	52065	M. musculus	Mfhas1	malignant fibrous histiocytoma amplified sequence 1	GO:0034136 negative regulation of toll-like receptor 2 signaling pathway;GO:0034137 positive regulation of toll-like receptor 2 signaling pathway;GO:0034135 regulation of toll-like receptor 2 signaling pathway
																																									Polb	18970	symbol	M. musculus	18970	M. musculus	Polb	polymerase (DNA directed), beta	GO:0071707 immunoglobulin heavy chain V-D-J recombination;GO:0006287 base-excision repair, gap-filling;GO:0006290 pyrimidine dimer repair
																																									Hnrnpd	11991	symbol	M. musculus	11991	M. musculus	Hnrnpd	heterogeneous nuclear ribonucleoprotein D	GO:1904585 response to putrescine;GO:1904586 cellular response to putrescine;GO:1905663 positive regulation of telomerase RNA reverse transcriptase activity
																																									Micu1	216001	symbol	M. musculus	216001	M. musculus	Micu1	mitochondrial calcium uptake 1	GO:1900069 regulation of cellular hyperosmotic salinity response;GO:1901000 regulation of response to salt stress;GO:0036444 calcium import into the mitochondrion
																																									Parg	26430	symbol	M. musculus	26430	M. musculus	Parg	poly (ADP-ribose) glycohydrolase	GO:1990966 ATP generation from poly-ADP-D-ribose;GO:0016045 detection of bacterium;GO:0098543 detection of other organism
																																									Ldhb	16832	symbol	M. musculus	16832	M. musculus	Ldhb	lactate dehydrogenase B	GO:0019244 lactate biosynthetic process from pyruvate;GO:0019249 lactate biosynthetic process;GO:0006089 lactate metabolic process
																																									Otud7b	229603	symbol	M. musculus	229603	M. musculus	Otud7b	OTU domain containing 7B	GO:0071947 protein deubiquitination involved in ubiquitin-dependent protein catabolic process;GO:0035871 protein K11-linked deubiquitination;GO:0032717 negative regulation of interleukin-8 production
																																									Usp48	170707	symbol	M. musculus	170707	M. musculus	Usp48	ubiquitin specific peptidase 48	GO:0016579 protein deubiquitination;GO:0070646 protein modification by small protein removal;GO:0070647 protein modification by small protein conjugation or removal
																																									Gpcpd1	74182	symbol	M. musculus	74182	M. musculus	Gpcpd1	glycerophosphocholine phosphodiesterase 1	GO:0046475 glycerophospholipid catabolic process;GO:0009395 phospholipid catabolic process;GO:0046503 glycerolipid catabolic process
																																									Mapk1	26413	symbol	M. musculus	26413	M. musculus	Mapk1	mitogen-activated protein kinase 1	GO:0019858 cytosine metabolic process;GO:0015960 diadenosine polyphosphate biosynthetic process;GO:0015965 diadenosine tetraphosphate metabolic process
																																									Anks3	72615	symbol	M. musculus	72615	M. musculus	Anks3	ankyrin repeat and sterile alpha motif domain containing 3	GO:0008150 biological_process
																																									Galnt1	14423	symbol	M. musculus	14423	M. musculus	Galnt1	polypeptide N-acetylgalactosaminyltransferase 1	GO:0018242 protein O-linked glycosylation via serine;GO:0018243 protein O-linked glycosylation via threonine;GO:0018210 peptidyl-threonine modification
																																									Ube2g1	67128	symbol	M. musculus	67128	M. musculus	Ube2g1	ubiquitin-conjugating enzyme E2G 1	GO:0070534 protein K63-linked ubiquitination;GO:0070936 protein K48-linked ubiquitination;GO:0000209 protein polyubiquitination
																																									Nudcd3	209586	symbol	M. musculus	209586	M. musculus	Nudcd3	NudC domain containing 3	GO:1905793 protein localization to pericentriolar material;GO:0071539 protein localization to centrosome;GO:1905508 protein localization to microtubule organizing center
																																									Ttc17	74569	symbol	M. musculus	74569	M. musculus	Ttc17	tetratricopeptide repeat domain 17	GO:0030041 actin filament polymerization;GO:0008154 actin polymerization or depolymerization;GO:0051258 protein polymerization
																																									Pdss2	71365	symbol	M. musculus	71365	M. musculus	Pdss2	prenyl (solanesyl) diphosphate synthase, subunit 2	GO:0006744 ubiquinone biosynthetic process;GO:1901663 quinone biosynthetic process;GO:0006743 ubiquinone metabolic process
																																									Rfc1	19687	symbol	M. musculus	19687	M. musculus	Rfc1	replication factor C (activator 1) 1	GO:0006261 DNA-templated DNA replication;GO:0006260 DNA replication;GO:0006281 DNA repair
																																									Cers5	71949	symbol	M. musculus	71949	M. musculus	Cers5	ceramide synthase 5	GO:0046513 ceramide biosynthetic process;GO:0030148 sphingolipid biosynthetic process;GO:0006672 ceramide metabolic process
																																									Pank2	74450	symbol	M. musculus	74450	M. musculus	Pank2	pantothenate kinase 2	GO:0015937 coenzyme A biosynthetic process;GO:0015936 coenzyme A metabolic process;GO:1904251 regulation of bile acid metabolic process
																																									Nfx1	74164	symbol	M. musculus	74164	M. musculus	Nfx1	nuclear transcription factor, X-box binding 1	GO:0045347 negative regulation of MHC class II biosynthetic process;GO:0045346 regulation of MHC class II biosynthetic process;GO:0051865 protein autoubiquitination
																																									Pex14	56273	symbol	M. musculus	56273	M. musculus	Pex14	peroxisomal biogenesis factor 14	GO:0036250 peroxisome transport along microtubule;GO:0044721 protein import into peroxisome matrix, substrate release;GO:0016560 protein import into peroxisome matrix, docking
																																									Pcbp2	18521	symbol	M. musculus	18521	M. musculus	Pcbp2	poly(rC) binding protein 2	GO:0039694 viral RNA genome replication;GO:0019079 viral genome replication;GO:0075522 IRES-dependent viral translational initiation
																																									Fyttd1	69823	symbol	M. musculus	69823	M. musculus	Fyttd1	forty-two-three domain containing 1	GO:0006406 mRNA export from nucleus;GO:0006405 RNA export from nucleus;GO:0051028 mRNA transport
																																									Hmg20a	66867	symbol	M. musculus	66867	M. musculus	Hmg20a	high mobility group 20A	GO:0033234 negative regulation of protein sumoylation;GO:0033233 regulation of protein sumoylation;GO:1903321 negative regulation of protein modification by small protein conjugation or removal
																																									Pcnp	76302	symbol	M. musculus	76302	M. musculus	Pcnp	PEST proteolytic signal containing nuclear protein	GO:0043161 proteasome-mediated ubiquitin-dependent protein catabolic process;GO:0010498 proteasomal protein catabolic process;GO:0006511 ubiquitin-dependent protein catabolic process
																																									Ube2r2	67615	symbol	M. musculus	67615	M. musculus	Ube2r2	ubiquitin-conjugating enzyme E2R 2	GO:0006513 protein monoubiquitination;GO:0070936 protein K48-linked ubiquitination;GO:0000209 protein polyubiquitination
																																									Ralgps2	78255	symbol	M. musculus	78255	M. musculus	Ralgps2	Ral GEF with PH domain and SH3 binding motif 2	GO:0007265 Ras protein signal transduction;GO:0007264 small GTPase-mediated signal transduction;GO:0141124 intracellular signaling cassette
																																									Sgk1	20393	symbol	M. musculus	20393	M. musculus	Sgk1	serum/glucocorticoid regulated kinase 1	GO:0043402 glucocorticoid mediated signaling pathway;GO:1904045 cellular response to aldosterone;GO:0071389 cellular response to mineralocorticoid stimulus
																																									Gon4l	76022	symbol	M. musculus	76022	M. musculus	Gon4l	gon-4 like	GO:0030183 B cell differentiation;GO:0042113 B cell activation;GO:0030098 lymphocyte differentiation
																																									Psma3	19167	symbol	M. musculus	19167	M. musculus	Psma3	proteasome subunit alpha 3	GO:0043161 proteasome-mediated ubiquitin-dependent protein catabolic process;GO:0052548 regulation of endopeptidase activity;GO:0010498 proteasomal protein catabolic process
																																									Rps29	20090	symbol	M. musculus	20090	M. musculus	Rps29	ribosomal protein S29	GO:0002181 cytoplasmic translation;GO:0006412 translation;GO:1901566 organonitrogen compound biosynthetic process
																																									Qser1	99003	symbol	M. musculus	99003	M. musculus	Qser1	glutamine and serine rich 1	GO:0008150 biological_process
																																									Hipk1	15257	symbol	M. musculus	15257	M. musculus	Hipk1	homeodomain interacting protein kinase 1	GO:0060059 embryonic retina morphogenesis in camera-type eye;GO:0060235 lens induction in camera-type eye;GO:0061072 iris morphogenesis
																																									Tmigd3	69296	symbol	M. musculus	69296	M. musculus	Tmigd3	transmembrane and immunoglobulin domain containing 3	GO:0032088 negative regulation of NF-kappaB transcription factor activity;GO:0043433 negative regulation of DNA-binding transcription factor activity;GO:0030336 negative regulation of cell migration
																																									Ubp1	22221	symbol	M. musculus	22221	M. musculus	Ubp1	upstream binding protein 1	GO:0032897 negative regulation of viral transcription;GO:0046782 regulation of viral transcription;GO:0048525 negative regulation of viral process
																																									Vps35	65114	symbol	M. musculus	65114	M. musculus	Vps35	VPS35 retromer complex component	GO:0090326 positive regulation of locomotion involved in locomotory behavior;GO:1902823 negative regulation of late endosome to lysosome transport;GO:1903336 negative regulation of vacuolar transport
																																									Slc35a3	229782	symbol	M. musculus	229782	M. musculus	Slc35a3	solute carrier family 35 (UDP-N-acetylglucosamine (UDP-GlcNAc) transporter), member 3	GO:0097624 UDP-galactose transmembrane import into Golgi lumen;GO:0072334 UDP-galactose transmembrane transport;GO:1990569 UDP-N-acetylglucosamine transmembrane transport
																																									Cpsf6	432508	symbol	M. musculus	432508	M. musculus	Cpsf6	cleavage and polyadenylation specific factor 6	GO:0046833 positive regulation of RNA export from nucleus;GO:0032241 positive regulation of nucleobase-containing compound transport;GO:0110104 mRNA alternative polyadenylation
																																									Pbx1	18514	symbol	M. musculus	18514	M. musculus	Pbx1	pre B cell leukemia homeobox 1	GO:0030325 adrenal gland development;GO:0001779 natural killer cell differentiation;GO:0010971 positive regulation of G2/M transition of mitotic cell cycle
																																									Mgll	23945	symbol	M. musculus	23945	M. musculus	Mgll	monoglyceride lipase	GO:2000124 regulation of endocannabinoid signaling pathway;GO:0099178 regulation of retrograde trans-synaptic signaling by endocanabinoid;GO:0052651 monoacylglycerol catabolic process
																																									Dhx57	106794	symbol	M. musculus	106794	M. musculus	Dhx57	DExH-box helicase 57
																																									Caprin1	53872	symbol	M. musculus	53872	M. musculus	Caprin1	cell cycle associated protein 1	GO:0106288 regulation of deadenylation-dependent decapping of nuclear-transcribed mRNA;GO:0062029 positive regulation of stress granule assembly;GO:0008298 intracellular mRNA localization
																																									Cox16	66272	symbol	M. musculus	66272	M. musculus	Cox16	cytochrome c oxidase assembly protein 16	GO:0033617 mitochondrial cytochrome c oxidase assembly;GO:0008535 respiratory chain complex IV assembly;GO:0017004 cytochrome complex assembly
																																									Lpgat1	226856	symbol	M. musculus	226856	M. musculus	Lpgat1	lysophosphatidylglycerol acyltransferase 1	GO:0036149 phosphatidylinositol acyl-chain remodeling;GO:0036152 phosphatidylethanolamine acyl-chain remodeling;GO:0019432 triglyceride biosynthetic process
																																									Klhdc10	76788	symbol	M. musculus	76788	M. musculus	Klhdc10	kelch domain containing 10	GO:0140627 ubiquitin-dependent protein catabolic process via the C-end degron rule pathway;GO:0032874 positive regulation of stress-activated MAPK cascade;GO:0070304 positive regulation of stress-activated protein kinase signaling cascade
																																									Gng12	14701	symbol	M. musculus	14701	M. musculus	Gng12	guanine nucleotide binding protein (G protein), gamma 12	GO:0007186 G protein-coupled receptor signaling pathway;GO:0007165 signal transduction;GO:0023052 signaling
																																									Nsmce2	68501	symbol	M. musculus	68501	M. musculus	Nsmce2	NSE2/MMS21 homolog, SMC5-SMC6 complex SUMO ligase	GO:0034184 positive regulation of maintenance of mitotic sister chromatid cohesion;GO:0034093 positive regulation of maintenance of sister chromatid cohesion;GO:0034182 regulation of maintenance of mitotic sister chromatid cohesion
																																									Glud1	14661	symbol	M. musculus	14661	M. musculus	Glud1	glutamate dehydrogenase 1	GO:0010044 response to aluminum ion;GO:0006538 glutamate catabolic process;GO:0043649 dicarboxylic acid catabolic process
[truncated: 30 more columns]

## Sheet: Microglia GF vs 4wk DEG
Differential gene expression analysis run using Seurat FindMarkers (test.use = "MAST", logfc.threshold = 0, only.pos = FALSE). Positive ave_lfc2FC represents genes increased in mono-colonized mice. All genes are included, but genes are considered DEGs if they have lfc > |1| and p_val_adj < 0.001
geneID	p_val	avg_log2FC	pct.1	pct.2	p_val_adj
Gm42418	2.45422e-72	-3.42092	0.507	0.949	5.13915e-68
Cmss1	2.47068e-25	1.10316	0.272	0.032	5.17361e-21
Gm35188	5.83026e-23	1.47931	0.674	0.458	1.22086e-18
Calm2	2.91229e-18	-3.14594	0.039	0.244	6.09834e-14
Lysmd4	3.22159e-18	1.35343	0.642	0.407	6.74601e-14
Oxr1	3.54033e-17	-1.6729	0.186	0.449	7.41346e-13
Malat1	2.01992e-16	0.50051	1	0.994	4.2297e-12
Gm46367	5.232e-16	1.68313	0.498	0.247	1.09558e-11
Gm16337	8.8181e-16	1.56741	0.522	0.304	1.84651e-11
Kif5b	2.21287e-15	-3.21031	0.037	0.202	4.63375e-11
Tiam1	1.5221e-14	-2.59217	0.064	0.256	3.18727e-10
Cabin1	4.6649e-14	-4.54664	0.012	0.147	9.7683e-10
Insyn2b	5.81112e-14	1.66028	0.458	0.202	1.21685e-09
Cdk8	1.13634e-13	2.42224	0.154	0.013	2.37949e-09
Leng8	1.59146e-13	-4.84518	0.01	0.138	3.33252e-09
Flnb	5.12715e-13	-6.13344	0.002	0.119	1.07363e-08
Synj1	5.89063e-13	-4.14995	0.007	0.138	1.2335e-08
Celf2	8.98161e-13	-1.14409	0.348	0.516	1.88075e-08
Cdkal1	1.0287e-12	-1.56296	0.162	0.314	2.15409e-08
Msi2	1.21256e-12	-1.49449	0.176	0.385	2.53909e-08
Ube2k	1.53454e-12	-2.24517	0.088	0.247	3.21334e-08
Dcaf8	1.86738e-12	-2.86974	0.054	0.179	3.91029e-08
Ywhah	2.69484e-12	-3.33848	0.027	0.151	5.643e-08
Fgd4	3.30443e-12	-3.31725	0.025	0.163	6.91947e-08
Lemd3	3.5235e-12	-3.94601	0.017	0.141	7.3782e-08
Ncl	3.85981e-12	-2.1202	0.01	0.109	8.08245e-08
Usp50	4.95667e-12	1.73813	0.375	0.147	1.03793e-07
Galnt1	6.14511e-12	-3.04924	0.042	0.157	1.28679e-07
Gm34408	6.81115e-12	2.31345	0.257	0.064	1.42625e-07
Ddx17	7.13824e-12	-1.09488	0.319	0.494	1.49475e-07
Atp6v0c	1.22926e-11	9.48525	0.098	0	2.57406e-07
Kdm1a	1.47394e-11	-4.84127	0.01	0.115	3.08642e-07
Ppp2r2a	1.53787e-11	-3.09725	0.012	0.138	3.22029e-07
Ppp4r3b	1.6305e-11	-1.94104	0.088	0.17	3.41427e-07
Zmynd8	1.70401e-11	-2.06155	0.093	0.237	3.56819e-07
Mib1	1.92205e-11	-2.73078	0.037	0.176	4.02477e-07
Wnk1	2.13966e-11	0.837336	0.733	0.564	4.48044e-07
Arap2	2.25442e-11	-4.05135	0.002	0.099	4.72076e-07
Aak1	2.5347e-11	-2.4417	0.047	0.202	5.30767e-07
Dhx36	2.72786e-11	-3.08746	0.017	0.151	5.71214e-07
Trak1	2.79896e-11	-3.15532	0.027	0.157	5.86101e-07
Ranbp2	2.88953e-11	-3.50208	0.02	0.144	6.05068e-07
Arfgef2	3.13288e-11	-4.15434	0.012	0.125	6.56026e-07
5031425E22Rik	3.16851e-11	-3.12844	0.032	0.16	6.63485e-07
Top2b	3.9799e-11	-3.05652	0.032	0.147	8.33391e-07
Pygb	4.42593e-11	-8.44337	0	0.083	9.2679e-07
Rbm10	4.42593e-11	-8.37927	0	0.083	9.2679e-07
Khdrbs3	4.42593e-11	-8.27753	0	0.083	9.2679e-07
Ktn1	4.43818e-11	-1.66139	0.118	0.308	9.29354e-07
Nr6a1	4.47798e-11	1.09812	0.574	0.369	9.37688e-07
Cacna1d	4.77021e-11	-1.30412	0.196	0.308	9.98882e-07
Mctp1	4.96005e-11	-1.3098	0.208	0.388	1.03863e-06
Dock7	6.1359e-11	-2.67329	0.034	0.176	1.28486e-06
Csde1	6.72299e-11	-2.70988	0.032	0.173	1.40779e-06
Adamts17	1.08852e-10	-8.44525	0	0.08	2.27935e-06
Rab6b	1.08852e-10	-8.06292	0	0.08	2.27935e-06
Mosmo	1.11033e-10	-4.29338	0.01	0.115	2.32504e-06
Bmpr2	1.38527e-10	-1.28892	0.179	0.272	2.90075e-06
Rbm6	1.69366e-10	-1.27149	0.194	0.304	3.54652e-06
Serbp1	1.71175e-10	-3.76625	0.015	0.131	3.58441e-06
Abcc5	1.9142e-10	-1.28714	0.176	0.256	4.00832e-06
Gm47431	2.73988e-10	8.3203	0.086	0	5.7373e-06
Chd4	2.77152e-10	-3.56747	0.01	0.122	5.80357e-06
Adcy9	2.83399e-10	-1.97	0.083	0.205	5.93438e-06
Spire1	3.0874e-10	-1.28156	0.152	0.228	6.46502e-06
Plekha1	4.48336e-10	-3.08794	0.034	0.138	9.38815e-06
Hexb	4.91352e-10	0.814164	0.784	0.651	1.02889e-05
Rmdn1	5.08993e-10	-3.47607	0.015	0.131	1.06583e-05
Amfr	5.69794e-10	-5.24926	0.005	0.096	1.19315e-05
Aig1	5.76172e-10	-1.71377	0.14	0.263	1.2065e-05
Klhdc10	6.49746e-10	-4.27168	0.01	0.112	1.36057e-05
Prrc2c	6.5644e-10	-1.43438	0.142	0.308	1.37458e-05
Morf4l1	6.69655e-10	-2.40231	0.027	0.16	1.40226e-05
Gm32036	7.33814e-10	1.2048	0.495	0.301	1.53661e-05
Atxn2l	7.35529e-10	-4.61603	0.007	0.106	1.5402e-05
Tmsb4x	8.58257e-10	0.965503	0.637	0.423	1.79719e-05
Anp32a	8.5982e-10	-3.81018	0.015	0.112	1.80046e-05
Snrnp70	8.67951e-10	-0.994285	0.314	0.458	1.81749e-05
Fat3	8.74806e-10	-1.09188	0.333	0.51	1.83184e-05
Gnas	9.238e-10	-1.67522	0.069	0.237	1.93444e-05
Cnot10	9.31118e-10	-5.97048	0.002	0.09	1.94976e-05
Ddhd2	9.9413e-10	-3.37443	0.015	0.122	2.08171e-05
Lnpep	1.09655e-09	-1.01359	0.211	0.25	2.29618e-05
Camk2g	1.10514e-09	-3.88858	0.012	0.109	2.31416e-05
Zfp532	1.16433e-09	-2.16504	0.066	0.208	2.43811e-05
Oprm1	1.20826e-09	3.77798	0.13	0.013	2.5301e-05
Prkce	1.31597e-09	-1.71407	0.12	0.301	2.75565e-05
Coq2	1.47517e-09	-3.64851	0.015	0.119	3.08901e-05
Mfhas1	1.53878e-09	-4.18052	0.005	0.099	3.22221e-05
Apopt1	1.60548e-09	-8.51091	0	0.071	3.36187e-05
Ssbp4	1.60548e-09	-8.11434	0	0.071	3.36187e-05
Rnf11	1.60548e-09	-8.28939	0	0.071	3.36187e-05
Luc7l3	1.84246e-09	-1.63982	0.081	0.253	3.85812e-05
Gm2245	1.97755e-09	1.52808	0.36	0.189	4.14099e-05
Mgll	2.01801e-09	-2.32069	0.056	0.199	4.22572e-05
Ralgps2	2.03959e-09	-4.66985	0.005	0.096	4.27091e-05
Tnrc6b	2.25868e-09	-0.897097	0.377	0.538	4.72967e-05
Lrrc4	2.30002e-09	1.63551	0.279	0.096	4.81625e-05
Dnm1l	2.37544e-09	-3.61514	0.007	0.106	4.97418e-05
4930444A19Rik	2.49147e-09	1.43305	0.404	0.205	5.21714e-05
Pcmtd2	2.58583e-09	-3.51439	0.015	0.115	5.41473e-05
Herc1	2.82701e-09	-1.24148	0.179	0.304	5.91977e-05
Atxn10	3.12758e-09	-2.08153	0.061	0.186	6.54915e-05
Abr	3.7815e-09	-1.55432	0.11	0.279	7.91846e-05
Atp6v1b2	3.92687e-09	-8.24172	0	0.067	8.22287e-05
Ap2a1	3.92687e-09	-8.04849	0	0.067	8.22287e-05
Rpl5	3.92687e-09	-8.04297	0	0.067	8.22287e-05
Arf1	3.92687e-09	-8.44174	0	0.067	8.22287e-05
Cryzl1	3.92687e-09	-7.98835	0	0.067	8.22287e-05
Ankrd13c	3.96397e-09	-3.91002	0.015	0.103	8.30055e-05
Bcas3	4.1056e-09	-1.38581	0.164	0.272	8.59712e-05
Ewsr1	4.30097e-09	-1.2567	0.15	0.228	9.00623e-05
Foxk2	4.35028e-09	-3.21409	0.025	0.122	9.10949e-05
Atp5c1	4.76114e-09	-4.06582	0.01	0.103	9.96982e-05
Nrp2	4.91045e-09	-2.06254	0.091	0.176	0.000102825
Virma	5.09224e-09	-3.18302	0.017	0.125	0.000106632
Fam133b	5.20807e-09	-3.73439	0.007	0.103	0.000109057
Reps1	5.5773e-09	-2.6395	0.012	0.112	0.000116789
Washc2	5.93653e-09	-3.75026	0.017	0.106	0.000124311
Nsd2	6.33454e-09	-2.90486	0.025	0.135	0.000132645
Dclk2	7.46782e-09	-4.38304	0.007	0.093	0.000156376
Usp16	8.2977e-09	-4.10026	0.002	0.08	0.000173754
Ppp6r2	8.52781e-09	-2.62936	0.034	0.138	0.000178572
Ywhaz	9.20212e-09	-4.12159	0.01	0.093	0.000192692
Ddx1	9.59337e-09	-8.35263	0	0.064	0.000200885
Gm10125	9.59337e-09	-7.96401	0	0.064	0.000200885
Esrra	9.59337e-09	-8.22891	0	0.064	0.000200885
Cdc40	9.59337e-09	-7.83445	0	0.064	0.000200885
Kcnq1ot1	1.06589e-08	-3.50513	0.025	0.131	0.000223197
Setdb1	1.10148e-08	-2.21322	0.061	0.135	0.000230649
Polb	1.1736e-08	-3.81789	0.007	0.099	0.000245752
Luzp1	1.18722e-08	-5.51092	0.002	0.08	0.000248605
Gm26936	1.20973e-08	2.55272	0.167	0.035	0.000253316
Cul4a	1.24196e-08	-5.17221	0.005	0.087	0.000260067
Dym	1.26523e-08	-1.64331	0.13	0.247	0.000264939
Slc6a6	1.29439e-08	-2.37405	0.027	0.147	0.000271046
Mga	1.38671e-08	-2.05703	0.064	0.186	0.000290377
AU040320	1.47583e-08	-2.50867	0.042	0.147	0.00030904
Naa35	1.63017e-08	-2.34956	0.051	0.16	0.000341357
Ptk2b	1.63629e-08	-1.99777	0.059	0.192	0.00034264
Nfat5	1.65671e-08	-1.33253	0.108	0.282	0.000346915
Gm41764	1.69602e-08	1.91016	0.252	0.096	0.000355147
Dnajb6	1.83371e-08	-1.6175	0.113	0.205	0.000383979
Trappc9	2.11719e-08	-1.30763	0.176	0.304	0.00044334
Dctn4	2.15418e-08	-4.2471	0.01	0.099	0.000451086
Ttc3	2.24597e-08	-3.14218	0.02	0.122	0.000470305
Trim33	2.3332e-08	-2.07861	0.056	0.151	0.000488572
Timm44	2.34108e-08	-7.75767	0	0.061	0.000490222
Arf3	2.34108e-08	-8.02495	0	0.061	0.000490222
Hspa14	2.34108e-08	-8.04926	0	0.061	0.000490222
Nfyc	2.38497e-08	-3.54183	0.017	0.106	0.000499412
Stx18	2.38655e-08	-3.01103	0.025	0.122	0.000499744
Ddx46	2.41293e-08	-2.29986	0.027	0.144	0.000505267
Atp6v0a1	2.47437e-08	-1.14469	0.196	0.285	0.000518134
Csnk1a1	2.70902e-08	-1.70596	0.074	0.221	0.000567268
Gphn	2.80868e-08	2.07081	0.103	0.013	0.000588137
Kansl1l	2.83837e-08	-1.32699	0.186	0.327	0.000594355
Fgfr2	3.01848e-08	1.89906	0.147	0.029	0.000632071
Pbx1	3.02182e-08	-2.46311	0.047	0.141	0.000632769
Abl2	3.08357e-08	-2.19047	0.051	0.163	0.0006457
Rb1	3.12547e-08	-1.05004	0.184	0.24	0.000654473
Vps8	3.13574e-08	-1.81857	0.081	0.183	0.000656623
Rsrc2	3.20009e-08	-1.52403	0.125	0.237	0.000670098
Dlgap4	3.56559e-08	-3.39324	0.012	0.106	0.000746634
Pikfyve	3.73413e-08	-2.9525	0.02	0.122	0.000781926
Amn1	3.8681e-08	-4.36658	0.007	0.09	0.000809979
Pard3bos1	4.04189e-08	2.10084	0.199	0.058	0.000846371
Rad21	4.08278e-08	2.30249	0.069	0.003	0.000854934
Papola	4.24011e-08	-1.19378	0.181	0.279	0.000887879
Emsy	4.3045e-08	-3.29253	0.015	0.109	0.000901362
Zfp106	4.32645e-08	-0.782177	0.157	0.157	0.000905958
Brd9	4.48747e-08	-5.07467	0.005	0.08	0.000939676
Eif4g2	4.81903e-08	-2.53424	0.025	0.131	0.0010091
Pdss2	4.85063e-08	-1.03015	0.12	0.154	0.00101572
5031439G07Rik	5.04586e-08	-2.75209	0.027	0.135	0.0010566
Stk3	5.35912e-08	-1.38957	0.145	0.26	0.0011222
Xlr5a	5.40566e-08	-5.57739	0.002	0.074	0.00113194
Akap11	5.70724e-08	-7.47432	0	0.058	0.0011951
Vipas39	5.70724e-08	-7.77423	0	0.058	0.0011951
Dusp3	5.70724e-08	-8.20714	0	0.058	0.0011951
Wdsub1	5.70724e-08	-7.93602	0	0.058	0.0011951
Zfp983	5.70724e-08	-7.85287	0	0.058	0.0011951
Kdm4b	5.70724e-08	-7.62526	0	0.058	0.0011951
Htt	5.80519e-08	-1.8567	0.066	0.186	0.00121561
Rb1cc1	5.87713e-08	-1.70981	0.091	0.179	0.00123067
Trappc10	5.98759e-08	-4.14488	0.015	0.09	0.0012538
Cnot4	6.25859e-08	-1.03608	0.201	0.279	0.00131055
Birc6	6.88433e-08	-1.16722	0.179	0.308	0.00144158
Gm4876	6.91665e-08	7.71601	0.064	0	0.00144835
Zfp207	6.96446e-08	-1.97738	0.056	0.154	0.00145836
Ube4b	7.4023e-08	-2.42642	0.034	0.144	0.00155004
Dnaja1	7.41128e-08	-3.33623	0.002	0.067	0.00155192
Mecp2	7.49773e-08	-2.10462	0.061	0.179	0.00157003
Fars2	8.57078e-08	-1.25374	0.14	0.231	0.00179472
Large1	8.61742e-08	-0.597609	0.539	0.705	0.00180449
Eif5	8.9423e-08	-2.96708	0.02	0.112	0.00187252
Cntln	9.05399e-08	-5.21203	0.002	0.074	0.00189591
5330438D12Rik	9.18446e-08	1.1578	0.414	0.256	0.00192323
1110059E24Rik	9.81567e-08	-4.12356	0.007	0.09	0.0020554
Ywhab	9.96843e-08	-3.90036	0.002	0.071	0.00208739
Hdac5	1.00692e-07	-4.44319	0.01	0.087	0.00210848
Atp9b	1.10458e-07	-1.52392	0.118	0.266	0.00231299
Adap2os	1.15584e-07	0.900798	0.551	0.385	0.00242033
Cul3	1.32925e-07	-1.9199	0.039	0.16	0.00278345
St13	1.38631e-07	-2.58888	0.01	0.093	0.00290294
Ctnnb1	1.39012e-07	-7.61056	0	0.054	0.00291092
Sugp2	1.39012e-07	-7.59785	0	0.054	0.00291092
Sdf4	1.39012e-07	-7.82457	0	0.054	0.00291092
Gm15478	1.39012e-07	-8.03802	0	0.054	0.00291092
Slc25a28	1.39012e-07	-7.83263	0	0.054	0.00291092
Arnt	1.40972e-07	-1.15453	0.108	0.131	0.00295196
Gon4l	1.46376e-07	-3.12631	0.01	0.096	0.00306512
Smarcc2	1.47187e-07	-2.30768	0.051	0.151	0.0030821
Psmd12	1.47446e-07	-2.56662	0.005	0.071	0.00308753
Atrx	1.58237e-07	-0.970779	0.25	0.353	0.00331348
Ier3ip1	1.6396e-07	-5.52137	0.002	0.071	0.00343332
Ubr1	1.68349e-07	-2.17296	0.054	0.138	0.00352523
Desi2	1.69002e-07	-2.45126	0.037	0.125	0.00353891
Osbpl2	1.69409e-07	-3.3772	0.012	0.099	0.00354743
Tle4	1.72295e-07	-0.575189	0.245	0.24	0.00360785
Pkd1	1.74606e-07	-1.9118	0.066	0.141	0.00365625
Rybp	1.78384e-07	-2.2464	0.054	0.138	0.00373536
Ankib1	1.79158e-07	-2.54906	0.029	0.119	0.00375158
Kidins220	1.81501e-07	-2.82987	0.02	0.115	0.00380062
Ndfip1	1.83398e-07	-3.73468	0.01	0.09	0.00384035
Hs2st1	1.84611e-07	-2.06873	0.051	0.163	0.00386576
Nudcd3	1.9576e-07	-1.5995	0.081	0.176	0.00409922
Tlk2	1.97518e-07	-2.49986	0.027	0.131	0.00413602
Lars	2.01977e-07	-1.75016	0.078	0.17	0.00422939
Clec16a	2.13906e-07	-1.97488	0.069	0.16	0.00447919
Sf3b1	2.2114e-07	-0.809881	0.328	0.407	0.00463067
Ppp2r5c	2.23501e-07	-1.21488	0.167	0.253	0.00468012
Larp4	2.29238e-07	-2.73098	0.034	0.115	0.00480025
Hint1	2.34522e-07	8.60991	0.059	0	0.00491089
Slamf6	2.34522e-07	7.40639	0.059	0	0.00491089
Baiap2l1	2.34522e-07	7.43473	0.059	0	0.00491089
N4bp2l2	2.42071e-07	-2.26104	0.037	0.125	0.00506896
Gm50035	2.42076e-07	1.16346	0.402	0.221	0.00506906
Ggnbp2	2.45336e-07	-2.19013	0.044	0.157	0.00513733
Cdc42bpb	2.46093e-07	-3.09837	0.022	0.093	0.00515319
Cspp1	2.47289e-07	-3.20807	0.017	0.099	0.00517824
1700054A03Rik	2.48063e-07	3.11889	0.071	0.003	0.00519444
Trim24	2.51647e-07	-2.86176	0.012	0.099	0.00526948
Efcab14	2.54656e-07	-4.67775	0.002	0.071	0.0053325
Nfx1	2.6106e-07	-2.3829	0.039	0.125	0.0054666
Mcu	2.69235e-07	-4.12979	0.01	0.08	0.00563778
Rprd1a	2.74977e-07	-2.92429	0.022	0.109	0.00575802
Tnpo3	2.76131e-07	-1.62091	0.1	0.176	0.00578219
Serinc3	2.89334e-07	0.851157	0.569	0.404	0.00605865
H3f3a	2.93782e-07	-2.89461	0.01	0.093	0.00615179
Iqsec2	2.97192e-07	-1.73194	0.074	0.17	0.0062232
Atg16l1	2.97883e-07	-2.25594	0.044	0.112	0.00623767
Eif5b	3.08187e-07	-1.86281	0.056	0.17	0.00645343
Cnnm2	3.09803e-07	-2.99524	0.012	0.099	0.00648728
Pnn	3.10544e-07	-0.542596	0.066	0.151	0.00650279
Spen	3.14515e-07	-2.86113	0.01	0.093	0.00658594
Pcnp	3.15603e-07	-3.17192	0.012	0.096	0.00660874
Kansl3	3.36028e-07	-4.26386	0.005	0.077	0.00703642
Ndufa10	3.38343e-07	-7.58178	0	0.051	0.0070849
Zcchc9	3.38343e-07	-7.72336	0	0.051	0.0070849
Grina	3.38343e-07	-7.41662	0	0.051	0.0070849
Ankrd40	3.38343e-07	-7.79573	0	0.051	0.0070849
Retreg3	3.38343e-07	-7.87631	0	0.051	0.0070849
Ppp1r7	3.38343e-07	-7.82194	0	0.051	0.0070849
Ckb	3.38343e-07	-7.31307	0	0.051	0.0070849
Elp2	3.38343e-07	-7.64557	0	0.051	0.0070849
Ccs	3.38343e-07	-8.13577	0	0.051	0.0070849
Mrps5	3.38343e-07	-7.99408	0	0.051	0.0070849
Rnf19a	3.38343e-07	-7.55633	0	0.051	0.0070849
Brd2	3.38343e-07	-7.67751	0	0.051	0.0070849
Ubl5	3.38343e-07	-7.72967	0	0.051	0.0070849
Inpp5a	3.40836e-07	-5.42776	0.002	0.067	0.00713711
Efr3a	3.48894e-07	-2.6493	0.027	0.106	0.00730584
Dnajb14	3.51657e-07	-3.57386	0.02	0.103	0.00736371
Gpatch8	3.69462e-07	-1.62285	0.059	0.189	0.00773653
Ctnnbl1	3.75981e-07	-5.25281	0.002	0.067	0.00787304
Xpo7	3.89304e-07	-1.57544	0.083	0.17	0.00815202
Mtch1	4.03831e-07	-4.1335	0.002	0.067	0.00845623
Hook3	4.0852e-07	-1.86139	0.059	0.163	0.0085544
Aknaos	4.31472e-07	7.52519	0.056	0	0.00903503
Ywhae	4.36149e-07	0.316984	0.125	0.179	0.00913295
Usp2	4.43514e-07	-5.93672	0.002	0.064	0.00928717
Slc23a2	4.5378e-07	-1.33594	0.098	0.151	0.00950215
Lrch3	4.62707e-07	-1.12841	0.174	0.279	0.00968909
Gpr183	4.6315e-07	1.43126	0.191	0.061	0.00969836
Mau2	4.68761e-07	-1.62805	0.069	0.096	0.00981585
Nup153	5.19619e-07	-4.34511	0.005	0.074	0.0108808
Sucla2	5.21123e-07	-5.8573	0.002	0.064	0.0109123
Gm50306	5.27702e-07	3.48402	0.086	0.006	0.0110501
Fbxo11	5.30857e-07	-1.03798	0.203	0.311	0.0111161
Mapre2	5.37765e-07	-3.16029	0.007	0.083	0.0112608
Ank	5.39689e-07	-1.77278	0.061	0.179	0.0113011
Cacnb4	5.39948e-07	-3.54133	0.01	0.09	0.0113065
Cep162	5.48344e-07	-4.38026	0.007	0.077	0.0114823
Nup214	5.7259e-07	-1.39888	0.076	0.112	0.01199
Spag9	6.14009e-07	-1.54767	0.083	0.208	0.0128573
Far1	6.15659e-07	-2.22922	0.034	0.141	0.0128919
Vps41	6.17548e-07	-1.82662	0.064	0.147	0.0129315
5530601H04Rik	6.24429e-07	-4.51048	0.005	0.074	0.0130755
Tg	6.3071e-07	1.45601	0.223	0.08	0.0132071
R3hdm2	6.30992e-07	-0.82619	0.201	0.231	0.013213
Huwe1	6.34734e-07	-1.08043	0.174	0.263	0.0132913
Psma3	6.49868e-07	-3.038	0.012	0.096	0.0136082
Tnrc6a	6.66011e-07	-1.30817	0.13	0.244	0.0139463
Cmpk1	6.70542e-07	-5.3249	0.002	0.064	0.0140412
Dicer1	6.8781e-07	-2.16287	0.047	0.125	0.0144027
Mtor	6.94995e-07	-3.24658	0.015	0.09	0.0145532
Clasp1	7.21806e-07	-2.53641	0.025	0.115	0.0151146
Man2a2	7.27728e-07	-3.85372	0.002	0.064	0.0152386
Dennd1a	7.44136e-07	-0.838201	0.23	0.407	0.0155822
Dtx3l	7.93421e-07	7.61444	0.054	0	0.0166142
D130040H23Rik	8.03134e-07	-5.57491	0.002	0.061	0.0168176
Cyb5b	8.11951e-07	-3.95104	0.002	0.064	0.0170023
Mapk8ip3	8.15942e-07	-2.65175	0.025	0.106	0.0170858
Gnl2	8.23014e-07	-7.28229	0	0.048	0.0172339
Nol11	8.23014e-07	-7.90634	0	0.048	0.0172339
Ppp3r1	8.23014e-07	-7.13711	0	0.048	0.0172339
Pfdn5	8.23014e-07	-7.74252	0	0.048	0.0172339
Mlh1	8.23014e-07	-7.90589	0	0.048	0.0172339
Hhat	8.23014e-07	-7.81611	0	0.048	0.0172339
Snph	8.23014e-07	-7.44245	0	0.048	0.0172339
Erlec1	8.23014e-07	-7.46659	0	0.048	0.0172339
Aco2	8.23014e-07	-7.12717	0	0.048	0.0172339
Cs	8.23014e-07	-7.68782	0	0.048	0.0172339
Dnajb4	8.23014e-07	-7.3144	0	0.048	0.0172339
Srsf5	8.47227e-07	-0.758326	0.402	0.494	0.0177409
Ccnl2	8.58473e-07	-1.75611	0.049	0.167	0.0179764
Dennd1b	8.77637e-07	-1.34992	0.123	0.205	0.0183777
Ddx39b	8.86929e-07	-1.33205	0.108	0.167	0.0185723
Rab3gap2	9.54445e-07	-2.27962	0.044	0.115	0.0199861
Fam168a	9.61927e-07	-1.2834	0.098	0.237	0.0201427
Gtf2i	9.87582e-07	-1.09649	0.176	0.272	0.02068
Mark3	9.99456e-07	-1.18293	0.137	0.228	0.0209286
Raf1	1.03493e-06	-1.47933	0.093	0.167	0.0216714
Tsix	1.04916e-06	0.927545	0.439	0.276	0.0219693
Cul5	1.05109e-06	-1.98031	0.051	0.128	0.0220099
Cdk7	1.05771e-06	-5.58175	0.002	0.061	0.0221484
Ppfia1	1.06072e-06	-2.09616	0.047	0.103	0.0222116
Rmnd5a	1.07207e-06	-2.08299	0.049	0.125	0.0224492
Zdhhc20	1.13064e-06	-1.3368	0.132	0.224	0.0236756
Magi3	1.14591e-06	-3.84923	0.01	0.08	0.0239954
Chchd3	1.14819e-06	-1.75046	0.071	0.189	0.0240431
4632427E13Rik	1.15998e-06	-1.66834	0.081	0.157	0.0242899
Kmt2a	1.19344e-06	-2.38439	0.02	0.109	0.0249907
Tcf25	1.20698e-06	-1.18416	0.142	0.269	0.0252741
9130019P16Rik	1.21147e-06	2.13056	0.14	0.032	0.0253682
Chuk	1.22225e-06	-2.99194	0.012	0.09	0.025594
Mapk1	1.22807e-06	-2.23133	0.042	0.131	0.0257157
Kat6b	1.23873e-06	-3.88909	0.007	0.077	0.025939
Papolg	1.33515e-06	-4.78049	0.002	0.064	0.027958
Herpud2	1.33863e-06	-3.34026	0.017	0.083	0.0280309
Anapc4	1.33991e-06	-4.3913	0.01	0.08	0.0280577
Zfp451	1.35768e-06	-3.23613	0.015	0.087	0.0284299
Cpne1	1.39413e-06	-2.03393	0.032	0.135	0.0291932
Chmp4b	1.40815e-06	-4.194	0.007	0.071	0.0294867
Taok1	1.41836e-06	-0.964434	0.203	0.292	0.0297004
Pccb	1.58057e-06	-5.66414	0.002	0.058	0.0330971
Fam168b	1.59626e-06	-1.89353	0.059	0.115	0.0334257
Kif3b	1.60624e-06	-2.083	0.056	0.128	0.0336346
Camta2	1.66952e-06	-4.05375	0.007	0.074	0.0349597
Abca3	1.72713e-06	-1.88836	0.056	0.115	0.0361662
Mon2	1.74033e-06	-1.57987	0.061	0.167	0.0364425
Srsf2	1.84978e-06	-1.97723	0.051	0.144	0.0387345
Sdcbp	1.85324e-06	-0.807061	0.108	0.106	0.0388068
L3mbtl3	1.87768e-06	-4.65761	0.005	0.067	0.0393186
Prdm10	1.90294e-06	-3.30944	0.017	0.09	0.0398476
Papss1	1.96602e-06	-1.69984	0.061	0.096	0.0411684
Pcsk7	1.96612e-06	-3.81189	0.01	0.074	0.0411705
Gapvd1	1.97099e-06	-0.984788	0.176	0.228	0.0412725
Ehmt2	1.98534e-06	-4.22226	0.007	0.074	0.0415729
Dstn	1.99058e-06	-5.55686	0.002	0.058	0.0416827
Atp13a2	2.00118e-06	-7.33035	0	0.045	0.0419048
Sin3b	2.00118e-06	-7.65719	0	0.045	0.0419048
Klhdc3	2.00118e-06	-8.03045	0	0.045	0.0419048
Clpb	2.00118e-06	-7.48123	0	0.045	0.0419048
Tmem165	2.00118e-06	-7.27412	0	0.045	0.0419048
Usp46	2.00118e-06	-7.45085	0	0.045	0.0419048
Chmp5	2.00118e-06	-7.95624	0	0.045	0.0419048
Rbm14	2.00118e-06	-7.80541	0	0.045	0.0419048
Tatdn1	2.00118e-06	-7.33395	0	0.045	0.0419048
Sgta	2.00118e-06	-7.3446	0	0.045	0.0419048
Cdc37	2.00118e-06	-7.47631	0	0.045	0.0419048
Sms	2.00118e-06	-7.193	0	0.045	0.0419048
Pdhx	2.00118e-06	-7.35313	0	0.045	0.0419048
Actr10	2.00118e-06	-7.41351	0	0.045	0.0419048
Afg3l2	2.00118e-06	-7.49151	0	0.045	0.0419048
Tmtc4	2.00118e-06	-7.99458	0	0.045	0.0419048
Coq8b	2.00118e-06	-7.5656	0	0.045	0.0419048
Wdr61	2.00118e-06	-7.42979	0	0.045	0.0419048
2024-09-06	2.00118e-06	-7.64583	0	0.045	0.0419048
Il27	2.00118e-06	-7.76945	0	0.045	0.0419048
Rpl4	2.00118e-06	-7.71691	0	0.045	0.0419048
Cadm2	2.00118e-06	-9.3473	0	0.045	0.0419048
Arfgap2	2.00579e-06	-4.94885	0.005	0.061	0.0420013
Csmd3	2.04447e-06	0.288519	0.973	0.984	0.0428113
Mkln1	2.05574e-06	-0.58519	0.368	0.394	0.0430472
4931422A03Rik	2.0746e-06	1.77615	0.196	0.071	0.0434421
Rbm28	2.09764e-06	-3.06661	0.02	0.09	0.0439245
Kctd12	2.12013e-06	1.58073	0.245	0.112	0.0443955
Ppp6r3	2.16012e-06	-1.50882	0.103	0.192	0.0452328
Mcc	2.16926e-06	-4.4068	0.005	0.067	0.0454244
Brwd1	2.19872e-06	-1.86448	0.064	0.179	0.0460412
Ptpra	2.2226e-06	-0.893225	0.26	0.346	0.0465413
Dync1i2	2.22719e-06	-2.20002	0.034	0.128	0.0466374
Gm40841	2.23891e-06	-5.89133	0.002	0.058	0.0468827
Fyttd1	2.24797e-06	-2.27061	0.037	0.135	0.0470724
Scamp1	2.2724e-06	-2.23799	0.034	0.119	0.047584
Wdpcp	2.38527e-06	-3.46373	0.01	0.08	0.0499476
Sec14l1	2.41078e-06	-1.98914	0.061	0.128	0.0504817
Xrn1	2.43829e-06	-0.971798	0.184	0.247	0.0510579
Smim14	2.44396e-06	-2.39611	0.025	0.112	0.0511765
Xist	2.46414e-06	0.402884	0.897	0.814	0.0515991
Sparc	2.52928e-06	1.03881	0.375	0.218	0.0529632
Tram1	2.60595e-06	2.58444	0.127	0.029	0.0545687
Mier1	2.65318e-06	-0.871473	0.11	0.131	0.0555577
Pabpn1	2.65742e-06	-3.49872	0.007	0.077	0.0556464
Hnrnph3	2.67277e-06	-3.29207	0.007	0.077	0.0559679
Batf3	2.67957e-06	7.70837	0.049	0	0.0561102
C1qc	2.67957e-06	6.74791	0.049	0	0.0561102
Gpr165	2.67957e-06	7.71989	0.049	0	0.0561102
Zfp160	2.68843e-06	-2.73918	0.007	0.074	0.0562957
Grk3	2.7189e-06	-1.84786	0.054	0.103	0.0569338
Wdr33	2.78817e-06	-1.33861	0.11	0.199	0.0583842
BC005537	2.80477e-06	-2.28464	0.032	0.103	0.058732
Mrtfa	2.86328e-06	-1.16039	0.174	0.247	0.059957
Hnrnpu	2.94099e-06	-1.88738	0.056	0.167	0.0615844
Dctn2	3.05884e-06	-4.34746	0.005	0.067	0.0640521
Srrm1	3.07986e-06	-1.054	0.15	0.231	0.0644922
Mir99ahg	3.14368e-06	0.346165	0.939	0.856	0.0658287
Vti1b	3.26447e-06	-2.952	0.017	0.093	0.0683581
Fam120a	3.28577e-06	-1.18979	0.096	0.138	0.068804
Xpo1	3.34035e-06	-3.10529	0.005	0.067	0.069947
Arntl	3.52054e-06	-3.01385	0.02	0.064	0.0737202
Rnf130	3.66656e-06	-1.12603	0.164	0.228	0.0767778
Gm47167	3.72128e-06	1.80356	0.162	0.048	0.0779235
Helz	3.74963e-06	-1.19462	0.145	0.247	0.0785173
Ago2	3.81518e-06	-2.55611	0.027	0.087	0.0798899
Pkn2	3.838e-06	-1.59761	0.088	0.183	0.0803678
Itpk1	3.853e-06	-3.66987	0.01	0.077	0.0806819
Orc4	3.89853e-06	-2.65093	0.02	0.103	0.0816352
Rars2	3.92406e-06	-4.0172	0.007	0.071	0.0821699
Rfc1	4.05495e-06	-1.98224	0.044	0.106	0.0849106
Clip1	4.09218e-06	-0.960897	0.147	0.192	0.0856902
Azin1	4.29753e-06	-4.58593	0.005	0.064	0.0899903
Rnf216	4.30683e-06	0.612221	0.681	0.58	0.090185
Caap1	4.3156e-06	-2.95986	0.02	0.08	0.0903687
Hnrnpm	4.42829e-06	-0.65018	0.211	0.212	0.0927285
Thoc7	4.47592e-06	-5.18855	0.002	0.058	0.0937257
Tspan7	4.68705e-06	-1.93568	0.049	0.151	0.0981468
Prkag1	4.69978e-06	-4.6219	0.005	0.061	0.0984134
Parp2	4.83608e-06	-4.22359	0.007	0.071	0.101268
Cpeb4	4.86515e-06	-7.15292	0	0.042	0.101876
Mpv17l	4.86515e-06	-7.1155	0	0.042	0.101876
Tkt	4.86515e-06	-7.1784	0	0.042	0.101876
Aamp	4.86515e-06	-7.80545	0	0.042	0.101876
Eif2s3x	4.86515e-06	-7.34182	0	0.042	0.101876
Selenok	4.86515e-06	-7.50416	0	0.042	0.101876
Atp6v1d	4.86515e-06	-7.39581	0	0.042	0.101876
Ak2	4.86515e-06	-7.7706	0	0.042	0.101876
Tmem80	4.86515e-06	-7.33297	0	0.042	0.101876
Snupn	4.86515e-06	-7.62622	0	0.042	0.101876
Emc8	4.86515e-06	-7.43802	0	0.042	0.101876
Thap2	4.86515e-06	-7.19666	0	0.042	0.101876
Galnt3	4.86515e-06	-7.41766	0	0.042	0.101876
Tmem50b	4.86515e-06	-7.52452	0	0.042	0.101876
Dzip3	4.86515e-06	-7.29252	0	0.042	0.101876
Ogt	4.88321e-06	-1.04779	0.15	0.256	0.102254
Osbpl3	4.94236e-06	-4.49757	0.005	0.064	0.103493
Dhx32	4.98658e-06	-5.20436	0.002	0.058	0.104419
Pak1	4.99133e-06	-1.65811	0.083	0.147	0.104518
Cx3cr1	5.0059e-06	0.667934	0.608	0.458	0.104824
Setx	5.07453e-06	-2.81358	0.02	0.093	0.106261
Rab21	5.14476e-06	-3.46512	0.012	0.077	0.107731
Cog5	5.27221e-06	-0.684485	0.248	0.285	0.1104
Safb	5.5646e-06	-2.27677	0.042	0.119	0.116523
Supt3	5.83496e-06	-0.80076	0.147	0.167	0.122184
Cfdp1	5.96018e-06	-2.98682	0.01	0.08	0.124806
Micu1	5.97216e-06	-2.49616	0.029	0.099	0.125057
Ppm1l	6.02023e-06	-1.22717	0.206	0.301	0.126064
Pcf11	6.0393e-06	-1.69358	0.059	0.147	0.126463
Smc5	6.10172e-06	-2.73376	0.017	0.096	0.12777
Trak2	6.12004e-06	-4.90571	0.002	0.058	0.128154
Clcc1	6.21292e-06	-4.22011	0.002	0.058	0.130098
Hprt	6.25872e-06	-2.0692	0.042	0.087	0.131058
Gm26827	6.27016e-06	1.55707	0.233	0.109	0.131297
Myl12b	6.36132e-06	-1.86154	0.049	0.093	0.133206
Tmx3	6.39675e-06	-4.65865	0.002	0.058	0.133948
Sf3b2	6.40571e-06	-4.2113	0.002	0.058	0.134136
E130307A14Rik	6.41995e-06	-1.67884	0.054	0.157	0.134434
Golgb1	6.74911e-06	-2.30982	0.025	0.109	0.141326
Eif4enif1	6.90719e-06	-2.75754	0.027	0.08	0.144637
Ubp1	7.06279e-06	-2.5096	0.025	0.096	0.147895
Marcks	7.22346e-06	0.890279	0.422	0.263	0.151259
Oxct1	7.23851e-06	-1.26885	0.103	0.218	0.151574
Sirt2	7.37859e-06	-1.8836	0.012	0.074	0.154508
Lrif1	7.38445e-06	-2.52728	0.032	0.093	0.15463
Zmat5	7.45035e-06	-5.6697	0.002	0.054	0.15601
Actb	8.40851e-06	1.51856	0.172	0.103	0.176074
Mrpl1	8.48484e-06	-3.69453	0.012	0.058	0.177673
Psmd1	8.52139e-06	-1.96304	0.037	0.128	0.178438
Hnrnpl	8.84786e-06	-1.16625	0.034	0.115	0.185274
Gm15564	9.03934e-06	7.85923	0.044	0	0.189284
Ncf4	9.03934e-06	6.99879	0.044	0	0.189284
Lig4	9.03934e-06	6.91514	0.044	0	0.189284
Rps19	9.03934e-06	8.28071	0.044	0	0.189284
Gm28417	9.03934e-06	7.12229	0.044	0	0.189284
Igf2bp2	9.03934e-06	6.80178	0.044	0	0.189284
4930403D09Rik	9.03934e-06	7.19561	0.044	0	0.189284
Gm3264	9.03934e-06	6.67781	0.044	0	0.189284
Ppm1d	9.03934e-06	6.34256	0.044	0	0.189284
Snw1	9.03934e-06	6.35782	0.044	0	0.189284
Tsga10	9.03955e-06	-2.89355	0.012	0.083	0.189288
Memo1	9.07408e-06	-1.86857	0.042	0.106	0.190011
Dtnbp1	9.11885e-06	-1.69162	0.066	0.131	0.190949
Lsamp	9.21247e-06	-1.76277	0.012	0.077	0.192909
Ppia	9.45658e-06	2.485	0.056	0.029	0.198021
Numb	9.52926e-06	0.396259	0.89	0.865	0.199543
Chd6	9.82714e-06	-1.48363	0.071	0.179	0.20578
Arglu1	9.84486e-06	-0.750058	0.284	0.407	0.206151
Paxbp1	1.00364e-05	-1.68281	0.061	0.141	0.210162
Slc35b3	1.00959e-05	-4.095	0.005	0.064	0.211407
Cmtm4	1.02014e-05	-2.8824	0.025	0.074	0.213617
Ncor2	1.07102e-05	-1.8441	0.061	0.144	0.224273
Cers5	1.08415e-05	-2.10626	0.029	0.115	0.227022
Hnrnpdl	1.13081e-05	-1.50842	0.049	0.154	0.236791
Exoc5	1.14404e-05	-0.994507	0.157	0.208	0.239562
Senp6	1.16747e-05	-1.01263	0.162	0.24	0.244468
Usp3	1.16872e-05	-1.50114	0.086	0.16	0.24473
Smc3	1.1818e-05	-2.69686	0.015	0.087	0.247469
Cnot6l	1.18271e-05	-0.872819	0.152	0.179	0.24766
Rchy1	1.18292e-05	-6.96066	0	0.038	0.247704
Gabbr1	1.18292e-05	-6.82064	0	0.038	0.247704
Wdr5	1.18292e-05	-7.20532	0	0.038	0.247704
Nsun2	1.18292e-05	-7.01603	0	0.038	0.247704
Mfsd14a	1.18292e-05	-7.15502	0	0.038	0.247704
Ola1	1.18292e-05	-7.0523	0	0.038	0.247704
Bloc1s2	1.18292e-05	-7.58464	0	0.038	0.247704
Trap1	1.18292e-05	-7.52574	0	0.038	0.247704
Izumo4	1.18292e-05	-7.28966	0	0.038	0.247704
Flot1	1.18292e-05	-7.25903	0	0.038	0.247704
Ccdc171	1.18292e-05	-7.55243	0	0.038	0.247704
Usp1	1.18292e-05	-7.2391	0	0.038	0.247704
Clcn7	1.18292e-05	-7.83285	0	0.038	0.247704
Ift172	1.18292e-05	-7.44438	0	0.038	0.247704
A230056P14Rik	1.18292e-05	-7.50845	0	0.038	0.247704
Nap1l1	1.18292e-05	-7.02463	0	0.038	0.247704
Sar1a	1.18292e-05	-7.49957	0	0.038	0.247704
Txn2	1.18292e-05	-7.4156	0	0.038	0.247704
Chpt1	1.18292e-05	-6.97866	0	0.038	0.247704
Clcn4	1.18292e-05	-6.96612	0	0.038	0.247704
Stk38l	1.18292e-05	-7.84125	0	0.038	0.247704
Uxs1	1.18292e-05	-6.8828	0	0.038	0.247704
Lonrf1	1.18292e-05	-7.50153	0	0.038	0.247704
Ptchd1	1.18292e-05	-7.50335	0	0.038	0.247704
Ccdc162	1.18292e-05	-7.43233	0	0.038	0.247704
Otulin	1.20094e-05	-1.51485	0.091	0.167	0.251477
Wdr13	1.21347e-05	-4.35631	0.005	0.061	0.2541
Pou6f1	1.2173e-05	-3.61373	0.01	0.071	0.254904
Clstn1	1.21879e-05	-3.73119	0.007	0.067	0.255215
Mcph1	1.2253e-05	-2.25651	0.037	0.109	0.256577
2610507B11Rik	1.23121e-05	-3.07834	0.015	0.074	0.257816
Purb	1.23664e-05	-2.77538	0.01	0.077	0.258952
Xrcc4	1.244e-05	-1.6559	0.076	0.154	0.260493
Fam204a	1.24494e-05	-3.24135	0.007	0.071	0.26069
Fam172a	1.24814e-05	-0.593892	0.387	0.446	0.261361
Zcchc8	1.26547e-05	-1.46562	0.071	0.119	0.264989
Pitpnb	1.29632e-05	-4.78281	0.002	0.054	0.27145
Tmem106b	1.30484e-05	-4.80075	0.002	0.054	0.273233
Slc12a2	1.3324e-05	-1.37692	0.132	0.212	0.279005
2024-09-10	1.34408e-05	-4.08226	0.002	0.054	0.281451
Acbd5	1.35541e-05	-3.36061	0.017	0.077	0.283824
Inpp4a	1.35753e-05	-2.22593	0.032	0.093	0.284267
Setd2	1.3786e-05	-0.929681	0.223	0.285	0.288679
Cct6a	1.38569e-05	-4.07071	0.002	0.054	0.290163
Camsap1	1.38811e-05	-1.26551	0.1	0.144	0.29067
Snapc3	1.39434e-05	-1.95627	0.044	0.109	0.291975
Atxn7l1	1.40011e-05	-0.666048	0.26	0.279	0.293184
Actr8	1.40308e-05	-4.66078	0.005	0.058	0.293805
G3bp2	1.40915e-05	-2.92245	0.017	0.083	0.295076
Iars	1.43462e-05	-3.13669	0.02	0.067	0.300409
Bclaf1	1.43602e-05	-1.46208	0.074	0.179	0.300703
Ppp1cb	1.44168e-05	-2.48485	0.022	0.099	0.301887
Dennd6a	1.44928e-05	-1.04244	0.152	0.212	0.30348
Gak	1.45179e-05	-1.46082	0.088	0.147	0.304004
Tomm40	1.49029e-05	-5.11323	0.002	0.054	0.312066
Vps50	1.50583e-05	-1.40232	0.076	0.119	0.315321
Prpf6	1.5637e-05	-2.86456	0.017	0.074	0.327439
Phf3	1.56422e-05	-1.5441	0.047	0.147	0.327548
Kansl2	1.57856e-05	-4.23463	0.005	0.061	0.33055
Nono	1.58098e-05	2.43624	0.113	0.026	0.331058
Sort1	1.60101e-05	-1.52461	0.064	0.138	0.335251
Ctcflos	1.65995e-05	7.30769	0.042	0	0.347593
Eri3	1.66772e-05	-0.872732	0.179	0.218	0.349221
Togaram1	1.69695e-05	-1.68672	0.012	0.071	0.355341
Ate1	1.70563e-05	-2.0556	0.01	0.067	0.357158
Crlf3	1.7075e-05	0.981769	0.39	0.237	0.357551
H2afy	1.71704e-05	-2.15046	0.032	0.119	0.359549
Supt16	1.72021e-05	-0.715159	0.039	0.099	0.360213
Coro1a	1.72087e-05	2.48302	0.113	0.035	0.360349
Ino80	1.76461e-05	1.27334	0.15	0.048	0.369509
Mios	1.77361e-05	-4.82303	0.005	0.054	0.371393
Upf2	1.78249e-05	-0.689463	0.145	0.163	0.373254
Fxr2	1.79054e-05	-3.68994	0.012	0.064	0.374939
Sipa1l3	1.80178e-05	-2.94454	0.022	0.096	0.377292
Eif3a	1.83119e-05	-1.29288	0.123	0.212	0.383451
Wipi2	1.83655e-05	-3.48586	0.002	0.051	0.384573
Gfm2	1.84488e-05	0.827436	0.377	0.218	0.386318
Tmem243	1.85476e-05	1.02154	0.326	0.176	0.388387
Fam102a	1.86149e-05	-2.92321	0.002	0.048	0.389797
Ttyh3	1.87892e-05	-2.76869	0.025	0.083	0.393447
Fbxl12	1.89354e-05	-5.10682	0.005	0.054	0.396508
Gm5127	1.92225e-05	1.07195	0.093	0.026	0.40252
Foxn3	1.94428e-05	0.495904	0.814	0.728	0.407133
Nos1ap	1.96562e-05	-0.556267	0.277	0.288	0.411601
Srsf10	2.01692e-05	-2.45348	0.025	0.093	0.422343
Cep164	2.07114e-05	-3.96749	0.005	0.061	0.433696
Brd7	2.08833e-05	-0.709741	0.127	0.119	0.437296
Ube2d3	2.09571e-05	-0.80888	0.145	0.186	0.438841
Hipk2	2.09948e-05	-0.719889	0.262	0.272	0.439632
Snrnp48	2.10014e-05	-0.721221	0.093	0.087	0.439769
Fer	2.1329e-05	-1.08949	0.167	0.266	0.44663
Nmd3	2.15732e-05	-5.04812	0.002	0.051	0.451742
Ctcf	2.15919e-05	-1.21695	0.105	0.167	0.452133
Zfp827	2.19859e-05	-1.527	0.069	0.115	0.460384
Rab3gap1	2.19958e-05	-1.08852	0.145	0.208	0.460592
Eipr1	2.21396e-05	-5.30403	0.002	0.051	0.463604
Ptges3	2.29017e-05	-2.68808	0.007	0.067	0.479562
Lpgat1	2.37064e-05	-1.92758	0.039	0.125	0.496412
Dstyk	2.38172e-05	-2.71577	0.012	0.08	0.498732
Cpsf7	2.39335e-05	-1.7249	0.049	0.087	0.501167
Zfp869	2.44948e-05	-2.92998	0.005	0.058	0.512921
Zc3h7b	2.50196e-05	-5.79301	0.002	0.048	0.52391
Zfp407	2.55167e-05	-0.950153	0.225	0.311	0.53432
Mtif2	2.57015e-05	-2.97287	0.017	0.077	0.538189
Zfp26	2.57742e-05	1.7651	0.047	0.003	0.539712
Srsf7	2.58051e-05	-0.903654	0.127	0.163	0.54036
Fbxo8	2.59994e-05	-3.56187	0.012	0.061	0.544427
Uqcrc2	2.60281e-05	-4.99375	0.002	0.051	0.545029
Armt1	2.60466e-05	-3.01182	0.002	0.048	0.545416
Gm37229	2.60852e-05	1.47619	0.142	0.045	0.546224
Sp4	2.63012e-05	-1.51965	0.059	0.112	0.550747
Eef1g	2.64648e-05	-2.9722	0.007	0.067	0.554173
Rab18	2.68323e-05	-4.82664	0.002	0.051	0.561869
Ncoa2	2.71218e-05	-0.765034	0.257	0.353	0.567931
Zmynd11	2.74613e-05	-0.874771	0.152	0.215	0.575039
Arhgap5	2.74741e-05	0.545452	0.718	0.663	0.575308
Taf2	2.77237e-05	-3.58494	0.01	0.064	0.580534
H2-D1	2.78937e-05	4.14379	0.059	0.003	0.584094
Xrn2	2.80994e-05	-0.670319	0.159	0.179	0.5884
Dis3l2	2.82324e-05	-1.06538	0.123	0.183	0.591186
Gm13684	2.83549e-05	1.68542	0.15	0.048	0.593752
Agpat3	2.8369e-05	-3.12992	0.015	0.064	0.594048
Aebp2	2.83852e-05	-2.74698	0.022	0.093	0.594386
Pde4d	2.85994e-05	-1.40495	0.088	0.205	0.59887
Mcfd2	2.87752e-05	-6.97894	0	0.035	0.602553
Ciapin1	2.87752e-05	-7.51808	0	0.035	0.602553
Mrs2	2.87752e-05	-7.12272	0	0.035	0.602553
Gmcl1	2.87752e-05	-6.97497	0	0.035	0.602553
Fam49a	2.87752e-05	-6.9271	0	0.035	0.602553
Miga2	2.87752e-05	-6.96716	0	0.035	0.602553
Sergef	2.87752e-05	-6.89365	0	0.035	0.602553
Wdr75	2.87752e-05	-6.99723	0	0.035	0.602553
Pdcd6	2.87752e-05	-7.10393	0	0.035	0.602553
Rxylt1	2.87752e-05	-7.3303	0	0.035	0.602553
Tecr	2.87752e-05	-6.82537	0	0.035	0.602553
Pdia6	2.87752e-05	-6.94337	0	0.035	0.602553
Vdac1	2.87752e-05	-6.77667	0	0.035	0.602553
Srsf9	2.87752e-05	-6.81974	0	0.035	0.602553
Anp32b	2.87752e-05	-6.90569	0	0.035	0.602553
Sharpin	2.87752e-05	-7.31022	0	0.035	0.602553
Senp8	2.87752e-05	-6.88352	0	0.035	0.602553
9030025P20Rik	2.87752e-05	-7.07911	0	0.035	0.602553
Ccdc107	2.87752e-05	-7.39735	0	0.035	0.602553
Ndufaf6	2.87752e-05	-7.1393	0	0.035	0.602553
Rbbp7	2.87752e-05	-7.01035	0	0.035	0.602553
Slc25a33	2.87752e-05	-7.14881	0	0.035	0.602553
Nrxn1	2.87752e-05	-8.17027	0	0.035	0.602553
Psmd3	2.87752e-05	-6.94945	0	0.035	0.602553
Zfp1	2.87752e-05	-7.31619	0	0.035	0.602553
Zbtb41	2.87752e-05	-7.60903	0	0.035	0.602553
Bcl2l13	2.87752e-05	-6.99239	0	0.035	0.602553
Lrpap1	2.87752e-05	-7.12929	0	0.035	0.602553
Tifab	2.87752e-05	-7.54118	0	0.035	0.602553
Fam160b2	2.87752e-05	-7.48948	0	0.035	0.602553
Ddrgk1	2.87752e-05	-7.30955	0	0.035	0.602553
Mrps35	2.87752e-05	-7.35223	0	0.035	0.602553
Trir	2.87752e-05	-7.38247	0	0.035	0.602553
Gna11	2.87752e-05	-7.28781	0	0.035	0.602553
Snx17	2.87752e-05	-7.34415	0	0.035	0.602553
Samm50	2.87752e-05	-7.12459	0	0.035	0.602553
Phyh	2.87752e-05	-7.86068	0	0.035	0.602553
Utp11	2.87752e-05	-7.5687	0	0.035	0.602553
Dnajc15	2.87752e-05	-7.78468	0	0.035	0.602553
Foxred1	2.87752e-05	-7.66401	0	0.035	0.602553
Gm16271	2.91641e-05	2.11591	0.049	0.003	0.610696
Unc93b1	2.96322e-05	0.838761	0.451	0.311	0.620497
Tm9sf3	2.98489e-05	1.49716	0.169	0.061	0.625037
B2m	2.9896e-05	1.94146	0.164	0.061	0.626023
Csgalnact2	3.00661e-05	-5.51108	0.002	0.048	0.629584
Med12l	3.02071e-05	0.882873	0.436	0.311	0.632537
Rpl41	3.03915e-05	0.499796	0.047	0.064	0.636399
Ccdc77	3.04715e-05	-4.84577	0.002	0.051	0.638074
F630206G17Rik	3.04838e-05	7.48143	0.039	0	0.638331
Gm46224	3.04838e-05	6.53676	0.039	0	0.638331
Nkap	3.04838e-05	6.25253	0.039	0	0.638331
Olfr56	3.04838e-05	6.49515	0.039	0	0.638331
Xpot	3.0686e-05	-3.09574	0.017	0.077	0.642564
Secisbp2l	3.10743e-05	-2.57118	0.015	0.083	0.650697
Rufy1	3.10809e-05	-2.58586	0.029	0.074	0.650833
Npm1	3.11668e-05	-3.25122	0.002	0.048	0.652634
Cds2	3.13526e-05	-2.45528	0.034	0.099	0.656523
Micu3	3.17038e-05	-4.00715	0.002	0.051	0.663877
Srpk1	3.18457e-05	-4.56903	0.002	0.051	0.666848
Zc3h12b	3.19647e-05	-2.07276	0.034	0.083	0.66934
Pphln1	3.20644e-05	-1.32688	0.086	0.109	0.671428
Hmbox1	3.29606e-05	-1.05891	0.135	0.186	0.690195
Dpysl2	3.3439e-05	-0.878958	0.172	0.244	0.700213
Abcf2	3.38724e-05	-4.25835	0.002	0.051	0.709287
Pcnt	3.38749e-05	-5.55385	0.002	0.048	0.709341
Sowahc	3.38895e-05	2.40125	0.051	0.003	0.709646
Zranb2	3.40642e-05	-4.36818	0.005	0.054	0.713305
Gtf3c2	3.41107e-05	-1.5763	0.078	0.138	0.714277
Tpr	3.47845e-05	-1.2609	0.088	0.183	0.728387
2700049A03Rik	3.52744e-05	-1.97345	0.044	0.083	0.738645
Dlst	3.52752e-05	-1.78724	0.049	0.106	0.738662
Ano6	3.53434e-05	-0.938537	0.176	0.25	0.740092
Klf13	3.6014e-05	-3.95325	0.007	0.058	0.754133
Nsd3	3.61204e-05	-0.907499	0.213	0.292	0.756361
Esco1	3.64604e-05	-3.48353	0.01	0.064	0.763481
Dnajc8	3.71262e-05	-2.53808	0.025	0.09	0.777423
Dgkz	3.71773e-05	-1.34489	0.103	0.183	0.778493
Zeb1	3.7198e-05	-0.684473	0.343	0.407	0.778927
Golga4	3.88276e-05	-1.06498	0.113	0.157	0.813051
Laptm4a	3.89209e-05	-3.98717	0.005	0.058	0.815003
Prpf39	3.91958e-05	-0.974741	0.132	0.157	0.820761
Ilrun	3.93834e-05	-2.19982	0.032	0.103	0.824687
Zc3h15	3.96254e-05	-4.95098	0.002	0.048	0.829755
Sec22a	4.00146e-05	-2.30709	0.032	0.093	0.837905
Srr	4.0233e-05	-3.13492	0.015	0.067	0.842478
Aopep	4.02366e-05	-1.64599	0.066	0.163	0.842555
Usf2	4.0343e-05	-0.923651	0.13	0.144	0.844783
Stx16	4.07129e-05	-1.03505	0.125	0.183	0.852527
Tex2	4.0764e-05	-2.68771	0.027	0.077	0.853598
Smarcb1	4.10184e-05	-4.21297	0.005	0.054	0.858926
Osbpl9	4.12126e-05	-0.910723	0.181	0.237	0.862992
Vps13d	4.15815e-05	-1.08135	0.113	0.173	0.870716
Qk	4.22693e-05	0.303374	0.897	0.856	0.88512
E330020D12Rik	4.23323e-05	1.21491	0.25	0.122	0.886438
Psmd7	4.26989e-05	-3.02603	0.01	0.071	0.894115
9130015G15Rik	4.34138e-05	0.990842	0.355	0.247	0.909085
Gclc	4.5834e-05	-3.52867	0.005	0.058	0.959763
Gm48765	4.60316e-05	4.50671	0.056	0.003	0.963902
Zbtb18	4.65608e-05	-5.19918	0.002	0.045	0.974983
Usp32	4.66372e-05	-2.05673	0.029	0.109	0.976582
Ube2n	4.66634e-05	-2.74913	0.017	0.074	0.977132
Brd8	4.69816e-05	-2.40724	0.027	0.087	0.983796
Clk4	4.71442e-05	-1.15634	0.083	0.115	0.9872
Sel1l	4.71489e-05	-2.54589	0.017	0.08	0.987298
Parg	4.79651e-05	-1.52484	0.025	0.099	1
Ick	4.85972e-05	2.35656	0.088	0.016	1
Tln2	4.86819e-05	-0.997016	0.157	0.212	1
Sall1	4.87066e-05	0.730575	0.355	0.205	1
Acly	5.03156e-05	-1.46542	0.02	0.08	1
Tardbp	5.14806e-05	-0.823744	0.194	0.263	1
St3gal5	5.23503e-05	-0.933118	0.169	0.224	1
Igf1r	5.23733e-05	-0.925017	0.218	0.324	1
Mettl25	5.30269e-05	-1.47864	0.044	0.058	1
Gm43221	5.31497e-05	1.2978	0.228	0.106	1
Tcerg1	5.36792e-05	-0.653956	0.123	0.131	1
Ascc3	5.46356e-05	-0.753656	0.213	0.272	1
2610008E11Rik	5.47397e-05	1.72593	0.069	0.01	1
Gpatch2	5.56738e-05	-1.27188	0.096	0.179	1
Gm45435	5.59921e-05	6.8043	0.037	0	1
Homer3	5.59921e-05	6.75116	0.037	0	1
Prdm5	5.59921e-05	7.22561	0.037	0	1
Gm16153	5.59921e-05	6.48029	0.037	0	1
Txndc16	5.59921e-05	6.52621	0.037	0	1
AU022793	5.59921e-05	6.68215	0.037	0	1
Cracr2b	5.59921e-05	6.56778	0.037	0	1
Bola2	5.59921e-05	6.84553	0.037	0	1
Angpt2	5.59921e-05	6.70601	0.037	0	1
Hspb3	5.59921e-05	6.74677	0.037	0	1
Lmbr1l	5.59921e-05	6.70524	0.037	0	1
Gm10575	5.59921e-05	6.72562	0.037	0	1
Zbtb20	5.62303e-05	0.659321	0.61	0.503	1
Qrich1	5.71177e-05	-1.00299	0.115	0.141	1
Zfhx3	5.77294e-05	0.274738	0.946	0.875	1
Zdhhc14	5.83328e-05	-0.873604	0.25	0.372	1
Nptn	5.8793e-05	-1.46844	0.076	0.176	1
Fam120b	5.95666e-05	-0.785283	0.091	0.096	1
Kdm4a	5.97857e-05	-3.21848	0.015	0.067	1
Cdc16	6.01436e-05	-4.59197	0.005	0.051	1
Tomm70a	6.12837e-05	-4.71323	0.002	0.048	1
Fubp1	6.28062e-05	-1.36354	0.098	0.179	1
Mef2c	6.41933e-05	0.437968	0.853	0.824	1
Ube2e1	6.50052e-05	-1.48586	0.091	0.147	1
Ddx18	6.53161e-05	-4.01352	0.005	0.054	1
Ndufaf7	6.59796e-05	-3.10594	0.01	0.067	1
Ric8b	6.61779e-05	-1.76904	0.049	0.109	1
Cog4	6.64119e-05	-1.97006	0.049	0.109	1
Sft2d1	6.64172e-05	1.2343	0.26	0.141	1
Eif2ak4	6.66287e-05	-1.83913	0.051	0.099	1
Cdc26	6.85938e-05	-4.72388	0.002	0.048	1
Anapc5	6.87485e-05	-0.948209	0.017	0.067	1
Pcyox1	7.00605e-05	-7.19642	0	0.032	1
Rnf215	7.00605e-05	-7.13007	0	0.032	1
Bcdin3d	7.00605e-05	-7.44333	0	0.032	1
Dhx35	7.00605e-05	-7.01108	0	0.032	1
Park7	7.00605e-05	-7.06367	0	0.032	1
Atad1	7.00605e-05	-6.34726	0	0.032	1
Lpin1	7.00605e-05	-6.87262	0	0.032	1
Pomt2	7.00605e-05	-6.6642	0	0.032	1
Lca5l	7.00605e-05	-6.97698	0	0.032	1
Akt2	7.00605e-05	-6.97826	0	0.032	1
Nup54	7.00605e-05	-7.20162	0	0.032	1
Glod4	7.00605e-05	-6.79682	0	0.032	1
Ube2q1	7.00605e-05	-7.28028	0	0.032	1
Sar1b	7.00605e-05	-6.96286	0	0.032	1
Mrpl3	7.00605e-05	-6.71329	0	0.032	1
Chmp1a	7.00605e-05	-7.02662	0	0.032	1
Dynlt1a	7.00605e-05	-7.10644	0	0.032	1
Ddx24	7.00605e-05	-6.99017	0	0.032	1
Cant1	7.00605e-05	-7.1791	0	0.032	1
Uba6	7.00605e-05	-6.7845	0	0.032	1
Spcs2	7.00605e-05	-6.82622	0	0.032	1
0610012G03Rik	7.00605e-05	-7.03413	0	0.032	1
Abhd2	7.00605e-05	-6.39599	0	0.032	1
Dhps	7.00605e-05	-6.95914	0	0.032	1
Klhl9	7.00605e-05	-7.74119	0	0.032	1
Sv2a	7.00605e-05	-6.7498	0	0.032	1
Ptdss2	7.00605e-05	-6.84642	0	0.032	1
Arhgef10l	7.00605e-05	-6.8187	0	0.032	1
Ggcx	7.00605e-05	-7.44245	0	0.032	1
Arl3	7.00605e-05	-6.64417	0	0.032	1
Cfap410	7.00605e-05	-6.71512	0	0.032	1
2024-09-08	7.00605e-05	-6.63437	0	0.032	1
Eif4a3	7.00605e-05	-7.08698	0	0.032	1
Pom121	7.00605e-05	-6.75157	0	0.032	1
Pitrm1	7.00605e-05	-6.71155	0	0.032	1
Mtx3	7.00605e-05	-6.85561	0	0.032	1
Mrps33	7.00605e-05	-6.82999	0	0.032	1
4921524J17Rik	7.00605e-05	-6.99206	0	0.032	1
Myo18a	7.09416e-05	-1.93202	0.032	0.106	1
Alg13	7.10382e-05	-3.48157	0.012	0.064	1
Dennd2a	7.19126e-05	0.815263	0.091	0.026	1
Cops2	7.19936e-05	-4.4609	0.002	0.048	1
Vxn	7.36992e-05	1.16531	0.181	0.074	1
Fip1l1	7.70304e-05	-1.09691	0.103	0.17	1
Gtdc1	7.78739e-05	-0.818127	0.301	0.42	1
Derl2	7.78776e-05	0.430689	0.027	0.048	1
Clasp2	7.83071e-05	-0.657582	0.272	0.365	1
Cers6	8.04539e-05	-4.15076	0.007	0.054	1
Adck1	8.12268e-05	-2.49467	0.022	0.067	1
Zmat1	8.14479e-05	-4.39566	0.005	0.051	1
Zfp654	8.1487e-05	-1.70842	0.051	0.109	1
Ophn1	8.1557e-05	0.446387	0.816	0.734	1
Eif4g3	8.32732e-05	-0.516395	0.387	0.413	1
Sltm	8.33344e-05	-1.02904	0.147	0.196	1
Rheb	8.35641e-05	-3.63656	0.007	0.058	1
Khdc4	8.36748e-05	-2.32767	0.032	0.093	1
Ogdh	8.52786e-05	-1.25366	0.083	0.135	1
Ankrd12	8.64442e-05	-1.52066	0.049	0.141	1
Tmem208	8.69355e-05	-4.14294	0.005	0.054	1
Firre	8.77911e-05	-2.62167	0.012	0.074	1
Rad52	9.06073e-05	4.57253	0.051	0.003	1
Rpl12	9.12793e-05	-3.23972	0.002	0.045	1
Usp11	9.17174e-05	-3.74156	0.005	0.054	1
Stab2	9.20704e-05	1.63659	0.145	0.051	1
Tmem59	9.29102e-05	-2.31048	0.022	0.09	1
Nav2	9.2925e-05	0.319415	0.941	0.901	1
Slc20a2	9.38861e-05	-4.8908	0.002	0.045	1
4930556J24Rik	9.6531e-05	3.45826	0.069	0.01	1
Trpc4ap	9.65835e-05	-1.09237	0.135	0.199	1
Rbm4b	9.71056e-05	-0.833925	0.103	0.096	1
Metap1d	9.74307e-05	-2.05912	0.032	0.099	1
Ankle2	9.78535e-05	-2.23393	0.032	0.08	1
2024-03-02	9.84721e-05	-4.33653	0.005	0.051	1
Rbm26	9.97135e-05	-0.493238	0.336	0.369	1
Med17	0.000101313	4.0273	0.059	0.006	1
Clpx	0.000101556	-3.12005	0.012	0.064	1
A330040F15Rik	0.000101774	2.24036	0.103	0.026	1
Mipep	0.000101788	-2.62649	0.002	0.042	1
Gm26714	0.000102883	6.25335	0.034	0	1
C79798	0.000102883	6.58313	0.034	0	1
Lap3	0.000102883	6.41251	0.034	0	1
Gm30329	0.000102883	6.35038	0.034	0	1
Naa30	0.000102883	6.14389	0.034	0	1
Dpagt1	0.000102883	6.50548	0.034	0	1
Stambp	0.000102883	6.61994	0.034	0	1
Mettl16	0.000102883	6.28494	0.034	0	1
Ccdc157	0.000102883	6.30973	0.034	0	1
Qtrt2	0.000102883	6.44249	0.034	0	1
Gm10392	0.000102883	6.45041	0.034	0	1
Acap2	0.000104551	-0.583988	0.404	0.478	1
Bms1	0.000104787	-2.97951	0.017	0.064	1
Col4a3bp	0.000106052	-0.941394	0.12	0.151	1
4930557K07Rik	0.000106178	1.08032	0.162	0.064	1
Mpp6	0.000106246	-1.29793	0.042	0.128	1
Supt5	0.000106511	-3.56107	0.005	0.054	1
Snd1	0.000107573	-0.858374	0.245	0.353	1
Cct2	0.000107646	-5.16974	0.002	0.045	1
Map4k3	0.000107815	-0.592171	0.201	0.224	1
Cope	0.000108245	-5.13347	0.002	0.045	1
Ube2b	0.000108805	-3.21851	0.007	0.061	1
Senp5	0.000110115	-2.58394	0.007	0.061	1
Arid2	0.000112043	-0.860028	0.191	0.231	1
Pcgf3	0.000113516	-3.17518	0.012	0.058	1
Dgcr8	0.000113554	-3.93822	0.005	0.051	1
Sec24b	0.000114763	-1.2381	0.066	0.112	1
Brap	0.000115593	-4.59337	0.005	0.045	1
Zfp74	0.000116285	-4.92966	0.002	0.045	1
Ptprd	0.000117992	-1.51354	0.039	0.016	1
Gatad1	0.000118171	-5.07928	0.002	0.045	1
Abhd6	0.000118986	-3.92993	0.005	0.051	1
Prkca	0.000120262	-0.541036	0.294	0.442	1
Slc7a6	0.000120785	-4.68756	0.002	0.045	1
Cp	0.000121406	1.89024	0.135	0.048	1
Pip4k2a	0.000121471	0.404199	0.819	0.705	1
Rictor	0.000121598	-1.69737	0.034	0.112	1
P2ry13	0.000122124	2.31699	0.083	0.016	1
1810062O18Rik	0.000122661	-2.81241	0.002	0.042	1
Gm15655	0.000122922	2.61195	0.086	0.019	1
Gm28501	0.000123069	1.14375	0.14	0.051	1
Ep400	0.000123673	-0.896101	0.132	0.163	1
Jak2	0.000124079	-1.99787	0.037	0.087	1
Ndel1	0.000126187	-1.27115	0.066	0.077	1
Snf8	0.000126216	-3.46599	0.007	0.058	1
Add1	0.000127387	-1.84367	0.042	0.106	1
Ube2d2a	0.000127834	-0.828549	0.15	0.163	1
Elavl1	0.000128353	-1.4944	0.061	0.115	1
Dcun1d2	0.000128651	1.42202	0.076	0.016	1
Banp	0.000129689	-1.32376	0.083	0.131	1
Kctd13	0.000131191	-4.85075	0.002	0.045	1
Dnajc2	0.000131562	-3.10325	0.017	0.061	1
Zfyve26	0.00013226	-3.33101	0.01	0.064	1
Ncapd3	0.000134732	-3.53219	0.017	0.071	1
Dse	0.00013501	2.49587	0.047	0.003	1
Dop1b	0.000135295	-4.85217	0.002	0.045	1
Yme1l1	0.000136951	-1.43345	0.066	0.112	1
Trappc6b	0.000137006	-4.41774	0.005	0.051	1
Rev1	0.000137089	-1.80175	0.017	0.08	1
Stx5a	0.000139042	-1.06062	0.11	0.138	1
Atp8a1	0.000140805	-0.672015	0.282	0.413	1
Pdpk1	0.00014236	-0.294865	0.157	0.128	1
Cyld	0.000143643	-0.602535	0.137	0.141	1
Mir142hg	0.000144717	0.899949	0.377	0.237	1
Sh3bgrl3	0.000144737	4.11424	0.051	0.003	1
Mbd5	0.000148764	-0.845335	0.15	0.276	1
Otud5	0.000150049	-1.59603	0.064	0.109	1
Polr3a	0.000150364	-4.56952	0.002	0.045	1
Rogdi	0.000150655	-1.66072	0.047	0.08	1
2210408F21Rik	0.000150857	-3.99449	0.005	0.048	1
Zfp91	0.000154246	-1.55118	0.064	0.147	1
Zfp445	0.000154654	-1.76074	0.025	0.096	1
Rtf1	0.000155732	-1.38416	0.059	0.099	1
Gmps	0.000156186	-4.44624	0.002	0.045	1
Parn	0.00015747	-2.0678	0.032	0.083	1
Lmbrd1	0.000158392	-3.0672	0.01	0.064	1
Gkap1	0.000159206	-2.93072	0.01	0.064	1
Chd9	0.000159749	0.350356	0.836	0.744	1
Insyn2a	0.000161968	2.13237	0.108	0.032	1
Trp53bp1	0.000163486	-2.64246	0.015	0.074	1
Impact	0.000165339	-1.47277	0.039	0.122	1
Stard7	0.000169118	-4.04734	0.002	0.045	1
Gm26549	0.000170831	-7.0507	0	0.029	1
Ppp2r3d	0.000170831	-7.63155	0	0.029	1
Snhg3	0.000170831	-7.29128	0	0.029	1
Psmc4	0.000170831	-6.97393	0	0.029	1
Alg12	0.000170831	-7.37423	0	0.029	1
Pla2g7	0.000170831	-7.50702	0	0.029	1
Abcb8	0.000170831	-7.03329	0	0.029	1
Fhad1	0.000170831	-7.75381	0	0.029	1
Tfb1m	0.000170831	-7.28197	0	0.029	1
Ak1	0.000170831	-7.09622	0	0.029	1
Dis3l	0.000170831	-6.99488	0	0.029	1
Klc2	0.000170831	-6.98834	0	0.029	1
Mettl23	0.000170831	-6.9633	0	0.029	1
Zfp790	0.000170831	-6.86435	0	0.029	1
Bax	0.000170831	-7.07849	0	0.029	1
Napa	0.000170831	-6.75457	0	0.029	1
Ube2v1	0.000170831	-6.88611	0	0.029	1
Ppp1ca	0.000170831	-7.58854	0	0.029	1
Rpl6	0.000170831	-6.57431	0	0.029	1
Fam50a	0.000170831	-6.83464	0	0.029	1
Snrpd3	0.000170831	-6.55131	0	0.029	1
Tdg	0.000170831	-7.21588	0	0.029	1
Fcf1	0.000170831	-6.99891	0	0.029	1
Manea	0.000170831	-6.8913	0	0.029	1
Pcgf5	0.000170831	-6.7414	0	0.029	1
Rps27a	0.000170831	-6.47333	0	0.029	1
Abcf3	0.000170831	-6.644	0	0.029	1
Clptm1l	0.000170831	-7.01758	0	0.029	1
Slc35c2	0.000170831	-7.02963	0	0.029	1
Ikzf5	0.000170831	-6.97639	0	0.029	1
Pcdh9	0.000170831	-7.09919	0	0.029	1
Sfxn1	0.000170831	-6.64863	0	0.029	1
Jade3	0.000170831	-6.67773	0	0.029	1
Ap2m1	0.000170831	-6.65738	0	0.029	1
Higd2a	0.000170831	-6.80386	0	0.029	1
Arpc3	0.000170831	-6.98251	0	0.029	1
Snhg4	0.000170831	-6.59704	0	0.029	1
Cox8a	0.000170831	-6.56393	0	0.029	1
Rdh13	0.000170831	-6.93538	0	0.029	1
Hsbp1	0.000170831	-7.1225	0	0.029	1
Zfp212	0.000170831	-7.33353	0	0.029	1
Mrtfb	0.000170831	-6.88967	0	0.029	1
Map7d1	0.000170831	-7.31791	0	0.029	1
Ccdc34	0.000170831	-6.66606	0	0.029	1
Sdhc	0.000170831	-7.00069	0	0.029	1
Dlat	0.000170831	-6.53521	0	0.029	1
Slc36a4	0.000170831	-6.60332	0	0.029	1
H2-DMa	0.000170831	-6.84631	0	0.029	1
Lztfl1	0.000170831	-6.35343	0	0.029	1
Vps52	0.000170831	-6.94995	0	0.029	1
Ttc4	0.000170831	-6.50672	0	0.029	1
Entpd6	0.000170831	-6.96687	0	0.029	1
Ndufa7	0.000170831	-6.76212	0	0.029	1
BC003965	0.000170831	-6.6078	0	0.029	1
Med20	0.000170831	-6.81337	0	0.029	1
Brk1	0.000170831	-6.65471	0	0.029	1
Fam192a	0.000170831	-6.75025	0	0.029	1
Rad9b	0.000170831	-6.80742	0	0.029	1
Gng7	0.000170831	-6.69304	0	0.029	1
Phtf1	0.000170831	-6.45204	0	0.029	1
Spcs3	0.000170831	-6.43816	0	0.029	1
Stk25	0.000170831	-6.24802	0	0.029	1
1110004F10Rik	0.000170984	-4.91183	0.002	0.042	1
Gars	0.000171639	-3.1521	0.007	0.058	1
Ipo7	0.000171777	1.7229	0.142	0.058	1
Gm27201	0.000172534	1.75606	0.123	0.038	1
Basp1	0.000173256	-0.611801	0.333	0.381	1
Ppil3	0.000173689	-5.43423	0.002	0.042	1
Sgms1	0.000174681	-0.792909	0.086	0.189	1
Plaat3	0.000179559	4.83861	0.049	0.003	1
Sertad2	0.000180745	-2.45741	0.007	0.058	1
Clk1	0.00018351	-0.4267	0.355	0.359	1
Agl	0.000183856	-2.53854	0.02	0.08	1
Iscu	0.00018404	-3.93681	0.012	0.054	1
Madd	0.000189119	-1.87139	0.034	0.083	1
Tmem156	0.000189151	7.13684	0.032	0	1
Pkd1l3	0.000189151	6.40441	0.032	0	1
Adora3	0.000189151	6.09516	0.032	0	1
1300002E11Rik	0.000189151	6.61927	0.032	0	1
Clec4a3	0.000189151	6.57248	0.032	0	1
Gm20686	0.000189151	6.33708	0.032	0	1
Gm50163	0.000189151	6.09493	0.032	0	1
Lrrc18	0.000189151	6.4423	0.032	0	1
Tuba1a	0.000189151	7.56286	0.032	0	1
Rpl26	0.000189151	7.69022	0.032	0	1
Fgr	0.000189151	6.45363	0.032	0	1
Gm9984	0.000189151	6.36222	0.032	0	1
Gm13212	0.000189151	6.35726	0.032	0	1
Gm48099	0.000189151	6.97693	0.032	0	1
Serp1	0.000189151	6.3267	0.032	0	1
Fam222b	0.000190239	-1.68146	0.056	0.119	1
4930517O19Rik	0.000191443	0.539357	0.275	0.157	1
Efl1	0.000192889	-2.23838	0.032	0.087	1
Psme4	0.000195064	-1.0526	0.14	0.247	1
Atp6v1e1	0.000197162	-5.46205	0.002	0.042	1
Smyd1	0.000197361	2.14986	0.081	0.016	1
AC149090.1	0.000197696	0.252482	0.841	0.846	1
Npl	0.00019921	1.19789	0.245	0.125	1
Fbxw11	0.000199561	-0.973198	0.125	0.16	1
Tax1bp1	0.000203184	-1.90696	0.032	0.099	1
Prpf4b	0.000203931	-0.987937	0.137	0.244	1
Nufip2	0.000205317	-0.742334	0.145	0.163	1
Ttpal	0.000207584	3.12164	0.059	0.006	1
Babam2	0.000208958	-0.663229	0.248	0.295	1
Fam193b	0.000209725	-1.54782	0.059	0.125	1
Bri3	0.000212586	1.38222	0.113	0.035	1
Fam20b	0.000213204	-2.75693	0.015	0.071	1
Atxn1	0.000213564	-1.30716	0.074	0.173	1
Gm9929	0.000215777	3.01639	0.066	0.01	1
Cse1l	0.000216388	-5.2864	0.002	0.038	1
Lclat1	0.000216425	-2.89992	0.025	0.067	1
Dnajc1	0.000216733	-0.884905	0.157	0.263	1
Rpl27a	0.000220709	-0.901625	0.01	0.045	1
Usp8	0.000224882	0.937085	0.358	0.221	1
Clock	0.000225131	-1.82175	0.034	0.093	1
Hic2	0.000227209	-4.02149	0.007	0.045	1
2810004N23Rik	0.000227892	-3.21171	0.007	0.058	1
Suds3	0.000228087	-3.88418	0.01	0.051	1
Ssr1	0.000228371	-4.83376	0.002	0.042	1
Rap1gap2	0.000228641	-2.3691	0.025	0.067	1
Fbxo42	0.000229429	-1.11846	0.115	0.215	1
Exoc1	0.000230884	-3.12527	0.01	0.058	1
Amd1	0.000234484	-2.64206	0.002	0.038	1
Pfdn1	0.000235158	-2.75734	0.007	0.058	1
Xpa	0.000235599	-2.99677	0.015	0.061	1
Rtn4rl1	0.000236001	-1.39307	0.091	0.176	1
Ssbp3	0.000236353	0.888311	0.078	0.022	1
Pwwp2a	0.000238479	0.777156	0.436	0.324	1
Mad1l1	0.000248656	-2.09822	0.042	0.099	1
Hsp90b1	0.00024876	-1.68175	0.029	0.103	1
Trpm7	0.000255608	-1.21086	0.061	0.154	1
Auh	0.000256311	-2.05037	0.037	0.083	1
Dipk1a	0.000256779	-2.14068	0.01	0.061	1
Blmh	0.000258075	-2.67876	0.022	0.074	1
Hspa4	0.000259007	-1.08537	0.098	0.147	1
Phc3	0.000260289	-1.026	0.127	0.163	1
Tra2b	0.000264202	-0.791313	0.181	0.24	1
Pdcd11	0.000265515	1.98982	0.069	0.013	1
Arl14ep	0.000266176	-5.0756	0.002	0.038	1
Mpc1	0.000266194	-2.39761	0.02	0.061	1
Slc30a9	0.000275647	-1.28617	0.074	0.135	1
Srgap2	0.000275824	0.266361	0.958	0.946	1
Gtf2a2	0.000276491	-2.38031	0.025	0.061	1
Spast	0.000279251	-2.60367	0.012	0.067	1
Zfp609	0.000280837	-0.767851	0.189	0.231	1
Atp6v0b	0.000282858	-0.629167	0.238	0.295	1
Mcts1	0.00028628	-3.30294	0.007	0.054	1
Arhgef18	0.000287499	-1.83023	0.037	0.087	1
Ralgps1	0.000288857	-1.14516	0.105	0.179	1
Snx25	0.000292813	-1.52937	0.032	0.106	1
U2af2	0.000292817	-1.66775	0.049	0.093	1
Bdp1	0.000293285	-1.0967	0.081	0.115	1
Ptpn4	0.000293851	-3.76954	0.005	0.048	1
Babam1	0.000298315	-4.6668	0.002	0.042	1
Mapk1ip1	0.000299042	-3.26829	0.01	0.051	1
Acat1	0.000300177	-3.83883	0.007	0.054	1
P4ha1	0.000300986	-0.401561	0.157	0.135	1
Fam49b	0.000302695	0.398624	0.814	0.696	1
Rif1	0.000304008	-1.82892	0.039	0.109	1
Gosr1	0.000304797	-5.22527	0.002	0.038	1
Pip4p2	0.000306402	-2.57295	0.015	0.067	1
Pex3	0.000311084	-5.09729	0.002	0.038	1
Sec24c	0.000311526	-3.49429	0.01	0.054	1
Cnot3	0.000313316	-1.6546	0.054	0.109	1
Lrpprc	0.000321345	-1.85649	0.039	0.087	1
1700084C06Rik	0.000322209	0.996883	0.172	0.077	1
Exoc2	0.000324688	-0.875144	0.113	0.141	1
Klhl24	0.000325201	-1.04724	0.071	0.093	1
4930469K13Rik	0.00032878	0.969616	0.257	0.138	1
Nsmaf	0.000330556	-1.08287	0.103	0.157	1
Srsf11	0.000335097	-1.16828	0.091	0.173	1
B3glct	0.000341773	-4.61108	0.005	0.042	1
Slc12a6	0.000344316	0.574292	0.539	0.413	1
Smap2	0.000344969	0.691876	0.574	0.468	1
Tanc2	0.000345917	0.203682	0.949	0.923	1
Cbfa2t3	0.000348045	6.91156	0.029	0	1
Ccl6	0.000348045	6.13231	0.029	0	1
Pskh1	0.000348045	5.96752	0.029	0	1
Gm15232	0.000348045	6.17781	0.029	0	1
Pcsk1n	0.000348045	7.68672	0.029	0	1
Ano7	0.000348045	6.36879	0.029	0	1
Sh3pxd2b	0.000348045	6.94346	0.029	0	1
Gm17034	0.000348045	6.40393	0.029	0	1
Slco4a1	0.000348045	6.81803	0.029	0	1
Bcl2a1b	0.000348045	6.31341	0.029	0	1
Gm5165	0.000348045	5.99673	0.029	0	1
Zbtb7b	0.000348045	6.80242	0.029	0	1
Cox6b1	0.000348045	5.99997	0.029	0	1
Rps20	0.000348045	6.221	0.029	0	1
Cebpb	0.000348045	6.24072	0.029	0	1
Oga	0.0003499	-0.800752	0.167	0.24	1
Plekha3	0.000350161	-4.8414	0.002	0.038	1
Shprh	0.000350278	-2.80153	0.01	0.061	1
Filip1l	0.000351813	-1.51076	0.071	0.135	1
Dcps	0.000357667	-3.21755	0.01	0.054	1
Golim4	0.000358347	-2.01356	0.029	0.099	1
Tbcd	0.000359026	-1.982	0.039	0.083	1
Ppp1r12a	0.000360562	-0.568045	0.284	0.417	1
Epm2a	0.000360976	-1.91275	0.037	0.074	1
Gsk3a	0.0003643	-3.85595	0.002	0.042	1
Nisch	0.000365923	-0.720067	0.176	0.256	1
Cep128	0.000367278	-3.89361	0.002	0.042	1
Tubgcp3	0.000368247	-3.76909	0.01	0.051	1
Stx17	0.000370566	-3.62721	0.005	0.048	1
Aagab	0.000373953	0.0196771	0.113	0.071	1
Zfp512	0.000375914	-1.63844	0.044	0.087	1
Gm20528	0.000378588	1.21797	0.194	0.125	1
Pank2	0.000382774	-0.907212	0.142	0.183	1
Lrrc28	0.000383847	-1.42221	0.049	0.08	1
Hadha	0.0003846	-2.37612	0.015	0.071	1
Ubr5	0.000386437	-0.849873	0.159	0.228	1
Ksr1	0.000391579	-1.71203	0.029	0.099	1
Gm46411	0.000391746	1.44688	0.152	0.061	1
Zcwpw2	0.000394178	-3.67259	0.007	0.048	1
Thoc1	0.000396336	-3.0516	0.012	0.064	1
Vps13c	0.000398269	-0.997972	0.127	0.183	1
Mphosph10	0.000401685	-1.70507	0.032	0.045	1
B4galt5	0.000406966	-3.35246	0.007	0.051	1
Rbm25	0.000413381	-0.577874	0.365	0.474	1
Set	0.000414375	-2.57967	0.012	0.064	1
Zbtb11	0.000416459	-1.93775	0.027	0.083	1
Hacd2	0.000417467	-6.16126	0	0.026	1
Atpaf2	0.000417467	-6.71656	0	0.026	1
Ift80	0.000417467	-6.24593	0	0.026	1
Fem1a	0.000417467	-6.62671	0	0.026	1
Megf8	0.000417467	-6.43289	0	0.026	1
Rab2b	0.000417467	-6.91197	0	0.026	1
Grsf1	0.000417467	-6.88671	0	0.026	1
Gm28187	0.000417467	-7.65324	0	0.026	1
Grpel2	0.000417467	-6.5928	0	0.026	1
Tars	0.000417467	-6.77067	0	0.026	1
Tspo	0.000417467	-6.88665	0	0.026	1
Cipc	0.000417467	-6.23902	0	0.026	1
Cct8	0.000417467	-6.24394	0	0.026	1
Arl5b	0.000417467	-6.36202	0	0.026	1
Gm3448	0.000417467	-6.25677	0	0.026	1
Mrpl48	0.000417467	-6.28629	0	0.026	1
Rnps1	0.000417467	-6.46429	0	0.026	1
Rfx5	0.000417467	-6.56273	0	0.026	1
Trmt6	0.000417467	-6.3236	0	0.026	1
Gm17018	0.000417467	-6.74728	0	0.026	1
Ankrd13d	0.000417467	-6.83391	0	0.026	1
Cdk5r1	0.000417467	-6.48972	0	0.026	1
Zfp770	0.000417467	-6.4293	0	0.026	1
Mrpl53	0.000417467	-6.52359	0	0.026	1
Bpnt1	0.000417467	-6.38717	0	0.026	1
Eif1a	0.000417467	-6.56159	0	0.026	1
Med8	0.000417467	-6.79093	0	0.026	1
Ccdc9	0.000417467	-6.56748	0	0.026	1
Dhx33	0.000417467	-6.77931	0	0.026	1
Nob1	0.000417467	-6.7139	0	0.026	1
Rrp1	0.000417467	-6.99801	0	0.026	1
Bbs7	0.000417467	-6.17779	0	0.026	1
Dcaf11	0.000417467	-6.66199	0	0.026	1
Msra	0.000417467	-6.71225	0	0.026	1
Syvn1	0.000417467	-7.21669	0	0.026	1
Tsc2	0.000417467	-6.43213	0	0.026	1
Junos	0.000417467	-6.41336	0	0.026	1
Rfx1	0.000417467	-6.62206	0	0.026	1
Cox4i1	0.000417467	-6.12963	0	0.026	1
Dnttip2	0.000417467	-6.84443	0	0.026	1
Sec14l2	0.000417467	-6.37897	0	0.026	1
Gm17655	0.000417467	-6.87842	0	0.026	1
Wars	0.000417467	-6.48317	0	0.026	1
Dag1	0.000417467	-6.41406	0	0.026	1
Tma7	0.000417467	-6.41789	0	0.026	1
Atf4	0.000417467	-6.68506	0	0.026	1
Bend6	0.000417467	-6.77515	0	0.026	1
Nabp1	0.000417467	-6.83236	0	0.026	1
Poglut1	0.000417467	-6.43418	0	0.026	1
Rpia	0.000417467	-6.84169	0	0.026	1
Rps18	0.000417467	-7.13977	0	0.026	1
Arl13b	0.000417467	-6.61815	0	0.026	1
Chid1	0.000417467	-6.62927	0	0.026	1
Galns	0.000417467	-6.81443	0	0.026	1
Jag2	0.000417467	-6.62571	0	0.026	1
Proser1	0.000417467	-7.00902	0	0.026	1
Gle1	0.000417467	-6.91284	0	0.026	1
Jmjd6	0.000417467	-6.57989	0	0.026	1
Tsen2	0.000417467	-6.47439	0	0.026	1
Mtcp1	0.000417467	-7.46147	0	0.026	1
Prdx2	0.000417467	-6.86305	0	0.026	1
Fbxo36	0.000417467	-6.78069	0	0.026	1
Cxxc1	0.000417467	-6.59249	0	0.026	1
Mapkbp1	0.000417467	-6.51558	0	0.026	1
Gba	0.000417467	-6.7138	0	0.026	1
Acaa2	0.000417467	-6.54125	0	0.026	1
Zhx1	0.000417467	-7.07763	0	0.026	1
Prr3	0.000417467	-6.99449	0	0.026	1
Brwd3	0.000417467	-6.34595	0	0.026	1
Hnrnpa3	0.000417554	-0.391919	0.196	0.189	1
Psmc6	0.000418637	-2.56264	0.025	0.074	1
Btbd1	0.000427275	-1.1417	0.137	0.231	1
Fryl	0.000434351	-1.08648	0.098	0.183	1
Mink1	0.000434449	-2.0579	0.005	0.042	1
Hivep3	0.000434749	-0.542588	0.441	0.535	1
Taok2	0.000435163	-2.67639	0.025	0.071	1
Ythdf3	0.000437507	-1.00172	0.137	0.192	1
Sympk	0.000438308	-3.22449	0.007	0.051	1
Tsn	0.000444294	-2.02937	0.015	0.071	1
Galnt2	0.000447584	-2.04913	0.034	0.09	1
Ccnt1	0.000456677	-0.623031	0.1	0.099	1
Uba2	0.000458772	-1.61457	0.056	0.093	1
Wasl	0.000461785	-1.69625	0.037	0.109	1
Rack1	0.000464021	-5.16164	0.002	0.038	1
Fmn1	0.000466115	-0.954655	0.135	0.17	1
Slc39a10	0.000469051	-3.19091	0.005	0.048	1
Pea15a	0.000470014	-2.48722	0.022	0.054	1
Fam160b1	0.000472287	-3.29608	0.005	0.048	1
Heatr6	0.00047635	-1.99415	0.037	0.071	1
Trmt1l	0.000480705	-2.09037	0.022	0.08	1
Rbm27	0.00048165	-1.13958	0.093	0.141	1
Mpeg1	0.000482753	0.11852	0.032	0.006	1
Napg	0.000484887	-2.46041	0.02	0.064	1
Sil1	0.000492132	-1.01519	0.037	0.106	1
Nus1	0.000496999	-2.43455	0.002	0.035	1
Rabgap1	0.000500189	-1.45981	0.066	0.141	1
Degs2	0.000502491	1.13701	0.191	0.09	1
Cnot1	0.000503206	-1.07088	0.137	0.208	1
Cbfa2t2	0.000504331	-1.00596	0.076	0.109	1
Dcp1b	0.000506051	-2.38452	0.005	0.045	1
Evi5	0.000508152	-1.3314	0.066	0.135	1
Vps35l	0.000513743	-0.679949	0.123	0.128	1
Rfx3	0.000519168	-0.359976	0.015	0.045	1
Psmb7	0.000520336	-1.90979	0.037	0.08	1
Gab2	0.000523483	0.458418	0.723	0.638	1
Gm31243	0.000525472	1.25232	0.169	0.077	1
Csnk1g1	0.000528818	-1.12219	0.105	0.167	1
Gm12353	0.000529081	-1.67369	0.039	0.064	1
Fbxl17	0.000529546	-0.57938	0.451	0.558	1
Pik3ap1	0.000542121	0.618539	0.527	0.397	1
Rgs2	0.0005485	1.73672	0.12	0.042	1
Gm17231	0.000553087	0.660963	0.267	0.154	1
Ddb1	0.000554385	-2.10989	0.025	0.051	1
Arid1b	0.000555606	-0.604849	0.373	0.468	1
Iws1	0.000557066	-2.85047	0.015	0.064	1
Abhd12	0.000558862	0.659753	0.583	0.471	1
Gm15527	0.000560037	1.62854	0.135	0.051	1
Clasrp	0.000564445	-2.73856	0.012	0.061	1
Otulinl	0.000572781	0.666064	0.51	0.41	1
Uchl3	0.000574642	-2.74426	0.015	0.058	1
Gngt2	0.000576414	1.23944	0.181	0.083	1
Mkrn1	0.00058051	-2.15134	0.025	0.071	1
Ube2l3	0.000581901	-1.88571	0.039	0.093	1
Prkdc	0.00058212	-1.34121	0.056	0.106	1
Rsl1d1	0.000582421	-3.25679	0.002	0.038	1
Lrrfip1	0.000595411	-1.15823	0.086	0.147	1
Ube3a	0.000599948	-2.09571	0.034	0.08	1
Gm16279	0.000600361	-3.32283	0.007	0.051	1
Zfp871	0.000602129	-0.840448	0.093	0.115	1
Map3k7	0.00060275	-1.1123	0.083	0.119	1
Tpp2	0.000605345	-0.82344	0.137	0.176	1
Nars	0.000606207	-2.36145	0.02	0.067	1
2024-03-01	0.000606721	0.410588	0.299	0.192	1
Dock11	0.000610051	0.71541	0.434	0.301	1
Kin	0.000614346	-3.807	0.007	0.038	1
Sec63	0.000616378	-0.755069	0.127	0.141	1
Zfp944	0.000618016	-4.92037	0.002	0.038	1
Sfi1	0.000622495	0.337226	0.836	0.769	1
Prmt3	0.000629206	-2.21791	0.029	0.08	1
Rubcn	0.000629216	-1.48298	0.051	0.064	1
Uimc1	0.000631919	-0.987194	0.076	0.103	1
Zeb2	0.000632282	0.392255	0.875	0.817	1
C2cd3	0.000638143	-1.32502	0.032	0.099	1
Pcyt1a	0.000641155	5.89607	0.027	0	1
9930104L06Rik	0.000641155	6.2457	0.027	0	1
Pirb	0.000641155	6.64794	0.027	0	1
Zfp691	0.000641155	6.85747	0.027	0	1
4921511C10Rik	0.000641155	6.25533	0.027	0	1
Ms4a6d	0.000641155	6.07869	0.027	0	1
Rpl18a	0.000641155	5.94658	0.027	0	1
Slc30a6	0.000641155	7.29116	0.027	0	1
Rpl13	0.000641155	6.48037	0.027	0	1
Eef1b2	0.000641155	7.51577	0.027	0	1
Alg1	0.000641155	6.56405	0.027	0	1
Lrrc75aos1	0.000641155	6.54033	0.027	0	1
Mob1b	0.000641155	5.57759	0.027	0	1
Nab1	0.000641155	5.67381	0.027	0	1
Lsm14a	0.000643768	-0.776415	0.13	0.138	1
Rps24	0.0006444	1.86126	0.064	0.013	1
Fxr1	0.000644974	-1.37811	0.061	0.135	1
Klc1	0.000652567	-4.29026	0.002	0.038	1
Dpf2	0.000657609	-3.6336	0.005	0.045	1
Trcg1	0.000658656	2.41078	0.051	0.006	1
Adipor2	0.000665108	0.825875	0.071	0.022	1
Dnaja3	0.000667966	-3.67565	0.007	0.042	1
Tmco3	0.000669678	-4.2963	0.002	0.038	1
Atf6	0.000670851	-0.721554	0.174	0.199	1
Anapc10	0.000674856	-2.81415	0.012	0.058	1
Stx1a	0.000675093	-4.41865	0.002	0.038	1
Ubr3	0.0006836	-0.971543	0.127	0.199	1
Sin3a	0.000692781	-1.4476	0.061	0.112	1
Ctss	0.000705188	0.720707	0.409	0.276	1
Rpl37	0.000706365	1.50686	0.096	0.061	1
Dmxl1	0.000706508	-1.02689	0.103	0.167	1
Lamp2	0.000720357	-0.444976	0.213	0.186	1
Slc25a36	0.00072239	-2.06415	0.034	0.083	1
Rps17	0.000732315	4.20251	0.037	0.006	1
Lncpint	0.000736515	-1.0247	0.088	0.183	1
Cflar	0.000738189	0.67544	0.449	0.34	1
Cep70	0.000738889	-2.11301	0.025	0.074	1
Mtpn	0.000740434	-3.52899	0.002	0.038	1
D3Ertd751e	0.000742861	-4.21944	0.002	0.038	1
Rhob	0.000746747	1.70905	0.086	0.022	1
Rin2	0.000747439	0.710133	0.289	0.17	1
Bcap31	0.000756133	-2.21458	0.027	0.061	1
Txnrd1	0.000762529	-3.06214	0.012	0.054	1
Slc30a7	0.000765557	0.856257	0.176	0.083	1
Rnf10	0.00076823	-1.66996	0.039	0.067	1
Heatr1	0.000779532	-1.8686	0.032	0.048	1
Nf2	0.000779726	-1.1546	0.093	0.144	1
Atg13	0.000785046	-4.86514	0.002	0.035	1
Cyb5r4	0.000792298	-2.63758	0.015	0.058	1
Cdc42	0.000793209	-0.413652	0.279	0.285	1
Taf15	0.000795897	-0.493639	0.196	0.205	1
Actr3	0.000798197	0.794169	0.277	0.16	1
Odf2	0.000808798	-2.07656	0.027	0.083	1
Snrnp200	0.000814416	-2.91133	0.01	0.054	1
Zc3h12c	0.000815184	0.736866	0.064	0.013	1
Wdr26	0.00081653	-0.368366	0.245	0.234	1
Tial1	0.000817091	-0.947164	0.113	0.154	1
Ppid	0.000821736	-1.21755	0.02	0.074	1
Arid5b	0.000823133	0.815072	0.338	0.221	1
Hnrnpd	0.000826266	-0.325823	0.11	0.099	1
Rps9	0.000827964	1.43975	0.142	0.058	1
Gm48678	0.00083061	1.06464	0.25	0.141	1
Eps15l1	0.000832922	-0.851717	0.1	0.106	1
Hibch	0.000833233	-2.53683	0.01	0.058	1
Usp48	0.000836384	-1.14339	0.093	0.154	1
Wdfy3	0.000840062	-0.448012	0.37	0.381	1
Msl2	0.000840587	1.52016	0.13	0.051	1
Arhgap22	0.000842429	0.693365	0.409	0.276	1
Vps16	0.00086311	-2.59829	0.017	0.058	1
Atp6ap2	0.000869921	-3.35779	0.005	0.045	1
Rap1b	0.000882887	0.947211	0.311	0.205	1
Cdk10	0.000887039	-1.56383	0.034	0.058	1
Cdk5rap2	0.000892358	-1.73533	0.007	0.048	1
Stk40	0.000896725	-2.40897	0.022	0.064	1
Grk5	0.000897547	3.45356	0.056	0.01	1
Ngly1	0.000903896	-1.7516	0.007	0.051	1
Cwc27	0.000906481	-0.798626	0.083	0.096	1
Fcho2	0.000907738	0.582819	0.436	0.301	1
Cdipt	0.000911961	-0.292835	0.02	0.048	1
Nub1	0.000913424	-1.75361	0.037	0.067	1
Uckl1	0.000915587	-3.22864	0.01	0.051	1
Slc40a1	0.000921132	1.08297	0.225	0.122	1
Slc35a3	0.000926093	-1.75016	0.037	0.096	1
Kpna4	0.000930595	-0.346599	0.206	0.186	1
Kdsr	0.000939432	-3.77546	0.005	0.042	1
Naxd	0.000940994	-1.06283	0.007	0.038	1
Stard9	0.000941454	0.843034	0.368	0.247	1
Cdk17	0.000942217	2.07837	0.078	0.019	1
Thoc2	0.000951141	-0.409074	0.223	0.231	1
Plaa	0.000955615	-1.39442	0.047	0.074	1
Pprc1	0.000959653	2.02165	0.078	0.019	1
Golga1	0.00096079	-1.88176	0.032	0.08	1
Pdcd7	0.000966497	-4.40552	0.005	0.038	1
Zbtb26	0.000967285	-4.71717	0.002	0.035	1
Tmem100	0.000968448	1.20187	0.064	0.016	1
Copb1	0.000969056	-2.06184	0.022	0.077	1
Ccnd3	0.000977319	0.579883	0.556	0.478	1
Cdc37l1	0.000978975	-2.22076	0.015	0.067	1
Itpr1	0.000984116	-1.29505	0.044	0.119	1
Zranb1	0.00098758	-0.944626	0.113	0.135	1
Txnip	0.00098989	1.49957	0.105	0.035	1
Smarcad1	0.000993228	-1.11585	0.091	0.144	1
Atxn3	0.000993678	-2.10673	0.037	0.071	1
Smg5	0.00100325	-3.67782	0.005	0.042	1
Dcp1a	0.00100822	-2.40876	0.022	0.064	1
Czib	0.00101473	2.45177	0.076	0.022	1
Zfp397	0.00101643	-2.00455	0.027	0.054	1
Dapk3	0.0010235	-6.07252	0	0.022	1
Poldip2	0.0010235	-6.1998	0	0.022	1
Itm2c	0.0010235	-6.1292	0	0.022	1
Rab5if	0.0010235	-6.21174	0	0.022	1
Rpe	0.0010235	-6.35758	0	0.022	1
Trim32	0.0010235	-6.71778	0	0.022	1
Strip1	0.0010235	-6.18168	0	0.022	1
Tent4a	0.0010235	-6.40935	0	0.022	1
Fads1	0.0010235	-5.9937	0	0.022	1
Tmem184c	0.0010235	-6.35887	0	0.022	1
Vegfb	0.0010235	-6.43498	0	0.022	1
Eif2b4	0.0010235	-6.58383	0	0.022	1
Zmat2	0.0010235	-6.31274	0	0.022	1
Gtf3c6	0.0010235	-6.86144	0	0.022	1
N6amt1	0.0010235	-6.2893	0	0.022	1
Intu	0.0010235	-6.72691	0	0.022	1
BC024978	0.0010235	-6.69335	0	0.022	1
Gm26862	0.0010235	-7.06059	0	0.022	1
Tspyl1	0.0010235	-6.73641	0	0.022	1
Gnpda2	0.0010235	-6.6492	0	0.022	1
Ndufaf4	0.0010235	-6.16916	0	0.022	1
Rpgr	0.0010235	-6.26112	0	0.022	1
Lamtor2	0.0010235	-7.09502	0	0.022	1
Trmt61b	0.0010235	-6.19674	0	0.022	1
Crocc	0.0010235	-6.61979	0	0.022	1
Psmd8	0.0010235	-6.89352	0	0.022	1
Caml	0.0010235	-6.17173	0	0.022	1
Pqlc2	0.0010235	-6.81111	0	0.022	1
Eif3b	0.0010235	-6.39254	0	0.022	1
Clns1a	0.0010235	-6.22598	0	0.022	1
Polr1d	0.0010235	-7.06205	0	0.022	1
Aarsd1	0.0010235	-6.45238	0	0.022	1
Cnbd2	0.0010235	-6.29553	0	0.022	1
Gfm1	0.0010235	-6.88977	0	0.022	1
Lypla2	0.0010235	-6.44498	0	0.022	1
Ube2g2	0.0010235	-6.77605	0	0.022	1
Zfp771	0.0010235	-6.80697	0	0.022	1
Gm28791	0.0010235	-6.83301	0	0.022	1
Nomo1	0.0010235	-6.0733	0	0.022	1
Unc119b	0.0010235	-6.50963	0	0.022	1
Stxbp2	0.0010235	-7.0409	0	0.022	1
Optn	0.0010235	-6.72566	0	0.022	1
Gfer	0.0010235	-6.53927	0	0.022	1
Rwdd3	0.0010235	-6.83228	0	0.022	1
Zdhhc18	0.0010235	-7.05576	0	0.022	1
Gm14410	0.0010235	-6.69737	0	0.022	1
Tiprl	0.0010235	-6.15694	0	0.022	1
Zfp617	0.0010235	-7.06263	0	0.022	1
Tbcel	0.0010235	-6.40341	0	0.022	1
Btf3l4	0.0010235	-6.71343	0	0.022	1
Hdgf	0.0010235	-6.11523	0	0.022	1
Atp5d	0.0010235	-6.2929	0	0.022	1
Gm47802	0.0010235	-6.67551	0	0.022	1
Sft2d3	0.0010235	-6.1346	0	0.022	1
Aldh9a1	0.0010235	-6.57592	0	0.022	1
Asnsd1	0.0010235	-6.46955	0	0.022	1
Grcc10	0.0010235	-6.60881	0	0.022	1
Bzw2	0.0010235	-6.25295	0	0.022	1
1810034E14Rik	0.0010235	-6.4707	0	0.022	1
Fam120c	0.0010235	-6.14365	0	0.022	1
Ddx19b	0.0010235	-5.92588	0	0.022	1
Sema3c	0.0010235	-5.91129	0	0.022	1
Stoml1	0.0010235	-6.07482	0	0.022	1
Mrps18a	0.0010235	-6.47225	0	0.022	1
Rnf126	0.0010235	-6.40968	0	0.022	1
Slc25a22	0.0010235	-6.25465	0	0.022	1
Hcfc2	0.0010235	-6.14268	0	0.022	1
Armc3	0.0010235	-6.3452	0	0.022	1
Cep97	0.0010235	-6.26209	0	0.022	1
Syf2	0.0010235	-6.91055	0	0.022	1
Gpr108	0.0010235	-7.11561	0	0.022	1
Zdhhc17	0.0010235	-6.78896	0	0.022	1
Ndufa12	0.0010235	-6.23272	0	0.022	1
Trim2	0.0010235	-6.22662	0	0.022	1
Trappc13	0.0010235	-6.41746	0	0.022	1
Dpy30	0.0010235	-6.16896	0	0.022	1
4930593A02Rik	0.0010235	-6.41456	0	0.022	1
Aip	0.0010235	-6.36939	0	0.022	1
Htatsf1	0.0010235	-6.40801	0	0.022	1
Asb5	0.0010235	-6.07027	0	0.022	1
Med21	0.0010235	-6.78513	0	0.022	1
Rpl32	0.0010235	-6.46352	0	0.022	1
Bcorl1	0.0010235	-6.02404	0	0.022	1
Pef1	0.0010235	-6.62155	0	0.022	1
Slc39a14	0.0010235	-6.40047	0	0.022	1
Anp32e	0.0010235	-6.27825	0	0.022	1
Mtx1	0.0010235	-6.4042	0	0.022	1
Pced1b	0.0010235	-6.45187	0	0.022	1
Rars	0.00102992	-3.49572	0.007	0.042	1
Sf1	0.00103045	-1.30391	0.061	0.125	1
Zfp64	0.00105307	-2.28796	0.02	0.074	1
Egln1	0.00105357	-2.90753	0.002	0.035	1
Ppil4	0.00105822	-2.36651	0.02	0.064	1
Cd27	0.00106043	2.05595	0.071	0.016	1
Mapk9	0.00106311	-3.74307	0.005	0.042	1
Sbf2	0.00106407	-0.579971	0.282	0.349	1
Mia3	0.00106927	-1.75888	0.032	0.077	1
Add3	0.00107084	-1.09844	0.056	0.135	1
Phf20l1	0.00107468	-1.13087	0.083	0.154	1
Gtpbp8	0.00107619	-2.26521	0.005	0.042	1
Mdm4	0.00107675	-0.692757	0.186	0.25	1
Tmem234	0.00107934	1.24518	0.199	0.103	1
Qser1	0.00107998	-0.887602	0.078	0.096	1
Tmem248	0.00108171	-4.23074	0.005	0.035	1
Dync1h1	0.00108406	-1.55802	0.047	0.115	1
Hbs1l	0.0010858	-1.51874	0.039	0.071	1
Eya3	0.00109107	-0.843698	0.088	0.099	1
Ubxn7	0.0010957	-1.57454	0.056	0.103	1
Phykpl	0.00110104	2.41731	0.071	0.016	1
Mtg2	0.00110696	-2.36316	0.025	0.054	1
Zfp386	0.00110771	-3.11143	0.01	0.045	1
Naalad2	0.00111004	1.28267	0.14	0.058	1
Rufy3	0.00111091	-2.23698	0.022	0.071	1
Smim4	0.00111216	-2.31445	0.017	0.067	1
Clybl	0.00111995	-2.0309	0.005	0.042	1
Rasal2	0.00112119	-1.3651	0.083	0.157	1
Tmem214	0.00112608	0.74424	0.027	0.003	1
Ofd1	0.0011269	0.169231	0.027	0.051	1
Top1	0.0011269	-0.707387	0.14	0.183	1
Smarca5	0.00113623	-1.34649	0.034	0.099	1
Marf1	0.00114912	-1.08788	0.115	0.186	1
Hat1	0.00115245	2.36368	0.081	0.022	1
Krit1	0.00115613	-1.2827	0.025	0.08	1
Rnf214	0.001157	-1.59948	0.042	0.09	1
Exosc7	0.00116408	2.22923	0.042	0.019	1
Lrrc29	0.00116759	-3.43669	0.007	0.045	1
Commd10	0.0011757	-1.81211	0.039	0.099	1
Gm46218	0.00117696	-3.73129	0.007	0.045	1
Psmd9	0.00118294	-3.07675	0.002	0.035	1
Ebag9	0.00118295	5.80183	0.025	0	1
Gm10384	0.00118295	6.13566	0.025	0	1
Rps5	0.00118295	7.36144	0.025	0	1
Rpl35	0.00118295	7.18566	0.025	0	1
Pard3bos3	0.00118295	6.24551	0.025	0	1
Atp5e	0.00118295	5.94455	0.025	0	1
P2ry10b	0.00118295	6.06987	0.025	0	1
Trappc5	0.00118295	5.94817	0.025	0	1
Gm14011	0.00118295	6.11047	0.025	0	1
Cep41	0.00118295	6.72708	0.025	0	1
Tlr13	0.00118295	5.64924	0.025	0	1
Psg16	0.00118295	6.11908	0.025	0	1
Mier3	0.00118295	5.70252	0.025	0	1
Chac2	0.00118295	5.62613	0.025	0	1
Pdgfrl	0.00118295	6.12754	0.025	0	1
Stk19	0.00118761	-3.93487	0.005	0.038	1
Zfp598	0.00120224	-3.18617	0.007	0.048	1
Fgfr1op	0.00120383	-1.48593	0.071	0.119	1
Mbtd1	0.00120531	-0.527857	0.206	0.244	1
Trim44	0.00120768	-0.227461	0.228	0.205	1
Tnfsf13b	0.00121265	2.0279	0.093	0.032	1
Gmpr2	0.00121857	-3.9174	0.005	0.042	1
Rpn2	0.00122871	-3.03237	0.01	0.054	1
Mindy2	0.00123657	-0.844055	0.091	0.103	1
Srd5a3	0.00124662	1.68391	0.034	0.003	1
Hdac8	0.00126165	-0.93575	0.098	0.189	1
Zfp398	0.00126445	-2.43529	0.015	0.061	1
Klhl28	0.00127226	-3.41547	0.01	0.048	1
Oip5os1	0.00127262	-1.53805	0.042	0.074	1
Gm16599	0.00127728	0.727901	0.373	0.247	1
Cfap74	0.00128349	0.947067	0.213	0.112	1
3830406C13Rik	0.00128426	-2.05603	0.025	0.08	1
Rab7	0.00129578	-1.18678	0.074	0.106	1
Cbx3	0.00130051	-3.1301	0.002	0.035	1
Ipo5	0.00130479	-2.94526	0.007	0.048	1
Sec11c	0.00130683	-0.652687	0.029	0.074	1
Dvl1	0.00131337	-3.86495	0.005	0.038	1
Cep83	0.00131714	-2.26252	0.017	0.067	1
Gm37768	0.00131934	0.73517	0.127	0.058	1
Ltn1	0.00132605	-2.29827	0.017	0.064	1
Spns1	0.00132943	-3.7543	0.007	0.042	1
Pspc1	0.00133929	-1.07657	0.083	0.122	1
Gm15764	0.00135263	1.12253	0.11	0.042	1
Cdk12	0.00135451	0.408909	0.208	0.122	1
Gm16183	0.0013549	-0.297571	0.15	0.128	1
Gm11508	0.00136538	-4.36608	0.002	0.035	1
Dcaf17	0.00136797	-1.75545	0.042	0.077	1
Hipk1	0.00137574	-0.856821	0.078	0.096	1
Cfh	0.00139192	0.405862	0.625	0.51	1
Eif2b3	0.00139747	-1.24233	0.022	0.071	1
Polg	0.0013995	-1.36292	0.047	0.071	1
Gsk3b	0.00140217	-0.871847	0.135	0.199	1
Zmym2	0.00141466	-1.17296	0.093	0.151	1
Trim47	0.00143509	0.686823	0.081	0.029	1
C9orf72	0.00143835	-2.0205	0.032	0.067	1
Stx12	0.00145336	-1.61973	0.037	0.074	1
Wbp2	0.00146518	4.41047	0.039	0.003	1
Matr3	0.00146859	-2.22344	0.01	0.054	1
Arih2	0.00147264	-0.550225	0.14	0.135	1
Tfdp2	0.00147808	-4.08059	0.002	0.035	1
Chmp3	0.00148343	-0.436397	0.108	0.093	1
Plxna4	0.0014901	-0.441632	0.395	0.474	1
Gm50250	0.00149539	1.01657	0.093	0.035	1
Zfp974	0.0015072	2.89291	0.049	0.006	1
Tom1l2	0.00150972	-3.43991	0.005	0.042	1
Map2k1	0.00152144	-0.862175	0.174	0.221	1
Immp1l	0.00152324	-1.03325	0.088	0.125	1
Atp6ap1	0.00152338	-3.42237	0.005	0.042	1
Ints10	0.00152367	-4.07884	0.002	0.035	1
Stam2	0.00152986	-1.29546	0.071	0.109	1
Bmyc	0.00154126	2.90304	0.061	0.013	1
Trem2	0.00154243	0.892489	0.181	0.09	1
Fam45a	0.00155052	-1.36398	0.056	0.071	1
Btbd7	0.00155293	-0.91424	0.14	0.224	1
Bmpr1a	0.00155847	-2.40749	0.01	0.054	1
Smap1	0.00156705	-3.53056	0.005	0.042	1
Inpp4b	0.00156787	0.338862	0.767	0.744	1
Scamp5	0.0015691	-0.771447	0.135	0.151	1
Ncor1	0.00156919	-0.406114	0.228	0.349	1
Rbm33	0.00156943	-0.472373	0.159	0.154	1
Rhot1	0.001579	-0.763476	0.108	0.119	1
Dhdh	0.00158556	2.95187	0.039	0.003	1
Zfp606	0.00159174	-4.03085	0.002	0.035	1
Crcp	0.00159334	-3.19811	0.01	0.048	1
Ap4e1	0.00159387	-3.92795	0.005	0.038	1
Ccnyl1	0.00160515	-3.65165	0.002	0.035	1
Adcy8	0.00161733	-1.37836	0.059	0.112	1
Ccni	0.00161885	0.241119	0.235	0.154	1
Epb41l2	0.00161925	0.297541	0.909	0.862	1
Ralgapb	0.00162092	-1.32277	0.054	0.103	1
Adck5	0.00162308	-1.3571	0.01	0.045	1
Gabarapl2	0.00162369	-4.106	0.002	0.035	1
Selenop	0.00162725	0.436008	0.15	0.08	1
Atl3	0.00163288	1.48175	0.074	0.019	1
Zfp131	0.00164384	-3.9901	0.002	0.035	1
Nlk	0.00165364	-0.601863	0.221	0.288	1
Spindoc	0.00165486	-2.53693	0.015	0.051	1
Map2k4	0.00166005	-1.17044	0.081	0.125	1
Sp3os	0.00167218	-2.7013	0.015	0.058	1
Stard3nl	0.00167831	-3.96928	0.002	0.035	1
Ddx50	0.00168338	-1.41904	0.027	0.087	1
Psap	0.00168696	-1.0136	0.093	0.183	1
Ssh1	0.00169071	1.37012	0.039	0.042	1
Hmgb1	0.00169659	-2.73568	0.005	0.042	1
Tmod1	0.00169742	-4.80902	0.002	0.032	1
Tra2a	0.00170195	-0.804281	0.152	0.244	1
Taf10	0.0017037	1.73039	0.044	0.006	1
Ppt1	0.00170724	-0.444666	0.098	0.087	1
6030458C11Rik	0.00170732	-2.0147	0.025	0.061	1
Fech	0.00171491	-4.17953	0.002	0.035	1
Dhx30	0.00171602	-0.772103	0.066	0.067	1
Ap2a2	0.00171877	-1.87323	0.049	0.099	1
Igip	0.00171956	-3.59964	0.002	0.035	1
Stub1	0.00172234	-3.66166	0.002	0.035	1
Tmem65	0.00172665	-0.361607	0.096	0.074	1
Hnrnpf	0.00173023	-1.43025	0.064	0.122	1
Zmym6	0.00173938	-1.9436	0.027	0.067	1
Cox10	0.00174289	-3.77063	0.002	0.035	1
Kmt2d	0.00175569	-1.86274	0.032	0.09	1
Msh2	0.00176429	-1.58974	0.01	0.048	1
Edrf1	0.00177187	-2.28206	0.007	0.048	1
Cdc23	0.00178061	-4.61834	0.002	0.032	1
H2-K1	0.00178091	2.65421	0.066	0.016	1
Mia2	0.00178091	-0.654251	0.199	0.234	1
Ap4s1	0.00179635	-1.74363	0.015	0.064	1
Epg5	0.00181174	-2.52908	0.012	0.058	1
Cebpg	0.00182875	1.40338	0.145	0.064	1
Inca1	0.00183298	2.12928	0.069	0.016	1
Ankrd26	0.00186984	-4.83101	0.002	0.032	1
Ranbp10	0.00187299	1.18748	0.206	0.131	1
Fam118b	0.00187921	1.54692	0.137	0.064	1
Uba5	0.00188042	-2.58452	0.007	0.048	1
2610020C07Rik	0.00188173	0.6531	0.228	0.128	1
Fam193a	0.00188497	-0.267977	0.238	0.234	1
Ankrd44	0.00190566	0.39519	0.779	0.705	1
Tmbim4	0.00193894	-4.85557	0.002	0.032	1
Gatad2b	0.00194104	-0.709126	0.186	0.234	1
Lman2l	0.00194183	1.24387	0.091	0.032	1
B4galt6	0.0019445	-1.10491	0.061	0.09	1
Zscan21	0.00194689	-3.54265	0.007	0.042	1
Foxj3	0.00195107	-1.21701	0.069	0.106	1
Brms1l	0.00195787	-3.79861	0.005	0.035	1
BC005624	0.00195884	-4.70845	0.002	0.032	1
Asah1	0.00195915	-0.820261	0.118	0.122	1
Pcca	0.00196152	-1.63284	0.032	0.093	1
Exoc6b	0.00196506	-0.898953	0.157	0.234	1
Cd2ap	0.00196765	-0.428754	0.262	0.263	1
Trappc8	0.00196876	-0.772781	0.13	0.163	1
Trappc12	0.0019741	-3.85676	0.005	0.035	1
Phka2	0.00199708	-0.943238	0.071	0.093	1
5730480H06Rik	0.00200798	3.6669	0.039	0.003	1
Micos10	0.00201071	-3.26801	0.005	0.042	1
Camk1d	0.00201115	0.353933	0.794	0.683	1
Wdr82	0.00202461	-2.5842	0.01	0.051	1
Tmbim6	0.00203006	-1.7736	0.017	0.067	1
Rtn1	0.00203513	-0.545302	0.306	0.426	1
Tent4b	0.00204058	-0.684607	0.142	0.16	1
Gdi2	0.00205267	0.697892	0.392	0.276	1
Ldlrad4	0.00205367	0.293459	0.934	0.913	1
Gm17435	0.00205504	3.91486	0.039	0.003	1
Galnt11	0.00206515	-2.02414	0.027	0.051	1
Capn15	0.00208355	-2.83375	0.015	0.045	1
Gng2	0.00210696	-0.240034	0.282	0.25	1
Ino80d	0.00210716	-1.27695	0.083	0.135	1
Adgre1	0.00210933	1.24233	0.186	0.112	1
Hpf1	0.00211007	0.33965	0.037	0.058	1
Snrpa	0.00211493	-4.83207	0.002	0.032	1
Hsd17b4	0.002117	-1.23333	0.047	0.061	1
Snx10	0.00213076	-2.10938	0.02	0.071	1
Lcp1	0.0021475	0.961772	0.279	0.186	1
Psmd4	0.00216632	-3.60452	0.005	0.038	1
B230219D22Rik	0.00216635	1.48881	0.118	0.048	1
2900097C17Rik	0.00217831	-4.41172	0.002	0.032	1
Ndufs3	0.00218201	-1.6005	0.01	0.048	1
Tmem41b	0.00218709	6.21019	0.022	0	1
Traf1	0.00218709	6.5645	0.022	0	1
Ly6a	0.00218709	6.74575	0.022	0	1
Gabarap	0.00218709	7.20539	0.022	0	1
Ms4a6c	0.00218709	6.51098	0.022	0	1
Gm4070	0.00218709	6.1405	0.022	0	1
Ston1	0.00218709	6.1927	0.022	0	1
Ttc32	0.00218709	6.02284	0.022	0	1
Gm26655	0.00218709	6.05819	0.022	0	1
1600022D10Rik	0.00218709	6.04908	0.022	0	1
0610010K14Rik	0.00218709	6.16192	0.022	0	1
Gm17178	0.00218709	5.58634	0.022	0	1
E230016K23Rik	0.00218709	5.94852	0.022	0	1
Smim12	0.00218709	5.78799	0.022	0	1
Smpd5	0.00218709	5.93218	0.022	0	1
Lsp1	0.00218709	5.60516	0.022	0	1
Slc35g2	0.00218709	5.97212	0.022	0	1
Gm38604	0.00218709	5.8187	0.022	0	1
Smarcal1	0.00218709	5.67678	0.022	0	1
Gm43464	0.00218709	5.73702	0.022	0	1
Gm43154	0.00218709	5.80938	0.022	0	1
Gm28874	0.00218709	5.82816	0.022	0	1
Gm5095	0.00218709	5.46946	0.022	0	1
CAAA01118383.1	0.00218709	5.76458	0.022	0	1
Rad54l2	0.00218709	5.02986	0.022	0	1
Pja2	0.00219968	-3.58517	0.005	0.038	1
Ipo9	0.00220138	-1.66141	0.042	0.093	1
Plekhn1	0.00220144	-3.4182	0.007	0.038	1
Ergic1	0.00221017	-1.88027	0.022	0.074	1
Sfpq	0.00221717	-1.20059	0.083	0.157	1
Etf1	0.00222561	2.11233	0.081	0.032	1
H13	0.00223375	-1.71315	0.042	0.083	1
Safb2	0.00223558	-0.48356	0.184	0.192	1
Hectd4	0.00226746	-3.08951	0.01	0.051	1
Slc25a53	0.00227609	-3.58766	0.007	0.038	1
Ythdf2	0.00229947	1.328	0.179	0.099	1
Timm23	0.00231217	-2.71588	0.015	0.048	1
Gm15563	0.00233512	1.00839	0.096	0.035	1
Trio	0.00233695	-0.652631	0.225	0.33	1
Senp7	0.00234679	-1.83752	0.027	0.071	1
Abce1	0.00234836	-2.58934	0.012	0.048	1
D230022J07Rik	0.00235126	-1.93407	0.002	0.029	1
Cops4	0.00235441	-1.31738	0.071	0.112	1
Asb3	0.00236648	-1.48712	0.049	0.106	1
Sirpa	0.00239513	0.484597	0.6	0.535	1
Hace1	0.00239617	-2.09309	0.025	0.058	1
Tti1	0.00239735	1.51281	0.105	0.038	1
Mtfr1l	0.00242794	-4.5266	0.002	0.032	1
Ehmt1	0.00248295	-0.921026	0.108	0.147	1
Rpl22	0.00248817	3.15482	0.029	0.01	1
Ints8	0.00249919	-1.54084	0.051	0.106	1
Gna15	0.00250216	0.817193	0.279	0.186	1
Slc25a40	0.00251357	-4.47064	0.002	0.032	1
Il6ra	0.00251797	0.655199	0.439	0.346	1
Deaf1	0.00252112	-5.76655	0	0.019	1
Castor2	0.00252112	-5.8239	0	0.019	1
Lbr	0.00252112	-5.95724	0	0.019	1
5430416N02Rik	0.00252112	-5.89479	0	0.019	1
Ddx49	0.00252112	-6.33894	0	0.019	1
Ubr7	0.00252112	-5.95241	0	0.019	1
Mindy1	0.00252112	-6.38505	0	0.019	1
Cutc	0.00252112	-6.20135	0	0.019	1
Txndc5	0.00252112	-6.3619	0	0.019	1
Rabl3	0.00252112	-6.22727	0	0.019	1
Klhl42	0.00252112	-6.42817	0	0.019	1
Isca2	0.00252112	-6.24404	0	0.019	1
Crtc2	0.00252112	-6.16066	0	0.019	1
Xpnpep1	0.00252112	-6.22287	0	0.019	1
Rbfox1	0.00252112	-10.3246	0	0.019	1
Ccser2	0.00252112	-7.00395	0	0.019	1
Cntrob	0.00252112	-6.05226	0	0.019	1
Hook2	0.00252112	-6.83013	0	0.019	1
Acad9	0.00252112	-5.88377	0	0.019	1
6330562C20Rik	0.00252112	-6.67432	0	0.019	1
Kyat1	0.00252112	-6.19578	0	0.019	1
Pip4k2c	0.00252112	-6.52142	0	0.019	1
Psma5	0.00252112	-5.87608	0	0.019	1
Psmc3	0.00252112	-6.30234	0	0.019	1
Gm14471	0.00252112	-6.20376	0	0.019	1
Srsf1	0.00252112	-5.93313	0	0.019	1
Akap5	0.00252112	-6.4872	0	0.019	1
Ccdc22	0.00252112	-6.26428	0	0.019	1
Cox14	0.00252112	-6.20553	0	0.019	1
Pianp	0.00252112	-6.55221	0	0.019	1
BC017158	0.00252112	-7.05839	0	0.019	1
Nek4	0.00252112	-6.01488	0	0.019	1
C330018D20Rik	0.00252112	-6.56718	0	0.019	1
Zfp938	0.00252112	-6.01435	0	0.019	1
Zdhhc21	0.00252112	-6.05522	0	0.019	1
Aasdh	0.00252112	-6.21126	0	0.019	1
Slc2a3	0.00252112	-6.08907	0	0.019	1
Ndufb7	0.00252112	-6.28517	0	0.019	1
Txndc9	0.00252112	-6.44586	0	0.019	1
Rpl15	0.00252112	-7.35741	0	0.019	1
Mrps21	0.00252112	-6.07136	0	0.019	1
Klhl15	0.00252112	-5.77837	0	0.019	1
Mppe1	0.00252112	-6.42158	0	0.019	1
Srp9	0.00252112	-5.96921	0	0.019	1
Uqcrq	0.00252112	-6.06732	0	0.019	1
Pigg	0.00252112	-6.29525	0	0.019	1
Mtx2	0.00252112	-5.816	0	0.019	1
Rhbdd3	0.00252112	-7.30084	0	0.019	1
Gm19967	0.00252112	-6.47272	0	0.019	1
Mdh2	0.00252112	-5.96937	0	0.019	1
Naca	0.00252112	-6.08452	0	0.019	1
Erlin2	0.00252112	-5.96576	0	0.019	1
Tm9sf1	0.00252112	-6.48049	0	0.019	1
Gm5134	0.00252112	-6.51345	0	0.019	1
Lyplal1	0.00252112	-6.11806	0	0.019	1
5830416I19Rik	0.00252112	-6.11303	0	0.019	1
Spout1	0.00252112	-6.82755	0	0.019	1
Gemin2	0.00252112	-6.14643	0	0.019	1
Rtn4ip1	0.00252112	-6.20218	0	0.019	1
Tsen15	0.00252112	-6.11547	0	0.019	1
2610002M06Rik	0.00252112	-6.09749	0	0.019	1
Bloc1s6	0.00252112	-6.45595	0	0.019	1
Gm16278	0.00252112	-6.5022	0	0.019	1
Pgrmc1	0.00252112	-5.87895	0	0.019	1
Elp5	0.00252112	-6.6591	0	0.019	1
Mxd1	0.00252112	-6.42025	0	0.019	1
Nsmce1	0.00252112	-6.75346	0	0.019	1
Zmiz2	0.00252112	-6.12011	0	0.019	1
Plpp5	0.00252112	-6.29677	0	0.019	1
Eif3d	0.00252112	-6.00594	0	0.019	1
Lamp1	0.00252112	-5.93713	0	0.019	1
Nup35	0.00252112	-6.29147	0	0.019	1
Gys1	0.00252112	-6.28402	0	0.019	1
Hdgfl2	0.00252112	-5.89699	0	0.019	1
Rsad1	0.00252112	-6.4239	0	0.019	1
Alas2	0.00252112	-6.53935	0	0.019	1
Dctn6	0.00252112	-6.59043	0	0.019	1
Mrps17	0.00252112	-6.28597	0	0.019	1
Hmgn1	0.00252112	-5.96256	0	0.019	1
Ccdc25	0.00252112	-6.05728	0	0.019	1
Hdhd5	0.00252112	-6.01008	0	0.019	1
Kmt5a	0.00252112	-6.00161	0	0.019	1
Gm15952	0.00252112	-5.92256	0	0.019	1
Gapdhs	0.00252112	-6.38061	0	0.019	1
Gm17036	0.00252112	-6.17586	0	0.019	1
2310022A10Rik	0.00252112	-6.34543	0	0.019	1
Akt1s1	0.00252112	-6.44719	0	0.019	1
Riox2	0.00252112	-6.32138	0	0.019	1
Idh3b	0.00252112	-5.91806	0	0.019	1
Ifrd1	0.00252112	-5.65921	0	0.019	1
Ostm1	0.00252112	-6.24367	0	0.019	1
Tprkb	0.00252112	-5.76881	0	0.019	1
Ptchd4	0.00252112	-6.86269	0	0.019	1
Rgs7bp	0.00252112	-6.27554	0	0.019	1
Dpm1	0.00252112	-5.56839	0	0.019	1
Gfod2	0.00252112	-5.99543	0	0.019	1
Ptprs	0.00252112	-6.31987	0	0.019	1
Spag7	0.00252112	-6.14276	0	0.019	1
Ppme1	0.00252112	-5.77728	0	0.019	1
D430042O09Rik	0.00252112	-5.7045	0	0.019	1
Fut11	0.00252112	-6.08681	0	0.019	1
Ess2	0.00252112	-6.49456	0	0.019	1
Zscan18	0.00252112	-6.04402	0	0.019	1
Gm26537	0.00252112	-6.20984	0	0.019	1
Iqcg	0.00252112	-5.84128	0	0.019	1
Eef2	0.00252532	-4.69991	0.002	0.032	1
Tstd2	0.00253033	-2.26279	0.022	0.064	1
Sec31a	0.0025519	-0.194749	0.113	0.093	1
Prr14	0.00256221	-2.05321	0.022	0.061	1
Nacc2	0.00258255	1.68687	0.071	0.019	1
Xbp1	0.00258471	-2.24685	0.005	0.038	1
Exoc3	0.00259945	-1.35673	0.056	0.103	1
Atp13a1	0.00260014	-2.29696	0.015	0.061	1
Tmem39a	0.00260555	0.659865	0.022	0.035	1
Thumpd3	0.00260925	-2.00287	0.027	0.077	1
Stx4a	0.00261023	1.77575	0.11	0.048	1
Plcl2	0.0026108	0.41441	0.721	0.619	1
Tbc1d9b	0.00261409	-0.499567	0.13	0.115	1
Klhl26	0.00262283	2.86867	0.061	0.016	1
Nop58	0.00262432	-2.90773	0.002	0.032	1
Armh3	0.00262928	-0.796961	0.125	0.167	1
Eps8	0.00265165	1.28235	0.157	0.087	1
Cdh23	0.00266143	0.52675	0.532	0.452	1
Zkscan7	0.00266259	-1.37541	0.005	0.032	1
Apbb1ip	0.00267174	0.318723	0.853	0.785	1
Zfp950	0.00268409	-1.56775	0.037	0.093	1
Rpl9	0.00272544	-2.94151	0.002	0.032	1
Ppp1cc	0.00272794	-2.33125	0.022	0.061	1
Ubxn4	0.00273777	-1.67466	0.034	0.09	1
Zfp65	0.00274249	-3.88559	0.005	0.038	1
Inpp5d	0.00274373	0.19053	0.912	0.869	1
Prpf40b	0.00274958	-2.00679	0.022	0.064	1
Ube2d1	0.00274966	1.97806	0.066	0.016	1
Gm10847	0.00274999	2.03757	0.066	0.016	1
Mras	0.00276391	-2.28881	0.005	0.038	1
Mlph	0.00277854	1.08135	0.159	0.119	1
Psmb2	0.00280078	-1.90645	0.007	0.045	1
Dagla	0.0028017	-2.58558	0.007	0.045	1
Ddit3	0.00282133	3.14269	0.051	0.01	1
Tab3	0.00282845	-1.56406	0.032	0.048	1
Shisa5	0.00285853	1.7075	0.032	0.003	1
Ankhd1	0.00286791	-0.587479	0.203	0.253	1
Litaf	0.00287544	1.47404	0.152	0.083	1
2024-03-07	0.00287602	-0.295646	0.225	0.212	1
Ube2q2	0.00290452	-1.32251	0.071	0.106	1
Fam117a	0.00290681	-3.51897	0.007	0.038	1
Upf3b	0.00290768	-1.24133	0.061	0.096	1
Ctsc	0.0029147	1.00349	0.221	0.125	1
Pex7	0.00291516	-2.02446	0.032	0.074	1
Pcnx	0.00292025	-2.69179	0.01	0.048	1
Pde3b	0.00292368	0.264017	0.855	0.843	1
Agk	0.00294209	-3.05497	0.007	0.042	1
Ap3d1	0.00295661	-1.26477	0.064	0.103	1
Tsc1	0.00295985	-3.0859	0.01	0.048	1
Kdm5c	0.00296535	-0.965689	0.086	0.131	1
Pbrm1	0.00297144	-1.25938	0.061	0.119	1
Ctbp2	0.00299467	-0.212277	0.088	0.067	1
Glmn	0.00301723	-3.06423	0.002	0.032	1
Fbxl3	0.00303283	-1.09556	0.074	0.112	1
Plcl1	0.00303541	0.301173	0.826	0.782	1
Snx29	0.00304815	0.360348	0.797	0.708	1
Cnot2	0.00305126	-0.0472341	0.289	0.244	1
Gm17227	0.00309512	0.70514	0.1	0.048	1
Dip2c	0.00310017	-1.32579	0.088	0.154	1
Cpped1	0.00310442	-2.17562	0.022	0.061	1
Gm15283	0.00310498	-0.824201	0.051	0.058	1
Ppfia4	0.00311242	-0.931638	0.093	0.109	1
Abi1	0.00311257	0.00622321	0.358	0.301	1
Shb	0.00311587	1.33547	0.098	0.035	1
Calr	0.00314333	-1.52224	0.002	0.026	1
Numa1	0.00316401	-0.524977	0.14	0.151	1
Arhgef12	0.00316924	-2.10538	0.015	0.061	1
Tab2	0.00317519	0.703493	0.387	0.282	1
Slc17a5	0.00319607	-1.39705	0.047	0.08	1
Vps53	0.00321554	-2.33085	0.017	0.048	1
Lman2	0.00321967	0.589207	0.025	0.035	1
Clta	0.00323076	0.720999	0.272	0.167	1
Rsf1	0.00323142	-0.201881	0.223	0.199	1
Nr2c1	0.00323876	-3.22065	0.007	0.042	1
Mboat1	0.00324268	1.8404	0.093	0.035	1
Nup98	0.00324531	-0.564864	0.135	0.151	1
Ing4	0.00324902	0.874639	0.12	0.054	1
Gse1	0.00325014	-2.09614	0.022	0.071	1
Gng5	0.00325185	3.14533	0.037	0.003	1
Lamtor4	0.0032543	-2.55711	0.015	0.042	1
Mrpl33	0.00326919	-1.76567	0.005	0.035	1
Elmod2	0.00329611	-3.18449	0.005	0.038	1
Ube2w	0.00331765	-0.472182	0.125	0.122	1
Tm9sf4	0.00332083	-1.37325	0.047	0.08	1
Tmem87a	0.00333589	-0.115969	0.15	0.112	1
Srpr	0.00333945	-2.21642	0.027	0.054	1
Manbal	0.00334622	-2.61861	0.005	0.038	1
Fgd3	0.00334649	1.01693	0.213	0.125	1
P2rx1	0.00336538	2.48184	0.059	0.013	1
Stimate	0.00337099	-2.27075	0.022	0.061	1
Ptprj	0.00338591	0.447618	0.75	0.708	1
Itgam	0.00339984	0.509607	0.512	0.388	1
Ccnt2	0.00340713	-0.987838	0.078	0.115	1
Pld1	0.00341412	0.517105	0.551	0.442	1
Mrps26	0.00344579	-2.31007	0.002	0.029	1
Scaf1	0.0034573	-2.68912	0.015	0.038	1
Naa16	0.00345931	-0.819784	0.113	0.135	1
Tmem175	0.00346553	-1.11331	0.076	0.106	1
Map11	0.00347391	0.334322	0.145	0.083	1
5830408C22Rik	0.00348007	3.6499	0.037	0.003	1
Rapgef5	0.00348784	0.236242	0.9	0.872	1
[truncated: 6,491 more rows]

## Sheet: Microglia GF vs 4wk metascape
Overrepresentation pathway analysis was performed using metascape on increased and decreased DEGs (lfc > |1|, p < 0.001). Genes without a canonical name (e.g. genes ending in Rik or beginning in Gm) are excluded from analysis
Annotation of DEGs increased in 4 week E. coli mono-colonized mice compared to germ-free														Enrichment results for DEGs increased in 4 week E. coli mono-colonized mice vs germ-free										Annotation of DEGs decreased in 4 week E. coli mono-colonized mice vs germ-free
MyList	Gene ID	Type	Tax ID	Homologene Gene ID	Homologene Gene Tax ID	Gene Symbol	Description	Biological Process (GO)	Kinase Class (UniProt)	GO:0070374 positive regulation of ERK1 an	GO:0050808 synapse organization	GO:0010564 regulation of cell cycle proce		GroupID	Category	Term	Description	LogP	Log(q-value)	Genes	Symbols	InTerm_InList		MyList	Gene ID	Type	Tax ID	Homologene Gene ID	Homologene Gene Tax ID	Gene Symbol	Description	Biological Process (GO)	Kinase Class (UniProt)	R-MMU-8856688 Golgi-to-ER retrograde transpo	mmu04912 GnRH signaling pathway - Mus m	WP310 mRNA processing	GO:0140238 presynaptic endocytosis	GO:0060999 positive regulation of dendrit	GO:0050804 modulation of chemical synapti	R-MMU-1660514 Synthesis of PIPs at the Golgi	GO:0033365 protein localization to organe	GO:2000779 regulation of double-strand br	GO:0090141 positive regulation of mitocho	GO:0051656 establishment of organelle loc	GO:0006417 regulation of translation	R-MMU-8953897 Cellular responses to stimuli	GO:0034063 stress granule assembly	GO:0051017 actin filament bundle assembly	R-MMU-9716542 Signaling by Rho GTPases, Miro
Cmss1	66497	symbol	M. musculus	66497	M. musculus	Cmss1	cms small ribosomal subunit 1	GO:0008150 biological_process		0	0	0		1_Summary	GO Biological Processes	GO:0070374	positive regulation of ERK1 and ERK2 cascade	-4.01064	0	11984,14183,18390	Atp6v0c,Fgfr2,Oprm1	3/-		Calm2	12314	symbol	M. musculus	12314	M. musculus	Calm2	calmodulin 2	GO:1905913 negative regulation of calcium ion export across plasma membrane;GO:0051342 regulation of cyclic-nucleotide phosphodiesterase activity;GO:0051343 positive regulation of cyclic-nucleotide phosphodiesterase activity		0	1	0	1	0	1	0	0	0	0	1	0	1	0	0	1
Lysmd4	75099	symbol	M. musculus	75099	M. musculus	Lysmd4	LysM, putative peptidoglycan-binding, domain containing 4	GO:0008150 biological_process		0	0	0		1_Member	GO Biological Processes	GO:0070374	positive regulation of ERK1 and ERK2 cascade	-4.01064	0	11984,14183,18390	Atp6v0c,Fgfr2,Oprm1	3/227		Oxr1	170719	symbol	M. musculus	170719	M. musculus	Oxr1	oxidation resistance 1	GO:1902083 negative regulation of peptidyl-cysteine S-nitrosylation;GO:2000169 regulation of peptidyl-cysteine S-nitrosylation;GO:0071447 cellular response to hydroperoxide		0	0	0	0	0	0	0	0	1	0	0	0	0	0	0	0
Insyn2b	574403	symbol	M. musculus	574403	M. musculus	Insyn2b	inhibitory synaptic factor family member 2B	GO:0008150 biological_process		0	0	0		1_Member	GO Biological Processes	GO:0070372	regulation of ERK1 and ERK2 cascade	-3.5194	0	11984,14183,18390	Atp6v0c,Fgfr2,Oprm1	3/333		Kif5b	16573	symbol	M. musculus	16573	M. musculus	Kif5b	kinesin family member 5B	GO:0098987 regulation of modification of synapse structure, modulating synaptic transmission;GO:0072383 plus-end-directed vesicle transport along microtubule;GO:0072386 plus-end-directed organelle transport along microtubule		1	1	1	1	1	1	0	0	0	1	1	0	0	0	0	1
Cdk8	264064	symbol	M. musculus	264064	M. musculus	Cdk8	cyclin dependent kinase 8	GO:0090209 negative regulation of triglyceride metabolic process;GO:0090207 regulation of triglyceride metabolic process;GO:0045833 negative regulation of lipid metabolic process	yes	0	0	0		1_Member	GO Biological Processes	GO:0043410	positive regulation of MAPK cascade	-2.90969	0	11984,14183,18390	Atp6v0c,Fgfr2,Oprm1	3/539		Tiam1	21844	symbol	M. musculus	21844	M. musculus	Tiam1	T cell lymphoma invasion and metastasis 1	GO:1904266 regulation of Schwann cell chemotaxis;GO:1904268 positive regulation of Schwann cell chemotaxis;GO:1900149 positive regulation of Schwann cell migration		0	1	0	0	1	1	0	0	0	0	0	0	0	0	0	0
Usp50	75083	symbol	M. musculus	75083	M. musculus	Usp50	ubiquitin specific peptidase 50	GO:0035063 nuclear speck organization;GO:0032741 positive regulation of interleukin-18 production;GO:0032661 regulation of interleukin-18 production		0	0	1		1_Member	GO Biological Processes	GO:0043408	regulation of MAPK cascade	-2.49509	0	11984,14183,18390	Atp6v0c,Fgfr2,Oprm1	3/752		Cabin1	104248	symbol	M. musculus	104248	M. musculus	Cabin1	calcineurin binding protein 1	GO:0043066 negative regulation of apoptotic process;GO:0043069 negative regulation of programmed cell death;GO:0042981 regulation of apoptotic process		0	0	0	0	0	0	0	0	0	0	0	0	1	0	0	0
Atp6v0c	11984	symbol	M. musculus	11984	M. musculus	Atp6v0c	ATPase, H+ transporting, lysosomal V0 subunit C	GO:1904093 negative regulation of autophagic cell death;GO:1904092 regulation of autophagic cell death;GO:0007042 lysosomal lumen acidification		1	0	0		2_Summary	GO Biological Processes	GO:0050808	synapse organization	-3.27981	0	14183,192198,268566	Fgfr2,Lrrc4,Gphn	3/-		Leng8	232798	symbol	M. musculus	232798	M. musculus	Leng8	leukocyte receptor cluster (LRC) member 8	GO:0008150 biological_process		0	0	0	0	0	0	0	0	0	0	0	0	0	0	0	0
Nr6a1	14536	symbol	M. musculus	14536	M. musculus	Nr6a1	nuclear receptor subfamily 6, group A, member 1	GO:0007283 spermatogenesis;GO:0048232 male gamete generation;GO:0007276 gamete generation		0	0	0		2_Member	GO Biological Processes	GO:0050808	synapse organization	-3.27981	0	14183,192198,268566	Fgfr2,Lrrc4,Gphn	3/402		Flnb	286940	symbol	M. musculus	286940	M. musculus	Flnb	filamin, beta	GO:0003334 keratinocyte development;GO:0003382 epithelial cell morphogenesis;GO:0071346 cellular response to type II interferon		0	0	0	0	0	0	0	0	0	0	0	0	0	0	0	0
Oprm1	18390	symbol	M. musculus	18390	M. musculus	Oprm1	opioid receptor, mu 1	GO:0061358 negative regulation of Wnt protein secretion;GO:0031635 adenylate cyclase-inhibiting opioid receptor signaling pathway;GO:0071315 cellular response to morphine		1	0	0		2_Member	GO Biological Processes	GO:0034330	cell junction organization	-2.73858	0	14183,192198,268566	Fgfr2,Lrrc4,Gphn	3/618		Synj1	104015	symbol	M. musculus	104015	M. musculus	Synj1	synaptojanin 1	GO:1904980 positive regulation of endosome organization;GO:1904978 regulation of endosome organization;GO:0016191 synaptic vesicle uncoating		0	0	0	1	1	0	0	0	0	1	1	0	0	0	0	0
Lrrc4	192198	symbol	M. musculus	192198	M. musculus	Lrrc4	leucine rich repeat containing 4	GO:0097119 postsynaptic density protein 95 clustering;GO:1904861 excitatory synapse assembly;GO:0001941 postsynaptic membrane organization		0	1	0		3_Summary	GO Biological Processes	GO:0010564	regulation of cell cycle process	-2.44845	0	14183,19357,75083	Fgfr2,Rad21,Usp50	3/-		Celf2	14007	symbol	M. musculus	14007	M. musculus	Celf2	CUGBP, Elav-like family member 2	GO:0006376 mRNA splice site recognition;GO:0000245 spliceosomal complex assembly;GO:0000381 regulation of alternative mRNA splicing, via spliceosome		0	0	1	0	0	0	0	0	0	0	0	1	0	0	0	0
[truncated: 130 more rows]
[truncated: 13 more columns]
