# Supplementary material for: Indigenous gut microbes modulate neural cell state and neurodegenerative disease susceptibility
Source: Cell Syst. Author manuscript; Available in PMC 2026 Apr 18. (PMC13091097; doi:10.1016/j.cels.2025.101481)
Supplement: 5 [file NIHMS2126000-supplement-5.xlsx]

## Sheet: Cell cluster markers
Cluster markers for neuronal sub-clustering
GeneID	p_val	avg_log2FC	pct.1	pct.2	p_val_adj	cluster
Khdrbs3	0	2.31988	0.824	0.22	0	CA1/CA3_GLUT
Sv2b	0	2.79274	0.682	0.093	0	CA1/CA3_GLUT
Kcnq5	0	2.07129	0.898	0.323	0	CA1/CA3_GLUT
Pde1a	0	1.88401	0.826	0.276	0	CA1/CA3_GLUT
Man1a	0	2.74999	0.615	0.102	0	CA1/CA3_GLUT
Cpe	0	2.05459	0.777	0.265	0	CA1/CA3_GLUT
Hcn1	0	1.53597	0.821	0.314	0	CA1/CA3_GLUT
Gm2164	0	7.098	0.512	0.011	0	CA1/CA3_GLUT
Gm49678	0	2.23018	0.598	0.099	0	CA1/CA3_GLUT
Cpne7	0	4.17085	0.545	0.052	0	CA1/CA3_GLUT
Nell1	0	1.69957	0.648	0.166	0	CA1/CA3_GLUT
Ldb2	0	1.96914	0.647	0.174	0	CA1/CA3_GLUT
Runx1t1	0	1.22829	0.715	0.242	0	CA1/CA3_GLUT
Xylt1	0	1.50359	0.651	0.196	0	CA1/CA3_GLUT
Raver2	0	3.16178	0.547	0.094	0	CA1/CA3_GLUT
Tmem178b	0	1.43162	0.894	0.447	0	CA1/CA3_GLUT
Chrm3	0	1.6603	0.703	0.259	0	CA1/CA3_GLUT
Mgat4c	0	1.09722	0.676	0.235	0	CA1/CA3_GLUT
Sh3rf1	0	2.08771	0.632	0.191	0	CA1/CA3_GLUT
Slc8a1	0	1.53412	0.947	0.507	0	CA1/CA3_GLUT
Kcnn2	0	1.61378	0.773	0.335	0	CA1/CA3_GLUT
Gpc5	0	2.72867	0.515	0.081	0	CA1/CA3_GLUT
Agbl4	0	0.925093	0.845	0.412	0	CA1/CA3_GLUT
Gm10754	0	5.65735	0.446	0.016	0	CA1/CA3_GLUT
Ppp2r2b	0	1.15725	0.877	0.456	0	CA1/CA3_GLUT
Pde4b	0	1.41427	0.631	0.215	0	CA1/CA3_GLUT
Sox5	0	0.964366	0.641	0.229	0	CA1/CA3_GLUT
Dkk3	0	3.40482	0.446	0.037	0	CA1/CA3_GLUT
Ext1	0	1.53396	0.811	0.409	0	CA1/CA3_GLUT
Prkcg	0	1.94908	0.626	0.225	0	CA1/CA3_GLUT
Ndst3	0	2.76321	0.528	0.136	0	CA1/CA3_GLUT
Prkcb	0	1.47383	0.794	0.402	0	CA1/CA3_GLUT
Cpne8	0	2.72313	0.443	0.062	0	CA1/CA3_GLUT
Ntm	0	0.727029	0.762	0.383	0	CA1/CA3_GLUT
Zfp385b	0	0.675954	0.731	0.353	0	CA1/CA3_GLUT
Fam189a1	0	1.68995	0.785	0.408	0	CA1/CA3_GLUT
Cntnap5c	0	1.23654	0.55	0.176	0	CA1/CA3_GLUT
Tmem200a	0	2.73305	0.435	0.068	0	CA1/CA3_GLUT
Hs6st3	0	2.74385	0.877	0.512	0	CA1/CA3_GLUT
Cdh10	0	1.49463	0.626	0.262	0	CA1/CA3_GLUT
Zfp462	0	1.59457	0.507	0.151	0	CA1/CA3_GLUT
Gm2115	0	6.1286	0.356	0.009	0	CA1/CA3_GLUT
Rasgrp1	0	1.87597	0.449	0.104	0	CA1/CA3_GLUT
Cadps2	0	1.47126	0.568	0.223	0	CA1/CA3_GLUT
Hs3st4	0	0.439218	0.56	0.221	0	CA1/CA3_GLUT
Thrb	0	0.585672	0.62	0.282	0	CA1/CA3_GLUT
Lingo1	0	1.47452	0.529	0.193	0	CA1/CA3_GLUT
Cacna2d3	0	1.2345	0.87	0.534	0	CA1/CA3_GLUT
Pcnx2	0	1.49494	0.53	0.195	0	CA1/CA3_GLUT
Trpc4	0	1.30052	0.603	0.269	0	CA1/CA3_GLUT
Mpped1	0	1.66054	0.475	0.141	0	CA1/CA3_GLUT
Homer1	0	1.57646	0.604	0.271	0	CA1/CA3_GLUT
Nell2	0	0.921017	0.845	0.513	0	CA1/CA3_GLUT
Trpc5	0	1.36659	0.543	0.212	0	CA1/CA3_GLUT
Sorcs3	0	0.988808	0.604	0.274	0	CA1/CA3_GLUT
Cntnap2	0	0.943527	0.953	0.624	0	CA1/CA3_GLUT
March1	0	1.42163	0.832	0.503	0	CA1/CA3_GLUT
Sema3e	0	1.82162	0.477	0.15	0	CA1/CA3_GLUT
Zdhhc14	0	1.32147	0.69	0.366	0	CA1/CA3_GLUT
Ryr3	0	1.39025	0.861	0.538	0	CA1/CA3_GLUT
Bcl11a	0	1.02405	0.779	0.46	0	CA1/CA3_GLUT
Galntl6	0	0.765817	0.764	0.446	0	CA1/CA3_GLUT
Asap2	0	1.74575	0.475	0.157	0	CA1/CA3_GLUT
Pex5l	0	2.34343	0.784	0.467	0	CA1/CA3_GLUT
4930419G24Rik	0	2.42224	0.527	0.211	0	CA1/CA3_GLUT
Itpr1	0	1.331	0.624	0.31	0	CA1/CA3_GLUT
Thsd4	0	2.36217	0.386	0.073	0	CA1/CA3_GLUT
Psd3	0	1.12005	0.688	0.379	0	CA1/CA3_GLUT
Rasgef1b	0	1.21705	0.428	0.123	0	CA1/CA3_GLUT
Satb2	0	3.30059	0.333	0.029	0	CA1/CA3_GLUT
Ano4	0	0.687463	0.524	0.221	0	CA1/CA3_GLUT
Rian	0	0.621659	0.87	0.567	0	CA1/CA3_GLUT
Gm37459	0	2.61146	0.442	0.139	0	CA1/CA3_GLUT
Asap1	0	1.18486	0.615	0.313	0	CA1/CA3_GLUT
Dock9	0	1.32083	0.772	0.471	0	CA1/CA3_GLUT
Rtl4	0	0.949311	0.618	0.318	0	CA1/CA3_GLUT
Akap13	0	2.33359	0.407	0.108	0	CA1/CA3_GLUT
Parp8	0	1.34979	0.484	0.191	0	CA1/CA3_GLUT
Focad	0	1.17889	0.685	0.393	0	CA1/CA3_GLUT
Brinp2	0	1.06811	0.501	0.21	0	CA1/CA3_GLUT
Camk4	0	0.940935	0.558	0.267	0	CA1/CA3_GLUT
Rasal1	0	1.50122	0.429	0.138	0	CA1/CA3_GLUT
Rab3c	0	0.670027	0.545	0.256	0	CA1/CA3_GLUT
Crim1	0	1.23431	0.503	0.216	0	CA1/CA3_GLUT
A230006K03Rik	0	0.542396	0.727	0.442	0	CA1/CA3_GLUT
Galnt9	0	1.86845	0.393	0.11	0	CA1/CA3_GLUT
Gm30382	0	2.26997	0.355	0.072	0	CA1/CA3_GLUT
Adam23	0	0.949398	0.579	0.298	0	CA1/CA3_GLUT
Arpp21	0	0.721528	0.925	0.645	0	CA1/CA3_GLUT
Pde4d	0	0.332909	0.833	0.553	0	CA1/CA3_GLUT
Chst8	0	4.16691	0.291	0.012	0	CA1/CA3_GLUT
Osbpl6	0	1.133	0.746	0.47	0	CA1/CA3_GLUT
Unc13b	0	1.11656	0.494	0.219	0	CA1/CA3_GLUT
Zswim6	0	0.737762	0.652	0.377	0	CA1/CA3_GLUT
Aff3	0	0.974571	0.783	0.509	0	CA1/CA3_GLUT
Tbc1d1	0	1.61765	0.435	0.161	0	CA1/CA3_GLUT
Susd6	0	1.42567	0.516	0.244	0	CA1/CA3_GLUT
Pkp2	0	1.725	0.401	0.129	0	CA1/CA3_GLUT
Tafa1	0	1.32447	0.793	0.524	0	CA1/CA3_GLUT
St8sia5	0	1.87064	0.355	0.086	0	CA1/CA3_GLUT
Cntn3	0	1.1663	0.658	0.393	0	CA1/CA3_GLUT
Khdrbs2	0	1.09905	0.707	0.442	0	CA1/CA3_GLUT
Ptprg	0	1.53723	0.822	0.557	0	CA1/CA3_GLUT
Homer2	0	1.65445	0.371	0.107	0	CA1/CA3_GLUT
Plcl2	0	1.008	0.518	0.254	0	CA1/CA3_GLUT
Gpm6b	0	1.08206	0.772	0.508	0	CA1/CA3_GLUT
Vsnl1	0	0.685116	0.58	0.316	0	CA1/CA3_GLUT
Pid1	0	0.565682	0.462	0.2	0	CA1/CA3_GLUT
Ociad2	0	2.43722	0.326	0.064	0	CA1/CA3_GLUT
Samd5	0	1.27375	0.4	0.138	0	CA1/CA3_GLUT
Tspan13	0	1.4267	0.433	0.172	0	CA1/CA3_GLUT
Brd9	0	1.20003	0.642	0.382	0	CA1/CA3_GLUT
Kit	0	2.08956	0.303	0.044	0	CA1/CA3_GLUT
Nin	0	0.876764	0.634	0.377	0	CA1/CA3_GLUT
Cntn4	0	0.602414	0.598	0.341	0	CA1/CA3_GLUT
Srgap2	0	0.792203	0.634	0.378	0	CA1/CA3_GLUT
Arhgef28	0	1.4598	0.436	0.18	0	CA1/CA3_GLUT
Cachd1	0	2.13501	0.314	0.06	0	CA1/CA3_GLUT
Sh3gl2	0	0.76052	0.71	0.458	0	CA1/CA3_GLUT
9530059O14Rik	0	0.990885	0.693	0.441	0	CA1/CA3_GLUT
Npas2	0	1.09414	0.442	0.193	0	CA1/CA3_GLUT
Robo1	0	0.338591	0.713	0.464	0	CA1/CA3_GLUT
Fmn1	0	0.923129	0.5	0.253	0	CA1/CA3_GLUT
Adgrl2	0	1.4937	0.352	0.105	0	CA1/CA3_GLUT
Sel1l3	0	0.974057	0.426	0.179	0	CA1/CA3_GLUT
Caln1	0	0.794089	0.757	0.511	0	CA1/CA3_GLUT
Kcnq2	0	0.949499	0.541	0.299	0	CA1/CA3_GLUT
Gm32647	0	2.94279	0.326	0.085	0	CA1/CA3_GLUT
Etv1	0	1.84992	0.345	0.104	0	CA1/CA3_GLUT
2900026A02Rik	0	1.57775	0.342	0.102	0	CA1/CA3_GLUT
Pde11a	0	2.15882	0.281	0.041	0	CA1/CA3_GLUT
Arhgef26	0	3.80748	0.261	0.021	0	CA1/CA3_GLUT
Prkag2	0	0.568128	0.746	0.506	0	CA1/CA3_GLUT
Nyap2	0	0.379927	0.472	0.232	0	CA1/CA3_GLUT
Slc17a7	0	0.864793	0.452	0.217	0	CA1/CA3_GLUT
Adcy9	0	0.818228	0.752	0.517	0	CA1/CA3_GLUT
Dmd	0	1.51298	0.927	0.693	0	CA1/CA3_GLUT
Mllt3	0	0.885336	0.777	0.543	0	CA1/CA3_GLUT
Efr3a	0	0.966454	0.503	0.269	0	CA1/CA3_GLUT
Peak1	0	1.71046	0.346	0.113	0	CA1/CA3_GLUT
Apba2	0	0.679314	0.656	0.424	0	CA1/CA3_GLUT
Stum	0	1.39462	0.354	0.122	0	CA1/CA3_GLUT
Schip1	0	1.2749	0.945	0.713	0	CA1/CA3_GLUT
Cnksr2	0	0.941164	0.916	0.684	0	CA1/CA3_GLUT
Gnao1	0	0.625033	0.666	0.435	0	CA1/CA3_GLUT
Ccdc88c	0	2.48771	0.273	0.043	0	CA1/CA3_GLUT
Sorl1	0	0.807033	0.54	0.311	0	CA1/CA3_GLUT
Tenm4	0	0.977465	0.912	0.684	0	CA1/CA3_GLUT
Thsd7b	0	0.349906	0.544	0.319	0	CA1/CA3_GLUT
Nnat	0	1.69773	0.377	0.152	0	CA1/CA3_GLUT
Me1	0	1.74446	0.29	0.067	0	CA1/CA3_GLUT
Ust	0	0.825275	0.495	0.272	0	CA1/CA3_GLUT
Pde10a	0	0.747202	0.857	0.634	0	CA1/CA3_GLUT
Exoc6b	0	0.89732	0.797	0.575	0	CA1/CA3_GLUT
Aopep	0	0.745436	0.665	0.443	0	CA1/CA3_GLUT
Acp1	0	1.05213	0.477	0.255	0	CA1/CA3_GLUT
Arl15	0	1.17064	0.838	0.616	0	CA1/CA3_GLUT
Actr3b	0	0.929877	0.46	0.239	0	CA1/CA3_GLUT
4930547E14Rik	0	1.91709	0.338	0.117	0	CA1/CA3_GLUT
Ankrd33b	0	0.808302	0.442	0.222	0	CA1/CA3_GLUT
Wdr17	0	0.65779	0.477	0.257	0	CA1/CA3_GLUT
Wscd2	0	0.815998	0.457	0.238	0	CA1/CA3_GLUT
Cdh11	0	0.603634	0.742	0.523	0	CA1/CA3_GLUT
Fat3	0	0.799477	0.744	0.526	0	CA1/CA3_GLUT
Mical2	0	0.69028	0.782	0.565	0	CA1/CA3_GLUT
Prkca	0	0.822242	0.739	0.522	0	CA1/CA3_GLUT
Igsf9b	0	1.20661	0.354	0.138	0	CA1/CA3_GLUT
Calm2	0	0.722827	0.617	0.401	0	CA1/CA3_GLUT
Pcsk2	0	0.578661	0.795	0.58	0	CA1/CA3_GLUT
Gm10848	0	1.28017	0.416	0.201	0	CA1/CA3_GLUT
5730522E02Rik	0	0.811613	0.837	0.622	0	CA1/CA3_GLUT
Frmd6	0	1.38836	0.319	0.107	0	CA1/CA3_GLUT
Tmod3	0	1.93458	0.308	0.096	0	CA1/CA3_GLUT
Magi3	0	0.978133	0.414	0.202	0	CA1/CA3_GLUT
Trhde	0	0.768364	0.39	0.179	0	CA1/CA3_GLUT
Mmd	0	1.03012	0.371	0.161	0	CA1/CA3_GLUT
Chrd	0	1.31105	0.337	0.131	0	CA1/CA3_GLUT
Gm15414	0	1.18853	0.348	0.142	0	CA1/CA3_GLUT
Msra	0	0.894714	0.862	0.656	0	CA1/CA3_GLUT
Fgfr1	0	1.78502	0.276	0.071	0	CA1/CA3_GLUT
St6galnac5	0	0.637234	0.857	0.652	0	CA1/CA3_GLUT
Hivep2	0	0.772699	0.83	0.625	0	CA1/CA3_GLUT
Atp2b1	0	1.0379	0.876	0.671	0	CA1/CA3_GLUT
Matn2	0	1.51143	0.331	0.128	0	CA1/CA3_GLUT
Arap2	0	0.815513	0.324	0.122	0	CA1/CA3_GLUT
Sez6	0	0.926161	0.316	0.114	0	CA1/CA3_GLUT
Mdga1	0	1.63133	0.273	0.072	0	CA1/CA3_GLUT
Nos1ap	0	0.811171	0.695	0.494	0	CA1/CA3_GLUT
Phactr1	0	1.1155	0.968	0.768	0	CA1/CA3_GLUT
Foxp1	0	0.804956	0.814	0.616	0	CA1/CA3_GLUT
R3hdm1	0	1.10029	0.893	0.697	0	CA1/CA3_GLUT
Dtnbp1	0	1.46852	0.306	0.11	0	CA1/CA3_GLUT
Slit2	0	1.10051	0.403	0.208	0	CA1/CA3_GLUT
4933413L06Rik	0	1.69206	0.271	0.076	0	CA1/CA3_GLUT
Pls3	0	1.05201	0.372	0.177	0	CA1/CA3_GLUT
Plk2	0	1.84491	0.271	0.077	0	CA1/CA3_GLUT
Vcl	0	1.36079	0.33	0.136	0	CA1/CA3_GLUT
Slc26a4	0	1.53793	0.281	0.088	0	CA1/CA3_GLUT
Prickle2	0	0.705831	0.83	0.637	0	CA1/CA3_GLUT
Gm15810	0	1.45473	0.281	0.09	0	CA1/CA3_GLUT
Stmn2	0	0.930005	0.324	0.135	0	CA1/CA3_GLUT
Gm44257	0	1.21783	0.354	0.165	0	CA1/CA3_GLUT
Ralyl	0	0.932084	0.943	0.757	0	CA1/CA3_GLUT
Pigk	0	0.723334	0.768	0.583	0	CA1/CA3_GLUT
Adamtsl1	0	0.936735	0.282	0.097	0	CA1/CA3_GLUT
Camk1d	0	0.701047	0.826	0.641	0	CA1/CA3_GLUT
Lrtm1	0	1.18658	0.304	0.121	0	CA1/CA3_GLUT
Gap43	0	1.18787	0.291	0.109	0	CA1/CA3_GLUT
Snhg11	0	0.726546	0.998	0.82	0	CA1/CA3_GLUT
Eps15	0	1.31681	0.281	0.103	0	CA1/CA3_GLUT
Ptprn2	0	0.660891	0.907	0.731	0	CA1/CA3_GLUT
Cds1	0	1.52623	0.256	0.081	0	CA1/CA3_GLUT
Pantr1	0	1.81358	0.255	0.081	0	CA1/CA3_GLUT
Slc6a7	0	1.23583	0.276	0.103	0	CA1/CA3_GLUT
Cnr1	0	0.28949	0.252	0.081	0	CA1/CA3_GLUT
Itgbl1	0	1.58103	0.26	0.097	0	CA1/CA3_GLUT
Mapk10	0	0.616758	0.897	0.741	0	CA1/CA3_GLUT
Kcnh7	0	1.09916	0.698	0.547	0	CA1/CA3_GLUT
Dock4	0	0.846992	0.862	0.72	0	CA1/CA3_GLUT
Dok6	0	0.613632	0.846	0.708	0	CA1/CA3_GLUT
Oxr1	0	0.563336	0.866	0.734	0	CA1/CA3_GLUT
Cadps	0	0.451123	0.91	0.785	0	CA1/CA3_GLUT
Grm7	0	0.434012	0.976	0.857	0	CA1/CA3_GLUT
Epha6	0	1.39675	0.943	0.827	0	CA1/CA3_GLUT
Nav3	0	0.859776	0.977	0.89	0	CA1/CA3_GLUT
Cacnb2	0	0.875669	0.829	0.746	0	CA1/CA3_GLUT
Kcnma1	0	0.440507	0.959	0.889	0	CA1/CA3_GLUT
Adgrl3	0	0.481945	0.933	0.871	0	CA1/CA3_GLUT
Nlgn1	0	0.894236	0.993	0.931	0	CA1/CA3_GLUT
Ctnnd2	0	0.343178	0.949	0.889	0	CA1/CA3_GLUT
Opcml	0	0.736044	0.991	0.944	0	CA1/CA3_GLUT
Meg3	0	0.644731	0.999	0.957	0	CA1/CA3_GLUT
Gria2	0	0.430314	0.978	0.94	0	CA1/CA3_GLUT
Celf2	0	0.360376	0.996	0.963	0	CA1/CA3_GLUT
Nrxn1	0	0.290097	0.99	0.965	0	CA1/CA3_GLUT
Rbfox1	0	0.463638	0.992	0.969	0	CA1/CA3_GLUT
Anks1b	0	0.385884	0.981	0.96	0	CA1/CA3_GLUT
Adgrb3	0	0.426729	0.984	0.964	0	CA1/CA3_GLUT
Pdlim7	7.30927488009308e-308	1.29762	0.284	0.112	1.53056215989149e-303	CA1/CA3_GLUT
B830012L14Rik	2.7043917702585e-306	0.638296	0.52	0.286	5.66299636692129e-302	CA1/CA3_GLUT
Jam3	4.1691200673772e-306	1.20112	0.314	0.134	8.73013742108785e-302	CA1/CA3_GLUT
Arhgap26	6.65556210525497e-306	0.714248	0.638	0.418	1.39367470484039e-301	CA1/CA3_GLUT
Dgkz	4.63023135422817e-300	0.868577	0.454	0.245	9.69570445575379e-296	CA1/CA3_GLUT
Ly6h	6.00014184342768e-299	1.02729	0.369	0.18	1.25642970201376e-294	CA1/CA3_GLUT
Ppm1e	2.63015245751214e-298	0.492891	0.867	0.754	5.50753924603043e-294	CA1/CA3_GLUT
Slit3	1.36920655446284e-297	0.406315	0.933	0.64	2.86711852504519e-293	CA1/CA3_GLUT
Mir100hg	6.96335026295858e-295	0.25559	0.596	0.314	1.45812554506353e-290	CA1/CA3_GLUT
Lncpint	1.86639463748247e-294	0.435622	0.885	0.774	3.90823037088829e-290	CA1/CA3_GLUT
Gucy1a2	1.49588351938601e-288	0.654282	0.614	0.391	3.13238008959431e-284	CA1/CA3_GLUT
Nrip1	4.18086172063564e-286	1.22504	0.273	0.109	8.75472444301103e-282	CA1/CA3_GLUT
Osbpl1a	8.44989209211908e-286	0.911178	0.34	0.155	1.76940740408974e-281	CA1/CA3_GLUT
Smpd3	8.69628673097581e-286	0.833845	0.443	0.237	1.82100244146633e-281	CA1/CA3_GLUT
Kctd1	2.8789584765769e-285	0.881835	0.451	0.247	6.02853904995204e-281	CA1/CA3_GLUT
Camk2a	3.38875489288085e-282	0.39209	0.895	0.732	7.0960527456925e-278	CA1/CA3_GLUT
Klhl3	2.97021987157541e-279	0.648954	0.539	0.319	6.21964041107892e-275	CA1/CA3_GLUT
Gm13269	2.16864225651702e-278	0.96327	0.435	0.246	4.54113688514663e-274	CA1/CA3_GLUT
Col4a1	9.50380972268393e-277	1.15483	0.264	0.104	1.99009775593002e-272	CA1/CA3_GLUT
Cpne6	1.07074830964403e-275	0.630223	0.496	0.274	2.24214696039459e-271	CA1/CA3_GLUT
Chpt1	1.68697335575922e-275	0.987211	0.393	0.204	3.53252220695981e-271	CA1/CA3_GLUT
Ror1	3.26968044038532e-275	1.06338	0.376	0.195	6.84671084216687e-271	CA1/CA3_GLUT
Gm12064	4.19837132389408e-274	0.968079	0.309	0.136	8.79138955223421e-270	CA1/CA3_GLUT
Shank1	1.15533949335271e-272	0.776215	0.51	0.301	2.41928089908058e-268	CA1/CA3_GLUT
Ppp4r4	1.40538132659552e-270	0.841866	0.452	0.255	2.94286849789101e-266	CA1/CA3_GLUT
Gm10115	1.40777215817348e-270	0.851747	0.351	0.164	2.94787489921527e-266	CA1/CA3_GLUT
C530008M17Rik	3.30339031115723e-270	0.481681	0.6	0.369	6.91729931156325e-266	CA1/CA3_GLUT
Mpp6	3.76556934414608e-270	0.799643	0.502	0.296	7.88510220664188e-266	CA1/CA3_GLUT
Grin2b	4.4969984430071e-270	0.316667	0.962	0.934	9.41671473965687e-266	CA1/CA3_GLUT
Hnrnpll	5.43764790754882e-268	0.913863	0.384	0.196	1.13864347184072e-263	CA1/CA3_GLUT
Trps1	4.45834413595663e-266	1.63816	0.374	0.205	9.33577262069319e-262	CA1/CA3_GLUT
Lrrc7	2.17993730910408e-265	0.273937	0.966	0.914	4.56478872526395e-261	CA1/CA3_GLUT
Catspere2	5.39136145841968e-264	1.03215	0.313	0.141	1.12895108939308e-259	CA1/CA3_GLUT
3110039M20Rik	3.15141522456636e-263	0.983867	0.315	0.145	6.59906348024196e-259	CA1/CA3_GLUT
Grm5	9.68739898294192e-263	0.323506	0.976	0.941	2.02854134702804e-258	CA1/CA3_GLUT
Crym	1.16216201676235e-261	1.03347	0.27	0.111	2.43356726310036e-257	CA1/CA3_GLUT
Sptbn2	1.16306247529021e-261	0.731913	0.491	0.285	2.4354528232577e-257	CA1/CA3_GLUT
Galnt17	1.00137703579038e-260	0.423354	0.837	0.612	2.09688351294506e-256	CA1/CA3_GLUT
Miat	1.00495451963844e-259	0.505087	0.745	0.532	2.10437476412289e-255	CA1/CA3_GLUT
Ap2b1	7.53923711675593e-258	0.755893	0.523	0.322	1.57871625224869e-253	CA1/CA3_GLUT
Hs6st2	1.80635311384222e-257	0.554283	0.335	0.153	3.7825034203856e-253	CA1/CA3_GLUT
Gm47591	4.00207427017414e-257	0.973405	0.305	0.137	8.38034352174465e-253	CA1/CA3_GLUT
Scg5	5.2143970130314e-257	0.734904	0.36	0.177	1.09189473452877e-252	CA1/CA3_GLUT
Dnah9	3.32013317401998e-254	0.834267	0.368	0.187	6.95235886639785e-250	CA1/CA3_GLUT
Efr3b	1.98570707078292e-253	0.832513	0.349	0.173	4.15807060621943e-249	CA1/CA3_GLUT
Gm10649	1.79233504229863e-252	0.823852	0.372	0.19	3.75314957857333e-248	CA1/CA3_GLUT
Arhgap39	6.67768049562578e-252	0.500024	0.713	0.513	1.39830629578404e-247	CA1/CA3_GLUT
Myo6	1.62578427597361e-250	1.01227	0.308	0.144	3.40439227388874e-246	CA1/CA3_GLUT
Wwc2	3.82308503340623e-250	1.17719	0.255	0.105	8.00554005995263e-246	CA1/CA3_GLUT
Ksr1	9.20164188551586e-250	0.64661	0.523	0.32	1.92682381082702e-245	CA1/CA3_GLUT
Map4k3	2.00038733157789e-249	0.632569	0.611	0.408	4.18881107232411e-245	CA1/CA3_GLUT
Dab2ip	1.09715501782225e-248	1.02151	0.289	0.129	2.29744260731979e-244	CA1/CA3_GLUT
Dgkb	1.17662823477978e-248	0.43203	0.781	0.629	2.46385952362886e-244	CA1/CA3_GLUT
Reps2	1.48597638327479e-245	0.651333	0.603	0.402	3.11163454657742e-241	CA1/CA3_GLUT
Rabgap1l	1.65169911825792e-245	0.464577	0.824	0.683	3.45865795363207e-241	CA1/CA3_GLUT
Nckap5	1.0863162214511e-244	0.959646	0.395	0.217	2.27474616771859e-240	CA1/CA3_GLUT
Pde2a	3.90664537240431e-244	0.793504	0.432	0.242	8.18051540981463e-240	CA1/CA3_GLUT
2210408F21Rik	1.50522625732274e-242	0.636615	0.488	0.282	3.15194378283383e-238	CA1/CA3_GLUT
Ankrd28	1.49934885075097e-241	0.712178	0.475	0.282	3.13963649347252e-237	CA1/CA3_GLUT
Lsamp	8.57229021349596e-240	0.291038	0.992	0.983	1.79503757070605e-235	CA1/CA3_GLUT
Ptprr	1.08714297893195e-239	0.774722	0.466	0.276	2.27647739788351e-235	CA1/CA3_GLUT
Cep83	8.01288809195505e-235	0.747587	0.378	0.198	1.67789876645539e-230	CA1/CA3_GLUT
Luzp2	6.49529696032287e-234	0.405925	0.347	0.17	1.36011518349161e-229	CA1/CA3_GLUT
Esyt2	7.40505265382135e-232	0.568645	0.615	0.418	1.55061802571019e-227	CA1/CA3_GLUT
Mirg	1.07012671032007e-231	0.533341	0.465	0.26	2.24084533141024e-227	CA1/CA3_GLUT
4930587E11Rik	3.37381279581677e-230	1.19639	0.266	0.12	7.06476399444032e-226	CA1/CA3_GLUT
Rnf182	2.40017304753412e-229	1.09731	0.254	0.109	5.02596236153645e-225	CA1/CA3_GLUT
Gm48091	2.50413760441399e-226	0.744839	0.472	0.29	5.24366414364289e-222	CA1/CA3_GLUT
Epha3	9.59289128751737e-226	0.585653	0.478	0.302	2.00875143560614e-221	CA1/CA3_GLUT
Mir99ahg	9.29261075277839e-225	0.294889	0.827	0.682	1.94587269163179e-220	CA1/CA3_GLUT
Lmtk2	9.50763248378566e-220	0.656428	0.454	0.266	1.99089824210472e-215	CA1/CA3_GLUT
Iqsec3	2.57320485439596e-219	0.624215	0.393	0.216	5.38829096510514e-215	CA1/CA3_GLUT
Cacna1b	6.95680767020638e-219	0.492453	0.657	0.453	1.45675552614122e-214	CA1/CA3_GLUT
Grin2a	2.38954996072317e-218	0.360365	0.965	0.853	5.00371761775431e-214	CA1/CA3_GLUT
Rnf150	8.05141338299018e-217	0.510895	0.62	0.419	1.68596596239814e-212	CA1/CA3_GLUT
Smurf1	8.52970082081352e-216	0.714742	0.343	0.176	1.78611935187835e-211	CA1/CA3_GLUT
Syndig1	4.25722367696124e-215	0.698954	0.349	0.179	8.91462637955683e-211	CA1/CA3_GLUT
Zdhhc2	2.54215801079798e-213	0.7302	0.35	0.186	5.32327887461098e-209	CA1/CA3_GLUT
Ccdc148	3.8810902900847e-212	0.660857	0.446	0.264	8.12700306743737e-208	CA1/CA3_GLUT
Fry	3.52978643779481e-210	0.396155	0.813	0.658	7.39137280074233e-206	CA1/CA3_GLUT
Dlgap4	1.06004782996984e-209	0.48923	0.562	0.358	2.21974015595684e-205	CA1/CA3_GLUT
Rnf112	4.23625536251759e-209	0.579102	0.44	0.255	8.87071872911184e-205	CA1/CA3_GLUT
Synj1	2.70227865027511e-208	0.579505	0.577	0.39	5.65857149367609e-204	CA1/CA3_GLUT
Raph1	1.98203501771086e-207	0.590055	0.463	0.279	4.15038132708654e-203	CA1/CA3_GLUT
Arnt2	4.50145580372033e-207	0.497938	0.419	0.238	9.42604845299037e-203	CA1/CA3_GLUT
Tenm2	8.0905026185344e-207	0.415472	0.991	0.966	1.6941512483211e-202	CA1/CA3_GLUT
Atp2a2	8.51760458082232e-206	0.51633	0.524	0.337	1.78358639922419e-201	CA1/CA3_GLUT
Man2a1	8.78498753464016e-206	0.637363	0.313	0.156	1.83957638975365e-201	CA1/CA3_GLUT
Pcdh7	1.0663881120508e-204	0.391685	0.625	0.441	2.23301670663438e-200	CA1/CA3_GLUT
C78859	2.24674806615515e-204	0.757241	0.344	0.182	4.70469045052889e-200	CA1/CA3_GLUT
Csmd1	9.79743041658952e-204	0.249967	0.995	0.973	2.05158192923385e-199	CA1/CA3_GLUT
St8sia1	2.65701332739005e-202	0.8535	0.275	0.131	5.56378590755476e-198	CA1/CA3_GLUT
Gm4258	7.25178958396618e-202	0.160018	0.429	0.233	1.51852473888252e-197	CA1/CA3_GLUT
Gnai1	1.0946330800125e-200	0.564624	0.304	0.151	2.29216166954618e-196	CA1/CA3_GLUT
Tfdp2	3.76296942860435e-199	0.717382	0.459	0.285	7.8796579834975e-195	CA1/CA3_GLUT
Cabp1	2.04238086333578e-197	0.934154	0.273	0.132	4.27674552782513e-193	CA1/CA3_GLUT
Myrip	5.75217469500755e-197	0.729325	0.372	0.209	1.20450538113458e-192	CA1/CA3_GLUT
Gm41361	1.20028432334745e-194	0.73867	0.286	0.139	2.51339537308957e-190	CA1/CA3_GLUT
Stmn3	1.86968976164929e-194	0.591942	0.369	0.203	3.91513036089361e-190	CA1/CA3_GLUT
Dzip1	3.43018109062057e-194	0.508691	0.327	0.169	7.18279920375947e-190	CA1/CA3_GLUT
Galnt16	4.96182310569623e-194	0.484675	0.479	0.29	1.03900575833279e-189	CA1/CA3_GLUT
Lrrn2	6.31345063225767e-194	0.580796	0.505	0.324	1.32203656239476e-189	CA1/CA3_GLUT
Epha4	2.65396297432284e-193	0.2957	0.696	0.464	5.55739846823204e-189	CA1/CA3_GLUT
Uggt2	1.09596407529023e-191	0.613933	0.427	0.253	2.29494877365775e-187	CA1/CA3_GLUT
Hspa4l	2.94427738120233e-190	0.733122	0.319	0.168	6.16531683623768e-186	CA1/CA3_GLUT
Bach2	4.7186760786396e-190	0.333475	0.473	0.278	9.88090770867133e-186	CA1/CA3_GLUT
Tmem132d	1.37396056995771e-187	0.441852	0.412	0.243	2.87707343349144e-183	CA1/CA3_GLUT
Arhgap23	6.39252602011832e-187	0.64324	0.314	0.163	1.33859494861278e-182	CA1/CA3_GLUT
Calm1	1.6597518391392e-186	0.443511	0.433	0.254	3.47552035115748e-182	CA1/CA3_GLUT
D630045J12Rik	2.19389805583498e-186	0.562189	0.463	0.285	4.59402252891844e-182	CA1/CA3_GLUT
Nf2	2.71694958212236e-186	0.735172	0.295	0.149	5.68929242496421e-182	CA1/CA3_GLUT
Large1	8.68849441787525e-184	0.363037	0.885	0.822	1.81937073110308e-179	CA1/CA3_GLUT
Gm3764	4.97258182731794e-182	0.408364	0.471	0.29	1.04125863464038e-177	CA1/CA3_GLUT
Shisa6	8.5462264966931e-182	0.56894	0.72	0.611	1.78957982840753e-177	CA1/CA3_GLUT
Tox	9.3086941695753e-182	1.07739	0.288	0.155	1.94924055910907e-177	CA1/CA3_GLUT
Gnptab	3.42333760966004e-180	0.745176	0.299	0.155	7.16846895462812e-176	CA1/CA3_GLUT
Ttll7	7.1940557468272e-180	0.580182	0.457	0.286	1.50643527338562e-175	CA1/CA3_GLUT
Hecw2	8.5809366000774e-178	0.364865	0.674	0.472	1.79684812405621e-173	CA1/CA3_GLUT
A330008L17Rik	1.51981609363355e-177	0.646904	0.298	0.157	3.18249490006866e-173	CA1/CA3_GLUT
Kcnab2	3.0322040919956e-177	0.711099	0.313	0.168	6.34943536863878e-173	CA1/CA3_GLUT
Spock1	4.62651428205264e-177	0.848279	0.394	0.25	9.68792090661824e-173	CA1/CA3_GLUT
Usp46	5.96911165514131e-177	0.579479	0.361	0.204	1.24993198058659e-172	CA1/CA3_GLUT
Prkar1b	4.46339080008173e-176	0.594422	0.385	0.225	9.34634033537115e-172	CA1/CA3_GLUT
Tub	5.43616570790673e-176	0.54231	0.424	0.254	1.13833309923567e-171	CA1/CA3_GLUT
Cdkl5	2.30994227976244e-174	0.515341	0.491	0.315	4.83701913382255e-170	CA1/CA3_GLUT
Fer	6.28937930088289e-174	0.476995	0.514	0.331	1.31699602560488e-169	CA1/CA3_GLUT
Specc1	2.61060202264244e-173	0.471678	0.611	0.442	5.46660063541327e-169	CA1/CA3_GLUT
Plcb1	7.3127980344066e-173	0.233711	0.937	0.873	1.53129990840474e-168	CA1/CA3_GLUT
Ap3s1	1.77948288849433e-172	0.771799	0.29	0.153	3.72623716850712e-168	CA1/CA3_GLUT
Camkmt	3.0658755899541e-172	0.481111	0.505	0.328	6.41994348536388e-168	CA1/CA3_GLUT
Magi2	3.33955983451438e-171	0.281299	0.963	0.956	6.99303829347312e-167	CA1/CA3_GLUT
Sept8	5.2310527275211e-171	0.733813	0.286	0.148	1.09538244114292e-166	CA1/CA3_GLUT
Itm2b	1.59825497950606e-168	0.690829	0.253	0.127	3.34674592708569e-164	CA1/CA3_GLUT
Ptprs	2.50554333986424e-168	0.40495	0.676	0.497	5.24660775367571e-164	CA1/CA3_GLUT
Rnf165	1.42234671766676e-167	0.491613	0.44	0.269	2.97839402679421e-163	CA1/CA3_GLUT
Akt3	1.86447948549591e-167	0.349057	0.835	0.703	3.90422004262843e-163	CA1/CA3_GLUT
Srgap1	9.48226208083019e-166	0.538782	0.262	0.129	1.98558567972584e-161	CA1/CA3_GLUT
Camkv	1.73851164548746e-165	0.43253	0.486	0.309	3.64044338565074e-161	CA1/CA3_GLUT
4933424G05Rik	1.74326131284004e-165	0.764004	0.319	0.178	3.65038918908705e-161	CA1/CA3_GLUT
Jak1	9.12679472587222e-165	0.618917	0.373	0.221	1.91115081559764e-160	CA1/CA3_GLUT
Nrgn	2.31476957317911e-164	0.522836	0.283	0.144	4.84712748623705e-160	CA1/CA3_GLUT
Atp2c1	2.80328574435119e-162	0.436169	0.682	0.515	5.87008034867139e-158	CA1/CA3_GLUT
Arntl	3.37018943568625e-162	0.735158	0.28	0.147	7.05717667832702e-158	CA1/CA3_GLUT
Myh9	5.62403148270381e-162	0.739244	0.261	0.133	1.17767219247818e-157	CA1/CA3_GLUT
Rasgef1a	9.42524246827752e-162	0.399943	0.613	0.431	1.97364577285731e-157	CA1/CA3_GLUT
Celf5	4.14739060760366e-161	0.474729	0.44	0.274	8.68463593232207e-157	CA1/CA3_GLUT
Malat1	1.2363159780145e-159	0.251131	1	1	2.58884565796237e-155	CA1/CA3_GLUT
Ajap1	4.01789810491813e-159	0.632366	0.255	0.127	8.41347863169857e-155	CA1/CA3_GLUT
1500035N22Rik	4.25468502542975e-159	0.586299	0.304	0.165	8.90931044324989e-155	CA1/CA3_GLUT
Rapgef5	5.28982515938736e-159	0.405772	0.658	0.476	1.10768938837571e-154	CA1/CA3_GLUT
Gm12296	2.88799004015671e-158	0.689333	0.486	0.338	6.04745114408816e-154	CA1/CA3_GLUT
App	9.07387563739803e-158	0.303459	0.809	0.671	1.90006955847115e-153	CA1/CA3_GLUT
Sirpa	1.36535195681508e-157	0.694365	0.264	0.137	2.85904699757079e-153	CA1/CA3_GLUT
Tsc22d1	1.74471604348132e-157	0.454683	0.573	0.403	3.65343539504989e-153	CA1/CA3_GLUT
Tnfrsf21	1.76702278669512e-156	0.694576	0.264	0.137	3.70014571533959e-152	CA1/CA3_GLUT
Flrt2	2.08903219267349e-156	0.419595	0.466	0.298	4.37443341145829e-152	CA1/CA3_GLUT
Adam11	4.85670816006655e-156	0.735611	0.27	0.142	1.01699468871794e-151	CA1/CA3_GLUT
Fryl	7.39085968803055e-156	0.393773	0.477	0.304	1.5476460186736e-151	CA1/CA3_GLUT
Clstn1	1.12432688246264e-155	0.522097	0.404	0.249	2.35434049187677e-151	CA1/CA3_GLUT
Pgm2l1	1.59076119040598e-155	0.546051	0.349	0.203	3.33105393271011e-151	CA1/CA3_GLUT
Irf2	1.62207363151884e-155	0.526702	0.39	0.235	3.39662218440044e-151	CA1/CA3_GLUT
Kif5a	7.06168759140032e-155	0.436216	0.445	0.276	1.47871738163923e-150	CA1/CA3_GLUT
Mir124a-1hg	7.1295432824339e-155	0.383584	0.603	0.425	1.49292636334166e-150	CA1/CA3_GLUT
Stxbp5l	1.37291869046254e-153	0.449913	0.814	0.704	2.87489173782857e-149	CA1/CA3_GLUT
Zmynd8	1.71185247357015e-153	0.431352	0.602	0.434	3.58461907965588e-149	CA1/CA3_GLUT
Runx2	2.67931577708097e-153	0.485627	0.558	0.4	5.61048723720756e-149	CA1/CA3_GLUT
Gm36975	4.43265272226629e-153	0.583195	0.553	0.406	9.2819748004256e-149	CA1/CA3_GLUT
Prepl	8.30122039445452e-153	0.674587	0.275	0.147	1.73827555059878e-148	CA1/CA3_GLUT
Gpc6	2.1910848853846e-152	0.155398	0.318	0.172	4.58813174999536e-148	CA1/CA3_GLUT
Phf24	2.87108448598302e-152	0.497147	0.404	0.245	6.01205091364844e-148	CA1/CA3_GLUT
Gria3	9.9882818602624e-152	0.327718	0.857	0.739	2.09154622153895e-147	CA1/CA3_GLUT
Ppp1r14c	2.27223503389097e-151	0.551991	0.365	0.218	4.7580601609677e-147	CA1/CA3_GLUT
Shank2	6.5081998472196e-151	0.367147	0.685	0.511	1.36281704800779e-146	CA1/CA3_GLUT
Ptpn1	5.26840784651072e-150	0.499434	0.331	0.189	1.10320460305935e-145	CA1/CA3_GLUT
Mast3	9.40803679867096e-150	0.339593	0.407	0.244	1.9700429056417e-145	CA1/CA3_GLUT
Faah	1.01332192935986e-148	0.356903	0.462	0.292	2.12189612007955e-144	CA1/CA3_GLUT
Far1os	2.33665307721426e-148	0.654381	0.389	0.247	4.89295154368666e-144	CA1/CA3_GLUT
Sgk1	4.7234263124598e-148	0.512241	0.369	0.223	9.89085469829083e-144	CA1/CA3_GLUT
Chst11	1.9815069711177e-147	0.486319	0.39	0.24	4.14927559752046e-143	CA1/CA3_GLUT
Shc3	1.07311475749864e-146	0.507214	0.289	0.156	2.24710230220216e-142	CA1/CA3_GLUT
B230334C09Rik	1.69518798058705e-146	0.451009	0.457	0.295	3.54972363134929e-142	CA1/CA3_GLUT
Ldlrad4	2.32423339260936e-146	0.352586	0.69	0.521	4.86694472412399e-142	CA1/CA3_GLUT
Lmo4	9.84009460431623e-146	0.648105	0.292	0.163	2.06051581014382e-141	CA1/CA3_GLUT
R3hdm2	2.73140466064186e-145	0.380375	0.597	0.422	5.71956135938405e-141	CA1/CA3_GLUT
Far2	6.62213508392802e-145	0.603483	0.32	0.184	1.38667508657453e-140	CA1/CA3_GLUT
Gpi1	6.66717150232488e-145	0.536878	0.412	0.259	1.39610571258683e-140	CA1/CA3_GLUT
Ephb2	9.42499240778183e-145	0.546653	0.341	0.199	1.97359341018952e-140	CA1/CA3_GLUT
Zfr	2.06871388901536e-144	0.408214	0.657	0.497	4.33188688359817e-140	CA1/CA3_GLUT
Pcmtd1	2.32033393681862e-144	0.428953	0.515	0.349	4.85877926369819e-140	CA1/CA3_GLUT
Iqgap1	4.894158181067e-144	0.467152	0.368	0.221	1.02483672311543e-139	CA1/CA3_GLUT
Sidt1	5.07878891191437e-144	0.345164	0.556	0.374	1.06349839815487e-139	CA1/CA3_GLUT
Scn8a	5.61066396412131e-144	0.3408	0.776	0.623	1.174873034087e-139	CA1/CA3_GLUT
Fam131a	1.64134221077895e-143	0.517039	0.34	0.199	3.43697058937113e-139	CA1/CA3_GLUT
Nrp1	2.27370916972128e-143	0.350759	0.637	0.459	4.76114700139635e-139	CA1/CA3_GLUT
Dop1b	1.05419862006616e-142	0.487208	0.395	0.244	2.20749191041853e-138	CA1/CA3_GLUT
Ptprn	1.57680106850296e-142	0.485935	0.559	0.4	3.3018214374452e-138	CA1/CA3_GLUT
Mlip	1.93224426325238e-142	0.605584	0.44	0.288	4.04611948725048e-138	CA1/CA3_GLUT
Srebf2	6.07775982491509e-142	0.527148	0.308	0.176	1.27268290733722e-137	CA1/CA3_GLUT
Col4a2	1.44068457017462e-141	0.545087	0.308	0.175	3.01679348994565e-137	CA1/CA3_GLUT
Ripor2	2.11915262424348e-141	0.433209	0.541	0.379	4.43750559516584e-137	CA1/CA3_GLUT
Far1	7.07093584873811e-141	0.467484	0.454	0.296	1.48065396672576e-136	CA1/CA3_GLUT
2210408I21Rik	1.20936422569816e-140	0.374079	0.526	0.352	2.53240868861194e-136	CA1/CA3_GLUT
Klhl2	2.69548414218627e-140	0.38283	0.583	0.414	5.64434379373806e-136	CA1/CA3_GLUT
Dlgap3	5.16111719950607e-138	0.461937	0.416	0.264	1.08073794157657e-133	CA1/CA3_GLUT
Cul4a	1.33515019215822e-137	0.604735	0.285	0.159	2.79580450237931e-133	CA1/CA3_GLUT
Alcam	3.27900499456929e-137	0.347036	0.519	0.357	6.86623645862809e-133	CA1/CA3_GLUT
Uhrf1bp1l	4.94878799992451e-137	0.558079	0.293	0.164	1.03627620718419e-132	CA1/CA3_GLUT
Actr2	1.38477654904435e-136	0.49369	0.391	0.246	2.89972209369888e-132	CA1/CA3_GLUT
Cdr1os	4.19357414527833e-136	0.302946	0.85	0.735	8.78134426021283e-132	CA1/CA3_GLUT
Ywhaq	4.73670201869289e-136	0.638988	0.287	0.163	9.91865402714292e-132	CA1/CA3_GLUT
Tafa5	3.72761244821671e-135	0.372006	0.545	0.377	7.8056204665658e-131	CA1/CA3_GLUT
Flnb	4.55785356235491e-135	0.411726	0.54	0.377	9.54414535957118e-131	CA1/CA3_GLUT
Zcchc18	9.03955697575011e-135	0.494282	0.35	0.212	1.89288323072207e-130	CA1/CA3_GLUT
Rtn4rl1	2.29019434439897e-134	0.280274	0.359	0.211	4.79566695717144e-130	CA1/CA3_GLUT
Slc24a2	1.25432794045883e-133	0.382751	0.836	0.755	2.62656270732079e-129	CA1/CA3_GLUT
Scai	2.6882615999316e-133	0.369718	0.631	0.468	5.62921979025678e-129	CA1/CA3_GLUT
Eml6	6.0575257335358e-133	0.347676	0.788	0.655	1.2684458886024e-128	CA1/CA3_GLUT
Crmp1	1.24785005751208e-132	0.548284	0.338	0.205	2.61299802043029e-128	CA1/CA3_GLUT
Nr3c2	1.36859849736437e-132	0.290355	0.807	0.7	2.86584525348099e-128	CA1/CA3_GLUT
Tmod2	6.40484882263281e-132	0.469022	0.414	0.268	1.34117534345931e-127	CA1/CA3_GLUT
Inpp5f	2.10347264642107e-131	0.665387	0.26	0.145	4.40467172160573e-127	CA1/CA3_GLUT
Galnt7	2.45077644754025e-131	0.420854	0.276	0.152	5.13192588114928e-127	CA1/CA3_GLUT
Enox1	1.82054989607637e-130	0.298591	0.84	0.745	3.81223148238391e-126	CA1/CA3_GLUT
Mbnl1	2.98418002548732e-130	0.475671	0.417	0.272	6.24887297337045e-126	CA1/CA3_GLUT
Gsdme	8.02559080117692e-130	0.547662	0.412	0.271	1.68055871376645e-125	CA1/CA3_GLUT
Rab8b	1.96434704186578e-129	0.65654	0.262	0.146	4.11334270566694e-125	CA1/CA3_GLUT
Elovl6	4.53021245484908e-129	0.379627	0.354	0.216	9.48626488045397e-125	CA1/CA3_GLUT
Mgat4a	5.77553748986671e-129	0.565366	0.275	0.154	1.20939755037809e-124	CA1/CA3_GLUT
Brinp1	1.2097678010532e-128	0.226115	0.848	0.694	2.53325377540541e-124	CA1/CA3_GLUT
Adss	1.78103706047891e-128	0.591755	0.256	0.14	3.72949160464284e-124	CA1/CA3_GLUT
Chd5	1.07108829026005e-127	0.493736	0.351	0.215	2.24285887980454e-123	CA1/CA3_GLUT
Sel1l	1.467076064301e-127	0.583589	0.299	0.175	3.07205727864629e-123	CA1/CA3_GLUT
Rab6b	7.22471900787816e-127	0.416875	0.429	0.28	1.51285616024969e-122	CA1/CA3_GLUT
Sort1	1.08326336270174e-126	0.358422	0.538	0.374	2.26835348149745e-122	CA1/CA3_GLUT
Bzw2	2.89447526655878e-126	0.554177	0.356	0.222	6.06103120817409e-122	CA1/CA3_GLUT
Lrig2	7.01020525658981e-126	0.456081	0.353	0.216	1.46793698072991e-121	CA1/CA3_GLUT
Apbb2	1.81584330999848e-125	0.400761	0.56	0.403	3.80237589113681e-121	CA1/CA3_GLUT
Pacrg	1.10672743480353e-124	0.380286	0.366	0.229	2.31748724847858e-120	CA1/CA3_GLUT
Sh3bp5	5.24556923999998e-124	0.382076	0.425	0.277	1.098422198856e-119	CA1/CA3_GLUT
Nbeal1	7.61768938206584e-124	0.314984	0.38	0.237	1.59514415660459e-119	CA1/CA3_GLUT
Tut7	8.84878777238554e-124	0.577195	0.27	0.153	1.85293615953753e-119	CA1/CA3_GLUT
Hmgcll1	9.17384897148853e-124	0.294902	0.378	0.234	1.9210039746297e-119	CA1/CA3_GLUT
1700109K24Rik	7.82853361237626e-123	0.500805	0.403	0.265	1.63929493843159e-118	CA1/CA3_GLUT
Mfhas1	8.01858154625955e-123	0.501491	0.316	0.189	1.67909097578675e-118	CA1/CA3_GLUT
Ywhaz	2.17137939040438e-122	0.392257	0.435	0.29	4.54686844350677e-118	CA1/CA3_GLUT
Stim2	3.90127966777774e-122	0.371925	0.459	0.309	8.16927962432658e-118	CA1/CA3_GLUT
Nfix	6.8428615976946e-122	0.276074	0.434	0.278	1.43289521855725e-117	CA1/CA3_GLUT
Ppp1r12a	8.91625319098329e-121	0.350687	0.652	0.492	1.8670634181919e-116	CA1/CA3_GLUT
Snd1	5.17934260600357e-120	0.37805	0.544	0.388	1.08455434169715e-115	CA1/CA3_GLUT
Nptn	7.24929973378112e-120	0.277684	0.798	0.665	1.51800336425377e-115	CA1/CA3_GLUT
Mboat2	2.16542791126472e-119	0.405141	0.527	0.368	4.53440604618833e-115	CA1/CA3_GLUT
Btbd10	7.97983928298441e-119	0.442992	0.441	0.296	1.67097834585694e-114	CA1/CA3_GLUT
Elavl4	1.44558053954792e-118	0.12141	0.355	0.209	3.02704564981335e-114	CA1/CA3_GLUT
Hdac4	2.40203203179554e-118	0.232175	0.423	0.274	5.02985507457986e-114	CA1/CA3_GLUT
Eno2	2.70335160396538e-118	0.545681	0.296	0.176	5.66081825870351e-114	CA1/CA3_GLUT
Sik3	3.92565065471987e-118	0.343802	0.62	0.467	8.22031247098341e-114	CA1/CA3_GLUT
Wdr60	4.25523273129189e-118	0.360614	0.311	0.185	8.91045733932522e-114	CA1/CA3_GLUT
Hspa12a	3.14252712588231e-117	0.405516	0.424	0.282	6.58045180159757e-113	CA1/CA3_GLUT
Slc35f1	3.48884387247507e-117	0.154144	0.514	0.342	7.3056390689628e-113	CA1/CA3_GLUT
Zer1	4.9133016543037e-117	0.45671	0.33	0.203	1.0288453664112e-112	CA1/CA3_GLUT
Slain1	5.96808198762473e-117	0.640486	0.275	0.162	1.24971636820862e-112	CA1/CA3_GLUT
4930545L23Rik	5.19853895455235e-116	0.500425	0.256	0.144	1.08857405708326e-111	CA1/CA3_GLUT
Fnbp1	1.03383125586019e-115	0.374759	0.516	0.365	2.16484264977124e-111	CA1/CA3_GLUT
Phactr3	2.25199895053614e-115	0.337399	0.51	0.353	4.71568580242267e-111	CA1/CA3_GLUT
Wnk2	4.35393464582376e-115	0.333845	0.55	0.386	9.11713914835495e-111	CA1/CA3_GLUT
Eml1	6.79401440834622e-115	0.507423	0.271	0.157	1.4226666171077e-110	CA1/CA3_GLUT
Wasf1	8.64719610007712e-115	0.195658	0.63	0.445	1.81072286335615e-110	CA1/CA3_GLUT
Reep1	8.43709770330585e-114	0.350615	0.537	0.382	1.76672825907224e-109	CA1/CA3_GLUT
Arhgef25	5.36952374579079e-113	0.371539	0.357	0.226	1.12437827236859e-108	CA1/CA3_GLUT
D930016D06Rik	1.11788962271627e-112	0.447767	0.319	0.195	2.34086086996787e-108	CA1/CA3_GLUT
9330182L06Rik	2.16267507606095e-112	0.502123	0.251	0.143	4.52864160927163e-108	CA1/CA3_GLUT
Chchd6	4.71985028841182e-112	0.39891	0.371	0.236	9.88336650393435e-108	CA1/CA3_GLUT
Lekr1	9.26025040283167e-112	0.530928	0.284	0.168	1.93909643435295e-107	CA1/CA3_GLUT
4921511C10Rik	1.10803441877298e-111	0.442926	0.399	0.266	2.32022407291062e-107	CA1/CA3_GLUT
Mapk4	1.33751974373129e-111	0.280103	0.332	0.206	2.80076634337332e-107	CA1/CA3_GLUT
Kcnq3	1.5451462771301e-111	0.301982	0.859	0.745	3.23553630431042e-107	CA1/CA3_GLUT
Garem1	2.66215914368484e-111	0.261494	0.446	0.298	5.57456124687605e-107	CA1/CA3_GLUT
Cfap54	3.51833973074061e-111	0.347109	0.562	0.408	7.36740339617084e-107	CA1/CA3_GLUT
Rab27b	4.4786171021585e-111	0.531779	0.32	0.2	9.37822421191991e-107	CA1/CA3_GLUT
Atl1	5.6258765255252e-111	0.439738	0.358	0.228	1.17805854444498e-106	CA1/CA3_GLUT
Rap1gap	7.16579838234804e-111	0.433964	0.315	0.193	1.50051818126368e-106	CA1/CA3_GLUT
Arhgap21	7.48186619975863e-110	0.335596	0.631	0.482	1.56670278222946e-105	CA1/CA3_GLUT
Gm44151	1.08088970240107e-109	0.460215	0.597	0.48	2.26338303682784e-105	CA1/CA3_GLUT
Pak1	7.20232587286875e-109	0.334484	0.324	0.2	1.50816703777872e-104	CA1/CA3_GLUT
Tmem181a	7.52765254894172e-109	0.438458	0.383	0.249	1.5762904437484e-104	CA1/CA3_GLUT
Ywhag	2.24012924679068e-108	0.456011	0.337	0.214	4.69083064277969e-104	CA1/CA3_GLUT
Ppfia3	1.78584958068814e-107	0.523451	0.252	0.144	3.73956902196098e-103	CA1/CA3_GLUT
Gm14330	2.90776394578034e-107	0.559092	0.269	0.16	6.08885770246404e-103	CA1/CA3_GLUT
Chka	3.37010284480632e-107	0.358611	0.52	0.37	7.05699535702443e-103	CA1/CA3_GLUT
Speg	4.95485531728596e-107	0.463643	0.289	0.174	1.03754670343968e-102	CA1/CA3_GLUT
Gm10419	1.11202388195812e-106	0.435644	0.303	0.185	2.3285780088203e-102	CA1/CA3_GLUT
Snap25	1.63833202004161e-106	0.249548	0.864	0.799	3.43066724996713e-102	CA1/CA3_GLUT
Nr3c1	8.53111473166635e-106	0.482755	0.332	0.213	1.78641542481093e-101	CA1/CA3_GLUT
Gabra5	1.36524403098891e-105	0.234382	0.36	0.227	2.85882100089078e-101	CA1/CA3_GLUT
Agap2	1.98509582499226e-105	0.303308	0.311	0.19	4.15679065753379e-101	CA1/CA3_GLUT
Matk	2.31124194343864e-104	0.359192	0.347	0.22	4.83974062956051e-100	CA1/CA3_GLUT
Ap3m1	6.3499082372895e-104	0.510362	0.254	0.148	1.32967078488842e-99	CA1/CA3_GLUT
Ptpn5	1.13546337205019e-103	0.464498	0.286	0.174	2.37766030107309e-99	CA1/CA3_GLUT
Rapgef6	2.84494967989328e-103	0.311582	0.61	0.457	5.95732462969653e-99	CA1/CA3_GLUT
Lmo7	2.9341271937897e-103	0.144627	0.515	0.341	6.14406234379563e-99	CA1/CA3_GLUT
Adgrb2	5.98344058596563e-103	0.22277	0.387	0.25	1.2529324587012e-98	CA1/CA3_GLUT
Fam78b	2.44210278215527e-102	0.489046	0.255	0.15	5.11376322583313e-98	CA1/CA3_GLUT
Hsp90ab1	4.32176674589565e-102	0.320577	0.269	0.159	9.04977956590549e-98	CA1/CA3_GLUT
Nfasc	2.04099681763906e-101	0.2867	0.597	0.444	4.2738473361362e-97	CA1/CA3_GLUT
Jarid2	2.49646520236121e-101	0.322591	0.461	0.32	5.22759813374437e-97	CA1/CA3_GLUT
Phlpp1	2.91759203676373e-101	0.34464	0.56	0.415	6.10943772498325e-97	CA1/CA3_GLUT
Cyfip1	3.55766868760219e-101	0.278013	0.511	0.363	7.44975823183898e-97	CA1/CA3_GLUT
Slc24a4	5.12383929537509e-101	0.368496	0.37	0.241	1.07293194845154e-96	CA1/CA3_GLUT
Dpy19l3	9.22054071141876e-101	0.410583	0.259	0.152	1.93078122497109e-96	CA1/CA3_GLUT
Thra	1.63206057127546e-100	0.292535	0.417	0.28	3.41753483625082e-96	CA1/CA3_GLUT
Nmt2	2.30606806073885e-100	0.343518	0.425	0.288	4.82890651918714e-96	CA1/CA3_GLUT
Bbof1	2.55791752058288e-100	0.363535	0.317	0.198	5.35627928810055e-96	CA1/CA3_GLUT
Gm38393	2.90801804848352e-100	0.50945	0.272	0.166	6.08938979352449e-96	CA1/CA3_GLUT
Gabra2	1.0091823569638e-99	0.176311	0.755	0.577	2.11322785548219e-95	CA1/CA3_GLUT
Plxnc1	1.74409006435149e-99	0.452032	0.264	0.158	3.65212459475202e-95	CA1/CA3_GLUT
Cadm1	2.58358053717077e-99	0.336393	0.874	0.793	5.41001764483558e-95	CA1/CA3_GLUT
Kidins220	3.47330071541368e-99	0.284344	0.634	0.483	7.27309169807625e-95	CA1/CA3_GLUT
Chn1	5.4181673461293e-99	0.198897	0.666	0.497	1.13456424227948e-94	CA1/CA3_GLUT
Fbxl5	5.76516270771561e-99	0.403395	0.373	0.247	1.20722507099565e-94	CA1/CA3_GLUT
Fbxw7	6.54346970653063e-99	0.307017	0.497	0.349	1.37020255654751e-94	CA1/CA3_GLUT
Fsd1l	1.71229696193741e-98	0.389504	0.303	0.189	3.58554983829693e-94	CA1/CA3_GLUT
Sgms1	2.24857958010003e-98	0.307168	0.492	0.349	4.70852564072947e-94	CA1/CA3_GLUT
Nup93	2.46342865282578e-98	0.323116	0.398	0.265	5.15841959901718e-94	CA1/CA3_GLUT
Megf9	2.51502024867716e-98	0.335372	0.45	0.313	5.26645240072998e-94	CA1/CA3_GLUT
Rapgef2	7.21721952545218e-98	0.276426	0.782	0.655	1.51128576862969e-93	CA1/CA3_GLUT
Uvrag	1.65111554063224e-97	0.350911	0.474	0.332	3.45743594208392e-93	CA1/CA3_GLUT
Trpc1	2.27906238628735e-97	0.368872	0.331	0.211	4.77235663688571e-93	CA1/CA3_GLUT
Gabrb1	2.98740966998062e-97	0.231767	0.918	0.818	6.25563584893941e-93	CA1/CA3_GLUT
Gm6994	4.65958288191698e-96	0.385975	0.289	0.179	9.75716655473416e-92	CA1/CA3_GLUT
Map4	1.17950286909185e-95	0.391654	0.467	0.332	2.46987900787834e-91	CA1/CA3_GLUT
Tln2	1.43148303059493e-95	0.251201	0.447	0.305	2.99752546606578e-91	CA1/CA3_GLUT
Atp1a3	2.45979397805645e-95	0.296219	0.508	0.365	5.1508085900502e-91	CA1/CA3_GLUT
Dnajc1	2.27867215226888e-94	0.272585	0.672	0.529	4.77153948685103e-90	CA1/CA3_GLUT
Brdt	2.67138660813422e-94	0.384906	0.282	0.174	5.59388355743307e-90	CA1/CA3_GLUT
Cadm3	1.70703402683711e-93	0.421612	0.262	0.159	3.57452925219692e-89	CA1/CA3_GLUT
Nwd2	2.55101849959997e-93	0.475838	0.343	0.227	5.34183273816233e-89	CA1/CA3_GLUT
Wwc1	3.16666594808122e-93	0.263147	0.417	0.282	6.63099849528207e-89	CA1/CA3_GLUT
Ptpn9	5.06073845820251e-93	0.320469	0.354	0.232	1.05971863314761e-88	CA1/CA3_GLUT
Lims1	1.05437271483491e-92	0.343448	0.308	0.197	2.20785646486431e-88	CA1/CA3_GLUT
Syt11	1.97288913120004e-92	0.38971	0.321	0.208	4.13122984073289e-88	CA1/CA3_GLUT
Gm26691	2.80494397972374e-92	0.228655	0.288	0.178	5.87355269354152e-88	CA1/CA3_GLUT
Kif1b	3.36031956253095e-92	0.277821	0.745	0.613	7.03650916393981e-88	CA1/CA3_GLUT
Lonp2	4.11664935924213e-92	0.360991	0.407	0.279	8.62026375825303e-88	CA1/CA3_GLUT
Kcnab1	5.19499705292602e-92	0.376665	0.693	0.59	1.08783238288271e-87	CA1/CA3_GLUT
Zfp831	5.50682989362148e-92	0.201244	0.295	0.18	1.15313017972434e-87	CA1/CA3_GLUT
Spred2	9.90104554623264e-92	0.345649	0.545	0.406	2.07327893738112e-87	CA1/CA3_GLUT
Lrrfip1	1.75530094256537e-91	0.257163	0.539	0.389	3.67560017373188e-87	CA1/CA3_GLUT
Amph	1.71397218055691e-90	0.305483	0.687	0.56	3.58905774608616e-86	CA1/CA3_GLUT
Cdk8	2.05593742079708e-90	0.221125	0.53	0.385	4.30513295914908e-86	CA1/CA3_GLUT
Rab6a	3.63221529119751e-90	0.336022	0.395	0.27	7.60585881976759e-86	CA1/CA3_GLUT
Cdc40	5.82896713371278e-90	0.290366	0.419	0.29	1.22058571779946e-85	CA1/CA3_GLUT
4933406I18Rik	7.14815135928478e-90	0.303573	0.387	0.261	1.49682289463423e-85	CA1/CA3_GLUT
Iqgap2	1.06429214267214e-89	0.313205	0.645	0.502	2.22862774675546e-85	CA1/CA3_GLUT
Dennd4a	1.66653820405616e-89	0.297226	0.468	0.329	3.4897309992936e-85	CA1/CA3_GLUT
Dnm1	2.63789361510126e-89	0.301228	0.571	0.428	5.52374923002203e-85	CA1/CA3_GLUT
Slf1	3.3738308710601e-89	0.277079	0.305	0.194	7.06480184399984e-85	CA1/CA3_GLUT
Traf3	1.05594488282805e-88	0.297744	0.452	0.318	2.21114858464193e-84	CA1/CA3_GLUT
Enah	1.05726016158811e-88	0.256947	0.633	0.49	2.2139027783655e-84	CA1/CA3_GLUT
Sept7	1.08121108484018e-88	0.213198	0.374	0.247	2.26405601165534e-84	CA1/CA3_GLUT
Usp25	2.53904258915284e-88	0.333451	0.341	0.226	5.31675518168604e-84	CA1/CA3_GLUT
Clcn4	2.62991727553575e-88	0.488091	0.262	0.163	5.50704677497187e-84	CA1/CA3_GLUT
Arhgef3	3.74323341235243e-88	0.411081	0.314	0.204	7.83833076546598e-84	CA1/CA3_GLUT
Icam5	4.30322721075018e-88	0.156252	0.3	0.185	9.01095777931088e-84	CA1/CA3_GLUT
Kdm5b	4.78057347287447e-88	0.291475	0.421	0.291	1.00105208521991e-83	CA1/CA3_GLUT
Ap3b2	7.61652258201713e-88	0.357133	0.311	0.201	1.59489982867439e-83	CA1/CA3_GLUT
Wipf3	1.03013310022682e-87	0.220052	0.491	0.348	2.15709871187496e-83	CA1/CA3_GLUT
Zfp697	1.48174157936493e-87	0.374406	0.254	0.155	3.10276686719016e-83	CA1/CA3_GLUT
Basp1	1.53392375212678e-87	0.253533	0.449	0.317	3.21203633695347e-83	CA1/CA3_GLUT
Frmpd4	1.86187092758795e-87	0.239945	0.884	0.811	3.89875772236917e-83	CA1/CA3_GLUT
Jakmip1	8.18795920864134e-86	0.365587	0.288	0.183	1.7145586582895e-81	CA1/CA3_GLUT
Snrpn	8.19496021234377e-86	0.285681	0.332	0.218	1.71602466846479e-81	CA1/CA3_GLUT
Nap1l1	8.20492344663148e-86	0.299672	0.342	0.227	1.71811096972463e-81	CA1/CA3_GLUT
Mgat5	1.34596034835314e-85	0.425809	0.415	0.294	2.81844096945147e-81	CA1/CA3_GLUT
Gm49003	1.5271748720389e-85	0.371244	0.301	0.195	3.19790418204946e-81	CA1/CA3_GLUT
Syn1	8.08344024665e-85	0.314202	0.517	0.379	1.69267238764851e-80	CA1/CA3_GLUT
Cdk17	1.02456181317684e-84	0.192873	0.6	0.453	2.1454324367923e-80	CA1/CA3_GLUT
Nrg3os	1.54064281527518e-84	0.272977	0.687	0.563	3.22610605518623e-80	CA1/CA3_GLUT
Bcr	5.68408185458441e-84	0.310768	0.355	0.241	1.19024674034998e-79	CA1/CA3_GLUT
Rap1gds1	6.34551671797665e-84	0.166587	0.466	0.331	1.32875120074431e-79	CA1/CA3_GLUT
Strbp	6.59793000341244e-84	0.178091	0.874	0.789	1.38160654271456e-79	CA1/CA3_GLUT
Nr6a1	1.06976553468154e-83	0.277461	0.475	0.339	2.24008902962314e-79	CA1/CA3_GLUT
Gm28750	1.77776624227475e-83	0.443012	0.289	0.186	3.72264251132333e-79	CA1/CA3_GLUT
Sipa1l1	1.83329992943261e-83	0.187981	0.798	0.662	3.83893005223189e-79	CA1/CA3_GLUT
2610035D17Rik	2.28059164844433e-83	0.320638	0.336	0.224	4.77555891184242e-79	CA1/CA3_GLUT
Gse1	2.72367507148894e-83	0.265379	0.55	0.411	5.70337559969784e-79	CA1/CA3_GLUT
Gls	4.57292816602308e-83	0.221507	0.808	0.696	9.57571157965232e-79	CA1/CA3_GLUT
Sertad2	7.68395155120113e-83	0.330136	0.255	0.157	1.60901945482152e-78	CA1/CA3_GLUT
Trim2	7.77350138858877e-83	0.241163	0.763	0.649	1.62777119077049e-78	CA1/CA3_GLUT
Ccdc30	9.12707754541496e-83	0.281824	0.398	0.274	1.91121003800989e-78	CA1/CA3_GLUT
Nlk	1.14713363194418e-82	0.301368	0.628	0.487	2.40209782529111e-78	CA1/CA3_GLUT
A330015K06Rik	1.35755956896936e-82	0.507435	0.471	0.363	2.84272973742184e-78	CA1/CA3_GLUT
Lurap1l	1.91672338071684e-82	0.479911	0.252	0.158	4.01361875922106e-78	CA1/CA3_GLUT
Cacng8	1.92521815820457e-82	0.300684	0.469	0.338	4.03140682328038e-78	CA1/CA3_GLUT
Rab11fip3	2.95204581204473e-82	0.264995	0.514	0.374	6.18158393042167e-78	CA1/CA3_GLUT
Cpeb1	3.95199182658819e-82	0.304085	0.398	0.276	8.27547088487567e-78	CA1/CA3_GLUT
Tmem150c	4.4794432128576e-82	0.242178	0.307	0.197	9.37995408772381e-78	CA1/CA3_GLUT
Arglu1	4.86002363800784e-82	0.292141	0.638	0.504	1.01768894979884e-77	CA1/CA3_GLUT
Gmcl1	9.3994667530214e-82	0.284469	0.354	0.237	1.96824833808268e-77	CA1/CA3_GLUT
Gm5441	9.56955284576699e-82	0.359772	0.309	0.204	2.00386436590361e-77	CA1/CA3_GLUT
Arpc2	1.04839541461567e-81	0.237336	0.442	0.313	2.19533999820521e-77	CA1/CA3_GLUT
Tcf25	1.35974710153392e-81	0.276175	0.515	0.379	2.84731043061203e-77	CA1/CA3_GLUT
Hectd2	1.94980704727463e-81	0.12986	0.352	0.233	4.08289595699309e-77	CA1/CA3_GLUT
Neo1	6.06435439782808e-81	0.269306	0.471	0.339	1.2698758109052e-76	CA1/CA3_GLUT
Gm20642	1.22567289339103e-80	0.275869	0.595	0.467	2.56655903876082e-76	CA1/CA3_GLUT
Cog5	2.61936470881002e-80	0.27637	0.553	0.417	5.48494970024819e-76	CA1/CA3_GLUT
Dzank1	5.81160316922133e-80	0.259805	0.308	0.202	1.21694970363495e-75	CA1/CA3_GLUT
Csnk1a1	1.10784083208564e-79	0.265255	0.64	0.51	2.31981870238734e-75	CA1/CA3_GLUT
9630028H03Rik	1.29508232356954e-79	0.296279	0.439	0.318	2.71190238555461e-75	CA1/CA3_GLUT
Prkg1	2.85033991861747e-79	0.119951	0.871	0.74	5.96861178958498e-75	CA1/CA3_GLUT
Me3	3.47979300842982e-79	0.247928	0.541	0.402	7.28668655965205e-75	CA1/CA3_GLUT
P4ha1	3.97772381079998e-79	0.247174	0.358	0.241	8.32935365981517e-75	CA1/CA3_GLUT
BC005561	4.44646433153584e-79	0.257663	0.448	0.318	9.31089631023604e-75	CA1/CA3_GLUT
B3gat1	4.71422555560023e-79	0.304164	0.332	0.221	9.87158831342688e-75	CA1/CA3_GLUT
Hook1	5.05705515060863e-79	0.291558	0.42	0.298	1.05894734853745e-74	CA1/CA3_GLUT
Bcl9	7.05526648531777e-79	0.154449	0.354	0.236	1.47737280202554e-74	CA1/CA3_GLUT
Tent2	1.3913040580932e-78	0.32899	0.332	0.222	2.91339069764717e-74	CA1/CA3_GLUT
Gpr45	1.95438609253129e-78	0.200972	0.366	0.247	4.09248447776053e-74	CA1/CA3_GLUT
Rae1	2.04999825869635e-78	0.338604	0.26	0.164	4.29269635371015e-74	CA1/CA3_GLUT
Ankrd12	2.18275080942211e-78	0.198803	0.621	0.476	4.5706801949299e-74	CA1/CA3_GLUT
Gm41609	3.07384249939775e-78	0.284057	0.422	0.301	6.43662619373888e-74	CA1/CA3_GLUT
Sclt1	9.29359395409002e-78	0.18424	0.481	0.343	1.94607857398645e-73	CA1/CA3_GLUT
Lrrc8d	1.0448333003423e-77	0.337036	0.265	0.169	2.18788093091677e-73	CA1/CA3_GLUT
Kdm7a	1.73937696684795e-77	0.212595	0.38	0.259	3.6422553685796e-73	CA1/CA3_GLUT
Ttc7b	2.30155005186912e-77	0.249897	0.614	0.474	4.81944580861394e-73	CA1/CA3_GLUT
Fam13c	2.52738888624394e-77	0.258923	0.49	0.364	5.2923523277948e-73	CA1/CA3_GLUT
Spink10	2.71132948070502e-77	0.365301	0.257	0.162	5.67752393259632e-73	CA1/CA3_GLUT
Sipa1l3	4.43477901391002e-77	0.260268	0.564	0.431	9.28642725512758e-73	CA1/CA3_GLUT
Rnf115	4.58440522684785e-77	0.311829	0.279	0.178	9.5997445450194e-73	CA1/CA3_GLUT
Cep85l	1.57339929104543e-76	0.346027	0.281	0.182	3.29469811544913e-72	CA1/CA3_GLUT
Ralgps1	1.67785327014564e-76	0.249755	0.634	0.493	3.51342474768497e-72	CA1/CA3_GLUT
Reps1	1.89284809432327e-76	0.304641	0.351	0.241	3.96362390951293e-72	CA1/CA3_GLUT
Nsun2	2.41133210084975e-76	0.311415	0.273	0.175	5.04932941917938e-72	CA1/CA3_GLUT
Fkbp1a	4.01035791612421e-76	0.351878	0.261	0.167	8.39768947636409e-72	CA1/CA3_GLUT
Rnf121	5.15548525386612e-76	0.350442	0.492	0.373	1.07955861215957e-71	CA1/CA3_GLUT
Sh3glb1	5.17976377430827e-76	0.355376	0.251	0.159	1.08464253434015e-71	CA1/CA3_GLUT
Dnaja2	5.80056389773298e-76	0.338026	0.274	0.177	1.21463808018529e-71	CA1/CA3_GLUT
Adcy8	7.90089432898468e-76	0.305739	0.421	0.306	1.65444727248939e-71	CA1/CA3_GLUT
Taok3	1.04045254661533e-75	0.281295	0.361	0.246	2.17870763261251e-71	CA1/CA3_GLUT
Frrs1l	1.11180299032715e-75	0.308125	0.329	0.222	2.32811546174505e-71	CA1/CA3_GLUT
Gm15398	1.3170307005409e-75	0.784825	0.251	0.169	2.75786228693265e-71	CA1/CA3_GLUT
4430402I18Rik	2.01570009247573e-75	0.294336	0.327	0.22	4.22087599364419e-71	CA1/CA3_GLUT
Atp9a	3.14316300837118e-75	0.259021	0.414	0.293	6.58178333952926e-71	CA1/CA3_GLUT
Hacd2	4.80322476102403e-75	0.34383	0.302	0.199	1.00579526495843e-70	CA1/CA3_GLUT
Cyfip2	5.15639347625133e-75	0.254869	0.546	0.413	1.07974879392703e-70	CA1/CA3_GLUT
Lztfl1	5.54784546562268e-75	0.334428	0.305	0.202	1.16171884050139e-70	CA1/CA3_GLUT
Tmeff1	6.83694532037618e-75	0.337943	0.288	0.189	1.43165635008677e-70	CA1/CA3_GLUT
5031439G07Rik	9.51308371055001e-75	0.301682	0.319	0.214	1.99203972898917e-70	CA1/CA3_GLUT
Zfand3	2.00684050421968e-74	0.25184	0.602	0.469	4.20232401583601e-70	CA1/CA3_GLUT
Myh10	3.94732362133145e-74	0.304895	0.361	0.25	8.26569566306805e-70	CA1/CA3_GLUT
9330159F19Rik	1.15042848322158e-73	0.242044	0.569	0.432	2.40899724386599e-69	CA1/CA3_GLUT
Acap2	1.60066256259798e-73	0.209167	0.703	0.572	3.35178740608016e-69	CA1/CA3_GLUT
Zfyve28	3.12805604399405e-73	0.229801	0.381	0.265	6.55014935612354e-69	CA1/CA3_GLUT
Ppp2r5c	3.2260560497956e-73	0.201058	0.477	0.346	6.75536136827199e-69	CA1/CA3_GLUT
Ctnnd1	3.61421936610914e-73	0.29495	0.268	0.173	7.56817535263253e-69	CA1/CA3_GLUT
Map7d2	3.72645172460496e-73	0.262077	0.407	0.287	7.80318991132279e-69	CA1/CA3_GLUT
Hk1	7.45112881735409e-73	0.270825	0.298	0.196	1.56026637435395e-68	CA1/CA3_GLUT
Dync1h1	1.16957415636348e-72	0.21454	0.465	0.335	2.44908828342512e-68	CA1/CA3_GLUT
Pitpna	2.7187856567614e-72	0.238912	0.459	0.33	5.69313716525837e-68	CA1/CA3_GLUT
Angptl2	2.78888849134644e-72	0.338317	0.258	0.166	5.83993250087944e-68	CA1/CA3_GLUT
Gm48383	2.85001713236592e-72	0.357073	0.285	0.189	5.96793587517423e-68	CA1/CA3_GLUT
D130043K22Rik	3.66979531654944e-72	0.263693	0.284	0.185	7.68455139285454e-68	CA1/CA3_GLUT
Trim37	3.69805549801266e-72	0.260593	0.416	0.295	7.74372821283851e-68	CA1/CA3_GLUT
Tmem175	8.0764815862085e-72	0.213696	0.373	0.259	1.69121524415206e-67	CA1/CA3_GLUT
Anks3	9.78107712135497e-72	0.288969	0.296	0.197	2.04815754921173e-67	CA1/CA3_GLUT
Map4k4	1.0914828384477e-71	0.222511	0.37	0.259	2.28556506370948e-67	CA1/CA3_GLUT
Map4k5	1.81413660557607e-71	0.22787	0.415	0.294	3.79880205207629e-67	CA1/CA3_GLUT
Shank3	2.15737884583829e-71	0.250486	0.346	0.236	4.51755130318537e-67	CA1/CA3_GLUT
Tmem63b	7.68780263871303e-71	0.235859	0.319	0.215	1.60982587254651e-66	CA1/CA3_GLUT
Srsf10	7.80364007887279e-71	0.298185	0.306	0.205	1.63408223251596e-66	CA1/CA3_GLUT
Sh3d19	9.91686471666097e-71	0.206238	0.36	0.249	2.07659147166881e-66	CA1/CA3_GLUT
Kdm2b	1.44172490069495e-70	0.239209	0.307	0.206	3.01897194205522e-66	CA1/CA3_GLUT
Epn2	3.54500261333682e-70	0.194223	0.447	0.321	7.42323547232729e-66	CA1/CA3_GLUT
Tax1bp1	3.82668518513784e-70	0.254611	0.342	0.234	8.01307877767864e-66	CA1/CA3_GLUT
Fbxl2	4.88165686051146e-70	0.214139	0.399	0.282	1.0222189465911e-65	CA1/CA3_GLUT
Clip2	5.07469941509752e-70	0.2426	0.259	0.167	1.06264205752142e-65	CA1/CA3_GLUT
Srsf5	9.10571892768421e-70	0.233862	0.479	0.353	1.90673754345707e-65	CA1/CA3_GLUT
Ddx24	9.97632696159469e-70	0.267064	0.431	0.311	2.08904286575793e-65	CA1/CA3_GLUT
Inpp5b	1.4221235998718e-69	0.255564	0.263	0.171	2.97792681813154e-65	CA1/CA3_GLUT
Mbnl2	2.65485455260677e-69	0.179008	0.763	0.631	5.55926543315858e-65	CA1/CA3_GLUT
Casc4	3.58867665086982e-69	0.246706	0.492	0.365	7.5146889069214e-65	CA1/CA3_GLUT
Ntrk3	4.67250672003239e-69	0.115283	0.883	0.744	9.78422907174782e-65	CA1/CA3_GLUT
Agk	5.17103437850839e-69	0.254038	0.258	0.166	1.08281459885966e-64	CA1/CA3_GLUT
Prr14l	5.97383507953903e-69	0.200027	0.436	0.315	1.25092106565547e-64	CA1/CA3_GLUT
Pank2	1.15489051484428e-68	0.31612	0.274	0.181	2.41834073808392e-64	CA1/CA3_GLUT
Man1a2	1.45795236494588e-68	0.238769	0.427	0.309	3.05295225219666e-64	CA1/CA3_GLUT
Trak1	1.63321520939322e-68	0.219326	0.407	0.289	3.41995264846941e-64	CA1/CA3_GLUT
Napg	2.81747497727768e-68	0.237402	0.314	0.212	5.89979260241945e-64	CA1/CA3_GLUT
Syt14	5.28353392864531e-68	0.261377	0.509	0.385	1.10637200465833e-63	CA1/CA3_GLUT
Cttnbp2	6.16796234858351e-68	0.223975	0.89	0.813	1.29157131579339e-63	CA1/CA3_GLUT
Csnk2a2	7.45053547204242e-68	0.303568	0.268	0.176	1.56014212784568e-63	CA1/CA3_GLUT
Cdc42	1.62254770357167e-67	0.273571	0.404	0.289	3.39761489127908e-63	CA1/CA3_GLUT
Prkdc	2.36516393196721e-67	0.272195	0.275	0.182	4.95265327353933e-63	CA1/CA3_GLUT
Ankrd10	2.68527881447838e-67	0.193306	0.342	0.236	5.62297383751774e-63	CA1/CA3_GLUT
Ift88	4.68908683258636e-67	0.218183	0.267	0.175	9.81894782743584e-63	CA1/CA3_GLUT
Wasl	1.37978082589448e-66	0.294867	0.336	0.233	2.88926104942303e-62	CA1/CA3_GLUT
Abl2	1.88495434519099e-66	0.121477	0.523	0.392	3.94709439882993e-62	CA1/CA3_GLUT
Shtn1	2.23247761899071e-66	0.209501	0.524	0.395	4.67480813416655e-62	CA1/CA3_GLUT
Gm48678	4.17161648362324e-66	0.270225	0.454	0.342	8.73536491670706e-62	CA1/CA3_GLUT
Lrp1	4.47296604486725e-66	0.237704	0.362	0.254	9.36639089795203e-62	CA1/CA3_GLUT
Arhgap12	5.22256445044992e-66	0.567833	0.385	0.3	1.09360499592421e-61	CA1/CA3_GLUT
Iqsec1	5.65619128358188e-66	0.133887	0.639	0.491	1.18440645478205e-61	CA1/CA3_GLUT
Cacna1e	5.89764638092138e-66	0.13637	0.902	0.714	1.23496715216494e-61	CA1/CA3_GLUT
Fntb	9.22864264651409e-66	0.296641	0.316	0.219	1.93247777018005e-61	CA1/CA3_GLUT
Yeats2	9.45743945518145e-66	0.181564	0.376	0.264	1.980387821915e-61	CA1/CA3_GLUT
Lrfn5	1.15627478628238e-65	0.143134	0.939	0.852	2.42123940247531e-61	CA1/CA3_GLUT
Snx13	1.28059444041882e-65	0.259055	0.327	0.225	2.681564758237e-61	CA1/CA3_GLUT
Lrfn2	5.1026248198483e-65	0.150859	0.57	0.432	1.06848963727623e-60	CA1/CA3_GLUT
Grm3	8.11989553942223e-65	0.237676	0.335	0.237	1.70030612595502e-60	CA1/CA3_GLUT
Slco3a1	9.94541270759259e-65	0.21968	0.491	0.369	2.08256942096989e-60	CA1/CA3_GLUT
Chordc1	1.32003527915354e-64	0.242386	0.289	0.194	2.76415387454751e-60	CA1/CA3_GLUT
Vmp1	1.98460062991233e-64	0.284075	0.338	0.237	4.15575371903641e-60	CA1/CA3_GLUT
Plekha6	2.0053650591792e-64	0.258453	0.358	0.253	4.19923443392125e-60	CA1/CA3_GLUT
Tbl1xr1	9.56932396089155e-64	0.204368	0.371	0.263	2.00381643741069e-59	CA1/CA3_GLUT
Ssbp4	2.7153696224261e-63	0.308369	0.267	0.178	5.68598398936024e-59	CA1/CA3_GLUT
Tcf4	2.8397892310939e-63	0.126955	0.959	0.908	5.94651864991064e-59	CA1/CA3_GLUT
Rc3h2	3.24839551193158e-63	0.212131	0.411	0.297	6.80214020198472e-59	CA1/CA3_GLUT
Vps8	1.03848440018795e-62	0.210716	0.35	0.245	2.17458633399357e-58	CA1/CA3_GLUT
Gm47271	1.04518979835224e-62	0.24686	0.273	0.184	2.18862743774959e-58	CA1/CA3_GLUT
Fras1	1.12403166128742e-62	0.571001	0.291	0.209	2.35372229873586e-58	CA1/CA3_GLUT
Rnf14	1.14374477295414e-62	0.288053	0.268	0.178	2.39500155456597e-58	CA1/CA3_GLUT
Stk3	1.56264266733803e-62	0.236975	0.349	0.246	3.27217374540584e-58	CA1/CA3_GLUT
Usp45	1.67495076952288e-62	0.184131	0.366	0.259	3.50734691138091e-58	CA1/CA3_GLUT
Ubxn4	2.35663466356828e-62	0.225541	0.359	0.254	4.93479298551197e-58	CA1/CA3_GLUT
Epha5	2.38493361127718e-62	0.246851	0.847	0.781	4.99405098201441e-58	CA1/CA3_GLUT
Tecpr2	2.54039534825726e-62	0.237226	0.324	0.225	5.3195878592507e-58	CA1/CA3_GLUT
Spred1	3.59502606035171e-62	0.305087	0.305	0.213	7.52798457037649e-58	CA1/CA3_GLUT
Scn1a	5.54540282101458e-62	0.127446	0.564	0.426	1.16120735072045e-57	CA1/CA3_GLUT
Gm37679	1.59593221122932e-61	0.270386	0.348	0.248	3.34188205031419e-57	CA1/CA3_GLUT
Chfr	2.23441710118654e-61	0.165899	0.355	0.25	4.67886940988461e-57	CA1/CA3_GLUT
Mapk1ip1	3.05684615029222e-61	0.197965	0.297	0.202	6.40103583871191e-57	CA1/CA3_GLUT
Gm33228	3.27817838919324e-61	0.295713	0.263	0.176	6.86450554697065e-57	CA1/CA3_GLUT
Cyth3	4.40033578050575e-61	0.299716	0.291	0.199	9.21430312437905e-57	CA1/CA3_GLUT
Tet3	6.79196092069392e-61	0.108926	0.386	0.275	1.42223661679331e-56	CA1/CA3_GLUT
Senp5	1.43875986528031e-60	0.19839	0.351	0.248	3.01276315789698e-56	CA1/CA3_GLUT
Kpna1	1.47461229916968e-60	0.246598	0.322	0.226	3.08783815446131e-56	CA1/CA3_GLUT
Dbn1	1.99824157210139e-60	0.185332	0.383	0.274	4.1843178519803e-56	CA1/CA3_GLUT
Slc16a2	2.25950056417079e-60	0.118542	0.377	0.266	4.73139418137364e-56	CA1/CA3_GLUT
Rai1	2.646196430963e-60	0.134766	0.463	0.34	5.54113532643653e-56	CA1/CA3_GLUT
Ipo11	2.79084479767132e-60	0.238009	0.402	0.291	5.84402900632373e-56	CA1/CA3_GLUT
Myt1l	2.80907134910709e-60	0.137144	0.909	0.845	5.88219540503025e-56	CA1/CA3_GLUT
Pcdh15	2.85456693714194e-60	0.652434	0.488	0.42	5.97746316637522e-56	CA1/CA3_GLUT
Inhba	7.66117563210816e-60	0.15378	0.306	0.208	1.60425017736345e-55	CA1/CA3_GLUT
Trim35	9.74632321067142e-60	0.186386	0.331	0.23	2.0408800803146e-55	CA1/CA3_GLUT
A330102I10Rik	1.76227231126825e-59	0.166145	0.283	0.192	3.69019821979572e-55	CA1/CA3_GLUT
Luzp1	3.78808947863237e-59	0.155447	0.423	0.305	7.93225936825618e-55	CA1/CA3_GLUT
Dennd1b	4.08449029880368e-59	0.208081	0.486	0.368	8.5529226856949e-55	CA1/CA3_GLUT
Jazf1	6.52449445713672e-59	0.207344	0.659	0.531	1.36622913932443e-54	CA1/CA3_GLUT
B230209E15Rik	6.81795642886522e-59	0.190007	0.398	0.289	1.42768007620438e-54	CA1/CA3_GLUT
Ptp4a2	7.52009979602157e-59	0.16707	0.264	0.176	1.57470889728692e-54	CA1/CA3_GLUT
Gm15594	8.53950950694684e-59	0.245137	0.29	0.201	1.78817329075467e-54	CA1/CA3_GLUT
Acot7	8.86136447669666e-59	0.21811	0.3	0.207	1.85556972142028e-54	CA1/CA3_GLUT
Pkp4	1.13905733391369e-58	0.187233	0.642	0.516	2.38518605721526e-54	CA1/CA3_GLUT
0610010F05Rik	1.65687757940762e-58	0.174915	0.323	0.224	3.46950165127956e-54	CA1/CA3_GLUT
Lpp	2.95445124990712e-58	0.203177	0.319	0.223	6.18662091730551e-54	CA1/CA3_GLUT
Plppr4	3.32701738932688e-58	0.175467	0.568	0.444	6.96677441325049e-54	CA1/CA3_GLUT
Tgfbr3	4.38871163714074e-58	0.112096	0.35	0.245	9.18996216817271e-54	CA1/CA3_GLUT
Psme4	5.52734905918632e-58	0.145354	0.605	0.473	1.15742689299361e-53	CA1/CA3_GLUT
Smpd4	5.80864855730859e-58	0.236613	0.262	0.177	1.21633100790042e-53	CA1/CA3_GLUT
Strn4	7.68321511592294e-58	0.196682	0.312	0.217	1.60886524527426e-53	CA1/CA3_GLUT
Slc25a26	7.94304675932158e-58	0.206495	0.257	0.171	1.66327399140194e-53	CA1/CA3_GLUT
Napb	1.02836385310809e-57	0.20174	0.353	0.253	2.15339390840834e-53	CA1/CA3_GLUT
Atp1b1	1.37915868451214e-57	0.114465	0.512	0.387	2.88795828536841e-53	CA1/CA3_GLUT
Vps50	3.05047281966315e-57	0.221094	0.296	0.204	6.38769008437463e-53	CA1/CA3_GLUT
Agrn	3.38263624530238e-57	0.213241	0.296	0.204	7.08324029766318e-53	CA1/CA3_GLUT
Ncoa7	4.16017332034513e-57	0.181177	0.557	0.431	8.7114029328027e-53	CA1/CA3_GLUT
Dlg4	5.138946157238e-57	0.157189	0.386	0.278	1.07609532532564e-52	CA1/CA3_GLUT
Bsn	5.50465277967808e-57	0.169488	0.544	0.422	1.15267429206459e-52	CA1/CA3_GLUT
Zfp91	8.44687009023311e-57	0.153193	0.287	0.196	1.76877459689481e-52	CA1/CA3_GLUT
Kif13b	8.47961489937012e-57	0.193904	0.317	0.221	1.7756313599281e-52	CA1/CA3_GLUT
Ube2e2	1.09215193326463e-56	0.162071	0.829	0.746	2.28696614825614e-52	CA1/CA3_GLUT
Acsl6	1.16581966229705e-56	0.331705	0.271	0.186	2.44122637285001e-52	CA1/CA3_GLUT
Ubac2	1.19722645829186e-56	0.209033	0.362	0.261	2.50699220366315e-52	CA1/CA3_GLUT
Fndc9	1.67012454503217e-56	0.245277	0.356	0.257	3.49724079729736e-52	CA1/CA3_GLUT
Phkb	2.25465900888215e-56	0.169268	0.273	0.186	4.72125596459922e-52	CA1/CA3_GLUT
Mical3	2.27458951675642e-56	0.163757	0.628	0.494	4.76299044808795e-52	CA1/CA3_GLUT
Rad23b	5.34784364843897e-56	0.24281	0.281	0.193	1.11983845998312e-51	CA1/CA3_GLUT
Bmt2	5.36646561402891e-56	0.173492	0.334	0.235	1.12373789957765e-51	CA1/CA3_GLUT
Svop	8.4600628448819e-56	0.192264	0.437	0.325	1.77153715971827e-51	CA1/CA3_GLUT
Golgb1	8.86393955387229e-56	0.154163	0.462	0.346	1.85610894258086e-51	CA1/CA3_GLUT
Sod2	9.77919064036552e-56	0.218116	0.29	0.201	2.04776252009254e-51	CA1/CA3_GLUT
Clip4	1.02207998138178e-55	0.185459	0.267	0.181	2.14023548101345e-51	CA1/CA3_GLUT
Rufy1	1.08191029022935e-55	0.221108	0.262	0.178	2.26552014774025e-51	CA1/CA3_GLUT
Pacs1	1.29322856347848e-55	0.156511	0.465	0.349	2.70802061192394e-51	CA1/CA3_GLUT
Dnajc13	1.65054362452248e-55	0.19287	0.385	0.28	3.45623834975007e-51	CA1/CA3_GLUT
Ppme1	2.17599027663816e-55	0.177388	0.384	0.278	4.5565236392803e-51	CA1/CA3_GLUT
Smim14	3.13266503753134e-55	0.174381	0.489	0.369	6.55980058859063e-51	CA1/CA3_GLUT
Dnaja1	4.01323599552472e-55	0.231117	0.258	0.175	8.40371617462877e-51	CA1/CA3_GLUT
Snph	4.09327929011618e-55	0.166958	0.498	0.378	8.57132683350328e-51	CA1/CA3_GLUT
Arf3	5.23380140462811e-55	0.122683	0.332	0.234	1.09595801412913e-50	CA1/CA3_GLUT
Cntln	1.03566624385033e-54	0.216586	0.301	0.211	2.16868511462259e-50	CA1/CA3_GLUT
Itsn2	1.07091842584722e-54	0.172317	0.503	0.382	2.24250318372407e-50	CA1/CA3_GLUT
Cabin1	1.21631029380837e-54	0.14763	0.371	0.268	2.54695375523473e-50	CA1/CA3_GLUT
Slc17a5	1.49364529893927e-54	0.230332	0.251	0.169	3.12769325597884e-50	CA1/CA3_GLUT
Agfg1	1.66175083801748e-54	0.212577	0.347	0.249	3.47970625480861e-50	CA1/CA3_GLUT
Sun1	1.82739246476591e-54	0.210855	0.301	0.211	3.82655982121982e-50	CA1/CA3_GLUT
Atp6v1h	2.32943776564866e-54	0.182092	0.418	0.309	4.8778426812683e-50	CA1/CA3_GLUT
AC149090.1	8.54223823695942e-54	0.212081	0.944	0.906	1.7887446868193e-49	CA1/CA3_GLUT
Rasgrf1	1.50368455125734e-53	0.113345	0.835	0.695	3.14871545033286e-49	CA1/CA3_GLUT
Atp9b	2.09952010018318e-53	0.16997	0.615	0.49	4.39639508978358e-49	CA1/CA3_GLUT
Pafah1b1	2.96921673006861e-53	0.187164	0.604	0.483	6.21753983276367e-49	CA1/CA3_GLUT
Exoc5	4.7091073716001e-53	0.185594	0.365	0.265	9.86087083613062e-49	CA1/CA3_GLUT
Tbc1d19	4.8489291440129e-53	0.158893	0.357	0.257	1.0153657627563e-48	CA1/CA3_GLUT
Krit1	5.57693103462091e-53	0.16617	0.465	0.351	1.16780935864962e-48	CA1/CA3_GLUT
Iqce	8.21229543356751e-53	0.13721	0.279	0.193	1.71965466378904e-48	CA1/CA3_GLUT
Ppp2r5e	9.26070609076952e-53	0.154041	0.493	0.374	1.93919185540714e-48	CA1/CA3_GLUT
Nsg2	1.1362495773792e-52	0.186902	0.449	0.337	2.37930661503203e-48	CA1/CA3_GLUT
Prkar1a	1.53130832698188e-52	0.234635	0.281	0.196	3.20655963670007e-48	CA1/CA3_GLUT
Leng8	2.41061580558531e-52	0.234226	0.332	0.238	5.04782949689565e-48	CA1/CA3_GLUT
Cacna1a	2.96806161404263e-52	0.171293	0.783	0.677	6.21512101980526e-48	CA1/CA3_GLUT
Pibf1	3.36411005647e-52	0.15346	0.36	0.261	7.04444645824818e-48	CA1/CA3_GLUT
Ttc21b	3.82036617610107e-52	0.216292	0.257	0.176	7.99984677275564e-48	CA1/CA3_GLUT
Evi5	3.99255487524559e-52	0.15496	0.378	0.274	8.36040990876426e-48	CA1/CA3_GLUT
Srsf7	5.24109530667142e-52	0.167762	0.416	0.307	1.097485357217e-47	CA1/CA3_GLUT
Akap8l	6.04552027390616e-52	0.158728	0.609	0.482	1.26593194535595e-47	CA1/CA3_GLUT
Dync1li1	6.65802841722209e-52	0.15516	0.267	0.183	1.39419115056631e-47	CA1/CA3_GLUT
Atp6v0b	6.73713710634641e-52	0.23345	0.464	0.356	1.41075651006894e-47	CA1/CA3_GLUT
Ranbp9	8.29751283842911e-52	0.161324	0.485	0.367	1.73749918836706e-47	CA1/CA3_GLUT
Snx10	9.86211438787674e-52	0.178486	0.357	0.26	2.06512675282139e-47	CA1/CA3_GLUT
Stt3b	1.33245841476711e-51	0.155528	0.261	0.179	2.79016792052233e-47	CA1/CA3_GLUT
Kcnb1	2.28950780139639e-51	0.132467	0.413	0.305	4.79422933612404e-47	CA1/CA3_GLUT
N4bp2l1	2.37988772984584e-51	0.207809	0.302	0.213	4.98348490629719e-47	CA1/CA3_GLUT
Rpgrip1l	2.40681112831295e-51	0.182215	0.277	0.192	5.03986250268732e-47	CA1/CA3_GLUT
Slc6a17	4.67842955844981e-51	0.21318	0.361	0.263	9.79663149539389e-47	CA1/CA3_GLUT
Kdm4b	5.8410640119663e-51	0.206659	0.25	0.171	1.22311880410574e-46	CA1/CA3_GLUT
Fcho2	5.90898907247021e-51	0.152433	0.413	0.307	1.23734231177526e-46	CA1/CA3_GLUT
Lmtk3	5.9572271302984e-51	0.176082	0.297	0.208	1.24744336108448e-46	CA1/CA3_GLUT
Gpcpd1	6.41530115885025e-51	0.191094	0.375	0.277	1.34336406266324e-46	CA1/CA3_GLUT
Chm	6.5726223404409e-51	0.168411	0.362	0.263	1.37630711808832e-46	CA1/CA3_GLUT
Pja2	1.10708720175844e-50	0.163419	0.473	0.361	2.31824060048218e-46	CA1/CA3_GLUT
Nckap1	1.52831320207846e-50	0.154689	0.636	0.516	3.20028784515229e-46	CA1/CA3_GLUT
Soga3	1.52980888928152e-50	0.144389	0.47	0.356	3.2034198141555e-46	CA1/CA3_GLUT
Myo18a	1.95530917393745e-50	0.155919	0.414	0.307	4.09441741022502e-46	CA1/CA3_GLUT
Clip1	2.45131843276565e-50	0.1592	0.496	0.378	5.13306079821126e-46	CA1/CA3_GLUT
Nipsnap1	4.16011985452724e-50	0.230489	0.267	0.186	8.71129097538004e-46	CA1/CA3_GLUT
Desi1	4.4170300383101e-50	0.109776	0.278	0.193	9.24926090022135e-46	CA1/CA3_GLUT
Fam171a1	6.07639009291972e-50	0.134924	0.335	0.24	1.27239608545739e-45	CA1/CA3_GLUT
Jakmip3	7.53259723452102e-50	0.218226	0.305	0.218	1.5773258609087e-45	CA1/CA3_GLUT
Snhg14	8.53632859465657e-50	0.115224	0.889	0.814	1.78750720772109e-45	CA1/CA3_GLUT
Dgkg	1.01573364019491e-49	0.219833	0.717	0.63	2.12694624256813e-45	CA1/CA3_GLUT
Slc24a3	1.29330668443315e-49	0.129847	0.631	0.514	2.70818419720302e-45	CA1/CA3_GLUT
Unc5c	1.36354422505837e-49	0.206853	0.707	0.616	2.85526160727223e-45	CA1/CA3_GLUT
Clasrp	1.54127501906476e-49	0.185425	0.261	0.18	3.22742988992161e-45	CA1/CA3_GLUT
Cnot4	3.56255646833904e-49	0.157442	0.588	0.466	7.45999324470194e-45	CA1/CA3_GLUT
Sumo2	4.49733870497499e-49	0.186617	0.277	0.195	9.41742724821763e-45	CA1/CA3_GLUT
Psma3	5.56004054147651e-49	0.174318	0.415	0.308	1.16427248938518e-44	CA1/CA3_GLUT
Canx	8.6917307029106e-49	0.167344	0.259	0.18	1.82004840918948e-44	CA1/CA3_GLUT
Phtf1	1.05615971024253e-48	0.137918	0.331	0.239	2.21159843324786e-44	CA1/CA3_GLUT
Klf7	1.19892444132755e-48	0.184362	0.328	0.237	2.51054778013988e-44	CA1/CA3_GLUT
Sf3b1	1.23342051106092e-48	0.168854	0.557	0.437	2.58278255016158e-44	CA1/CA3_GLUT
Phf20	1.34777479526956e-48	0.158817	0.368	0.271	2.82224042129446e-44	CA1/CA3_GLUT
Syt17	3.29961889879962e-48	0.267279	0.254	0.178	6.90940197408639e-44	CA1/CA3_GLUT
Ppip5k1	3.96877346468812e-48	0.116551	0.363	0.264	8.31061163505693e-44	CA1/CA3_GLUT
Ntng2	5.79369483753748e-48	0.17742	0.281	0.198	1.21319969898035e-43	CA1/CA3_GLUT
Parg	6.60039838144075e-48	0.146401	0.322	0.231	1.38212342107369e-43	CA1/CA3_GLUT
Galnt18	1.07162431084066e-47	0.151956	0.724	0.598	2.24398130690035e-43	CA1/CA3_GLUT
Rab11fip2	1.24495646781784e-47	0.138819	0.375	0.276	2.60693884361056e-43	CA1/CA3_GLUT
Camsap2	1.24593929928633e-47	0.126194	0.376	0.277	2.60899689270557e-43	CA1/CA3_GLUT
Dhdds	1.36055696946738e-47	0.157856	0.29	0.206	2.84900629406469e-43	CA1/CA3_GLUT
Map6	1.4976210964819e-47	0.19396	0.284	0.202	3.1360185760331e-43	CA1/CA3_GLUT
Zyg11b	2.29606772817635e-47	0.143657	0.351	0.256	4.80796582280128e-43	CA1/CA3_GLUT
Agap3	4.29149095661025e-47	0.10658	0.325	0.234	8.98638206314186e-43	CA1/CA3_GLUT
Smarca1	8.63044103205925e-47	0.216645	0.255	0.179	1.80721435211321e-42	CA1/CA3_GLUT
Dag1	9.06359883312962e-47	0.166965	0.297	0.212	1.89791759565734e-42	CA1/CA3_GLUT
Cep290	1.18831316678002e-46	0.16022	0.261	0.182	2.48832777123736e-42	CA1/CA3_GLUT
Fam49b	1.70537188465414e-46	0.143199	0.53	0.41	3.57104872646578e-42	CA1/CA3_GLUT
Ndfip1	2.76888502158225e-46	0.170536	0.444	0.34	5.79804523519322e-42	CA1/CA3_GLUT
Dennd2a	3.18878564918446e-46	0.113141	0.263	0.184	6.67731714939227e-42	CA1/CA3_GLUT
Chuk	3.23492737995304e-46	0.170226	0.267	0.187	6.77393793362166e-42	CA1/CA3_GLUT
Ttc19	3.50414059944208e-46	0.130987	0.449	0.341	7.33767041523173e-42	CA1/CA3_GLUT
Otud7a	3.65664541366922e-46	0.171397	0.798	0.693	7.65701549622334e-42	CA1/CA3_GLUT
Impact	4.72283601410703e-46	0.123802	0.38	0.28	9.88961861354013e-42	CA1/CA3_GLUT
Lnpep	4.99670155818381e-46	0.138289	0.383	0.283	1.04630930628369e-41	CA1/CA3_GLUT
E130102H24Rik	7.80020203090855e-46	0.1148	0.258	0.18	1.63336230527225e-41	CA1/CA3_GLUT
Dipk1a	8.97916636618534e-46	0.118467	0.263	0.183	1.88023743707921e-41	CA1/CA3_GLUT
Ssh2	1.30194280558672e-45	0.17568	0.687	0.575	2.72626823489858e-41	CA1/CA3_GLUT
Ndfip2	1.587914109092e-45	0.216253	0.268	0.19	3.32509214443865e-41	CA1/CA3_GLUT
Uso1	1.83076972622563e-45	0.150484	0.267	0.188	3.83363180671647e-41	CA1/CA3_GLUT
Gm16183	1.87064223252501e-45	0.190203	0.355	0.264	3.91712483490738e-41	CA1/CA3_GLUT
Slc7a8	1.87708046587039e-45	0.160208	0.299	0.214	3.93060649553259e-41	CA1/CA3_GLUT
Slc1a1	2.296591135727e-45	0.111536	0.441	0.333	4.80906183821233e-41	CA1/CA3_GLUT
Ube4a	2.57788685791705e-45	0.162133	0.276	0.196	5.3980950804783e-41	CA1/CA3_GLUT
Kcnt2	3.62304942204997e-45	0.134578	0.582	0.474	7.58666548977263e-41	CA1/CA3_GLUT
Acss2	3.82528985678077e-45	0.180074	0.277	0.196	8.01015696009893e-41	CA1/CA3_GLUT
Coro2b	4.74155998306422e-45	0.100014	0.391	0.292	9.92882660453648e-41	CA1/CA3_GLUT
Atxn2	5.01918615158395e-45	0.115392	0.544	0.422	1.05101758014168e-40	CA1/CA3_GLUT
Vps13a	9.63304084017525e-45	0.126108	0.577	0.454	2.0171587519327e-40	CA1/CA3_GLUT
Nufip2	9.71441319411345e-45	0.12655	0.327	0.237	2.03419812284736e-40	CA1/CA3_GLUT
Arhgap32	1.26722422809716e-44	0.166723	0.495	0.385	2.65356753363545e-40	CA1/CA3_GLUT
Grin1	1.26932001510154e-44	0.14362	0.653	0.529	2.65795611162263e-40	CA1/CA3_GLUT
Atp6v1b2	1.34260108465099e-44	0.163772	0.345	0.255	2.81140667125917e-40	CA1/CA3_GLUT
Gm1043	1.43564878340396e-44	0.173159	0.3	0.216	3.0062485524479e-40	CA1/CA3_GLUT
Shisa7	2.25904613401951e-44	0.138516	0.311	0.225	4.73044260463685e-40	CA1/CA3_GLUT
Lrrc4	2.43820341146531e-44	0.20332	0.478	0.376	5.10559794360837e-40	CA1/CA3_GLUT
Gm20275	2.69479648646963e-44	0.167564	0.471	0.371	5.6429038426674e-40	CA1/CA3_GLUT
Gdpd1	3.61668890796634e-44	0.145914	0.29	0.207	7.57334657328151e-40	CA1/CA3_GLUT
Usp14	5.45135268687315e-44	0.139026	0.291	0.208	1.14151325263124e-39	CA1/CA3_GLUT
Slc12a5	5.65581653007367e-44	0.135187	0.392	0.295	1.18432798139743e-39	CA1/CA3_GLUT
Rab3gap1	6.46876216810848e-44	0.129978	0.419	0.318	1.35455879800192e-39	CA1/CA3_GLUT
Plec	6.53347779868094e-44	0.21486	0.277	0.199	1.36811025104379e-39	CA1/CA3_GLUT
Umad1	1.02542632583235e-43	0.133632	0.35	0.259	2.14724272629294e-39	CA1/CA3_GLUT
Slc44a1	1.20168309112414e-43	0.108452	0.544	0.428	2.51632439281394e-39	CA1/CA3_GLUT
Dclk1	1.56561015200492e-43	0.154342	0.896	0.83	3.27838765829831e-39	CA1/CA3_GLUT
Tcaf1	1.75571912805756e-43	0.129515	0.476	0.367	3.67647585415254e-39	CA1/CA3_GLUT
Atp6v0a1	1.85402387046099e-43	0.137619	0.706	0.585	3.8823259847453e-39	CA1/CA3_GLUT
Tusc3	1.94419635672804e-43	0.149428	0.423	0.321	4.07114717098851e-39	CA1/CA3_GLUT
Spock2	1.97373254013419e-43	0.110858	0.357	0.265	4.13299593904099e-39	CA1/CA3_GLUT
Mtmr1	4.26813257761375e-43	0.12806	0.289	0.207	8.93746961752319e-39	CA1/CA3_GLUT
Opa1	5.57129664731361e-43	0.123925	0.316	0.231	1.16662951794747e-38	CA1/CA3_GLUT
Xrcc6	8.37654845715893e-43	0.108427	0.354	0.265	1.75404924692908e-38	CA1/CA3_GLUT
Pcmt1	1.15774422027085e-42	0.146011	0.341	0.253	2.42431639724716e-38	CA1/CA3_GLUT
Taok1	2.49132867010243e-42	0.13987	0.523	0.41	5.21684223519449e-38	CA1/CA3_GLUT
Pkd1	2.86800691686864e-42	0.115204	0.406	0.306	6.00560648392294e-38	CA1/CA3_GLUT
Pde3b	4.49473583520612e-42	0.145487	0.344	0.255	9.41197683892162e-38	CA1/CA3_GLUT
Mapt	5.8722968539292e-42	0.149072	0.683	0.562	1.22965896121277e-37	CA1/CA3_GLUT
Atg4c	6.97462896783414e-42	0.145205	0.26	0.186	1.46048730586447e-37	CA1/CA3_GLUT
Slc2a3	7.69222332168056e-42	0.170903	0.317	0.232	1.61075156355991e-37	CA1/CA3_GLUT
Ppp2r2a	1.05973964446199e-41	0.122656	0.351	0.261	2.2190948155034e-37	CA1/CA3_GLUT
Madd	1.0708635183887e-41	0.141318	0.397	0.3	2.24238820750593e-37	CA1/CA3_GLUT
Gm38134	1.251522412909e-41	0.124893	0.295	0.215	2.62068793263145e-37	CA1/CA3_GLUT
Cenpc1	1.2689582489343e-41	0.147287	0.268	0.192	2.65719857326842e-37	CA1/CA3_GLUT
Mrps9	3.55139959222705e-41	0.159798	0.268	0.192	7.43663074612344e-37	CA1/CA3_GLUT
Kpna3	4.10477822690202e-41	0.105603	0.383	0.288	8.59540560713283e-37	CA1/CA3_GLUT
Dcun1d4	5.81693036913178e-41	0.125166	0.258	0.184	1.21806521929619e-36	CA1/CA3_GLUT
Kifc2	6.82200095480376e-41	0.135899	0.265	0.19	1.42852699993591e-36	CA1/CA3_GLUT
Astn1	8.49930205829728e-41	0.124386	0.707	0.594	1.77975385100745e-36	CA1/CA3_GLUT
Zfp451	9.59134795880615e-41	0.104396	0.284	0.206	2.00842826257401e-36	CA1/CA3_GLUT
Lnpk	1.15494645986871e-40	0.114865	0.293	0.213	2.41845788696509e-36	CA1/CA3_GLUT
Vps37a	1.2582917566688e-40	0.11895	0.263	0.188	2.63486293846448e-36	CA1/CA3_GLUT
Gm28379	1.47910816601597e-40	0.155383	0.25	0.178	3.09725249963744e-36	CA1/CA3_GLUT
Ppp3cb	1.58791723342908e-39	0.153986	0.379	0.287	3.32509868680049e-35	CA1/CA3_GLUT
Camta1	2.68033676287867e-39	0.138084	0.801	0.698	5.61262518146793e-35	CA1/CA3_GLUT
Braf	2.91589028162127e-39	0.141459	0.654	0.537	6.10587424971495e-35	CA1/CA3_GLUT
Ccnd2	2.98856254089281e-39	0.138548	0.268	0.195	6.25804996062955e-35	CA1/CA3_GLUT
Baz2a	3.32543201386182e-39	0.130607	0.266	0.192	6.96345463702666e-35	CA1/CA3_GLUT
Ogfod1	3.98767803681699e-39	0.150414	0.263	0.189	8.35019780909477e-35	CA1/CA3_GLUT
Trio	4.1833579404487e-39	0.110019	0.78	0.662	8.75995152729959e-35	CA1/CA3_GLUT
Pi4ka	4.57103657049206e-39	0.13223	0.694	0.575	9.57175057861037e-35	CA1/CA3_GLUT
Ablim2	5.93322488169622e-39	0.100418	0.524	0.413	1.24241729022719e-34	CA1/CA3_GLUT
Timp4	9.90758024171848e-39	0.117073	0.336	0.252	2.07464730261585e-34	CA1/CA3_GLUT
Mphosph8	1.57015756158479e-38	0.104472	0.283	0.206	3.28790993395854e-34	CA1/CA3_GLUT
Rtn3	2.11223736689756e-38	0.136385	0.77	0.669	4.42302504628348e-34	CA1/CA3_GLUT
Nme7	2.23579565681455e-38	0.145625	0.382	0.295	4.68175610536968e-34	CA1/CA3_GLUT
Zc3h15	2.81590991677242e-38	0.112559	0.289	0.211	5.89651536572145e-34	CA1/CA3_GLUT
Dlg1	3.7465244507092e-38	0.167262	0.57	0.454	7.84522219978507e-34	CA1/CA3_GLUT
Pus7	5.56293248478542e-38	0.115704	0.26	0.188	1.16487806231407e-33	CA1/CA3_GLUT
Gpr158	5.63337571645867e-38	0.162388	0.742	0.635	1.17962887502644e-33	CA1/CA3_GLUT
Sik2	1.08248314107715e-37	0.132885	0.368	0.281	2.26671969741554e-33	CA1/CA3_GLUT
Bicdl1	1.09907450070948e-37	0.106179	0.426	0.328	2.30146200448566e-33	CA1/CA3_GLUT
Rab14	2.4136504308557e-37	0.12712	0.311	0.232	5.05418400221183e-33	CA1/CA3_GLUT
Pak7	2.70277210169013e-37	0.125893	0.589	0.478	5.65960478093913e-33	CA1/CA3_GLUT
Map2k4	3.64974424878977e-37	0.122397	0.628	0.511	7.64256445696577e-33	CA1/CA3_GLUT
Txndc16	4.11376061639373e-37	0.163172	0.268	0.196	8.61421473072846e-33	CA1/CA3_GLUT
Hivep3	4.95611408198711e-37	0.138818	0.753	0.641	1.0378102887681e-32	CA1/CA3_GLUT
Pcnp	8.11930797102883e-37	0.104168	0.257	0.187	1.70018308913344e-32	CA1/CA3_GLUT
Gnaq	8.62570805796991e-37	0.133151	0.73	0.619	1.8062232673389e-32	CA1/CA3_GLUT
Dcaf6	9.43855493189868e-37	0.110503	0.564	0.452	1.97643340273958e-32	CA1/CA3_GLUT
Dync1li2	9.53839044078191e-37	0.120337	0.333	0.25	1.99733895829973e-32	CA1/CA3_GLUT
Sgsm1	4.95172366259027e-36	0.118553	0.301	0.225	1.0368909349464e-31	CA1/CA3_GLUT
Ggact	5.81024833479585e-36	0.102474	0.336	0.254	1.21666600130625e-31	CA1/CA3_GLUT
Rabep1	1.25378547168511e-35	0.119978	0.59	0.477	2.62542677770862e-31	CA1/CA3_GLUT
Mtch1	1.25929790653855e-35	0.103893	0.254	0.185	2.63696981629172e-31	CA1/CA3_GLUT
Sptbn1	4.16740544824297e-35	0.118186	0.758	0.657	8.72654700862078e-31	CA1/CA3_GLUT
Spata7	4.512021962062e-35	0.119194	0.351	0.266	9.44817398855783e-31	CA1/CA3_GLUT
Rit2	5.89326218491552e-35	0.170723	0.552	0.452	1.23404910152131e-30	CA1/CA3_GLUT
Ocrl	2.13572081410772e-34	0.117234	0.381	0.293	4.47219938474156e-30	CA1/CA3_GLUT
Fstl4	2.33512838159465e-34	0.28291	0.342	0.267	4.88975883105919e-30	CA1/CA3_GLUT
Ckap5	6.37486577221582e-34	0.107189	0.434	0.337	1.33489689270199e-29	CA1/CA3_GLUT
Kmt2c	1.63333155701722e-33	0.120302	0.607	0.495	3.42019628039406e-29	CA1/CA3_GLUT
Tcf20	1.69728777767941e-33	0.107661	0.654	0.542	3.55412060646068e-29	CA1/CA3_GLUT
Cspp1	1.5490597961582e-32	0.113927	0.587	0.478	3.24373121315527e-28	CA1/CA3_GLUT
Myo9a	5.58877403076094e-32	0.121591	0.682	0.571	1.17028928204134e-27	CA1/CA3_GLUT
Ahcyl1	2.05033325909793e-31	0.110145	0.394	0.308	4.29339784455107e-27	CA1/CA3_GLUT
Unc80	8.31893697885633e-31	0.119027	0.816	0.722	1.74198540337252e-26	CA1/CA3_GLUT
Ube3a	8.83146856184681e-31	0.110711	0.813	0.739	1.84930951685072e-26	CA1/CA3_GLUT
Ndst4	1.2702959369132e-29	0.621409	0.3	0.248	2.65999969189624e-25	CA1/CA3_GLUT
Med14	1.41839162859027e-29	0.115258	0.28	0.214	2.97011207026802e-25	CA1/CA3_GLUT
Gm26871	3.99640115562228e-28	0.119082	0.828	0.727	8.36846401987305e-24	CA1/CA3_GLUT
Dnajc6	1.10273621685505e-27	0.101163	0.615	0.513	2.30912963809447e-23	CA1/CA3_GLUT
B3galt1	1.43954403112187e-27	0.100456	0.84	0.76	3.0144052011692e-23	CA1/CA3_GLUT
Arid5b	2.95710364500253e-27	0.132212	0.366	0.292	6.19217503263531e-23	CA1/CA3_GLUT
Nrg1	3.67317987932498e-23	0.341431	0.685	0.649	7.69163866730652e-19	CA1/CA3_GLUT
6530403H02Rik	2.5088506024853e-22	0.466166	0.335	0.289	5.25353316160421e-18	CA1/CA3_GLUT
Neto1	5.02012357658544e-19	0.285536	0.531	0.493	1.05121387693699e-14	CA1/CA3_GLUT
Tspan5	1.9784917158657e-17	0.103297	0.727	0.669	4.14296165302277e-13	CA1/CA3_GLUT
Grik4	2.9448286083564e-07	0.384988	0.515	0.504	0.00616647	CA1/CA3_GLUT
Dcc	3.71912093609198e-05	0.102031	0.763	0.765	0.778784	CA1/CA3_GLUT
Cntnap4	0	2.68229	0.78	0.125	0	NP_CT_L6b_GLUT
Hs3st41	0	3.26849	0.98	0.34	0	NP_CT_L6b_GLUT
Grik3	0	3.10508	0.745	0.167	0	NP_CT_L6b_GLUT
Olfm3	0	3.50288	0.693	0.122	0	NP_CT_L6b_GLUT
Grm8	0	1.9889	0.797	0.272	0	NP_CT_L6b_GLUT
Cdh18	0	3.06681	0.815	0.319	0	NP_CT_L6b_GLUT
Etl4	0	2.5655	0.983	0.494	0	NP_CT_L6b_GLUT
Rai14	0	5.41795	0.51	0.021	0	NP_CT_L6b_GLUT
Sox51	0	1.88154	0.874	0.393	0	NP_CT_L6b_GLUT
Slc1a2	0	2.51319	0.794	0.314	0	NP_CT_L6b_GLUT
Lrrtm3	0	2.18297	0.817	0.34	0	NP_CT_L6b_GLUT
Rmst	0	3.37424	0.527	0.061	0	NP_CT_L6b_GLUT
Grm31	0	2.46647	0.716	0.253	0	NP_CT_L6b_GLUT
Slc35f11	0	1.81349	0.849	0.393	0	NP_CT_L6b_GLUT
Sgcz	0	1.26369	0.873	0.419	0	NP_CT_L6b_GLUT
Garnl3	0	2.26392	0.685	0.237	0	NP_CT_L6b_GLUT
Dlc1	0	2.23445	0.736	0.294	0	NP_CT_L6b_GLUT
Pcsk5	0	2.36818	0.705	0.274	0	NP_CT_L6b_GLUT
Dpp10	0	2.96353	0.801	0.371	0	NP_CT_L6b_GLUT
Xylt11	0	1.91865	0.809	0.384	0	NP_CT_L6b_GLUT
Htr1f	0	2.51125	0.589	0.165	0	NP_CT_L6b_GLUT
Tshz2	0	2.39966	0.553	0.13	0	NP_CT_L6b_GLUT
Tle4	0	2.41499	0.706	0.285	0	NP_CT_L6b_GLUT
Rasgef1b1	0	2.08802	0.644	0.241	0	NP_CT_L6b_GLUT
Chsy3	0	1.71169	0.853	0.459	0	NP_CT_L6b_GLUT
Igsf21	0	3.30176	0.486	0.096	0	NP_CT_L6b_GLUT
Foxp2	0	4.17392	0.411	0.023	0	NP_CT_L6b_GLUT
Brinp3	0	2.86533	0.645	0.266	0	NP_CT_L6b_GLUT
Tshz3	0	1.97302	0.533	0.167	0	NP_CT_L6b_GLUT
Sgcd	0	2.54808	0.787	0.429	0	NP_CT_L6b_GLUT
Arap21	0	2.53235	0.549	0.195	0	NP_CT_L6b_GLUT
Ctnna3	0	1.97	0.719	0.367	0	NP_CT_L6b_GLUT
Fut9	0	2.0133	0.817	0.471	0	NP_CT_L6b_GLUT
Agbl41	0	1.58579	0.935	0.595	0	NP_CT_L6b_GLUT
Fnbp1l	0	1.89327	0.517	0.177	0	NP_CT_L6b_GLUT
Elavl41	0	1.94313	0.596	0.256	0	NP_CT_L6b_GLUT
Mir100hg1	0	1.5909	0.763	0.425	0	NP_CT_L6b_GLUT
Mcc	0	2.41267	0.498	0.161	0	NP_CT_L6b_GLUT
Cobll1	0	4.72741	0.359	0.023	0	NP_CT_L6b_GLUT
Hivep1	0	2.95738	0.403	0.071	0	NP_CT_L6b_GLUT
Pde1a1	0	1.5199	0.846	0.516	0	NP_CT_L6b_GLUT
Sdk2	0	2.37924	0.55	0.228	0	NP_CT_L6b_GLUT
Vwc2l	0	3.2039	0.391	0.084	0	NP_CT_L6b_GLUT
Rorb	0	4.2499	0.33	0.03	0	NP_CT_L6b_GLUT
Sntb1	0	4.65215	0.316	0.017	0	NP_CT_L6b_GLUT
Hs3st2	0	2.79533	0.372	0.076	0	NP_CT_L6b_GLUT
Ptpru	0	2.42613	0.411	0.124	0	NP_CT_L6b_GLUT
Deptor	0	3.48205	0.321	0.045	0	NP_CT_L6b_GLUT
St3gal1	0	2.34122	0.356	0.084	0	NP_CT_L6b_GLUT
Sulf1	0	3.7551	0.288	0.033	0	NP_CT_L6b_GLUT
Arpp211	0	1.22018	0.96	0.765	0	NP_CT_L6b_GLUT
Asic2	0	1.26562	0.969	0.788	0	NP_CT_L6b_GLUT
Pbx1	0	1.28412	0.941	0.763	0	NP_CT_L6b_GLUT
Mmp16	0	1.3126	0.911	0.738	0	NP_CT_L6b_GLUT
Prickle1	0	1.18483	0.885	0.72	0	NP_CT_L6b_GLUT
Phactr11	0	1.24198	0.981	0.854	0	NP_CT_L6b_GLUT
Frmpd41	0	1.30871	0.95	0.838	0	NP_CT_L6b_GLUT
Ptprd	0	1.38106	0.999	0.913	0	NP_CT_L6b_GLUT
Mdga2	0	0.963568	0.983	0.941	0	NP_CT_L6b_GLUT
Pcdh9	0	1.00663	0.999	0.967	0	NP_CT_L6b_GLUT
Nrg3	0	0.566183	0.997	0.973	0	NP_CT_L6b_GLUT
Nrxn11	0	1.26429	0.998	0.975	0	NP_CT_L6b_GLUT
Nr4a2	1.60482619051038e-306	2.5929	0.321	0.078	3.36050604292874e-302	NP_CT_L6b_GLUT
Il1rapl2	1.79158669785646e-306	2.38887	0.48	0.176	3.75158254531143e-302	NP_CT_L6b_GLUT
Celf4	3.42118393557034e-292	1.0343	0.917	0.8	7.16395916108429e-288	NP_CT_L6b_GLUT
Ank2	1.03984663306199e-291	0.621252	0.977	0.952	2.1774388496318e-287	NP_CT_L6b_GLUT
Slc35f4	1.21812272186678e-289	1.57553	0.632	0.301	2.55074897958903e-285	NP_CT_L6b_GLUT
Gas7	5.04245790011513e-280	1.64897	0.7	0.423	1.05589068428411e-275	NP_CT_L6b_GLUT
Smyd3	5.46559951777042e-280	1.45601	0.789	0.579	1.14449653902113e-275	NP_CT_L6b_GLUT
Ctnnd21	6.08655282028659e-275	0.706247	0.964	0.914	1.27452416056801e-270	NP_CT_L6b_GLUT
Ncald	1.65086203820178e-273	1.31185	0.764	0.432	3.45690510799452e-269	NP_CT_L6b_GLUT
Osbpl10	1.27947046738391e-271	2.10686	0.512	0.215	2.67921115870192e-267	NP_CT_L6b_GLUT
Xkr6	2.66261003329277e-266	1.46224	0.724	0.448	5.57550540971505e-262	NP_CT_L6b_GLUT
Plcxd3	2.88257268988529e-266	1.77181	0.419	0.137	6.0361072126198e-262	NP_CT_L6b_GLUT
Adgra1	3.65467334743258e-263	2.25425	0.405	0.137	7.65288598952382e-259	NP_CT_L6b_GLUT
Neto2	3.55929965631928e-261	2.24604	0.435	0.16	7.45317348033257e-257	NP_CT_L6b_GLUT
Myt1l1	2.92657500793894e-257	0.813746	0.939	0.871	6.12824806662415e-253	NP_CT_L6b_GLUT
Hecw21	1.22573657752351e-255	1.28315	0.792	0.552	2.56669239333423e-251	NP_CT_L6b_GLUT
Sema5b	2.14284402388266e-254	2.80831	0.267	0.064	4.48711538601028e-250	NP_CT_L6b_GLUT
Gm28905	6.70511713009874e-254	1.90976	0.404	0.136	1.40405152704268e-249	NP_CT_L6b_GLUT
Khdrbs31	8.29387517351554e-251	1.05657	0.83	0.484	1.73673746133415e-246	NP_CT_L6b_GLUT
Gm496781	1.45184323170125e-240	1.63147	0.632	0.315	3.04015972718241e-236	NP_CT_L6b_GLUT
Tmem178	7.12700675836186e-239	1.91478	0.546	0.263	1.49239521520097e-234	NP_CT_L6b_GLUT
Ldb21	3.06460685089448e-238	1.19507	0.717	0.376	6.41728674577304e-234	NP_CT_L6b_GLUT
Sh3gl21	5.25534660583326e-237	1.22878	0.789	0.563	1.10046957926149e-232	NP_CT_L6b_GLUT
Prss12	7.39839864460813e-236	2.69603	0.267	0.068	1.54922467618094e-231	NP_CT_L6b_GLUT
D030068K23Rik	1.08617990286406e-232	2.5165	0.269	0.07	2.27446071659734e-228	NP_CT_L6b_GLUT
Serpini1	8.8330143326314e-219	1.62885	0.582	0.306	1.84963320125301e-214	NP_CT_L6b_GLUT
Cdh111	5.23601136454506e-218	1.13529	0.808	0.615	1.09642077973573e-213	NP_CT_L6b_GLUT
Slc8a11	5.53552166921887e-212	0.760884	0.952	0.699	1.15913823753443e-207	NP_CT_L6b_GLUT
Csmd3	2.03287167623088e-201	0.637238	0.963	0.906	4.25683329002746e-197	NP_CT_L6b_GLUT
Kcnmb4	7.29996954776152e-199	1.96135	0.402	0.161	1.52861362330126e-194	NP_CT_L6b_GLUT
Cntn41	6.02610566255375e-197	1.9531	0.706	0.446	1.26186652573875e-192	NP_CT_L6b_GLUT
Lrrc4c	2.66963478263622e-195	0.726449	0.933	0.843	5.59021523484025e-191	NP_CT_L6b_GLUT
Srrm4	5.72321002616294e-195	1.31064	0.692	0.467	1.19844017947852e-190	NP_CT_L6b_GLUT
Atp2b4	8.12992162493814e-194	1.87905	0.362	0.131	1.70240558826205e-189	NP_CT_L6b_GLUT
Zmiz1os1	8.21693613557927e-193	1.79711	0.394	0.153	1.7206264267903e-188	NP_CT_L6b_GLUT
Sv2b1	1.02340705535477e-191	1.06856	0.67	0.352	2.14301437391288e-187	NP_CT_L6b_GLUT
Camk41	1.054496209984e-187	1.31647	0.645	0.388	2.2081150637065e-183	NP_CT_L6b_GLUT
Igf1r	5.48057852913757e-187	1.31585	0.669	0.443	1.14763314400141e-182	NP_CT_L6b_GLUT
Pde4d1	5.42159950055899e-186	0.903323	0.869	0.673	1.13528293541705e-181	NP_CT_L6b_GLUT
Dip2a	6.32287442121361e-186	1.86402	0.445	0.205	1.32400990380213e-181	NP_CT_L6b_GLUT
Ptprn21	1.1608956746634e-185	0.681189	0.917	0.807	2.43091554274517e-181	NP_CT_L6b_GLUT
Sulf2	2.623573261467e-185	2.1901	0.327	0.116	5.4937624095119e-181	NP_CT_L6b_GLUT
Zfpm2	1.55161752123957e-184	1.02824	0.783	0.522	3.24908708947566e-180	NP_CT_L6b_GLUT
Gm17171	1.21876352053485e-182	2.14597	0.291	0.094	2.55209081199997e-178	NP_CT_L6b_GLUT
Cobl	2.72002274797014e-182	1.46592	0.368	0.134	5.69572763424946e-178	NP_CT_L6b_GLUT
Prkcb1	2.61927059071776e-181	0.943556	0.815	0.572	5.48475261696298e-177	NP_CT_L6b_GLUT
Ptk2	4.32307583837752e-175	0.970365	0.807	0.65	9.05252080556253e-171	NP_CT_L6b_GLUT
Pcdh151	1.55592398315071e-172	0.925627	0.722	0.434	3.25810482071758e-168	NP_CT_L6b_GLUT
Ssbp2	2.38953090632297e-170	1.07286	0.756	0.605	5.0036777178403e-166	NP_CT_L6b_GLUT
Hs3st5	9.35742060605143e-168	1.83145	0.263	0.082	1.95944387490717e-163	NP_CT_L6b_GLUT
Samd51	7.58167070104705e-165	1.33342	0.502	0.246	1.58760184479925e-160	NP_CT_L6b_GLUT
Astn2	5.23903114870484e-161	1.13786	0.672	0.411	1.09705312253879e-156	NP_CT_L6b_GLUT
Gm41414	6.97655003939892e-161	1.81649	0.311	0.112	1.46088957825013e-156	NP_CT_L6b_GLUT
Satb1	2.43468748532746e-159	1.45851	0.415	0.182	5.0982355942757e-155	NP_CT_L6b_GLUT
Osbpl1a1	2.65618470669887e-158	1.61243	0.455	0.228	5.56205077582744e-154	NP_CT_L6b_GLUT
Samd12	8.43776312474772e-158	0.90876	0.829	0.725	1.76686759832217e-153	NP_CT_L6b_GLUT
Lrrc1	2.04951793332856e-153	2.18328	0.258	0.085	4.29169055239001e-149	NP_CT_L6b_GLUT
Nrg11	2.76616148724028e-152	0.923916	0.83	0.655	5.79234215428115e-148	NP_CT_L6b_GLUT
Ipcef1	8.82801206296801e-152	1.73902	0.287	0.101	1.8485857259855e-147	NP_CT_L6b_GLUT
Kcnip3	4.831084546194e-150	1.38966	0.435	0.203	1.01162910397302e-145	NP_CT_L6b_GLUT
Esrrg	1.5387731602854e-146	1.07626	0.58	0.342	3.22219099763763e-142	NP_CT_L6b_GLUT
Gabrg3	2.8240811297273e-146	0.860216	0.689	0.457	5.91362588564896e-142	NP_CT_L6b_GLUT
Cpe1	3.37374791594451e-146	0.841895	0.758	0.491	7.06462813598781e-142	NP_CT_L6b_GLUT
Gm42581	1.21749456357664e-145	1.34306	0.538	0.311	2.54943361612948e-141	NP_CT_L6b_GLUT
Spock11	2.78320709690546e-142	0.681288	0.603	0.298	5.82803566092003e-138	NP_CT_L6b_GLUT
A230006K03Rik1	7.67250367346553e-142	0.931181	0.736	0.566	1.60662226922368e-137	NP_CT_L6b_GLUT
Nav31	1.73996914030966e-141	0.500734	0.973	0.928	3.64349537980844e-137	NP_CT_L6b_GLUT
Nrp2	3.76665093291173e-140	1.23072	0.512	0.283	7.88736705351717e-136	NP_CT_L6b_GLUT
Olfm2	3.19273056739859e-139	1.47473	0.319	0.124	6.68557780813265e-135	NP_CT_L6b_GLUT
Srcin1	1.00380851586969e-134	1.26629	0.618	0.43	2.10197503223113e-130	NP_CT_L6b_GLUT
Ryr31	2.65998630420885e-134	0.642814	0.868	0.679	5.57001132101334e-130	NP_CT_L6b_GLUT
Cntn6	2.9539791381387e-134	2.63245	0.315	0.135	6.18563231526244e-130	NP_CT_L6b_GLUT
Strbp1	7.02499163054895e-134	0.642173	0.887	0.825	1.47103324743695e-129	NP_CT_L6b_GLUT
Sel1l31	2.23501819308225e-133	1.37	0.5	0.282	4.68012809631424e-129	NP_CT_L6b_GLUT
Kcnh71	3.17875729101809e-133	0.65398	0.836	0.603	6.65631776739189e-129	NP_CT_L6b_GLUT
Etv5	1.28380285018664e-131	1.78574	0.282	0.107	2.68828316829083e-127	NP_CT_L6b_GLUT
Tanc2	3.42273709804967e-131	0.67927	0.863	0.794	7.16721148331602e-127	NP_CT_L6b_GLUT
Grid1	4.32713597999461e-131	0.783269	0.826	0.741	9.0610227421087e-127	NP_CT_L6b_GLUT
Sept71	4.33481260412203e-131	1.48235	0.494	0.294	9.07709759303154e-127	NP_CT_L6b_GLUT
Zmiz1	2.17584053253724e-129	1.48872	0.376	0.175	4.55621007513297e-125	NP_CT_L6b_GLUT
Necab3	3.99335663089727e-128	1.7253	0.262	0.095	8.36208878509887e-124	NP_CT_L6b_GLUT
Ngef	8.80138732672751e-128	1.86114	0.283	0.11	1.84301050621674e-123	NP_CT_L6b_GLUT
Diras2	6.85749923818434e-127	1.92355	0.286	0.115	1.4359603404758e-122	NP_CT_L6b_GLUT
Pde4b1	7.63772499229097e-127	0.811088	0.638	0.397	1.59933961338573e-122	NP_CT_L6b_GLUT
Hs6st21	4.48214906302604e-126	1.39712	0.435	0.226	9.38562013797653e-122	NP_CT_L6b_GLUT
Dlg11	2.44906400915755e-125	1.00536	0.677	0.497	5.12834003517592e-121	NP_CT_L6b_GLUT
Dnm3	3.14387447968218e-125	0.83384	0.674	0.445	6.58327316045448e-121	NP_CT_L6b_GLUT
Dock3	9.61881921867853e-123	0.653352	0.838	0.733	2.01418074439128e-118	NP_CT_L6b_GLUT
Rims2	3.59076690242071e-122	0.657348	0.848	0.757	7.51906589366897e-118	NP_CT_L6b_GLUT
B3glct	2.43243166015884e-121	1.80163	0.306	0.133	5.09351189637261e-117	NP_CT_L6b_GLUT
Snap251	2.80813152999059e-121	0.546686	0.884	0.826	5.88022742380029e-117	NP_CT_L6b_GLUT
Gm48742	7.73867202274171e-121	1.94367	0.271	0.108	1.62047792156211e-116	NP_CT_L6b_GLUT
Dync1i1	3.14198751076847e-119	0.611329	0.827	0.708	6.57932184754918e-115	NP_CT_L6b_GLUT
Pfkp	2.19778623852729e-117	1.02477	0.576	0.369	4.60216438347615e-113	NP_CT_L6b_GLUT
Oprm1	3.19262134641008e-116	1.50331	0.324	0.142	6.68534909938271e-112	NP_CT_L6b_GLUT
Chrm31	2.24961114532809e-114	0.647967	0.73	0.451	4.71068573831701e-110	NP_CT_L6b_GLUT
Rap1gap2	4.45467360426321e-114	1.16427	0.519	0.317	9.32808652732716e-110	NP_CT_L6b_GLUT
Ext11	6.53473725130459e-114	0.878522	0.754	0.589	1.36837398042318e-109	NP_CT_L6b_GLUT
Tox1	1.36135977820685e-113	1.30163	0.407	0.205	2.85068737556514e-109	NP_CT_L6b_GLUT
Meg31	4.90773482510856e-109	0.352424	1	0.976	1.02767967237773e-104	NP_CT_L6b_GLUT
Pak11	1.27796986819756e-108	1.54385	0.429	0.247	2.67606890400569e-104	NP_CT_L6b_GLUT
Adgrb31	8.67505011589288e-108	0.361075	0.992	0.972	1.81655549426797e-103	NP_CT_L6b_GLUT
Asap11	1.32413566885878e-106	0.883712	0.643	0.443	2.77274009059029e-102	NP_CT_L6b_GLUT
Arhgap261	2.74287142383631e-106	0.851935	0.682	0.511	5.74357276151322e-102	NP_CT_L6b_GLUT
Dst	3.11210063040275e-106	0.702309	0.787	0.696	6.51673872006335e-102	NP_CT_L6b_GLUT
Csmd2	1.7737980379319e-105	0.806167	0.766	0.636	3.71433309142941e-101	NP_CT_L6b_GLUT
Spon1	3.05939192168369e-105	1.11029	0.556	0.36	6.40636668400564e-101	NP_CT_L6b_GLUT
Opcml1	1.13735957116844e-104	0.434965	0.995	0.964	2.38163094202672e-100	NP_CT_L6b_GLUT
Rasal11	7.95644771502197e-104	1.30317	0.453	0.264	1.6660801515256e-99	NP_CT_L6b_GLUT
Plcb4	1.48615609021664e-103	1.03441	0.285	0.116	3.11201085291365e-99	NP_CT_L6b_GLUT
Sez61	1.0092752257592e-102	1.32124	0.38	0.198	2.11342232273977e-98	NP_CT_L6b_GLUT
Dscam	4.30484408068413e-100	0.550787	0.852	0.734	9.01434350495258e-96	NP_CT_L6b_GLUT
Ablim1	7.99763554520356e-100	0.823989	0.654	0.466	1.67470488316563e-95	NP_CT_L6b_GLUT
Grid2	1.77856594547373e-99	1.10994	0.68	0.566	3.72431708982199e-95	NP_CT_L6b_GLUT
Sobp	1.31123651515458e-98	0.646212	0.825	0.753	2.74572926273369e-94	NP_CT_L6b_GLUT
Dip2b	2.60828163407348e-98	0.994303	0.614	0.462	5.46174174174987e-94	NP_CT_L6b_GLUT
Lmo3	3.25051836694842e-98	0.950244	0.58	0.385	6.80658546038998e-94	NP_CT_L6b_GLUT
Foxp11	1.64510068298178e-95	0.686036	0.799	0.704	3.44484083016385e-91	NP_CT_L6b_GLUT
Parm1	1.04925485926039e-93	1.42914	0.341	0.174	2.19713967529125e-89	NP_CT_L6b_GLUT
Gm42303	8.55663179020936e-93	1.38297	0.365	0.192	1.79175869686984e-88	NP_CT_L6b_GLUT
Ephb1	3.99226549868749e-91	1.52497	0.362	0.196	8.35980395425161e-87	NP_CT_L6b_GLUT
Gsg1l	3.37130209711434e-90	1.04782	0.311	0.144	7.05950659135742e-86	NP_CT_L6b_GLUT
Atp8a2	8.30419656048108e-89	0.944702	0.623	0.468	1.73889875976474e-84	NP_CT_L6b_GLUT
Slc4a10	1.09550367052977e-88	0.688359	0.774	0.671	2.29398468608934e-84	NP_CT_L6b_GLUT
Unc13b1	6.17515095022494e-88	1.14269	0.504	0.339	1.2930766089771e-83	NP_CT_L6b_GLUT
Csmd11	1.66056109338245e-87	0.257988	0.996	0.982	3.47721492954284e-83	NP_CT_L6b_GLUT
Ahi1	2.56380922759711e-87	0.531867	0.874	0.823	5.36861652258834e-83	NP_CT_L6b_GLUT
Pdzrn4	5.68827398504617e-87	1.4007	0.475	0.312	1.19112457246867e-82	NP_CT_L6b_GLUT
Igsf9b1	8.84161246838947e-87	1.18711	0.406	0.229	1.85143365088075e-82	NP_CT_L6b_GLUT
Kcnma11	1.22460944841434e-86	0.384738	0.952	0.92	2.56433218497962e-82	NP_CT_L6b_GLUT
Hip1	1.4905030716882e-85	1.39332	0.303	0.149	3.12111343211509e-81	NP_CT_L6b_GLUT
Afdn	8.13487652751971e-85	0.889655	0.639	0.505	1.70344314486263e-80	NP_CT_L6b_GLUT
Plcl21	9.1082112775305e-85	1.05103	0.535	0.368	1.90725944151489e-80	NP_CT_L6b_GLUT
Mapk8	2.96354627784399e-84	1.33333	0.449	0.293	6.20566590580531e-80	NP_CT_L6b_GLUT
Me11	2.69002271509593e-83	1.52509	0.315	0.162	5.63290756541089e-79	NP_CT_L6b_GLUT
Rspo2	1.05283831661124e-82	1.40972	0.26	0.118	2.20464343498393e-78	NP_CT_L6b_GLUT
Adamtsl11	2.37862235027866e-82	1.68792	0.33	0.175	4.98083520148352e-78	NP_CT_L6b_GLUT
Tenm3	4.7884661383964e-82	0.670576	0.676	0.475	1.00270480938021e-77	NP_CT_L6b_GLUT
Kcnq31	1.193795399875e-81	0.502863	0.896	0.792	2.49980756733825e-77	NP_CT_L6b_GLUT
Npas21	3.914740070192e-81	1.23936	0.462	0.301	8.19746570698204e-77	NP_CT_L6b_GLUT
Mgat4c1	1.28668416859424e-79	1.19683	0.588	0.434	2.69431664903635e-75	NP_CT_L6b_GLUT
Grk5	7.16194274448298e-79	1.58594	0.274	0.134	1.49971081069474e-74	NP_CT_L6b_GLUT
Thrb1	1.5248256411538e-78	0.865634	0.59	0.432	3.19298489257607e-74	NP_CT_L6b_GLUT
B3galt11	1.69319032208434e-78	0.544566	0.854	0.794	3.54554053444461e-74	NP_CT_L6b_GLUT
Mpped11	1.06978957024832e-77	1.11302	0.454	0.289	2.24013936009999e-73	NP_CT_L6b_GLUT
Tbc1d8	2.7196664193716e-77	1.46156	0.261	0.123	5.69498148216413e-73	NP_CT_L6b_GLUT
Dpysl5	3.38515997534852e-76	1.24903	0.265	0.125	7.0885249883798e-72	NP_CT_L6b_GLUT
Tenm1	6.98059850844585e-76	0.568247	0.72	0.581	1.46173732766856e-71	NP_CT_L6b_GLUT
Thsd7b1	9.86286217039735e-76	1.823	0.509	0.42	2.0652833384812e-71	NP_CT_L6b_GLUT
Anks1b1	1.42622496995768e-75	0.262914	0.983	0.969	2.98651508709138e-71	NP_CT_L6b_GLUT
Gap431	3.97778355251809e-74	1.24781	0.338	0.185	8.32947875897289e-70	NP_CT_L6b_GLUT
Adcy2	5.44994146202233e-74	0.563705	0.756	0.628	1.14121774214748e-69	NP_CT_L6b_GLUT
Wdr171	5.79081955939367e-74	1.41021	0.492	0.352	1.21259761573703e-69	NP_CT_L6b_GLUT
Cacnb4	1.98334899415787e-73	0.640773	0.792	0.71	4.15313279376657e-69	NP_CT_L6b_GLUT
Bcl11a1	3.58805487264126e-73	0.612346	0.736	0.602	7.51338690331079e-69	NP_CT_L6b_GLUT
A330102I10Rik1	2.39446639285351e-71	1.3921	0.373	0.225	5.01401262663525e-67	NP_CT_L6b_GLUT
Gng12	2.54391961828652e-69	1.64923	0.272	0.142	5.32696768069198e-65	NP_CT_L6b_GLUT
Cep112	4.06720426277844e-69	0.79264	0.49	0.321	8.51672572625804e-65	NP_CT_L6b_GLUT
A830018L16Rik	7.16147519108051e-69	0.651479	0.641	0.497	1.49961290501226e-64	NP_CT_L6b_GLUT
Ppp2r2b1	9.79384309969759e-69	0.451744	0.822	0.644	2.05083074507667e-64	NP_CT_L6b_GLUT
Reep11	4.82095596097357e-68	0.90318	0.581	0.447	1.00950817822786e-63	NP_CT_L6b_GLUT
D430041D05Rik	1.38788759695237e-67	0.684924	0.678	0.535	2.90623662801827e-63	NP_CT_L6b_GLUT
Arhgap44	1.71793758421508e-67	0.933884	0.535	0.395	3.59736130134637e-63	NP_CT_L6b_GLUT
Sorcs2	3.61473097435135e-67	1.23736	0.376	0.228	7.56924666029173e-63	NP_CT_L6b_GLUT
Dmd1	6.03965332666896e-67	0.362319	0.9	0.797	1.26470340660448e-62	NP_CT_L6b_GLUT
Chd51	4.4987404850805e-66	1.07018	0.417	0.27	9.42036257575856e-62	NP_CT_L6b_GLUT
Efna5	4.24064617743897e-65	0.838454	0.354	0.199	8.8799130955572e-61	NP_CT_L6b_GLUT
Kcnip1	1.33035120134542e-63	1.20917	0.255	0.127	2.7857554156173e-59	NP_CT_L6b_GLUT
Fam49b1	3.16676371084837e-62	0.780219	0.585	0.458	6.6312032105165e-58	NP_CT_L6b_GLUT
Plekha7	8.99044382384681e-62	1.10509	0.293	0.158	1.88259893671352e-57	NP_CT_L6b_GLUT
Khdrbs21	1.54698852649869e-61	0.706019	0.68	0.56	3.23939397448826e-57	NP_CT_L6b_GLUT
Slc6a71	3.02250027698019e-61	1.28003	0.31	0.176	6.32911557999652e-57	NP_CT_L6b_GLUT
Adgrl21	7.22131610096037e-61	0.96807	0.362	0.212	1.5121435915411e-56	NP_CT_L6b_GLUT
Fstl5	3.41688461629516e-60	0.861801	0.41	0.252	7.15495638652206e-56	NP_CT_L6b_GLUT
Srebf21	1.32860231201552e-59	1.1887	0.367	0.23	2.78209324136049e-55	NP_CT_L6b_GLUT
Atp2a21	4.87444812415425e-59	0.924428	0.531	0.418	1.0207094371979e-54	NP_CT_L6b_GLUT
Rnf130	7.65662034118344e-59	0.906168	0.483	0.345	1.60329629944381e-54	NP_CT_L6b_GLUT
Rian1	7.9588586506229e-59	0.419377	0.831	0.702	1.66658500144044e-54	NP_CT_L6b_GLUT
Bbs9	1.2364731011776e-58	1.09909	0.35	0.214	2.5891746738659e-54	NP_CT_L6b_GLUT
Aff31	2.26168732703438e-58	0.609726	0.739	0.632	4.73597326281e-54	NP_CT_L6b_GLUT
Fat31	2.51601158829871e-58	0.495222	0.753	0.621	5.26852826589751e-54	NP_CT_L6b_GLUT
Flrt21	2.79042498481793e-58	0.797749	0.513	0.368	5.84314991820874e-54	NP_CT_L6b_GLUT
Pclo	4.21973341153095e-58	0.435781	0.822	0.763	8.83612176374581e-54	NP_CT_L6b_GLUT
Efr3b1	5.23584565156638e-58	0.975949	0.393	0.247	1.096386079438e-53	NP_CT_L6b_GLUT
Hmgcr	1.40587624804206e-57	1.25376	0.299	0.172	2.94390486340008e-53	NP_CT_L6b_GLUT
Crtac1	1.55029180376918e-57	0.936182	0.409	0.266	3.24631103709265e-53	NP_CT_L6b_GLUT
Rasgrp11	1.70571019047309e-57	0.982086	0.403	0.258	3.57175713885065e-53	NP_CT_L6b_GLUT
Mindy2	3.75640510938244e-57	1.23006	0.348	0.215	7.86591229904682e-53	NP_CT_L6b_GLUT
Ncam1	1.19457122429582e-56	0.453769	0.805	0.754	2.50143214367546e-52	NP_CT_L6b_GLUT
Hlf	2.40827311655448e-56	1.19858	0.281	0.156	5.04292390606507e-52	NP_CT_L6b_GLUT
Epb41	1.28080268736607e-55	0.791719	0.326	0.184	2.68200082734454e-51	NP_CT_L6b_GLUT
Ntm1	3.22582795085466e-55	0.245368	0.787	0.547	6.75488372908966e-51	NP_CT_L6b_GLUT
Pde10a1	3.67521293004838e-55	0.523519	0.825	0.733	7.6958958755213e-51	NP_CT_L6b_GLUT
Runx1t11	4.57993563813247e-55	0.512272	0.628	0.455	9.5903852262494e-51	NP_CT_L6b_GLUT
Slc8a3	4.6668140830586e-55	0.848798	0.397	0.251	9.77230868992470e-51	NP_CT_L6b_GLUT
Ntrk2	4.5257296097908e-54	0.537407	0.753	0.668	9.47687780290193e-50	NP_CT_L6b_GLUT
Efr3a1	4.54570253529821e-54	0.848498	0.5	0.371	9.51870110891445e-50	NP_CT_L6b_GLUT
Hmgcll11	6.28852241516579e-54	0.923435	0.429	0.293	1.31681659373572e-49	NP_CT_L6b_GLUT
Itpr11	1.61881370003636e-53	0.602079	0.596	0.449	3.38979588787615e-49	NP_CT_L6b_GLUT
Herc4	4.6143857730933e-53	1.08392	0.393	0.267	9.66252380885737e-49	NP_CT_L6b_GLUT
5730522E02Rik1	8.14911252947322e-53	0.462014	0.811	0.718	1.70642416367169e-48	NP_CT_L6b_GLUT
9330182L06Rik1	1.01217836591971e-52	1.13017	0.313	0.186	2.11950149823587e-48	NP_CT_L6b_GLUT
Foxn3	1.10414584289229e-52	0.630709	0.528	0.378	2.31208139501646e-48	NP_CT_L6b_GLUT
Dcx	1.42586764390601e-52	0.702983	0.311	0.178	2.98576684633918e-48	NP_CT_L6b_GLUT
Cdh2	1.03133917510856e-51	0.663454	0.676	0.602	2.15962423267732e-47	NP_CT_L6b_GLUT
Rph3a	1.50821318985052e-51	0.82691	0.35	0.21	3.15819841954699e-47	NP_CT_L6b_GLUT
Pcgf5	4.37205690683995e-51	1.10642	0.331	0.204	9.15508716292286e-47	NP_CT_L6b_GLUT
Hivep21	1.39839542740728e-50	0.447573	0.785	0.718	2.92824002499085e-46	NP_CT_L6b_GLUT
Snhg111	1.55222263910505e-50	0.304628	0.996	0.898	3.25035420628597e-46	NP_CT_L6b_GLUT
Rnf180	1.69866256752467e-50	1.23663	0.288	0.17	3.55699941639665e-46	NP_CT_L6b_GLUT
Pcsk21	7.6781779894114e-50	0.511833	0.769	0.676	1.60781047098275e-45	NP_CT_L6b_GLUT
Mtcl1	3.18137877229776e-49	1.01579	0.344	0.218	6.66180714919151e-45	NP_CT_L6b_GLUT
Fam155a	2.93409279059946e-48	0.187989	0.99	0.975	6.14399030351527e-44	NP_CT_L6b_GLUT
Vsnl11	3.63371537237952e-48	0.651238	0.562	0.433	7.60899998976272e-44	NP_CT_L6b_GLUT
Plxna2	3.88038968774169e-48	0.779688	0.566	0.462	8.1255360061311e-44	NP_CT_L6b_GLUT
Pitpnm3	1.29778063011291e-47	0.966914	0.298	0.177	2.71755263945644e-43	NP_CT_L6b_GLUT
Eml11	1.18480330139408e-46	1.20666	0.32	0.203	2.48097811311919e-42	NP_CT_L6b_GLUT
Gabrb11	2.79217829866202e-46	0.358502	0.925	0.862	5.84682135739828e-42	NP_CT_L6b_GLUT
Gpr451	5.81600071397862e-46	1.05491	0.41	0.296	1.21787054950712e-41	NP_CT_L6b_GLUT
Grk3	5.93925331156777e-46	1.06321	0.374	0.254	1.24367964344229e-41	NP_CT_L6b_GLUT
R3hdm21	7.80487141267851e-46	0.720984	0.594	0.499	1.63434007381488e-41	NP_CT_L6b_GLUT
Farp1	2.00656035202802e-45	0.678544	0.485	0.356	4.20173737714667e-41	NP_CT_L6b_GLUT
Dtnb	3.08986275150543e-45	0.620444	0.679	0.603	6.47017260165238e-41	NP_CT_L6b_GLUT
Map3k5	8.16217571636032e-45	1.0792	0.319	0.201	1.70915959500585e-40	NP_CT_L6b_GLUT
Nfasc1	2.83997808002109e-44	0.697198	0.604	0.511	5.94691409956415e-40	NP_CT_L6b_GLUT
Sergef	7.08288939477046e-44	1.00126	0.445	0.337	1.48315703926493e-39	NP_CT_L6b_GLUT
Gab2	1.14255799580699e-43	0.922215	0.321	0.204	2.39251644321983e-39	NP_CT_L6b_GLUT
Osbpl3	1.18116423031312e-43	0.812058	0.286	0.168	2.47335789827568e-39	NP_CT_L6b_GLUT
Hecw1	2.6845215693593e-43	0.452724	0.682	0.579	5.62138816623838e-39	NP_CT_L6b_GLUT
Stmn21	4.33586781967148e-43	0.966872	0.334	0.217	9.07930721439207e-39	NP_CT_L6b_GLUT
Syt16	5.82777043531667e-43	0.724664	0.587	0.495	1.22033512915531e-38	NP_CT_L6b_GLUT
Mir124-2hg	8.27184088537317e-43	1.1222	0.26	0.15	1.73212348139714e-38	NP_CT_L6b_GLUT
Gm303821	1.01297892589549e-42	1.07656	0.317	0.198	2.12117787082516e-38	NP_CT_L6b_GLUT
Ank1	1.56673703526247e-42	0.955886	0.301	0.184	3.2807473518396e-38	NP_CT_L6b_GLUT
Vopp1	3.82292340123273e-42	1.13095	0.27	0.164	8.00520160218133e-38	NP_CT_L6b_GLUT
Dzip11	6.46361790491096e-42	1.21725	0.344	0.237	1.35348158928835e-37	NP_CT_L6b_GLUT
Myo5a	8.31814251107451e-42	0.609006	0.636	0.558	1.741819041819e-37	NP_CT_L6b_GLUT
Numb	8.31951100852749e-42	0.842576	0.458	0.346	1.74210560518566e-37	NP_CT_L6b_GLUT
Dzank11	1.26224173581521e-41	0.997197	0.359	0.245	2.64313419479705e-37	NP_CT_L6b_GLUT
Gtf2ird1	1.52641785900817e-41	1.05185	0.26	0.154	3.1963189967631e-37	NP_CT_L6b_GLUT
Frmd3	2.31334855136682e-41	0.863538	0.256	0.149	4.84415186656212e-37	NP_CT_L6b_GLUT
Nwd21	3.59587634579333e-41	0.927195	0.385	0.275	7.52976506809122e-37	NP_CT_L6b_GLUT
4732471J01Rik	3.74958003580192e-41	0.781971	0.475	0.37	7.85162059496923e-37	NP_CT_L6b_GLUT
2900026A02Rik1	1.05047556208435e-40	1.03187	0.319	0.209	2.19969582700463e-36	NP_CT_L6b_GLUT
Cadps1	2.21962468760247e-40	0.261693	0.893	0.841	4.64789409583958e-36	NP_CT_L6b_GLUT
Galnt14	3.42202291195155e-39	0.886256	0.419	0.306	7.16571597762655e-35	NP_CT_L6b_GLUT
Prickle21	3.53515745670118e-39	0.348153	0.799	0.724	7.40261971433228e-35	NP_CT_L6b_GLUT
Sash1	4.9962869596807e-39	0.958356	0.25	0.147	1.04622248935714e-34	NP_CT_L6b_GLUT
Shc31	9.29959588746195e-39	0.907864	0.322	0.212	1.94733537883453e-34	NP_CT_L6b_GLUT
Gm158101	1.02380042612919e-38	1.17845	0.275	0.174	2.14383809231453e-34	NP_CT_L6b_GLUT
R3hdm11	1.37076633071579e-38	0.284389	0.853	0.786	2.87038469651887e-34	NP_CT_L6b_GLUT
Ssbp3	3.69331285573435e-38	0.866026	0.409	0.306	7.73379711990772e-34	NP_CT_L6b_GLUT
Rgs6	4.89578198182473e-38	0.376628	0.325	0.205	1.0251767469941e-33	NP_CT_L6b_GLUT
Gnao11	6.80140657296658e-38	0.533084	0.628	0.539	1.4242145363792e-33	NP_CT_L6b_GLUT
Ptprt	7.26998839692895e-38	0.324379	0.389	0.249	1.52233557031692e-33	NP_CT_L6b_GLUT
Galnt181	9.57739728371194e-38	0.603174	0.703	0.654	2.00550699120928e-33	NP_CT_L6b_GLUT
Gm332281	2.15368564699802e-37	1.10043	0.313	0.211	4.50981774481384e-33	NP_CT_L6b_GLUT
Atp2b2	6.89632354709671e-37	0.471879	0.711	0.638	1.44409015076205e-32	NP_CT_L6b_GLUT
Asap21	1.00437353698266e-36	0.692463	0.421	0.299	2.10315818644169e-32	NP_CT_L6b_GLUT
Ano3	3.71867523680425e-36	0.543917	0.607	0.512	7.7869059458681e-32	NP_CT_L6b_GLUT
Rora	1.40371168925516e-35	0.272572	0.817	0.778	2.9393722773003e-31	NP_CT_L6b_GLUT
Epha51	1.98642485550657e-35	0.316753	0.872	0.808	4.15957364743076e-31	NP_CT_L6b_GLUT
Acvr2a	2.3018474657268e-35	0.719436	0.421	0.314	4.82006859323192e-31	NP_CT_L6b_GLUT
Adam10	2.74395631821912e-35	0.945253	0.362	0.263	5.74584453035084e-31	NP_CT_L6b_GLUT
Sdk1	4.6400691554713e-35	0.890412	0.33	0.229	9.7163048115569e-31	NP_CT_L6b_GLUT
Nin1	5.85719300400518e-35	0.660439	0.581	0.493	1.22649621503868e-30	NP_CT_L6b_GLUT
Sept11	8.50053813396166e-35	0.738775	0.405	0.299	1.78001268525157e-30	NP_CT_L6b_GLUT
Pitpnc1	1.0759018851693e-34	0.523554	0.397	0.272	2.25293854754451e-30	NP_CT_L6b_GLUT
Dlgap41	1.22607518750553e-34	0.659262	0.535	0.449	2.56740144263659e-30	NP_CT_L6b_GLUT
Grb14	1.38988995996743e-34	0.902449	0.275	0.174	2.9104295761718e-30	NP_CT_L6b_GLUT
Phf241	1.98770485201577e-34	0.783816	0.416	0.313	4.16225396012102e-30	NP_CT_L6b_GLUT
Pid11	5.76123631423613e-34	0.956201	0.407	0.318	1.20640288420105e-29	NP_CT_L6b_GLUT
Aig1	6.85184639311383e-34	0.507016	0.611	0.525	1.43477663471804e-29	NP_CT_L6b_GLUT
Dclk11	1.8786093640983e-33	0.277956	0.884	0.86	3.93380800842184e-29	NP_CT_L6b_GLUT
6530403H02Rik1	2.05301918986619e-33	0.699808	0.415	0.303	4.2990221835798e-29	NP_CT_L6b_GLUT
Hook11	2.11417774996887e-33	0.818591	0.441	0.349	4.42708820843481e-29	NP_CT_L6b_GLUT
2210408F21Rik1	5.94409069104022e-33	0.69132	0.477	0.373	1.24469259070382e-28	NP_CT_L6b_GLUT
Gm2824	1.19034491624276e-32	1.13647	0.254	0.162	2.49258225461234e-28	NP_CT_L6b_GLUT
Hnrnpll1	1.49240248360727e-32	0.881602	0.376	0.279	3.12509080067362e-28	NP_CT_L6b_GLUT
Scaper	3.31448266653982e-32	0.664986	0.551	0.471	6.94052670373439e-28	NP_CT_L6b_GLUT
5330417C22Rik	4.39948077413256e-32	0.778473	0.46	0.366	9.21251274103358e-28	NP_CT_L6b_GLUT
Cacna1a1	9.98476944687946e-32	0.384323	0.775	0.724	2.09081072217656e-27	NP_CT_L6b_GLUT
Rap1gds11	1.98537410004131e-31	0.677813	0.477	0.389	4.1573733654865e-27	NP_CT_L6b_GLUT
Galnt91	1.98988710843619e-31	0.937557	0.335	0.238	4.16682360506539e-27	NP_CT_L6b_GLUT
Lpgat1	2.22375078082002e-31	0.895195	0.411	0.32	4.65653413503713e-27	NP_CT_L6b_GLUT
Spop	6.8754398350939e-31	0.731838	0.48	0.395	1.43971710146866e-26	NP_CT_L6b_GLUT
Nr3c11	9.45454234622286e-31	0.895887	0.358	0.263	1.97978116729907e-26	NP_CT_L6b_GLUT
Nav2	3.75966601111936e-30	0.237212	0.847	0.818	7.87274062728394e-26	NP_CT_L6b_GLUT
Prkaa2	4.01980975853248e-30	1.05434	0.279	0.189	8.41748163436701e-26	NP_CT_L6b_GLUT
Rps6ka3	8.52804653138588e-30	0.688842	0.439	0.345	1.7857729436722e-25	NP_CT_L6b_GLUT
Scai1	8.76311376183094e-30	0.551875	0.601	0.541	1.8349960217274e-25	NP_CT_L6b_GLUT
Cit	2.56126755445447e-29	0.396576	0.286	0.179	5.36329425902767e-25	NP_CT_L6b_GLUT
Klf12	3.63425132271432e-29	0.28852	0.608	0.488	7.6101222697638e-25	NP_CT_L6b_GLUT
Tmem132d1	5.85841372502068e-29	1.19421	0.394	0.318	1.22675183401933e-24	NP_CT_L6b_GLUT
Zwint	5.97405502772461e-29	0.769544	0.412	0.321	1.25096712280553e-24	NP_CT_L6b_GLUT
Sec62	6.63589931924815e-29	0.855242	0.33	0.24	1.38955731745056e-24	NP_CT_L6b_GLUT
Rnf1501	6.67823918920981e-29	0.610639	0.576	0.51	1.39842328622053e-24	NP_CT_L6b_GLUT
Dnajc61	1.47289091136678e-28	0.469471	0.624	0.557	3.08423356840203e-24	NP_CT_L6b_GLUT
Hdac41	1.49377586511265e-28	0.607273	0.435	0.338	3.12796666154589e-24	NP_CT_L6b_GLUT
Grm71	1.55999063312379e-28	0.214012	0.966	0.91	3.26662038576122e-24	NP_CT_L6b_GLUT
D130043K22Rik1	2.24048884547516e-28	0.9209	0.317	0.226	4.69158364242498e-24	NP_CT_L6b_GLUT
Prr16	3.90092927354748e-28	0.395845	0.473	0.351	8.16854589880842e-24	NP_CT_L6b_GLUT
Fgf14	5.60526178595691e-28	0.179733	0.984	0.973	1.17374181797938e-23	NP_CT_L6b_GLUT
Rab6b1	1.52598055292136e-27	0.673606	0.431	0.345	3.19540327781732e-23	NP_CT_L6b_GLUT
Kif5a1	4.83727027951114e-27	0.687425	0.439	0.35	1.01292439652963e-22	NP_CT_L6b_GLUT
Fmn11	1.96682037343064e-26	0.59201	0.453	0.365	4.11852186196375e-22	NP_CT_L6b_GLUT
Bcl11b	2.65099302039782e-26	0.469901	0.54	0.438	5.55117938471304e-22	NP_CT_L6b_GLUT
Slc22a23	3.70852008171659e-26	0.703084	0.375	0.287	7.76564105111453e-22	NP_CT_L6b_GLUT
Ppp2r5c1	7.18764993310371e-26	0.640504	0.482	0.403	1.50509389599192e-21	NP_CT_L6b_GLUT
Tbl1x	1.1124242726617e-25	0.668328	0.325	0.234	2.3294164269536e-21	NP_CT_L6b_GLUT
Pde4a	1.20907110277043e-25	0.639773	0.466	0.389	2.53179488920128e-21	NP_CT_L6b_GLUT
Klf71	1.32262142730264e-25	0.732742	0.36	0.274	2.76956926877173e-21	NP_CT_L6b_GLUT
Nrbp2	1.367926883136e-25	0.91181	0.265	0.183	2.86443889328677e-21	NP_CT_L6b_GLUT
Gm268711	1.46891883105876e-25	0.438549	0.782	0.774	3.07591603223705e-21	NP_CT_L6b_GLUT
Macf1	2.93781546955031e-25	0.268763	0.83	0.802	6.15178559323835e-21	NP_CT_L6b_GLUT
Pakap.1	3.30300756244006e-25	0.638507	0.429	0.344	6.91649783574949e-21	NP_CT_L6b_GLUT
Srgap11	3.32778865516951e-25	0.823117	0.272	0.187	6.96838944392495e-21	NP_CT_L6b_GLUT
Naaladl2	6.79322656943102e-25	0.612415	0.467	0.382	1.42250164363886e-20	NP_CT_L6b_GLUT
Arhgap231	8.09280822657004e-25	0.832973	0.312	0.229	1.69463404264377e-20	NP_CT_L6b_GLUT
Mgll	9.59260085751808e-25	0.644223	0.338	0.246	2.00869061956429e-20	NP_CT_L6b_GLUT
Ankrd121	1.20553433653711e-24	0.469287	0.605	0.541	2.5243889007087e-20	NP_CT_L6b_GLUT
Sidt11	3.71969372272429e-24	0.542927	0.531	0.456	7.78903865538467e-20	NP_CT_L6b_GLUT
Syt7	5.42420125991746e-24	0.371914	0.603	0.517	1.13582774382672e-19	NP_CT_L6b_GLUT
Asxl3	5.67688690209186e-24	0.702098	0.35	0.264	1.18874011729804e-19	NP_CT_L6b_GLUT
Dlg2	7.54921077026673e-24	0.202844	0.995	0.992	1.58080473529385e-19	NP_CT_L6b_GLUT
Ehbp1	8.21684626756408e-24	0.408801	0.637	0.587	1.72060760842792e-19	NP_CT_L6b_GLUT
Lingo11	9.19133239338753e-24	0.685031	0.432	0.346	1.92466500317535e-19	NP_CT_L6b_GLUT
Clstn11	1.42092587353097e-23	0.815981	0.392	0.317	2.97541877917385e-19	NP_CT_L6b_GLUT
Dtna	5.21074870775758e-23	0.433014	0.602	0.536	1.09113077940444e-18	NP_CT_L6b_GLUT
Meis2	5.45895955978523e-23	0.550745	0.311	0.243	1.14310613181903e-18	NP_CT_L6b_GLUT
Inpp4a	1.04827670576863e-22	0.697732	0.429	0.354	2.1950914218795e-18	NP_CT_L6b_GLUT
Wnk21	1.77366405651549e-22	0.547908	0.528	0.46	3.71405253434344e-18	NP_CT_L6b_GLUT
Fmn2	2.92248520992331e-22	0.443047	0.642	0.604	6.11968402957942e-18	NP_CT_L6b_GLUT
Iqsec31	4.98670896569193e-22	0.721139	0.375	0.295	1.04421685741589e-17	NP_CT_L6b_GLUT
Galnt13	1.08962794481314e-21	0.578651	0.571	0.519	2.28168091643871e-17	NP_CT_L6b_GLUT
Smurf11	1.32691405298566e-21	0.938786	0.323	0.251	2.77855802695196e-17	NP_CT_L6b_GLUT
Cntn1	1.70867743271268e-21	0.243675	0.817	0.791	3.57797054410035e-17	NP_CT_L6b_GLUT
Iqsec11	2.50147179296326e-21	0.454334	0.623	0.557	5.23808193446507e-17	NP_CT_L6b_GLUT
Cd47	3.78381131020401e-21	0.687108	0.368	0.29	7.92330088356719e-17	NP_CT_L6b_GLUT
Gm153981	4.0352960721199e-21	0.628329	0.288	0.202	8.44990997501908e-17	NP_CT_L6b_GLUT
B230209E15Rik1	4.60582030246403e-21	0.625906	0.412	0.336	9.64458771335968e-17	NP_CT_L6b_GLUT
Smarca2	5.57753144233056e-21	0.515085	0.449	0.369	1.16793508402402e-16	NP_CT_L6b_GLUT
Caln11	6.84984175985049e-21	0.475957	0.66	0.625	1.43435686451269e-16	NP_CT_L6b_GLUT
Lpin2	8.76477020763119e-21	0.676103	0.405	0.334	1.83534288147797e-16	NP_CT_L6b_GLUT
Amy1	9.24352950863478e-21	0.670225	0.35	0.272	1.93559507910812e-16	NP_CT_L6b_GLUT
Macrod1	1.09424739850901e-20	0.704645	0.269	0.192	2.29135405247787e-16	NP_CT_L6b_GLUT
Lncpint1	2.59905352403291e-20	0.255608	0.847	0.825	5.44241807932492e-16	NP_CT_L6b_GLUT
Fnbp11	3.53230136780316e-20	0.574824	0.49	0.433	7.39663906417982e-16	NP_CT_L6b_GLUT
Slc38a1	4.05477973933636e-20	0.77704	0.277	0.202	8.49070877417033e-16	NP_CT_L6b_GLUT
Cpeb2	5.74343719414546e-20	0.779373	0.306	0.23	1.20267574845406e-15	NP_CT_L6b_GLUT
Map61	1.5340273983287e-19	0.70223	0.313	0.236	3.21225337210029e-15	NP_CT_L6b_GLUT
Fry1	1.95210122428757e-19	0.298815	0.765	0.729	4.08769996365818e-15	NP_CT_L6b_GLUT
Pkia	2.58055571079615e-19	0.556658	0.414	0.341	5.40368365840714e-15	NP_CT_L6b_GLUT
Mcf2l	2.80368024640665e-19	0.624045	0.434	0.372	5.87090643597553e-15	NP_CT_L6b_GLUT
Rsrp1	5.91687023727289e-19	0.32275	0.709	0.674	1.23899262768494e-14	NP_CT_L6b_GLUT
Elavl2	7.88243158357294e-19	0.35736	0.363	0.269	1.65058117360017e-14	NP_CT_L6b_GLUT
Chd6	9.02308230140126e-19	0.482656	0.531	0.479	1.88943343391342e-14	NP_CT_L6b_GLUT
Tbc1d23	1.09865952191363e-18	0.757037	0.286	0.216	2.30059303888715e-14	NP_CT_L6b_GLUT
Stxbp5l1	1.44304653667722e-18	0.196168	0.794	0.754	3.0217394478021e-14	NP_CT_L6b_GLUT
Nhsl2	1.60748674441886e-18	0.545744	0.389	0.315	3.36607724281309e-14	NP_CT_L6b_GLUT
Srrm3	2.06712794041058e-18	0.515368	0.53	0.475	4.32856590721975e-14	NP_CT_L6b_GLUT
Peg3	2.14546961799535e-18	0.480381	0.461	0.389	4.49261338008227e-14	NP_CT_L6b_GLUT
Zfyve281	2.44202874955704e-18	0.648485	0.385	0.316	5.11360820157245e-14	NP_CT_L6b_GLUT
Kif1a	3.18833552048348e-18	0.533363	0.474	0.407	6.67637457989241e-14	NP_CT_L6b_GLUT
Gria31	4.99457438251244e-18	0.297154	0.818	0.794	1.04586387569811e-13	NP_CT_L6b_GLUT
Rock2	5.76068865080369e-18	0.424231	0.609	0.566	1.20628820347829e-13	NP_CT_L6b_GLUT
Cox16	8.48843599375486e-18	0.481464	0.528	0.469	1.77747849709227e-13	NP_CT_L6b_GLUT
Apba21	1.00034493301298e-17	0.44244	0.582	0.531	2.09472228972917e-13	NP_CT_L6b_GLUT
Rtn31	1.69408997883598e-17	0.274098	0.745	0.715	3.54742441568254e-13	NP_CT_L6b_GLUT
Myo9a1	2.2068681926207e-17	0.327692	0.655	0.622	4.62118199534775e-13	NP_CT_L6b_GLUT
Cmip	4.16577768650841e-17	0.34483	0.645	0.607	8.72313847554861e-13	NP_CT_L6b_GLUT
Grik41	4.75882751171621e-17	0.196882	0.593	0.503	9.96498480953375e-13	NP_CT_L6b_GLUT
Hipk2	6.24478433584264e-17	0.626588	0.339	0.272	1.30765783992545e-12	NP_CT_L6b_GLUT
Mast2	1.59595367661019e-16	0.510924	0.475	0.418	3.34192699882174e-12	NP_CT_L6b_GLUT
Rims1	1.94310646780646e-16	0.15664	0.929	0.882	4.06886494358673e-12	NP_CT_L6b_GLUT
Stxbp1	2.06968564511077e-16	0.49961	0.489	0.432	4.33392174086194e-12	NP_CT_L6b_GLUT
Jakmip2	2.48047151052267e-16	0.421253	0.578	0.537	5.19410734303447e-12	NP_CT_L6b_GLUT
Sh3rf3	2.54022687015176e-16	0.396619	0.546	0.486	5.31923506609779e-12	NP_CT_L6b_GLUT
Rap1gap1	3.46999396362556e-16	0.777196	0.31	0.247	7.26616735983193e-12	NP_CT_L6b_GLUT
Adgrl31	3.88069803868915e-16	0.107266	0.928	0.898	8.12618169301508e-12	NP_CT_L6b_GLUT
Flywch1	8.25595430149208e-16	0.699191	0.26	0.195	1.72879683073244e-11	NP_CT_L6b_GLUT
Cpne4	1.21267201097542e-15	0.74652	0.495	0.44	2.53933519098253e-11	NP_CT_L6b_GLUT
Dync1h11	1.68780195573459e-15	0.542699	0.449	0.393	3.53425729530823e-11	NP_CT_L6b_GLUT
Fbxl21	1.9531194274062e-15	0.640232	0.394	0.334	4.08983208098858e-11	NP_CT_L6b_GLUT
Pten	2.43343773977482e-15	0.521055	0.455	0.409	5.09561862708847e-11	NP_CT_L6b_GLUT
Clasp2	2.80228115513437e-15	0.284653	0.675	0.645	5.86797673885136e-11	NP_CT_L6b_GLUT
Evi51	2.8881762547177e-15	0.630749	0.377	0.32	6.04784107737885e-11	NP_CT_L6b_GLUT
Arid5b1	3.48084057751906e-15	0.625885	0.385	0.323	7.28888016932492e-11	NP_CT_L6b_GLUT
Gsk3b	3.93582150926392e-15	0.45249	0.526	0.478	8.24161024039864e-11	NP_CT_L6b_GLUT
Scn2a	4.75603290373927e-15	0.293106	0.702	0.677	9.95913290043004e-11	NP_CT_L6b_GLUT
Osbpl9	6.87730605291137e-15	0.509901	0.448	0.39	1.44010788747964e-10	NP_CT_L6b_GLUT
Chchd61	1.12178845647217e-14	0.623025	0.355	0.296	2.34902502785272e-10	NP_CT_L6b_GLUT
Sfxn5	1.13729865420878e-14	0.643909	0.269	0.206	2.38150338191318e-10	NP_CT_L6b_GLUT
Mrtfb	1.58630618342342e-14	0.311743	0.626	0.579	3.32172514808864e-10	NP_CT_L6b_GLUT
Evl	1.61502009695976e-14	0.574924	0.347	0.281	3.38185208303374e-10	NP_CT_L6b_GLUT
Rnf217	1.68894207764524e-14	0.431934	0.297	0.227	3.53664471058914e-10	NP_CT_L6b_GLUT
Nf1	1.87099806061364e-14	0.37958	0.572	0.528	3.91786993892497e-10	NP_CT_L6b_GLUT
Nrg3os1	2.07462314769223e-14	0.398089	0.643	0.62	4.34426087126753e-10	NP_CT_L6b_GLUT
Nfix1	2.2062745898717e-14	0.449821	0.411	0.348	4.61993899119133e-10	NP_CT_L6b_GLUT
Adam231	2.32853371582615e-14	0.40702	0.49	0.427	4.87594960093996e-10	NP_CT_L6b_GLUT
Wwc11	2.6097014879233e-14	0.596136	0.399	0.342	5.46471491571139e-10	NP_CT_L6b_GLUT
Usp29	3.33029736064053e-14	0.237195	0.455	0.377	6.97364267318128e-10	NP_CT_L6b_GLUT
Smim141	4.79006181291013e-14	0.462565	0.47	0.423	1.00303894362338e-09	NP_CT_L6b_GLUT
Acaca	4.90457563058751e-14	0.539476	0.435	0.385	1.02701813704502e-09	NP_CT_L6b_GLUT
Grb10	5.59440314192268e-14	0.603063	0.259	0.195	1.17146801791861e-09	NP_CT_L6b_GLUT
Plekha61	9.21694604028556e-14	0.579022	0.359	0.298	1.9300285008358e-09	NP_CT_L6b_GLUT
Zdhhc21	9.86740878202933e-14	0.534262	0.323	0.259	2.06623539895694e-09	NP_CT_L6b_GLUT
Scg51	1.07145306009846e-13	0.607713	0.32	0.26	2.24362270784617e-09	NP_CT_L6b_GLUT
Map2k41	1.10567925438732e-13	0.378211	0.596	0.565	2.31529235868704e-09	NP_CT_L6b_GLUT
Rbfox11	1.35323953707053e-13	0.114567	0.992	0.979	2.83368359062568e-09	NP_CT_L6b_GLUT
Basp11	1.80947476700996e-13	0.529525	0.424	0.376	3.78904016211886e-09	NP_CT_L6b_GLUT
Ncoa71	2.27741181179725e-13	0.438677	0.526	0.488	4.76890033390344e-09	NP_CT_L6b_GLUT
Mtss1	2.64816757857071e-13	0.404152	0.25	0.187	5.54526290952707e-09	NP_CT_L6b_GLUT
St3gal5	3.10662774676048e-13	0.540697	0.365	0.307	6.50527850171644e-09	NP_CT_L6b_GLUT
Ap3s11	3.13382633578102e-13	0.759225	0.269	0.215	6.56223234712545e-09	NP_CT_L6b_GLUT
Prkn	3.1580567140122e-13	0.350367	0.638	0.611	6.61297075914154e-09	NP_CT_L6b_GLUT
Gm40841	3.46962842081241e-13	0.523424	0.332	0.271	7.26540191318118e-09	NP_CT_L6b_GLUT
Carmil1	3.47889029777262e-13	0.246799	0.417	0.339	7.28479628353587e-09	NP_CT_L6b_GLUT
Tusc31	4.31691355409917e-13	0.539441	0.415	0.366	9.03961698228366e-09	NP_CT_L6b_GLUT
Mef2a	4.39377472602627e-13	0.413913	0.481	0.437	9.20056427629901e-09	NP_CT_L6b_GLUT
Slc6a171	4.7237216672405e-13	0.572016	0.361	0.306	9.89147317120161e-09	NP_CT_L6b_GLUT
N4bp2l11	4.74003381433923e-13	0.619363	0.309	0.251	9.92563080722636e-09	NP_CT_L6b_GLUT
Gm206421	7.55568063661086e-13	0.427869	0.557	0.526	1.58215952530631e-08	NP_CT_L6b_GLUT
Rnf169	7.68920375824439e-13	0.499696	0.405	0.352	1.61011926697637e-08	NP_CT_L6b_GLUT
Agap1	9.03937299992732e-13	0.266811	0.576	0.526	1.89284470618478e-08	NP_CT_L6b_GLUT
Sh3rf11	1.11955031644146e-12	0.406008	0.461	0.396	2.34433836262842e-08	NP_CT_L6b_GLUT
Bcas3	1.62006709542406e-12	0.336405	0.554	0.519	3.39242049781797e-08	NP_CT_L6b_GLUT
Gm32509	1.8043954714846e-12	0.461953	0.35	0.29	3.77840411728876e-08	NP_CT_L6b_GLUT
Elovl61	1.96360467341953e-12	0.625044	0.334	0.278	4.11178818614049e-08	NP_CT_L6b_GLUT
Ano41	2.05945852334786e-12	0.320416	0.426	0.36	4.31250614789042e-08	NP_CT_L6b_GLUT
Sema3e1	2.56432752341571e-12	0.592493	0.356	0.301	5.3697018340325e-08	NP_CT_L6b_GLUT
Anks1	2.96002686069538e-12	0.584285	0.296	0.238	6.19829624629613e-08	NP_CT_L6b_GLUT
Bend6	4.80771234664117e-12	0.576456	0.29	0.234	1.00673496538666e-07	NP_CT_L6b_GLUT
Bicd1	7.66615161108503e-12	0.300305	0.641	0.619	1.60529214736121e-07	NP_CT_L6b_GLUT
Pak71	8.12107292010392e-12	0.377301	0.556	0.529	1.70055266946976e-07	NP_CT_L6b_GLUT
Rgs17	9.35524844334699e-12	0.504974	0.319	0.26	1.95898902403686e-07	NP_CT_L6b_GLUT
Nap1l11	9.85434866227714e-12	0.605419	0.329	0.278	2.06350060988083e-07	NP_CT_L6b_GLUT
Cers4	9.86237581009279e-12	0.51053	0.379	0.326	2.06518149463343e-07	NP_CT_L6b_GLUT
Peak11	9.88248810959147e-12	0.566782	0.276	0.22	2.06939301014845e-07	NP_CT_L6b_GLUT
B830012L14Rik1	1.00475315203232e-11	0.376494	0.451	0.393	2.10395310035568e-07	NP_CT_L6b_GLUT
Nbeal11	1.08805072484699e-11	0.545076	0.354	0.302	2.2783782178296e-07	NP_CT_L6b_GLUT
Rufy2	1.25289127475196e-11	0.514598	0.415	0.368	2.6235543293306e-07	NP_CT_L6b_GLUT
5330434G04Rik	1.38389811980456e-11	0.295239	0.549	0.502	2.89788266287074e-07	NP_CT_L6b_GLUT
Tmem245	1.61697797698489e-11	0.607856	0.32	0.267	3.38595188380636e-07	NP_CT_L6b_GLUT
Iqgap11	3.90456305483813e-11	0.647058	0.335	0.288	8.17615503683105e-07	NP_CT_L6b_GLUT
Prkcz	5.70723796818989e-11	0.475166	0.414	0.373	1.19509563053896e-06	NP_CT_L6b_GLUT
Gabra51	5.87880165827972e-11	0.449407	0.341	0.287	1.23102106724377e-06	NP_CT_L6b_GLUT
Camk2g	6.83853173611718e-11	0.392466	0.356	0.299	1.43198854554294e-06	NP_CT_L6b_GLUT
Tnrc6a	8.31239020190409e-11	0.352759	0.499	0.467	1.74061450827872e-06	NP_CT_L6b_GLUT
Pik3r3	9.50336210153308e-11	0.834441	0.258	0.212	1.99000402406103e-06	NP_CT_L6b_GLUT
Kmt2e	9.92578798416396e-11	0.360558	0.595	0.576	2.07846000388393e-06	NP_CT_L6b_GLUT
Cul4a1	1.10920895616825e-10	0.683804	0.264	0.216	2.32268355421631e-06	NP_CT_L6b_GLUT
Fchsd2	1.14957182252799e-10	0.421023	0.358	0.306	2.40720339637362e-06	NP_CT_L6b_GLUT
Dennd4a1	1.21469124321712e-10	0.527742	0.428	0.393	2.54356346329665e-06	NP_CT_L6b_GLUT
Lmbrd1	1.524934727637e-10	0.547119	0.333	0.284	3.19321331967188e-06	NP_CT_L6b_GLUT
Apbb21	1.79430708438123e-10	0.354958	0.511	0.475	3.7572790346943e-06	NP_CT_L6b_GLUT
Kansl1	3.95873698355819e-10	0.223263	0.707	0.7	8.28959524357085e-06	NP_CT_L6b_GLUT
Pcnx21	4.25044165649041e-10	0.448986	0.401	0.35	8.90042482869093e-06	NP_CT_L6b_GLUT
Glmn	4.66863528347154e-10	0.545205	0.309	0.261	9.77612228358941e-06	NP_CT_L6b_GLUT
Wwox	5.44384257251798e-10	0.298475	0.528	0.484	1.13994063468526e-05	NP_CT_L6b_GLUT
Sclt11	6.67522039097261e-10	0.423425	0.445	0.406	1.39779114986967e-05	NP_CT_L6b_GLUT
Adgrl1	7.72699183154507e-10	0.447306	0.381	0.338	1.61803208952554e-05	NP_CT_L6b_GLUT
Aak1	9.72834404646722e-10	0.227619	0.703	0.681	2.03711524333024e-05	NP_CT_L6b_GLUT
A230057D06Rik	9.9508284265801e-10	0.176396	0.628	0.596	2.08370347252587e-05	NP_CT_L6b_GLUT
Nrcam	1.12843958091977e-09	0.117391	0.848	0.831	2.362952482446e-05	NP_CT_L6b_GLUT
Sept3	1.24181663399538e-09	0.641683	0.275	0.231	2.60036403158632e-05	NP_CT_L6b_GLUT
Lmo41	1.42367681333566e-09	0.694444	0.266	0.221	2.98117924712486e-05	NP_CT_L6b_GLUT
Herc1	1.65587800041641e-09	0.263421	0.677	0.67	3.46740853287197e-05	NP_CT_L6b_GLUT
Tet2	1.67670708323833e-09	0.586846	0.301	0.256	3.51102463230107e-05	NP_CT_L6b_GLUT
Lmtk21	1.86289681305703e-09	0.489807	0.391	0.353	3.90090592654143e-05	NP_CT_L6b_GLUT
Sik31	1.89847964244953e-09	0.317801	0.562	0.538	3.97541637128931e-05	NP_CT_L6b_GLUT
Wsb1	2.11098445126162e-09	0.595285	0.321	0.278	4.42040144094183e-05	NP_CT_L6b_GLUT
Odf2	2.13704196691972e-09	0.430663	0.436	0.398	4.47496587872989e-05	NP_CT_L6b_GLUT
Rps6ka2	2.21513456913643e-09	0.49583	0.252	0.203	4.63849178777168e-05	NP_CT_L6b_GLUT
Cacng2	2.25785425378973e-09	0.490845	0.269	0.219	4.72794680743569e-05	NP_CT_L6b_GLUT
Ica1	2.52887597337217e-09	0.343087	0.554	0.533	5.29546628824133e-05	NP_CT_L6b_GLUT
Far21	3.04361925251556e-09	0.676204	0.288	0.246	6.37333871476758e-05	NP_CT_L6b_GLUT
Spire1	3.52130022077619e-09	0.398776	0.476	0.444	7.37360266230533e-05	NP_CT_L6b_GLUT
Raph11	3.66333808094027e-09	0.4933	0.402	0.364	7.67102994148892e-05	NP_CT_L6b_GLUT
Pi4ka1	3.70260685462423e-09	0.287054	0.649	0.63	7.75325875358313e-05	NP_CT_L6b_GLUT
Hdgfl3	4.95824391133378e-09	0.409439	0.365	0.319	0.000103826	NP_CT_L6b_GLUT
Mtmr7	5.4641888463559e-09	0.653955	0.268	0.224	0.00011442	NP_CT_L6b_GLUT
Kif21a	5.59365277967123e-09	0.264597	0.626	0.602	0.000117131	NP_CT_L6b_GLUT
Apba1	8.0466511290646e-09	0.276934	0.611	0.586	0.000168497	NP_CT_L6b_GLUT
Mirg1	8.14881127842292e-09	0.417904	0.395	0.354	0.000170636	NP_CT_L6b_GLUT
App1	8.48589496094509e-09	0.187674	0.754	0.735	0.000177695	NP_CT_L6b_GLUT
Fam110b	1.19651879644375e-08	0.510561	0.35	0.31	0.000250551	NP_CT_L6b_GLUT
Cmss1	1.22311339038123e-08	0.285288	0.286	0.235	0.00025612	NP_CT_L6b_GLUT
Mapt1	1.27402672883292e-08	0.273831	0.635	0.618	0.000266781	NP_CT_L6b_GLUT
Ogdh	1.43286783174864e-08	0.450304	0.347	0.306	0.000300043	NP_CT_L6b_GLUT
Elmo1	1.90879042728759e-08	0.169708	0.26	0.207	0.000399701	NP_CT_L6b_GLUT
Nmnat2	2.13413649675366e-08	0.33078	0.504	0.474	0.000446888	NP_CT_L6b_GLUT
Dnmt3a	2.16798379979082e-08	0.279035	0.598	0.577	0.000453976	NP_CT_L6b_GLUT
Sh3kbp1	2.29861962055316e-08	0.260738	0.328	0.275	0.000481331	NP_CT_L6b_GLUT
Zfyve9	2.4942077260619e-08	0.394242	0.43	0.398	0.000522287	NP_CT_L6b_GLUT
Ndrg3	2.54476277989654e-08	0.41886	0.407	0.373	0.000532873	NP_CT_L6b_GLUT
Vps13a1	2.62318996270027e-08	0.345199	0.528	0.511	0.000549296	NP_CT_L6b_GLUT
Phkb1	2.92078406165514e-08	0.566929	0.264	0.224	0.000611612	NP_CT_L6b_GLUT
Mphosph9	3.25719293479784e-08	0.451213	0.352	0.312	0.000682056	NP_CT_L6b_GLUT
Cers5	3.27433710565028e-08	0.510244	0.268	0.225	0.000685646	NP_CT_L6b_GLUT
Nnat1	3.38953556031675e-08	0.43693	0.297	0.256	0.000709769	NP_CT_L6b_GLUT
Ralgapb	3.43826326943731e-08	0.415068	0.371	0.332	0.000719972	NP_CT_L6b_GLUT
Nktr	3.46437950773829e-08	0.26221	0.585	0.56	0.000725441	NP_CT_L6b_GLUT
0610010F05Rik1	3.68262830611918e-08	0.522742	0.309	0.268	0.000771142	NP_CT_L6b_GLUT
Hook3	4.15087989219463e-08	0.430495	0.41	0.375	0.000869194	NP_CT_L6b_GLUT
Znrf1	4.37327472617209e-08	0.381984	0.387	0.347	0.000915764	NP_CT_L6b_GLUT
Cltc	4.68791893923615e-08	0.562905	0.345	0.309	0.00098165	NP_CT_L6b_GLUT
Lmbr1	4.68836781281365e-08	0.481236	0.302	0.26	0.000981744	NP_CT_L6b_GLUT
Snhg141	4.9765339843779e-08	0.115061	0.862	0.849	0.00104209	NP_CT_L6b_GLUT
Arhgap321	6.4725406901508e-08	0.37647	0.461	0.435	0.00135535	NP_CT_L6b_GLUT
Pacs11	6.53984386166763e-08	0.379645	0.434	0.402	0.00136944	NP_CT_L6b_GLUT
Sgip1	6.68925280559071e-08	0.154689	0.74	0.721	0.00140073	NP_CT_L6b_GLUT
Pde2a1	7.1458825553551e-08	0.452922	0.368	0.33	0.00149635	NP_CT_L6b_GLUT
Slc25a27	8.6188906103355e-08	0.508986	0.284	0.245	0.0018048	NP_CT_L6b_GLUT
AW554918	8.98114561692879e-08	0.454771	0.349	0.312	0.00188065	NP_CT_L6b_GLUT
Stmn31	1.10099628461316e-07	0.515764	0.313	0.279	0.00230549	NP_CT_L6b_GLUT
Elavl3	1.1849171842232e-07	0.305573	0.594	0.571	0.00248122	NP_CT_L6b_GLUT
Kidins2201	1.49309883491095e-07	0.258901	0.573	0.553	0.00312655	NP_CT_L6b_GLUT
Rfx7	1.62412617574793e-07	0.282211	0.474	0.443	0.00340092	NP_CT_L6b_GLUT
Taf1	1.80600399964202e-07	0.598267	0.279	0.243	0.00378177	NP_CT_L6b_GLUT
Usp461	1.84937552856004e-07	0.467954	0.315	0.276	0.00387259	NP_CT_L6b_GLUT
Mical31	2.01840577619321e-07	0.246464	0.582	0.556	0.00422654	NP_CT_L6b_GLUT
Epb41l1	2.17331926159593e-07	0.251484	0.501	0.467	0.00455093	NP_CT_L6b_GLUT
Zbtb38	2.35976072571592e-07	0.406706	0.34	0.302	0.00494134	NP_CT_L6b_GLUT
Ptpn4	3.25501879041223e-07	0.322225	0.391	0.358	0.00681601	NP_CT_L6b_GLUT
Map7	3.34610356653304e-07	0.258851	0.525	0.503	0.00700674	NP_CT_L6b_GLUT
Npepps	3.48552686959332e-07	0.309233	0.487	0.46	0.00729869	NP_CT_L6b_GLUT
Otud7a1	3.9346617509023e-07	0.15589	0.752	0.742	0.00823918	NP_CT_L6b_GLUT
Atp8a1	4.37444488677002e-07	0.261549	0.638	0.621	0.00916009	NP_CT_L6b_GLUT
Mbnl21	6.79698699511097e-07	0.178531	0.708	0.693	0.0142329	NP_CT_L6b_GLUT
Nmt21	7.05501684938175e-07	0.424297	0.382	0.351	0.0147732	NP_CT_L6b_GLUT
Kifc21	8.26091267355491e-07	0.516883	0.259	0.223	0.0172984	NP_CT_L6b_GLUT
Abcc5	8.38659704088945e-07	0.301699	0.527	0.513	0.0175615	NP_CT_L6b_GLUT
Prkar1b1	9.7232799112847e-07	0.473436	0.332	0.299	0.0203605	NP_CT_L6b_GLUT
Bicral	9.96515801663177e-07	0.313789	0.488	0.462	0.020867	NP_CT_L6b_GLUT
Mapk101	9.97183345353513e-07	0.142512	0.841	0.813	0.020881	NP_CT_L6b_GLUT
Ppip5k11	1.03640879217947e-06	0.401442	0.344	0.309	0.0217024	NP_CT_L6b_GLUT
Scmh1	1.19064207475379e-06	0.338085	0.496	0.475	0.024932	NP_CT_L6b_GLUT
Tnik	1.2261985546457e-06	0.120906	0.828	0.818	0.0256766	NP_CT_L6b_GLUT
Usp9x	1.25939257792913e-06	0.253997	0.496	0.478	0.0263717	NP_CT_L6b_GLUT
Lin7a	1.30312357556613e-06	0.382228	0.322	0.284	0.0272874	NP_CT_L6b_GLUT
Hk11	1.45630213742682e-06	0.559768	0.275	0.242	0.030495	NP_CT_L6b_GLUT
Gpatch8	1.67430663822966e-06	0.209586	0.672	0.67	0.03506	NP_CT_L6b_GLUT
Akap6	1.70985280925958e-06	0.121251	0.807	0.809	0.0358043	NP_CT_L6b_GLUT
Sv2a	1.86474224825745e-06	0.581944	0.259	0.226	0.0390477	NP_CT_L6b_GLUT
Umad11	1.89961401316615e-06	0.433764	0.335	0.3	0.0397779	NP_CT_L6b_GLUT
Kif5c	2.24522336248591e-06	0.284666	0.541	0.523	0.047015	NP_CT_L6b_GLUT
Rbm6	2.46336264622473e-06	0.244814	0.605	0.593	0.0515828	NP_CT_L6b_GLUT
Grin3a	2.63327879850849e-06	0.212449	0.274	0.232	0.0551409	NP_CT_L6b_GLUT
Dennd5b	2.78337695177882e-06	0.256087	0.527	0.512	0.0582839	NP_CT_L6b_GLUT
Mfn1	3.46342922233344e-06	0.471764	0.257	0.222	0.0725242	NP_CT_L6b_GLUT
2210408I21Rik1	3.76910693013886e-06	0.316859	0.457	0.433	0.0789251	NP_CT_L6b_GLUT
Nalcn	3.90531989900295e-06	0.196209	0.627	0.624	0.0817774	NP_CT_L6b_GLUT
Gprasp1	4.2070338663975e-06	0.293764	0.545	0.536	0.0880953	NP_CT_L6b_GLUT
Ank	4.32097081099019e-06	0.284329	0.504	0.492	0.0904811	NP_CT_L6b_GLUT
Rbfox3	4.34435202282212e-06	0.18262	0.755	0.741	0.0909707	NP_CT_L6b_GLUT
Hivep31	4.35438995364067e-06	0.184613	0.704	0.694	0.0911809	NP_CT_L6b_GLUT
Spock21	4.42657435073065e-06	0.470895	0.337	0.307	0.0926925	NP_CT_L6b_GLUT
Klhdc10	4.72467677891949e-06	0.316875	0.511	0.49	0.0989347	NP_CT_L6b_GLUT
Acadsb	4.76772068653159e-06	0.378526	0.296	0.262	0.0998361	NP_CT_L6b_GLUT
Pacsin1	5.67630479744733e-06	0.265205	0.56	0.552	0.118862	NP_CT_L6b_GLUT
4932438A13Rik	6.34593341818698e-06	0.282094	0.556	0.551	0.132884	NP_CT_L6b_GLUT
Sbf2	6.70166302385312e-06	0.191229	0.626	0.609	0.140333	NP_CT_L6b_GLUT
Dkk31	8.01849715860618e-06	0.472699	0.263	0.229	0.167907	NP_CT_L6b_GLUT
Ythdc2	8.76331321832258e-06	0.477465	0.278	0.247	0.183504	NP_CT_L6b_GLUT
Nol4	8.8921104196814e-06	0.152829	0.562	0.55	0.186201	NP_CT_L6b_GLUT
Filip1l	9.11504261911882e-06	0.367512	0.27	0.235	0.190869	NP_CT_L6b_GLUT
Gnl3l	1.10892756201459e-05	0.455921	0.305	0.275	0.232209	NP_CT_L6b_GLUT
Acbd6	1.16829455801721e-05	0.369178	0.387	0.361	0.244641	NP_CT_L6b_GLUT
Fmnl2	1.20766930664252e-05	0.121426	0.566	0.544	0.252886	NP_CT_L6b_GLUT
Clip11	1.22995459079898e-05	0.339508	0.455	0.433	0.257552	NP_CT_L6b_GLUT
Itfg1	1.27646018458671e-05	0.477874	0.32	0.294	0.267291	NP_CT_L6b_GLUT
Dner	1.30195593817768e-05	0.268767	0.308	0.274	0.27263	NP_CT_L6b_GLUT
Kcnb11	1.46611632627545e-05	0.371174	0.38	0.355	0.307005	NP_CT_L6b_GLUT
Fam168a	1.76282226686816e-05	0.253877	0.561	0.553	0.369135	NP_CT_L6b_GLUT
Slf11	1.95052860533256e-05	0.504476	0.274	0.245	0.408441	NP_CT_L6b_GLUT
Syt111	2.21939421060523e-05	0.491696	0.287	0.259	0.464741	NP_CT_L6b_GLUT
4930402H24Rik	2.23735012255638e-05	0.148931	0.695	0.692	0.468501	NP_CT_L6b_GLUT
Adar	2.67194529146013e-05	0.38758	0.38	0.357	0.559505	NP_CT_L6b_GLUT
Ablim21	2.8468995181893e-05	0.341733	0.481	0.464	0.596141	NP_CT_L6b_GLUT
Psmd1	2.91785697716038e-05	0.451356	0.326	0.3	0.610999	NP_CT_L6b_GLUT
Pgm2l11	3.97498819564584e-05	0.479593	0.296	0.271	0.832363	NP_CT_L6b_GLUT
Gm266911	4.30682554826526e-05	0.400311	0.259	0.228	0.901849	NP_CT_L6b_GLUT
Bmerb1	4.49949829236542e-05	0.315999	0.417	0.402	0.942195	NP_CT_L6b_GLUT
St7	5.07153646166954e-05	0.207837	0.545	0.538	1	NP_CT_L6b_GLUT
Clasp1	5.19668552537575e-05	0.263381	0.456	0.44	1	NP_CT_L6b_GLUT
Hspa4l1	5.35874914835273e-05	0.518205	0.264	0.238	1	NP_CT_L6b_GLUT
Trappc8	6.314869218729e-05	0.349899	0.339	0.315	1	NP_CT_L6b_GLUT
Rundc3b	6.65041748485438e-05	0.403411	0.335	0.312	1	NP_CT_L6b_GLUT
Zswim61	7.07878394858571e-05	0.407347	0.495	0.508	1	NP_CT_L6b_GLUT
Snrpn1	7.5502159651422e-05	0.336736	0.299	0.27	1	NP_CT_L6b_GLUT
Btbd7	0.000109255	0.40929	0.319	0.295	1	NP_CT_L6b_GLUT
Pdss2	0.000113848	0.300975	0.464	0.453	1	NP_CT_L6b_GLUT
Ube4b	0.000121964	0.322003	0.393	0.373	1	NP_CT_L6b_GLUT
Fam219a	0.000138246	0.339687	0.406	0.387	1	NP_CT_L6b_GLUT
Atxn21	0.000186186	0.260594	0.489	0.479	1	NP_CT_L6b_GLUT
Gm12353	0.000196613	0.433843	0.252	0.227	1	NP_CT_L6b_GLUT
Vezt	0.000196966	0.41938	0.328	0.307	1	NP_CT_L6b_GLUT
Lrrfip11	0.000248432	0.264014	0.47	0.459	1	NP_CT_L6b_GLUT
Nek1	0.000257828	0.417	0.328	0.307	1	NP_CT_L6b_GLUT
Txndc161	0.000259408	0.42555	0.252	0.229	1	NP_CT_L6b_GLUT
Xpr1	0.000287189	0.103642	0.402	0.371	1	NP_CT_L6b_GLUT
Fam13b	0.000333053	0.356228	0.346	0.326	1	NP_CT_L6b_GLUT
Itsn21	0.000340825	0.304782	0.449	0.439	1	NP_CT_L6b_GLUT
Rps6kc1	0.00034117	0.426133	0.293	0.273	1	NP_CT_L6b_GLUT
Smarcc2	0.000352666	0.399644	0.32	0.298	1	NP_CT_L6b_GLUT
Smap1	0.000357942	0.353466	0.309	0.288	1	NP_CT_L6b_GLUT
Mtus2	0.00037343	0.284291	0.546	0.54	1	NP_CT_L6b_GLUT
Ranbp91	0.000392696	0.282619	0.431	0.423	1	NP_CT_L6b_GLUT
Tcf251	0.000439847	0.25172	0.454	0.443	1	NP_CT_L6b_GLUT
Ulk2	0.000473047	0.262746	0.415	0.398	1	NP_CT_L6b_GLUT
Usp3	0.000516602	0.414166	0.26	0.24	1	NP_CT_L6b_GLUT
Gm10431	0.000517073	0.386227	0.277	0.254	1	NP_CT_L6b_GLUT
Nol4l	0.000531258	0.348209	0.364	0.344	1	NP_CT_L6b_GLUT
Abhd18	0.00053316	0.358356	0.389	0.379	1	NP_CT_L6b_GLUT
Brinp21	0.000559362	0.413067	0.356	0.347	1	NP_CT_L6b_GLUT
Bach21	0.000565012	0.148274	0.4	0.368	1	NP_CT_L6b_GLUT
Rnf157	0.000663959	0.378255	0.366	0.349	1	NP_CT_L6b_GLUT
Lrig21	0.000668873	0.398475	0.298	0.28	1	NP_CT_L6b_GLUT
Stim1	0.000757075	0.446061	0.256	0.234	1	NP_CT_L6b_GLUT
Myrip1	0.000800115	0.475085	0.302	0.286	1	NP_CT_L6b_GLUT
Rps6ka5	0.000843497	0.332729	0.296	0.276	1	NP_CT_L6b_GLUT
Nsmce2	0.000883642	0.258931	0.436	0.424	1	NP_CT_L6b_GLUT
Gbf1	0.000958133	0.313824	0.423	0.415	1	NP_CT_L6b_GLUT
Tsc1	0.000966574	0.33734	0.321	0.302	1	NP_CT_L6b_GLUT
Ncoa1	0.0010709	0.144783	0.664	0.656	1	NP_CT_L6b_GLUT
Cdc27	0.00109452	0.423762	0.287	0.269	1	NP_CT_L6b_GLUT
A330076H08Rik	0.00114961	0.180685	0.51	0.496	1	NP_CT_L6b_GLUT
Ssh21	0.001151	0.154661	0.63	0.628	1	NP_CT_L6b_GLUT
Frrs1l1	0.00117057	0.40397	0.289	0.272	1	NP_CT_L6b_GLUT
Synj2bp	0.00135265	0.369835	0.315	0.297	1	NP_CT_L6b_GLUT
Dhx57	0.00138746	0.380661	0.295	0.276	1	NP_CT_L6b_GLUT
Dpysl2	0.0014587	0.308237	0.443	0.435	1	NP_CT_L6b_GLUT
Gtf3c1	0.00147519	0.442112	0.277	0.258	1	NP_CT_L6b_GLUT
Plekhm3	0.00164132	0.264695	0.352	0.335	1	NP_CT_L6b_GLUT
Snx101	0.00169412	0.306644	0.324	0.305	1	NP_CT_L6b_GLUT
Tbc1d24	0.001878	0.433265	0.257	0.238	1	NP_CT_L6b_GLUT
Pvt1	0.00196217	0.198068	0.393	0.376	1	NP_CT_L6b_GLUT
Lclat1	0.0023453	0.361834	0.269	0.25	1	NP_CT_L6b_GLUT
Rabgap1	0.00274436	0.202356	0.521	0.521	1	NP_CT_L6b_GLUT
Zfp644	0.00299249	0.293485	0.394	0.386	1	NP_CT_L6b_GLUT
Smc5	0.00300243	0.241781	0.293	0.272	1	NP_CT_L6b_GLUT
Ly6h1	0.00333674	0.339031	0.285	0.268	1	NP_CT_L6b_GLUT
Senp7	0.00382593	0.253181	0.439	0.435	1	NP_CT_L6b_GLUT
Ralgps11	0.00413937	0.150145	0.561	0.56	1	NP_CT_L6b_GLUT
Zeb1	0.00417034	0.152659	0.408	0.404	1	NP_CT_L6b_GLUT
Rab11fip4	0.00419468	0.394273	0.257	0.24	1	NP_CT_L6b_GLUT
Gtdc1	0.00435086	0.161544	0.531	0.53	1	NP_CT_L6b_GLUT
Usp24	0.00439751	0.286172	0.371	0.358	1	NP_CT_L6b_GLUT
Itch	0.00455451	0.287777	0.403	0.396	1	NP_CT_L6b_GLUT
Rbm25	0.00488525	0.140556	0.599	0.605	1	NP_CT_L6b_GLUT
Faf1	0.0048985	0.161039	0.59	0.595	1	NP_CT_L6b_GLUT
Wdr47	0.00552928	0.364928	0.306	0.294	1	NP_CT_L6b_GLUT
Tbc1d12	0.00553902	0.320009	0.262	0.243	1	NP_CT_L6b_GLUT
Gnb1	0.0058091	0.25864	0.39	0.382	1	NP_CT_L6b_GLUT
Ap2a2	0.00604264	0.277106	0.319	0.306	1	NP_CT_L6b_GLUT
Ksr2	0.00689125	0.106182	0.655	0.65	1	NP_CT_L6b_GLUT
Sgsm11	0.00693819	0.304506	0.278	0.26	1	NP_CT_L6b_GLUT
Oxct1	0.00710256	0.177232	0.471	0.465	1	NP_CT_L6b_GLUT
Spag9	0.00766717	0.191024	0.536	0.55	1	NP_CT_L6b_GLUT
Braf1	0.00836735	0.145538	0.587	0.593	1	NP_CT_L6b_GLUT
Rp9	0.00874582	0.322875	0.25	0.234	1	NP_CT_L6b_GLUT
Ctif	0.0091528	0.150152	0.469	0.456	1	NP_CT_L6b_GLUT
Arid4b	0.00950325	0.186518	0.515	0.516	1	NP_CT_L6b_GLUT
Pitpna1	0.00959254	0.250991	0.396	0.39	1	NP_CT_L6b_GLUT
Atf2	0.00990725	0.314407	0.399	0.399	1	NP_CT_L6b_GLUT
Adarb2	0	0.779934	0.928	0.154	0	DG_GLUT
Glis3	0	6.52195	0.765	0.021	0	DG_GLUT
Dock10	0	3.7509	0.867	0.131	0	DG_GLUT
Stxbp6	0	3.8697	0.855	0.123	0	DG_GLUT
Maml2	0	3.80043	0.839	0.149	0	DG_GLUT
Sema5a	0	3.41902	0.817	0.127	0	DG_GLUT
Trpc6	0	3.88993	0.731	0.11	0	DG_GLUT
Slc4a4	0	2.89517	0.75	0.136	0	DG_GLUT
Cdh9	0	2.93397	0.824	0.212	0	DG_GLUT
Plcl1	0	3.04477	0.78	0.191	0	DG_GLUT
Trpm3	0	2.56239	0.928	0.341	0	DG_GLUT
Thsd7a	0	2.46426	0.795	0.22	0	DG_GLUT
Zfpm21	0	2.14255	0.917	0.384	0	DG_GLUT
Pde7b	0	3.43189	0.598	0.083	0	DG_GLUT
Synpr	0	1.75422	0.717	0.207	0	DG_GLUT
Tmem108	0	2.4129	0.868	0.365	0	DG_GLUT
Prox1	0	4.24167	0.499	0.027	0	DG_GLUT
Tafa2	0	1.93243	0.911	0.441	0	DG_GLUT
Cntnap5a	0	1.44681	0.859	0.393	0	DG_GLUT
Nfia	0	2.21403	0.783	0.332	0	DG_GLUT
Rfx3	0	3.05191	0.919	0.478	0	DG_GLUT
Cntnap5b	0	1.99448	0.787	0.357	0	DG_GLUT
Prkd1	0	2.67776	0.63	0.2	0	DG_GLUT
Shisa9	0	1.94009	0.874	0.446	0	DG_GLUT
Maml3	0	1.61252	0.646	0.219	0	DG_GLUT
Ptchd4	0	1.77339	0.622	0.204	0	DG_GLUT
Pdzd2	0	2.30215	0.651	0.236	0	DG_GLUT
Il1rap	0	2.41957	0.735	0.321	0	DG_GLUT
Cntn5	0	0.334193	0.872	0.461	0	DG_GLUT
Cyp7b1	0	2.74724	0.626	0.222	0	DG_GLUT
Frmd4b	0	2.31695	0.672	0.274	0	DG_GLUT
Zbtb20	0	1.56768	0.99	0.607	0	DG_GLUT
Sema6d	0	1.50207	0.833	0.455	0	DG_GLUT
Prdm5	0	4.59074	0.41	0.037	0	DG_GLUT
Cdh13	0	1.07987	0.643	0.271	0	DG_GLUT
Cald1	0	4.10663	0.407	0.037	0	DG_GLUT
St18	0	2.82618	0.428	0.059	0	DG_GLUT
Kirrel3	0	1.57105	0.966	0.599	0	DG_GLUT
Ccdc85a	0	2.22995	0.824	0.457	0	DG_GLUT
Nrg2	0	1.82546	0.687	0.323	0	DG_GLUT
Jph1	0	2.38229	0.654	0.291	0	DG_GLUT
Gpc4	0	3.59856	0.438	0.076	0	DG_GLUT
Tiam1	0	1.77056	0.787	0.428	0	DG_GLUT
Mctp1	0	1.3433	0.874	0.518	0	DG_GLUT
Vav3	0	2.61425	0.501	0.148	0	DG_GLUT
Edil3	0	1.29869	0.733	0.381	0	DG_GLUT
Chst9	0	2.4629	0.497	0.146	0	DG_GLUT
Pitpnm2	0	2.06601	0.642	0.292	0	DG_GLUT
Ptprk	0	1.35326	0.734	0.385	0	DG_GLUT
Ano31	0	1.37511	0.764	0.418	0	DG_GLUT
Ntng1	0	0.828541	0.736	0.39	0	DG_GLUT
Csgalnact1	0	2.06748	0.554	0.209	0	DG_GLUT
Itga8	0	1.75852	0.683	0.34	0	DG_GLUT
Lyst	0	2.14292	0.699	0.357	0	DG_GLUT
Epha7	0	1.64102	0.829	0.488	0	DG_GLUT
C1ql3	0	3.03735	0.438	0.104	0	DG_GLUT
Smoc2	0	2.84105	0.417	0.083	0	DG_GLUT
Cemip	0	2.02705	0.511	0.178	0	DG_GLUT
Tanc1	0	1.64472	0.719	0.387	0	DG_GLUT
Inpp4b	0	1.09895	0.603	0.271	0	DG_GLUT
Gm20754	0	1.32371	0.904	0.576	0	DG_GLUT
Grm1	0	1.6359	0.874	0.546	0	DG_GLUT
Dgkh	0	2.048	0.709	0.382	0	DG_GLUT
Iqgap21	0	0.968691	0.8	0.476	0	DG_GLUT
Zfp536	0	0.495845	0.478	0.155	0	DG_GLUT
Pip5k1b	0	1.6852	0.797	0.482	0	DG_GLUT
Prr161	0	1.14186	0.579	0.269	0	DG_GLUT
Plekhg5	0	1.87497	0.637	0.328	0	DG_GLUT
Htr4	0	1.97391	0.591	0.282	0	DG_GLUT
Gm28376	0	2.19587	0.67	0.364	0	DG_GLUT
Pitpnc11	0	1.48748	0.496	0.193	0	DG_GLUT
Car10	0	0.561931	0.723	0.423	0	DG_GLUT
Dpyd	0	1.28891	0.642	0.345	0	DG_GLUT
Ncam2	0	1.33651	0.923	0.626	0	DG_GLUT
F730043M19Rik	0	2.57107	0.432	0.135	0	DG_GLUT
Lingo2	0	1.34066	0.988	0.697	0	DG_GLUT
Slc7a14	0	1.89001	0.698	0.412	0	DG_GLUT
Spock3	0	0.993224	0.56	0.276	0	DG_GLUT
Mef2c	0	0.650022	0.674	0.39	0	DG_GLUT
Ahcyl2	0	2.26701	0.867	0.585	0	DG_GLUT
Sphkap	0	1.34628	0.794	0.517	0	DG_GLUT
2010300C02Rik	0	1.43514	0.695	0.418	0	DG_GLUT
Spon11	0	1.43819	0.569	0.293	0	DG_GLUT
Mkx	0	2.33842	0.363	0.088	0	DG_GLUT
Cecr2	0	3.25526	0.338	0.067	0	DG_GLUT
Tmeff2	0	1.6382	0.918	0.648	0	DG_GLUT
Pcsk51	0	1.1203	0.493	0.225	0	DG_GLUT
Ptk2b	0	1.40322	0.698	0.432	0	DG_GLUT
Gnal	0	1.88828	0.442	0.18	0	DG_GLUT
Ak5	0	1.05515	0.789	0.53	0	DG_GLUT
Ptprz1	0	1.25254	0.433	0.174	0	DG_GLUT
Gfra1	0	1.83522	0.397	0.14	0	DG_GLUT
Slit31	0	0.893088	0.961	0.705	0	DG_GLUT
Foxo1	0	2.59496	0.34	0.085	0	DG_GLUT
Lrrtm4	0	1.71715	0.997	0.742	0	DG_GLUT
Kif26b	0	1.79924	0.429	0.176	0	DG_GLUT
Cdon	0	2.10535	0.408	0.156	0	DG_GLUT
Kcnh1	0	1.46405	0.56	0.31	0	DG_GLUT
St6galnac3	0	1.13332	0.765	0.515	0	DG_GLUT
Sntb2	0	1.67779	0.559	0.31	0	DG_GLUT
Foxn31	0	1.35675	0.562	0.317	0	DG_GLUT
Fat4	0	2.12389	0.368	0.125	0	DG_GLUT
Frmd5	0	0.58576	0.695	0.452	0	DG_GLUT
Gabra4	0	1.62979	0.551	0.31	0	DG_GLUT
Slc35f3	0	1.1463	0.756	0.517	0	DG_GLUT
Ncald1	0	0.741563	0.622	0.385	0	DG_GLUT
Rreb1	0	1.99995	0.358	0.123	0	DG_GLUT
Sipa1l2	0	2.43861	0.331	0.097	0	DG_GLUT
Syt71	0	1.44335	0.689	0.455	0	DG_GLUT
Galnt171	0	0.813257	0.881	0.653	0	DG_GLUT
Ppp1r16b	0	1.78143	0.451	0.229	0	DG_GLUT
Olfm1	0	1.58969	0.504	0.283	0	DG_GLUT
Ndst41	0	0.739361	0.428	0.209	0	DG_GLUT
Epha41	0	0.953027	0.73	0.511	0	DG_GLUT
Tspan18	0	3.21771	0.253	0.036	0	DG_GLUT
Calb1	0	2.49223	0.305	0.089	0	DG_GLUT
Smad3	0	1.57428	0.434	0.218	0	DG_GLUT
Prtg	0	2.76953	0.295	0.081	0	DG_GLUT
Cblb	0	1.65568	0.49	0.276	0	DG_GLUT
Tead1	0	1.13581	0.478	0.265	0	DG_GLUT
Lmo71	0	1.19084	0.575	0.362	0	DG_GLUT
Slc2a13	0	0.915582	0.718	0.507	0	DG_GLUT
Egfem1	0	0.455361	0.89	0.681	0	DG_GLUT
Pgbd5	0	1.49746	0.553	0.345	0	DG_GLUT
Nek10	0	2.7002	0.265	0.057	0	DG_GLUT
4930509J09Rik	0	1.13351	0.581	0.373	0	DG_GLUT
Gm46123	0	2.76274	0.277	0.072	0	DG_GLUT
Pkig	0	1.50267	0.43	0.225	0	DG_GLUT
Xpr11	0	1.40898	0.516	0.314	0	DG_GLUT
Lmo31	0	1.20623	0.541	0.339	0	DG_GLUT
Ptpro	0	0.977681	0.416	0.215	0	DG_GLUT
Car12	0	2.51619	0.285	0.084	0	DG_GLUT
Plxna4	0	1.34291	0.91	0.71	0	DG_GLUT
Lypd1	0	2.34609	0.294	0.094	0	DG_GLUT
Cdh8	0	0.927057	0.749	0.549	0	DG_GLUT
Adcy1	0	1.349	0.55	0.351	0	DG_GLUT
Dpf3	0	1.6013	0.314	0.115	0	DG_GLUT
Nfib	0	0.849559	0.857	0.658	0	DG_GLUT
Stard13	0	2.22628	0.281	0.083	0	DG_GLUT
Pard3	0	1.40734	0.501	0.303	0	DG_GLUT
Rilpl1	0	2.04003	0.338	0.141	0	DG_GLUT
Anxa11	0	2.45401	0.286	0.09	0	DG_GLUT
Znrf3	0	1.69692	0.383	0.19	0	DG_GLUT
Adamts17	0	1.19617	0.454	0.263	0	DG_GLUT
Diaph2	0	1.19318	0.719	0.529	0	DG_GLUT
Cdh12	0	0.918901	0.709	0.52	0	DG_GLUT
Btbd9	0	1.87938	0.95	0.761	0	DG_GLUT
Slc8a2	0	1.74835	0.379	0.191	0	DG_GLUT
Kcnj6	0	1.13963	0.753	0.566	0	DG_GLUT
Ablim3	0	1.22551	0.347	0.16	0	DG_GLUT
Tspan7	0	1.25384	0.58	0.393	0	DG_GLUT
Cap2	0	0.995901	0.64	0.456	0	DG_GLUT
Mmp161	0	1.1862	0.879	0.697	0	DG_GLUT
Lgi1	0	1.35092	0.573	0.391	0	DG_GLUT
Slit1	0	0.928947	0.644	0.463	0	DG_GLUT
Gm20319	0	2.46152	0.265	0.085	0	DG_GLUT
Mtmr12	0	1.5549	0.417	0.238	0	DG_GLUT
Wasf11	0	0.972436	0.659	0.481	0	DG_GLUT
Gng7	0	1.84206	0.329	0.151	0	DG_GLUT
Fam135b	0	1.08791	0.841	0.663	0	DG_GLUT
Kctd16	0	1.00768	0.941	0.763	0	DG_GLUT
Lrrn1	0	1.84239	0.321	0.145	0	DG_GLUT
Clstn2	0	0.865799	0.909	0.735	0	DG_GLUT
Slc16a10	0	2.12313	0.264	0.09	0	DG_GLUT
Nr3c21	0	0.705795	0.874	0.701	0	DG_GLUT
Osbp2	0	1.20317	0.555	0.382	0	DG_GLUT
Hecw11	0	1.06271	0.708	0.535	0	DG_GLUT
Vps13c	0	1.221	0.607	0.436	0	DG_GLUT
Zhx2	0	1.85167	0.303	0.132	0	DG_GLUT
Camk2b	0	1.21569	0.66	0.49	0	DG_GLUT
Cacna1e1	0	0.768663	0.923	0.754	0	DG_GLUT
Gabrg2	0	1.40294	0.552	0.383	0	DG_GLUT
Kbtbd11	0	1.93256	0.302	0.134	0	DG_GLUT
Gfod1	0	1.15054	0.633	0.465	0	DG_GLUT
Adcy21	0	0.819409	0.754	0.588	0	DG_GLUT
Dtna1	0	1.04037	0.656	0.493	0	DG_GLUT
Gabra21	0	0.785424	0.776	0.615	0	DG_GLUT
Rasal2	0	1.26256	0.838	0.689	0	DG_GLUT
Kcnj3	0	0.894168	0.82	0.672	0	DG_GLUT
Slc24a21	0	0.453875	0.896	0.751	0	DG_GLUT
Agap11	0	1.0137	0.63	0.489	0	DG_GLUT
Dgki	0	0.986393	0.916	0.776	0	DG_GLUT
Robo2	0	0.601842	0.855	0.716	0	DG_GLUT
Sybu	0	1.02009	0.694	0.555	0	DG_GLUT
Mrtfb1	0	0.947141	0.678	0.543	0	DG_GLUT
Ppfia2	0	1.87773	0.986	0.854	0	DG_GLUT
Dapk1	0	0.83838	0.711	0.579	0	DG_GLUT
Stox2	0	0.932086	0.736	0.605	0	DG_GLUT
Kcnip4	0	1.3077	0.999	0.869	0	DG_GLUT
Abr	0	0.987627	0.721	0.592	0	DG_GLUT
Cacna2d1	0	0.513052	0.879	0.751	0	DG_GLUT
Dscam1	0	0.596947	0.832	0.705	0	DG_GLUT
Nsf	0	0.946095	0.814	0.689	0	DG_GLUT
Tnr	0	0.690559	0.791	0.667	0	DG_GLUT
Ralgapa2	0	1.05276	0.643	0.521	0	DG_GLUT
Sorbs2	0	0.82361	0.832	0.71	0	DG_GLUT
Rtn1	0	0.934315	0.737	0.615	0	DG_GLUT
Ryr2	0	1.14575	0.961	0.843	0	DG_GLUT
Map1b	0	1.01353	0.85	0.732	0	DG_GLUT
Negr1	0	1.2001	0.973	0.856	0	DG_GLUT
Cacna1c	0	0.757965	0.928	0.811	0	DG_GLUT
Rgs7bp	0	0.836582	0.756	0.642	0	DG_GLUT
Brinp11	0	0.653144	0.848	0.735	0	DG_GLUT
Syne1	0	0.898881	0.858	0.748	0	DG_GLUT
Camk2a1	0	0.571217	0.887	0.777	0	DG_GLUT
Xist	0	1.09896	0.928	0.819	0	DG_GLUT
Grin2a1	0	0.561068	0.98	0.876	0	DG_GLUT
Cttnbp21	0	0.620275	0.923	0.82	0	DG_GLUT
Ptprd1	0	0.205721	0.99	0.89	0	DG_GLUT
Il1rapl1	0	1.04706	0.98	0.882	0	DG_GLUT
Lrp1b	0	1.0207	0.991	0.896	0	DG_GLUT
Mycbp2	0	1.03348	0.913	0.823	0	DG_GLUT
Sorbs1	0	0.681453	0.802	0.714	0	DG_GLUT
Prkce	0	0.950345	0.94	0.857	0	DG_GLUT
Rgs7	0	0.591047	0.852	0.772	0	DG_GLUT
Dab1	0	0.943332	0.99	0.911	0	DG_GLUT
Ppp3ca	0	1.19891	0.99	0.912	0	DG_GLUT
Erc2	0	1.0892	0.975	0.903	0	DG_GLUT
Tnik1	0	0.66407	0.867	0.798	0	DG_GLUT
Grik2	0	0.879622	0.978	0.911	0	DG_GLUT
Lrfn51	0	0.4511	0.937	0.875	0	DG_GLUT
Auts2	0	0.787768	0.983	0.922	0	DG_GLUT
Kcnd2	0	0.469016	0.99	0.932	0	DG_GLUT
Nkain2	0	1.5191	0.996	0.94	0	DG_GLUT
Kalrn	0	0.554759	0.973	0.921	0	DG_GLUT
Cadm2	0	1.04891	0.997	0.949	0	DG_GLUT
Nbea	0	0.533246	0.955	0.916	0	DG_GLUT
Celf21	0	0.343066	0.999	0.97	0	DG_GLUT
Macrod2	0	0.513034	0.958	0.933	0	DG_GLUT
Dlgap1	0	0.390528	0.99	0.969	0	DG_GLUT
Ank3	0	0.396186	0.965	0.951	0	DG_GLUT
Fgf141	0	0.331149	0.983	0.97	0	DG_GLUT
Nkain3	3.23804872581556e-304	0.605387	0.712	0.512	6.78047403185778e-300	DG_GLUT
Gabrb3	1.68470196283183e-297	0.374627	0.932	0.902	3.52776591016985e-293	DG_GLUT
Elmod1	1.73523973732912e-293	0.823662	0.692	0.563	3.63359200996717e-289	DG_GLUT
Bcl11b1	9.61466978618743e-290	0.914288	0.584	0.388	2.01331185322765e-285	DG_GLUT
Tsix	3.08109294273833e-288	1.16269	0.555	0.415	6.45180862209407e-284	DG_GLUT
Ankrd6	4.2813623138773e-287	1.33869	0.318	0.148	8.96517268525906e-283	DG_GLUT
Nedd4l	1.79021182647568e-285	0.676184	0.773	0.688	3.74870356464008e-281	DG_GLUT
Col25a1	4.82931988029184e-281	0.350471	0.482	0.275	1.01125958293311e-276	DG_GLUT
Dpp6	1.10710755621652e-279	0.167094	0.923	0.886	2.31828322271739e-275	DG_GLUT
Add2	9.44941556772871e-278	1.0842	0.585	0.455	1.97870761988239e-273	DG_GLUT
Atrnl1	7.34133593888711e-275	0.628402	0.763	0.647	1.53727574560296e-270	DG_GLUT
Tmem117	5.53159724394934e-273	1.19491	0.454	0.281	1.15831646288299e-268	DG_GLUT
Cpne41	5.69743781793754e-273	0.113806	0.633	0.366	1.19304347907612e-268	DG_GLUT
Gm268712	9.92948694686032e-273	0.448886	0.876	0.733	2.07923456667255e-268	DG_GLUT
[truncated: 1,395 more rows]

## Sheet: Number of cells per cluster
Raw Cell Counts												% of all neurons											% of all cells
Cluster	Cell Type	E.coli_2wk__1	E.coli_2wk__2	E.coli_4wk__1	E.coli_4wk__1	conv_1	conv_2	gf_1	gf_2	Cell type total		Cluster	Cell Type	E.coli_2wk__1	E.coli_2wk__2	E.coli_4wk__1	E.coli_4wk__1	conv_1	conv_2	gf_1	gf_2		Cluster	Cell Type	E.coli_2wk__1	E.coli_2wk__2	E.coli_4wk__1	E.coli_4wk__1	conv_1	conv_2	gf_1	gf_2
0	CA1_CA3_GLUT	1666	1593	1425	1411	2889	2313	1143	2196	14636		0	CA1_CA3_GLUT	49.0288	47.1441	46.2662	38.5519	50.0693	49.9676	47.0952	48.6056		0	CA1_CA3_GLUT	30.3904	34.3393	27.9521	26.3837	32.8856	40.9236	30.0552	38.3715
1	DG_GLUT	1217	865	981	865	1675	1260	717	1361	8941		1	DG_GLUT	35.8152	25.5993	31.8506	23.6339	29.0295	27.2197	29.5426	30.1239		1	DG_GLUT	22.1999	18.6463	19.2428	16.1743	19.0666	22.293	18.8535	23.7812
2	GABA	380	516	524	1148	827	748	457	665	5265		2	GABA	11.183	15.2708	17.013	31.3661	14.3328	16.159	18.8298	14.7189		2	GABA	6.93178	11.1231	10.2785	21.466	9.41377	13.2343	12.0168	11.6198
3	NP/CT/L6b GLUT	135	405	150	236	379	308	110	296	2019		3	NP/CT/L6b GLUT	3.97293	11.9858	4.87013	6.44809	6.56846	6.6537	4.53234	6.55157		3	NP/CT/L6b GLUT	2.4626	8.73033	2.94233	4.41286	4.31417	5.4494	2.89245	5.17211
	Total neurons	3398	3379	3080	3660	5770	4629	2427	4518	30861
	All cells in dataset	5482	4639	5098	5348	8785	5652	3803	5723

## Sheet: CA1 CA3 GLUT DEG analysis
Differential gene expression analysis run using Seurat FindMarkers (test.use = "MAST", logfc.threshold = 0, only.pos = FALSE). Positive ave_lfc2FC represents genes increased in mono-colonized mice. All genes are included, but genes are considered DEGs if they have lfc > |1| and p_val_adj < 0.001
2wk E. coli vs GF							4wk E. coli vs GF
geneID	p_val	avg_log2FC	pct.1	pct.2	p_val_adj		geneID	p_val	avg_log2FC	pct.1	pct.2	p_val_adj
Gm42418	0	-7.65643	0.141	0.978	0		Gm42418	0	-6.07831	0.245	0.978	0
AY036118	0	-3.34471	0.284	0.754	0		Gm15738	0	1.01985	0.841	0.305	0
Lars2	0	-5.22954	0.068	0.522	0		Atp6v0b	0	1.19856	0.766	0.233	0
Cmss1	0	-4.26848	0.078	0.436	0		Gm36975	0	1.41225	0.869	0.342	0
Cdk8	0	-1.83301	0.493	0.473	0		1700109K24Rik	0	1.28983	0.725	0.209	0
Tmsb4x	2.51923e-235	-6.78056	0.005	0.241	5.27527e-231		Gm20275	0	1.08901	0.818	0.302	0
Meg3	2.93619e-168	0.481581	1	0.997	6.14837e-164		Gm43376	0	1.47068	0.714	0.199	0
Gm15564	5.63597e-167	-6.40178	0.006	0.173	1.18017e-162		Far1os	0	1.43576	0.726	0.212	0
Son	2.92145e-140	-0.469217	0.648	0.565	6.11752e-136		Gm48678	0	1.28639	0.771	0.259	0
Dync1i2	1.67802e-139	-0.434301	0.646	0.525	3.51377e-135		9630028H03Rik	0	1.23566	0.773	0.267	0
Rbm39	1.34302e-138	0.132851	0.757	0.524	2.81228e-134		Sorbs2os	0	1.22709	0.729	0.226	0
Luc7l3	2.11496e-134	0.406176	0.7	0.426	4.42872e-130		Rnf121	0	1.11301	0.768	0.278	0
Gls	5.71387e-134	-0.325043	0.789	0.673	1.19648e-129		Gm48091	0	0.941838	0.787	0.305	0
Ddx5	1.79781e-126	-0.225412	0.662	0.518	3.76461e-122		Gm15414	0	1.31623	0.658	0.179	0
Atp6v0a1	3.09118e-126	0.212544	0.732	0.482	6.47292e-122		Gm42439	0	1.31882	0.675	0.198	0
Nptn	1.23945e-125	-0.199055	0.79	0.634	2.59541e-121		Gm41609	0	0.889954	0.731	0.254	0
Kcnj3	2.41371e-123	-0.529713	0.688	0.626	5.05431e-119		Prpf4b	0	0.576624	0.832	0.361	0
4930402H24Rik	2.58541e-122	0.40171	0.781	0.515	5.41386e-118		5330438D12Rik	0	0.940867	0.844	0.374	0
Mmp16	4.0793e-122	-0.193643	0.708	0.554	8.54206e-118		Gm20642	0	1.0702	0.893	0.425	0
Pnisr	4.3242e-122	0.311328	0.827	0.579	9.05488e-118		Gm37240	0	0.748485	0.805	0.337	0
Tnrc6c	3.98023e-120	0.250006	0.8	0.561	8.33459e-116		Kansl1l	0	0.869843	0.766	0.299	0
Tnik	2.32395e-119	-0.11322	0.838	0.67	4.86635e-115		Xrcc6	0	1.32832	0.647	0.181	0
Calm1	3.5702e-119	-1.21306	0.384	0.398	7.476e-115		Gm48512	0	1.1245	0.665	0.201	0
Gphn	3.98093e-119	-0.469842	0.846	0.768	8.33608e-115		Lrrc4	0	0.62452	0.791	0.327	0
Pi4ka	5.27112e-119	0.450553	0.733	0.462	1.10377e-114		Fndc9	0	0.928045	0.665	0.204	0
Gpm6a	1.06743e-118	-0.374981	0.775	0.684	2.2352e-114		Tsix	0	0.760495	0.757	0.298	0
Tmem132b	2.24889e-118	0.236732	0.731	0.484	4.70917e-114		Luc7l3	0	0.435402	0.884	0.426	0
Tanc2	2.80036e-117	0.174399	0.864	0.643	5.86395e-113		D830024N08Rik	0	1.11116	0.642	0.185	0
Ncam1	6.62858e-117	0.0830855	0.744	0.532	1.38803e-112		Ktn1	0	0.421334	0.811	0.359	0
Kif1b	3.52341e-116	0.282593	0.773	0.529	7.37803e-112		Rmdn1	0	0.538408	0.73	0.279	0
Cacna1a	2.31377e-115	0.548614	0.829	0.573	4.84504e-111		Gm17106	0	1.08019	0.626	0.177	0
Dock3	2.54394e-115	0.406823	0.763	0.502	5.32701e-111		Gm32250	0	0.939328	0.622	0.175	0
Fam135b	2.63083e-115	-0.138138	0.769	0.603	5.50895e-111		Rbm25	0	0.334486	0.848	0.403	0
Syne1	4.7473e-115	-0.277718	0.768	0.632	9.94084e-111		BC005561	0	0.446826	0.702	0.258	0
Map2	4.88968e-115	-0.258043	0.855	0.737	1.0239e-110		Hnrnpdl	0	0.492308	0.738	0.295	0
Ksr2	5.22087e-115	0.375464	0.71	0.45	1.09325e-110		Gm26917	0	0.276112	0.752	0.31	0
Mbnl2	1.12532e-113	0.273367	0.792	0.551	2.35641e-109		Cspp1	0	0.308698	0.816	0.376	0
Fbxl17	1.93591e-113	-0.031392	0.793	0.603	4.05379e-109		Abhd18	0	0.498326	0.69	0.251	0
Nsf	9.6067e-113	0.116294	0.79	0.572	2.01164e-108		Srek1	0	0.203027	0.858	0.422	0
Ppfia2	9.64256e-113	-0.252333	0.897	0.787	2.01915e-108		Drg1	0	0.570286	0.695	0.261	0
Mical2	1.50305e-112	0.350345	0.822	0.577	3.14739e-108		Kif21a	0	0.293925	0.872	0.439	0
Unc79	3.82136e-112	-0.00170536	0.784	0.59	8.00193e-108		Oga	0	0.526495	0.686	0.256	0
Zcchc7	4.24414e-112	-0.0941571	0.772	0.605	8.88723e-108		Srsf11	0	0.177527	0.808	0.378	0
App	1.76017e-111	-0.0303166	0.818	0.632	3.68579e-107		Srsf7	0	0.504322	0.682	0.252	0
Btbd9	2.06668e-111	0.306394	0.864	0.632	4.32763e-107		Immp1l	0	0.586391	0.66	0.231	0
Sptbn1	3.00696e-111	-0.0997948	0.762	0.588	6.29658e-107		Hnrnpu	0	0.279837	0.87	0.441	0
Rbfox2	5.70076e-111	0.00398301	0.806	0.613	1.19374e-106		Nfat5	0	0.283192	0.807	0.379	0
Map1b	6.45203e-111	-0.0511486	0.788	0.603	1.35106e-106		Smg6	0	0.270553	0.772	0.344	0
9330159F19Rik	1.14551e-110	0.462475	0.59	0.333	2.3987e-106		Taf1d	0	0.656443	0.642	0.214	0
Pde4dip	1.36711e-110	0.21862	0.769	0.533	2.86273e-106		Galnt1	0	0.424483	0.75	0.322	0
Sobp	1.43527e-110	0.449057	0.832	0.586	3.00546e-106		Tcf25	0	0.170041	0.775	0.349	0
Hspa8	1.67554e-110	-4.372	0.025	0.164	3.50858e-106		Psip1	0	0.226681	0.734	0.308	0
Bcl11a	3.84785e-110	0.311572	0.822	0.581	8.0574e-106		Tra2a	0	0.246797	0.808	0.383	0
Rims2	7.89294e-110	-0.374192	0.779	0.682	1.65278e-105		Ogt	0	0.213399	0.82	0.395	0
1110051M20Rik	1.09284e-109	0.370666	0.66	0.404	2.28841e-105		Pafah1b1	0	0.211381	0.81	0.386	0
Abr	1.16333e-109	0.300351	0.687	0.439	2.43602e-105		Papola	0	0.246619	0.787	0.365	0
Clasp2	1.531e-109	0.189341	0.723	0.493	3.20591e-105		Rab11fip2	0	0.681736	0.629	0.207	0
Fus	5.50977e-109	0.325545	0.693	0.445	1.15375e-104		Sltm	0	0.176936	0.771	0.349	0
Ccdc88a	2.00586e-108	0.229406	0.663	0.428	4.20028e-104		Fus	0	0.207509	0.867	0.445	0
Fmn2	2.26537e-108	0.0207888	0.66	0.463	4.74368e-104		Klhdc10	0	0.211535	0.756	0.334	0
Kif21a	3.04738e-108	0.252337	0.674	0.439	6.38121e-104		Fubp1	0	0.231325	0.749	0.328	0
Rbm25	6.83043e-108	0.417342	0.651	0.403	1.43029e-103		Nrd1	0	0.270035	0.726	0.305	0
Kansl1	1.13333e-106	0.168443	0.743	0.524	2.37319e-102		Hnrnpa2b1	0	0.257131	0.768	0.348	0
Kcnq1ot1	3.33562e-106	0.398991	0.839	0.599	6.98478e-102		Top1	0	0.268234	0.75	0.33	0
Chd9	4.08935e-106	0.251114	0.689	0.451	8.5631e-102		Spag9	0	0.124583	0.789	0.37	0
Nav2	6.32e-105	0.365558	0.864	0.638	1.32341e-100		Nsd3	0	0.190526	0.842	0.423	0
Ncor1	1.11478e-104	0.223535	0.661	0.43	2.33436e-100		Ubn2	0	0.233851	0.844	0.425	0
Stab2	1.71698e-104	0.384225	0.402	0.199	3.59536e-100		Kmt2e	0	0.177294	0.821	0.402	0
Strbp	1.84752e-104	-0.0539854	0.887	0.73	3.86871e-100		Rufy2	0	0.493215	0.658	0.24	0
Scn8a	1.99031e-104	0.185209	0.81	0.59	4.1677e-100		Ttc14	0	0.255825	0.887	0.469	0
Ncoa1	2.33288e-104	-0.0267096	0.698	0.507	4.88505e-100		U2surp	0	0.253118	0.688	0.271	0
Actb	3.17521e-104	-1.72175	0.221	0.297	6.64888e-100		Nvl	0	0.36377	0.681	0.265	0
Nlk	3.46282e-104	0.467708	0.664	0.408	7.25114e-100		R3hdm2	0	0.201724	0.806	0.39	0
Miat	4.31022e-104	0.0876461	0.767	0.559	9.02559e-100		9330159F19Rik	0	0.16181	0.749	0.333	0
Scn2a	5.76903e-104	-0.047887	0.732	0.544	1.20803e-99		Dhx36	0	0.535832	0.636	0.221	0
Snhg14	9.02422e-104	-0.0206923	0.905	0.748	1.88967e-99		Clk1	0	0.395022	0.745	0.33	0
Calm2	9.76083e-104	-0.387852	0.565	0.46	2.04392e-99		Mkln1	0	0.235295	0.72	0.305	0
Exoc4	2.19473e-103	0.0499959	0.798	0.604	4.59577e-99		Ncor1	0	0.20375	0.845	0.43	0
Rasal2	5.15926e-103	-0.103552	0.726	0.558	1.08035e-98		Snrnp70	0	0.330741	0.896	0.482	0
Tmcc1	9.86974e-103	0.182889	0.726	0.502	2.06672e-98		Akap8l	0	0.136924	0.824	0.41	0
Ssh2	1.26347e-102	0.23387	0.697	0.468	2.6457e-98		Thoc2	0	0.129014	0.75	0.337	0
Dennd1a	1.55054e-102	0.150135	0.791	0.579	3.24684e-98		Fbxl2	0	0.433117	0.659	0.248	0
Vps13b	1.56419e-102	-0.0916466	0.707	0.536	3.27541e-98		Cep70	0	0.350133	0.67	0.26	0
Cers6	1.98542e-102	-0.260495	0.578	0.442	4.15748e-98		Bicd1	0	0.139688	0.862	0.452	0
Cdc42bpa	2.89678e-102	0.0141297	0.786	0.598	6.06586e-98		Scai	0	0.167317	0.844	0.434	0
Arglu1	3.33531e-102	-0.306676	0.566	0.46	6.98414e-98		Cdc37l1	0	0.320204	0.632	0.224	0
Luc7l2	3.83511e-102	0.0461262	0.874	0.69	8.03073e-98		Pkn2	0	0.36422	0.654	0.246	0
Slc4a10	4.3199e-102	-0.430869	0.644	0.554	9.04588e-98		Rbm26	0	0.167258	0.784	0.376	0
Negr1	4.40803e-102	-0.443674	0.806	0.715	9.23041e-98		Vps13a	0	0.195386	0.798	0.39	0
Arhgap39	1.56817e-101	0.312865	0.738	0.501	3.28376e-97		Lcor	0	0.211758	0.729	0.321	0
Cdr1os	1.63246e-101	-0.116503	0.849	0.702	3.41838e-97		Rbm6	0	0.108855	0.827	0.419	0
Stag1	4.49484e-101	-0.0860535	0.655	0.488	9.4122e-97		Ttc19	0	0.233102	0.695	0.287	0
Strn3	4.73645e-101	-0.134539	0.628	0.467	9.91813e-97		Afdn	0	0.150461	0.776	0.369	0
Mbd5	7.85812e-101	-0.0877072	0.757	0.592	1.64549e-96		Golgb1	0	0.192972	0.723	0.316	0
Ubn2	1.23865e-100	0.281505	0.658	0.425	2.59373e-96		Ddhd2	0	0.357091	0.669	0.263	0
Ftx	3.76974e-100	-0.0486494	0.689	0.51	7.89384e-96		Nlk	0	0.215459	0.814	0.408	0
Cntn1	1.39431e-99	0.0357126	0.825	0.642	2.91969e-95		Arih1	0	0.14885	0.783	0.378	0
Ahcyl2	1.605e-99	-0.0242745	0.639	0.45	3.36088e-95		Ascc3	0	0.147324	0.805	0.4	0
Macf1	1.7627e-99	0.22115	0.881	0.674	3.69109e-95		Ncoa7	0	0.170172	0.785	0.38	0
Zbtb16	2.27292e-99	0.275929	0.692	0.458	4.7595e-95		Pcm1	0	0.0405582	0.781	0.376	0
Mapt	3.57678e-99	0.399827	0.705	0.455	7.48977e-95		Nme7	0	0.492328	0.618	0.214	0
Snap91	5.18649e-99	0.19129	0.675	0.453	1.08605e-94		Pten	0	0.124968	0.675	0.271	0
Akap6	8.6537e-99	-0.0525195	0.85	0.686	1.81209e-94		Srpk2	0	0.0615046	0.809	0.405	0
Rimbp2	1.96837e-98	0.505273	0.699	0.445	4.12176e-94		Ube2b	0	0.100765	0.761	0.357	0
Gnaq	3.27138e-98	-0.0653393	0.724	0.552	6.85027e-94		Cplane1	0	-0.00111227	0.835	0.431	0
Rtn1	5.73203e-98	-0.25442	0.65	0.507	1.20029e-93		Ksr2	0	0.14327	0.854	0.45	0
Rere	1.08271e-97	0.179483	0.86	0.661	2.2672e-93		Srrm3	0	0.14729	0.699	0.295	0
Unc80	1.21424e-97	-0.090734	0.819	0.665	2.54262e-93		Ppp1r12a	0	0.0457532	0.866	0.463	0
Ttc14	1.50102e-97	0.18653	0.681	0.469	3.14314e-93		Rabgap1	0	0.0890509	0.769	0.367	0
Snrnp70	2.46294e-97	0.0908506	0.681	0.482	5.15739e-93		Fxr1	0	0.16443	0.689	0.287	0
Cap2	2.7913e-97	0.422768	0.618	0.379	5.84498e-93		Gigyf2	0	0.157874	0.712	0.31	0
Srek1	3.47558e-97	0.0293794	0.611	0.422	7.27787e-93		Shtn1	0	0.244969	0.737	0.335	0
Cpeb3	3.53931e-97	0.242838	0.676	0.451	7.41132e-93		Baz2b	0	0.0723281	0.745	0.344	0
Usp34	6.14834e-97	-0.0678295	0.722	0.55	1.28746e-92		Ddx46	0	0.341689	0.64	0.239	0
Rtn3	6.78232e-97	0.00371551	0.769	0.582	1.42022e-92		Ttll7	0	0.160106	0.716	0.315	0
Gpatch8	1.45698e-96	0.050848	0.707	0.515	3.05092e-92		Slc24a5	0	0.0996058	0.758	0.358	0
Chl1	1.5641e-96	-0.473177	0.538	0.457	3.27522e-92		Ago3	0	0.206574	0.701	0.301	0
Rsrp1	4.37406e-96	-0.0709927	0.76	0.59	9.15928e-92		Bclaf1	0	0.122406	0.721	0.321	0
Rora	4.65566e-96	0.519767	0.813	0.58	9.74895e-92		Chd6	0	0.0227241	0.75	0.351	0
Mrtfb	6.19924e-96	0.0751776	0.619	0.414	1.29812e-91		Ddx17	0	0.0782662	0.79	0.391	0
Osbpl6	8.96935e-96	0.0642636	0.756	0.56	1.87818e-91		Mirg	0	0.271521	0.655	0.256	0
Ppp1r12a	1.3574e-95	0.0132779	0.649	0.463	2.8424e-91		Kdm4c	0	0.0399537	0.729	0.33	0
Trank1	4.77734e-95	-0.654705	0.544	0.51	1.00037e-90		Stag1	0	0.122063	0.886	0.488	0
Hivep3	7.71118e-95	0.154062	0.769	0.561	1.61472e-90		Trpm7	0	0.0922879	0.726	0.328	0
Sez6l	9.45811e-95	0.080386	0.662	0.458	1.98053e-90		Dennd5b	0	0.0908406	0.762	0.365	0
Sorbs1	1.13692e-94	0.302338	0.76	0.531	2.38071e-90		Rsrc2	0	0.395134	0.626	0.229	0
Setbp1	1.79427e-94	0.267134	0.88	0.677	3.75719e-90		Zranb2	0	0.418743	0.933	0.536	0
Trio	1.81099e-94	-0.161422	0.776	0.635	3.7922e-90		Chd9	0	0.0516596	0.848	0.451	0
Pacsin1	2.54579e-94	0.166202	0.617	0.399	5.33087e-90		Ggnbp2	0	0.145176	0.684	0.288	0
Aff3	4.05304e-94	0.207083	0.808	0.597	8.48707e-90		Rbm39	0	0.263632	0.92	0.524	0
Xist	4.45189e-94	-0.195925	0.824	0.687	9.32226e-90		Cpeb3	0	0.0610529	0.847	0.451	0
Rbm6	6.57127e-94	0.232629	0.638	0.419	1.37602e-89		Slc6a6	0	0.054973	0.696	0.3	0
Sptan1	6.88985e-94	0.0590642	0.663	0.469	1.44273e-89		Xrn1	0	0.165968	0.697	0.301	0
Shank2	9.71487e-94	0.228183	0.706	0.481	2.03429e-89		1110051M20Rik	0	-0.0203799	0.799	0.404	0
Acap2	1.16878e-93	0.0890139	0.712	0.517	2.44742e-89		Rock1	0	0.00133894	0.762	0.367	0
Dst	1.47252e-93	-0.113169	0.748	0.585	3.08346e-89		Cstf3	0	0.191852	0.696	0.301	0
Herc1	2.21327e-93	-0.0578557	0.729	0.563	4.63458e-89		Abi2	0	0.0310736	0.792	0.398	0
Kmt2e	3.24881e-93	0.286424	0.625	0.402	6.803e-89		Odf2	0	0.273543	0.64	0.246	0
Tjp1	3.48028e-93	0.2956	0.73	0.502	7.28771e-89		C130071C03Rik	0	0.0570744	0.841	0.447	0
Faf1	8.10952e-93	-0.0900868	0.647	0.479	1.69813e-88		Rasa1	0	0.0335376	0.711	0.317	0
Cdh8	9.50455e-93	0.123645	0.725	0.521	1.99025e-88		Stxbp1	0	-0.0224773	0.697	0.303	0
Astn1	9.93283e-93	-0.0655346	0.706	0.531	2.07993e-88		Ambra1	0	0.0403344	0.803	0.41	0
Sgip1	1.48677e-92	-0.014921	0.725	0.545	3.1133e-88		Pcmtd1	0	0.0805023	0.741	0.348	0
Upp2	2.08474e-92	0.155256	0.707	0.491	4.36545e-88		Prrc2c	0	0.0171355	0.776	0.383	0
C130071C03Rik	2.43203e-92	-0.0502094	0.618	0.447	5.09267e-88		Wdr33	0	0.0875304	0.749	0.356	0
Sipa1l1	2.7983e-92	-0.178598	0.786	0.652	5.85964e-88		Pabpn1	0	0.117508	0.695	0.302	0
Asap1	3.57344e-92	0.590012	0.678	0.429	7.48279e-88		Rbm5	0	0.00541757	0.815	0.422	0
Akap8l	3.61394e-92	0.188209	0.625	0.41	7.56759e-88		Kmt2c	0	0.0399661	0.809	0.417	0
Camta1	3.69103e-92	0.280141	0.829	0.616	7.72902e-88		Huwe1	0	0.0658212	0.789	0.397	0
Tspan5	4.25275e-92	0.207798	0.786	0.57	8.90527e-88		Mapk1	0	-0.0967439	0.753	0.361	0
Bicd1	4.51743e-92	0.148026	0.661	0.452	9.45949e-88		Paip2	0	0.131633	0.645	0.253	0
Arhgap21	4.98707e-92	-0.401889	0.598	0.51	1.04429e-87		Dip2b	0	0.201647	0.704	0.312	0
Aak1	6.51764e-92	0.182192	0.747	0.535	1.36479e-87		Phactr3	0	0.0840178	0.718	0.326	0
Scai	6.56743e-92	0.0845448	0.633	0.434	1.37522e-87		C2cd5	0	-0.0071597	0.802	0.411	0
Dgki	7.52022e-92	0.286034	0.858	0.649	1.57473e-87		Pan3	0	0.0423191	0.787	0.396	0
Nckap1	7.89734e-92	-0.288605	0.606	0.488	1.6537e-87		Atxn10	0	0.0480102	0.718	0.327	0
Fry	1.14362e-91	0.15721	0.833	0.635	2.39473e-87		Bcas3	0	0.0750236	0.73	0.339	0
Tnrc6b	1.19837e-91	0.0749478	0.691	0.498	2.50939e-87		Cmip	0	0.026221	0.819	0.428	0
Eml5	1.20122e-91	-0.100725	0.678	0.514	2.51535e-87		Dmxl1	0	-0.0301617	0.82	0.429	0
Atrnl1	1.34355e-91	-0.0245649	0.699	0.519	2.8134e-87		Pi4ka	0	0.0615256	0.853	0.462	0
Fgfr2	1.91927e-91	-0.407255	0.56	0.51	4.01896e-87		Sclt1	0	0.132045	0.699	0.308	0
Adcy9	2.57764e-91	0.118835	0.754	0.558	5.39758e-87		Fbxl5	0	0.245016	0.628	0.238	0
Phf21a	2.72313e-91	0.0346325	0.653	0.465	5.70224e-87		Ndfip1	0	0.104965	0.667	0.277	0
Cmip	3.82008e-91	0.324091	0.656	0.428	7.99925e-87		Zmynd8	0	0.148799	0.78	0.39	0
Rapgef4	5.54297e-91	-0.0514052	0.733	0.565	1.1607e-86		Casc4	0	0.126903	0.718	0.328	0
Dnmt3a	5.63302e-91	0.480342	0.624	0.385	1.17955e-86		Oxct1	0	0.088073	0.717	0.327	0
Jazf1	5.6847e-91	-0.0948897	0.65	0.48	1.19038e-86		Scmh1	0	0.0861804	0.712	0.322	0
Ttc3	6.63598e-91	-0.045443	0.881	0.729	1.38957e-86		Strn3	0	0.060101	0.857	0.467	0
Dtnb	8.42652e-91	0.140791	0.649	0.439	1.76451e-86		Ddx50	0	0.140313	0.642	0.253	0
Gabra2	9.58807e-91	-0.164371	0.732	0.604	2.00774e-86		Herc2	0	-0.038163	0.786	0.397	0
Arid1b	1.06034e-90	-0.0519525	0.705	0.537	2.22035e-86		Setd5	0	-0.0123784	0.766	0.377	0
Rbfox3	1.12407e-90	0.188216	0.789	0.577	2.35381e-86		Ccdc88a	0	-0.0332206	0.817	0.428	0
Runx1t1	1.2462e-90	-0.153315	0.694	0.535	2.60955e-86		Psma3	0	0.307894	0.612	0.224	0
Trim9	1.25231e-90	-0.133301	0.668	0.516	2.62234e-86		Sidt1	0	0.0456131	0.742	0.354	0
Zranb2	1.41626e-90	0.105595	0.726	0.536	2.96565e-86		Mir124a-1hg	0	0.0985762	0.823	0.435	0
Rabep1	2.67035e-90	0.190535	0.59	0.383	5.5917e-86		Ube2k	0	-0.0153228	0.717	0.329	0
Mllt10	2.91794e-90	0.0941098	0.657	0.461	6.11017e-86		Sybu	0	0.0749296	0.797	0.41	0
Rasgrf1	4.41292e-90	0.16441	0.858	0.667	9.24066e-86		Cnot4	0	0.00604688	0.792	0.405	0
Samd12	4.7345e-90	0.142543	0.785	0.585	9.91405e-86		Pnn	0	0.273478	0.652	0.265	0
Celf1	5.02344e-90	-0.0998667	0.65	0.489	1.05191e-85		Upf2	0	0.288975	0.616	0.229	0
Mllt3	5.16808e-90	-0.143302	0.748	0.611	1.08219e-85		Csnk1g1	0	0.148673	0.726	0.339	0
Ogt	8.40084e-90	0.166519	0.599	0.395	1.75914e-85		Dennd4a	0	0.0958992	0.693	0.306	0
Hivep2	2.03807e-89	-0.0706102	0.829	0.681	4.26771e-85		Far1	0	0.112702	0.697	0.31	0
Enah	2.12421e-89	-0.022619	0.602	0.431	4.4481e-85		Mllt10	0	0.0343486	0.848	0.461	0
Rian	2.16408e-89	-0.0262949	0.882	0.731	4.53158e-85		Ftx	0	0.136442	0.896	0.51	0
Plekha5	2.51526e-89	0.177659	0.76	0.553	5.26695e-85		Ralgapa2	0	0.00516387	0.741	0.355	0
Myo9a	7.03152e-89	0.115861	0.687	0.486	1.4724e-84		Rasgef1a	0	0.0265242	0.792	0.406	0
Fam189a1	8.44723e-89	-0.115903	0.765	0.627	1.76885e-84		Atp9b	0	0.0638029	0.827	0.441	0
Zfr	8.61019e-89	-0.207194	0.614	0.481	1.80297e-84		Pcca	0	0.130601	0.728	0.342	0
Ubr5	9.11505e-89	-0.177379	0.61	0.46	1.90869e-84		Reps2	0	0.0949346	0.818	0.432	0
Srsf11	1.01093e-88	0.22253	0.593	0.378	2.11689e-84		Ecpas	0	-0.00779353	0.811	0.426	0
Srrm3	1.30208e-88	0.456517	0.523	0.295	2.72656e-84		Phf14	0	-0.0571408	0.796	0.411	0
Apc	1.39611e-88	-0.00219612	0.709	0.53	2.92346e-84		Senp6	0	0.0982717	0.678	0.293	0
Ylpm1	2.52157e-88	0.187646	0.636	0.426	5.28016e-84		Tut4	0	0.0385127	0.668	0.283	0
Ptprs	3.01669e-88	-0.106315	0.661	0.501	6.31695e-84		Fnbp1	0	0.159594	0.695	0.31	0
Wasf1	3.24452e-88	-0.220451	0.613	0.482	6.79403e-84		Gtf2i	0	0.0715827	0.702	0.317	0
Pclo	3.37581e-88	-0.0950203	0.812	0.657	7.06894e-84		Sdccag8	0	0.0844163	0.694	0.309	0
Ldlrad4	5.56153e-88	0.118537	0.703	0.505	1.16459e-83		Ddx5	0	0.10496	0.902	0.518	0
Srgap3	5.57756e-88	0.147605	0.826	0.635	1.16794e-83		Sfi1	0	-0.0371831	0.757	0.373	0
Cdh11	6.36758e-88	-0.227851	0.726	0.605	1.33337e-83		Map2k4	0	0.0376795	0.823	0.439	0
Chn1	6.97209e-88	-0.160517	0.661	0.506	1.45996e-83		Nsd1	0	-0.0118893	0.824	0.44	0
Sidt1	7.94573e-88	0.221801	0.567	0.354	1.66384e-83		Rb1cc1	0	-0.0442746	0.718	0.334	0
Exoc6b	8.46046e-88	0.10834	0.811	0.624	1.77162e-83		Ccnt2	0	0.0926071	0.683	0.3	0
Akt3	1.0844e-87	-0.131058	0.828	0.693	2.27074e-83		Ehbp1	0	-0.0191074	0.795	0.412	0
Psd3	1.09916e-87	-0.289561	0.656	0.549	2.30163e-83		Cdc42	0	0.258331	0.627	0.244	0
Ash1l	1.34148e-87	0.102479	0.615	0.421	2.80906e-83		Prpf40a	0	0.179233	0.645	0.262	0
Lncpint	1.36595e-87	0.128539	0.907	0.735	2.8603e-83		Polb	0	0.135628	0.688	0.305	0
Dnajc1	1.59313e-87	0.089588	0.679	0.482	3.33602e-83		Scaper	0	0.130957	0.698	0.315	0
Ntrk2	1.80191e-87	0.461035	0.766	0.537	3.77319e-83		Atrx	0	-0.0621093	0.808	0.426	0
Nsd1	2.05598e-87	0.0294755	0.624	0.44	4.30523e-83		Dnmt3a	0	-0.0235834	0.767	0.385	0
Prickle1	2.08487e-87	0.304525	0.788	0.57	4.36571e-83		Gbf1	0	0.0901908	0.654	0.272	0
Elmod1	2.1554e-87	0.079349	0.658	0.464	4.51341e-83		Ica1	0	-0.10042	0.788	0.406	0
Fam168a	2.33691e-87	0.205021	0.603	0.392	4.89348e-83		Tnrc6b	0	0.0563518	0.88	0.498	0
Rock2	2.41581e-87	-0.0933363	0.605	0.439	5.0587e-83		Btrc	0	0.0577894	0.72	0.338	0
Atp1b1	2.81202e-87	-0.545865	0.463	0.392	5.88836e-83		Ralgps2	0	0.0955027	0.7	0.318	0
Abi2	4.00765e-87	-0.131704	0.552	0.398	8.39203e-83		9930021J03Rik	0	0.120455	0.683	0.302	0
Nell2	4.06654e-87	-0.102697	0.853	0.711	8.51532e-83		Ptpn12	0	0.125236	0.683	0.302	0
Atrx	4.80708e-87	0.0246951	0.61	0.426	1.0066e-82		Abcc5	0	-0.123682	0.772	0.391	0
Pak3	4.96153e-87	-0.181213	0.631	0.492	1.03894e-82		Atp6v0a1	0	0.0244013	0.863	0.482	0
Ptk2	5.46814e-87	0.0782415	0.686	0.494	1.14503e-82		Ep400	0	0.101136	0.631	0.25	0
Braf	7.83178e-87	0.00912487	0.645	0.467	1.63997e-82		Ip6k1	0	0.131164	0.655	0.274	0
Ppp1r9a	9.14681e-87	-0.106893	0.658	0.497	1.91534e-82		Slc12a5	0	0.180371	0.63	0.249	0
Otud7a	9.53799e-87	0.0986905	0.813	0.623	1.99725e-82		Kidins220	0	-0.0119029	0.828	0.447	0
Phf14	1.55963e-86	-0.19278	0.549	0.411	3.26587e-82		Mapt	0	0.0170326	0.836	0.455	0
Ambra1	1.59313e-86	0.19758	0.616	0.41	3.33601e-82		Ptbp2	0	0.0548398	0.714	0.333	0
Pkp4	2.13142e-86	-0.287203	0.613	0.493	4.4632e-82		Wnk1	0	0.075412	0.693	0.312	0
Nsd3	3.12025e-86	0.25917	0.634	0.423	6.5338e-82		Nsd2	0	0.0116316	0.677	0.297	0
Ralgapa2	4.59882e-86	0.180298	0.555	0.355	9.62993e-82		Cdkl5	0	0.0469686	0.733	0.353	0
Grin1	6.09133e-86	0.207725	0.671	0.452	1.27552e-81		Celf1	0	-0.0322812	0.869	0.489	0
Elavl3	6.65467e-86	0.421431	0.643	0.41	1.39349e-81		Dcaf6	0	0.013239	0.76	0.38	0
Adam22	1.12504e-85	-0.271077	0.627	0.497	2.35583e-81		Gprasp1	0	-0.074507	0.757	0.377	0
Grid1	2.06044e-85	0.0434607	0.799	0.621	4.31455e-81		Mark2	0	0.0667151	0.661	0.281	0
Ralgapa1	2.87478e-85	-0.0311283	0.701	0.531	6.0198e-81		Nf1	0	0.0350972	0.773	0.393	0
Zdhhc14	3.1468e-85	0.277559	0.692	0.477	6.5894e-81		Cpsf6	0	-0.0240522	0.714	0.334	0
Tcf12	3.89177e-85	-0.197198	0.492	0.363	8.14938e-81		Usp32	0	0.0721777	0.685	0.306	0
Nfat5	4.0227e-85	0.170388	0.576	0.379	8.42354e-81		Add2	0	0.0256157	0.742	0.363	0
Nalcn	4.52856e-85	0.0201224	0.622	0.446	9.48281e-81		Chd3	0	0.166037	0.623	0.244	0
Rgs7bp	5.67123e-85	0.0144189	0.698	0.513	1.18756e-80		Fam49b	0	0.00268114	0.741	0.362	0
Rb1cc1	6.40437e-85	-0.00378832	0.512	0.334	1.34107e-80		Tcf12	0	0.0211591	0.742	0.363	0
Tra2a	8.70622e-85	0.19612	0.586	0.383	1.82308e-80		Csnk1a1	0	0.058031	0.824	0.445	0
Lrba	1.04348e-84	-0.0848084	0.57	0.412	2.18505e-80		Ranbp9	0	-0.0324997	0.711	0.332	0
Stau2	1.20344e-84	-0.322312	0.569	0.446	2.51999e-80		Enah	0	0.0755491	0.809	0.431	0
Stxbp5	1.37196e-84	-0.364404	0.568	0.459	2.87289e-80		Mtf2	0	0.137769	0.666	0.288	0
Cacna1d	2.13292e-84	-0.0561284	0.66	0.495	4.46634e-80		Spire1	0	0.0677279	0.676	0.298	0
Myo5a	2.25437e-84	-0.0387248	0.591	0.427	4.72064e-80		Wdfy3	0	-0.064913	0.81	0.432	0
Arhgef9	2.44316e-84	-0.179754	0.551	0.407	5.11598e-80		Clasp2	0	-0.00339365	0.871	0.493	0
Epha4	6.39235e-84	0.086543	0.728	0.537	1.33856e-79		Hnrnpr	0	0.101045	0.628	0.25	0
Syn2	6.86067e-84	0.0747546	0.78	0.6	1.43662e-79		Mark3	0	-0.017115	0.738	0.36	0
Brd9	7.57286e-84	-0.367701	0.578	0.49	1.58576e-79		Nipbl	0	-0.112969	0.751	0.373	0
Dync1i1	7.85519e-84	-0.0552098	0.758	0.597	1.64488e-79		Rab3gap1	0	0.130109	0.654	0.276	0
Csnk1a1	9.11247e-84	0.062876	0.626	0.445	1.90815e-79		Bicral	0	0.0599933	0.691	0.313	0
Itpr1	9.37186e-84	0.0911843	0.658	0.464	1.96247e-79		Braf	0	-0.0436399	0.845	0.467	0
A330023F24Rik	1.07508e-83	-0.145911	0.652	0.512	2.25122e-79		Dtnb	0	0.0385073	0.817	0.439	0
Nedd4l	1.16509e-83	0.151255	0.733	0.534	2.4397e-79		Snap91	0	0.0341797	0.831	0.453	0
Tcf20	1.28476e-83	-0.197208	0.608	0.474	2.69029e-79		Ube3c	0	-0.0697026	0.705	0.327	0
Pakap	1.48951e-83	0.120977	0.632	0.436	3.11902e-79		Atxn2	0	-0.00879339	0.729	0.352	0
Mark3	1.53227e-83	0.327244	0.578	0.36	3.20857e-79		Clock	0	0.118606	0.656	0.279	0
9530059O14Rik	1.57985e-83	0.428077	0.717	0.489	3.30821e-79		Dzip3	0	0.0419437	0.682	0.306	0
Tmem178b	1.89778e-83	0.149819	0.921	0.755	3.97396e-79		Eif4g3	0	-0.108492	0.791	0.415	0
Galnt18	2.00034e-83	0.239114	0.751	0.538	4.18871e-79		Pak7	0	0.0446029	0.79	0.414	0
Mir99ahg	2.00489e-83	-0.092833	0.823	0.677	4.19824e-79		Fam168a	0	-0.030183	0.768	0.392	0
R3hdm2	2.23358e-83	0.32235	0.609	0.39	4.67712e-79		Gsk3b	0	-0.00440372	0.721	0.345	0
Sntg1	3.27724e-83	-0.0866059	0.846	0.713	6.86255e-79		Mprip	0	0.00191446	0.749	0.373	0
Foxp1	3.67009e-83	-0.0146455	0.803	0.648	7.68516e-79		Pcnx	0	-0.103899	0.708	0.332	0
Dscam	3.68304e-83	0.284484	0.734	0.522	7.71228e-79		Pdss2	0	-0.047178	0.695	0.319	0
Pcsk2	4.02163e-83	0.21599	0.819	0.614	8.4213e-79		Ash1l	0	-0.0710419	0.796	0.421	0
Pafah1b1	4.28562e-83	0.142691	0.58	0.386	8.97409e-79		Esyt2	0	-0.063631	0.806	0.431	0
Rbm5	4.54778e-83	0.0082321	0.598	0.422	9.52305e-79		Mrtfb	0	-0.127585	0.789	0.414	0
Gabrb2	4.9437e-83	0.0561662	0.686	0.503	1.03521e-78		Smyd3	0	0.00728951	0.785	0.41	0
Syt7	5.6139e-83	0.443533	0.58	0.353	1.17555e-78		Ylpm1	0	-0.018041	0.801	0.426	0
Rapgef5	6.54376e-83	-0.0705881	0.659	0.493	1.37026e-78		Ahcyl1	0	0.142578	0.628	0.253	0
Pan3	7.21041e-83	0.146711	0.592	0.396	1.50986e-78		Fbxl20	0	0.199955	0.612	0.237	0
Jmjd1c	8.56792e-83	-0.0243546	0.682	0.507	1.79412e-78		Pitpna	0	0.0810357	0.65	0.275	0
Nebl	9.0302e-83	0.0876193	0.811	0.634	1.89092e-78		Rabep1	0	-0.0476486	0.758	0.383	0
Gpm6b	9.71947e-83	0.149198	0.794	0.601	2.03526e-78		Tia1	0	-0.063997	0.781	0.406	0
Spag9	1.05977e-82	0.160883	0.563	0.37	2.21916e-78		Trim37	0	0.142358	0.632	0.257	0
Cacna2d1	1.14611e-82	-0.13714	0.871	0.739	2.39994e-78		4932438A13Rik	0	-0.108993	0.819	0.444	0
Ankrd11	1.33597e-82	0.119885	0.652	0.459	2.79752e-78		Ssh2	0	0.0227829	0.843	0.468	0
Fat3	1.42063e-82	0.324557	0.795	0.581	2.97479e-78		Bptf	0	-0.000441305	0.675	0.301	0
Rgs7	1.88371e-82	0.195765	0.857	0.67	3.94448e-78		Mtmr3	0	0.104194	0.675	0.301	0
Trerf1	2.12195e-82	0.135246	0.661	0.461	4.44336e-78		Sf3b1	0	-0.124891	0.787	0.413	0
Srrm2	2.25413e-82	-0.211938	0.726	0.617	4.72015e-78		Dock3	0	0.0898354	0.876	0.502	0
Sorbs2	2.68754e-82	-0.102363	0.741	0.586	5.62771e-78		Rev3l	0	-0.0587859	0.779	0.405	0
Map2k4	3.70593e-82	-0.137573	0.595	0.439	7.76023e-78		Chka	0	-0.0050686	0.716	0.342	0
Gabbr2	4.78396e-82	0.0984206	0.752	0.558	1.00176e-77		Lrba	0	-0.0441589	0.785	0.412	0
Gnao1	5.35084e-82	0.0232002	0.671	0.49	1.12047e-77		Dync1i2	0	0.110042	0.898	0.525	0
Vti1a	6.89995e-82	0.185367	0.623	0.422	1.44485e-77		Pcnx2	0	-0.00102537	0.73	0.357	0
Iqsec2	1.01931e-81	0.290544	0.587	0.374	2.13443e-77		Phf3	0	0.0334787	0.649	0.276	0
Etnk1	1.56743e-81	-0.402326	0.531	0.439	3.28219e-77		Ptk2	0	0.034344	0.867	0.494	0
Sptbn4	2.03231e-81	0.0338036	0.598	0.415	4.25566e-77		Soga3	0	0.0326016	0.709	0.336	0
Mtus2	2.64315e-81	-0.0108256	0.589	0.414	5.53475e-77		Ankhd1	0	0.0567728	0.672	0.3	0
Map4k3	2.71125e-81	0.00945053	0.597	0.42	5.67736e-77		Arhgef9	0	-0.0549033	0.779	0.407	0
Esyt2	3.89262e-81	-0.0650937	0.593	0.431	8.15114e-77		Krit1	0	0.119435	0.665	0.293	0
4932438A13Rik	4.28411e-81	-0.229218	0.57	0.444	8.97093e-77		Npepps	0	0.0846149	0.677	0.305	0
Cspp1	4.51036e-81	0.198355	0.573	0.376	9.4447e-77		Phf20l1	0	-0.0218055	0.802	0.43	0
Papola	4.81838e-81	0.230529	0.566	0.365	1.00897e-76		Sptbn4	0	-0.139134	0.787	0.415	0
Phlpp1	6.02026e-81	-0.458781	0.492	0.411	1.26064e-76		Zfp638	0	-0.0730585	0.781	0.409	0
Ralgps1	7.02503e-81	0.0904182	0.646	0.45	1.47104e-76		A330023F24Rik	0	0.105308	0.884	0.512	0
Rapgef2	7.09939e-81	-0.0538558	0.783	0.619	1.48661e-76		Fam172a	0	0.000859911	0.773	0.401	0
Dennd5b	7.46678e-81	0.315228	0.58	0.365	1.56354e-76		Ncoa2	0	-0.0313484	0.745	0.373	0
Cacna1b	9.75218e-81	0.00109333	0.663	0.482	2.04211e-76		Usp9x	0	-0.0835354	0.754	0.382	0
Kmt2a	1.10688e-80	-0.14123	0.639	0.486	2.31782e-76		Wdr7	0	-0.168974	0.773	0.401	0
Atxn1	1.13485e-80	0.12573	0.868	0.692	2.37637e-76		Zmym4	0	0.0518611	0.733	0.361	0
Ptprj	1.2648e-80	0.051101	0.663	0.477	2.64849e-76		Dis3l2	0	-0.049392	0.702	0.33	0
Amph	1.27535e-80	-0.0636755	0.693	0.531	2.67059e-76		Rab11fip3	0	-0.0896957	0.689	0.317	0
Sltm	2.13603e-80	0.316855	0.56	0.349	4.47285e-76		Mef2a	0	0.122025	0.666	0.295	0
Eml6	3.39722e-80	-0.0280971	0.79	0.634	7.11377e-76		Rapgef6	0	-0.0176793	0.792	0.421	0
Camk1d	4.60368e-80	-0.474293	0.814	0.761	9.64011e-76		Rock2	0	-0.058286	0.81	0.439	0
Rnf150	5.63419e-80	-0.0617041	0.625	0.46	1.1798e-75		Acin1	0	-0.00642078	0.651	0.28	0
Psme4	5.91758e-80	0.124274	0.609	0.414	1.23914e-75		Arid4b	0	-0.14743	0.772	0.401	0
Nrcam	7.22913e-80	0.0881766	0.883	0.723	1.51378e-75		Tmem132b	0	-0.00985962	0.855	0.484	0
Filip1l	8.55523e-80	-1.71235	0.182	0.308	1.79146e-75		Tra2b	0	0.175129	0.609	0.238	0
Pak7	8.72388e-80	-0.0614861	0.58	0.414	1.82678e-75		Actr3b	0	0.10616	0.688	0.317	0
Gm26871	8.87525e-80	-0.332376	0.799	0.728	1.85848e-75		Usp15	0	0.00660516	0.689	0.318	0
Ankrd17	9.24664e-80	-0.0998667	0.65	0.496	1.93625e-75		Mical3	0	-0.0735782	0.806	0.436	0
Apba2	9.69694e-80	0.0904636	0.653	0.466	2.03054e-75		Psme4	0	-0.0698841	0.784	0.414	0
Wdfy3	1.02723e-79	0.126401	0.625	0.432	2.15102e-75		Trip12	0	-0.112621	0.811	0.441	0
Stxbp5l	1.33496e-79	0.136447	0.835	0.654	2.7954e-75		Cabin1	0	0.13943	0.614	0.244	0
Mycbp2	1.51766e-79	-0.00240433	0.857	0.713	3.17797e-75		Cog5	0	0.0115598	0.749	0.379	0
Eif4g3	1.99449e-79	0.259324	0.624	0.415	4.17645e-75		Kat6b	0	-0.083257	0.722	0.352	0
Sik3	2.05115e-79	0.198937	0.617	0.415	4.2951e-75		Lrrfip1	0	-0.0485156	0.738	0.368	0
Prkn	2.34492e-79	0.055821	0.647	0.468	4.91026e-75		Ppp1r12b	0	-0.0115705	0.773	0.403	0
Hnrnpu	2.59823e-79	0.0509948	0.615	0.441	5.4407e-75		Zfp445	0	-0.180961	0.711	0.341	0
Kcnj6	2.97389e-79	0.150179	0.67	0.476	6.22733e-75		Crebbp	0	-0.100511	0.802	0.433	0
Ehbp1	3.23339e-79	0.0159942	0.59	0.412	6.77072e-75		Gatad2b	0	0.0529881	0.661	0.292	0
Ube3a	3.898e-79	-0.382582	0.722	0.692	8.16241e-75		Gucy1a2	0	-0.0884456	0.807	0.438	0
Aig1	4.49462e-79	0.204876	0.589	0.391	9.41174e-75		Kifap3	0	0.0829834	0.653	0.284	0
Pip5k1b	4.65645e-79	0.129377	0.583	0.398	9.75062e-75		Rngtt	0	0.075066	0.651	0.282	0
Crebbp	4.68688e-79	0.0119278	0.61	0.433	9.81433e-75		Fto	0	-0.0704821	0.766	0.397	0
Caln1	4.863e-79	-0.0436983	0.734	0.576	1.01831e-74		Gse1	0	0.000345966	0.726	0.357	0
Pde10a	5.48748e-79	0.439609	0.88	0.691	1.14908e-74		Iqsec2	0	-0.0170368	0.743	0.374	0
Mast4	5.56716e-79	-0.107992	0.604	0.457	1.16576e-74		Plxna2	0	-0.00384097	0.726	0.357	0
Arid4b	6.13781e-79	-0.11755	0.551	0.401	1.28526e-74		Prkcz	0	0.0627209	0.617	0.248	0
Gm3764	6.13813e-79	0.499679	0.498	0.28	1.28533e-74		Reep1	0	-0.0320929	0.711	0.342	0
Ecpas	7.30899e-79	-0.138415	0.568	0.426	1.5305e-74		Ubr3	0	-0.0591509	0.823	0.454	0
Aopep	8.26066e-79	0.170824	0.676	0.478	1.72978e-74		Ankrd12	0	-0.0320988	0.79	0.422	0
Zmynd8	8.70594e-79	0.383194	0.606	0.39	1.82302e-74		Psmd14	0	0.00927656	0.664	0.296	0
Mapk1	2.00282e-78	-0.139587	0.516	0.361	4.1939e-74		Tnrc6a	0	0.0656858	0.672	0.304	0
Syt14	2.21049e-78	0.0290222	0.523	0.351	4.62876e-74		Zfp644	0	0.0294387	0.654	0.286	0
Arhgap26	2.64214e-78	-0.132689	0.617	0.472	5.53264e-74		Atp2c1	0	-0.0124248	0.881	0.513	0
Dapk1	6.88071e-78	0.0553945	0.635	0.46	1.44082e-73		Brwd1	0	-0.1112	0.754	0.386	0
Vsnl1	9.21149e-78	0.168276	0.616	0.417	1.92889e-73		Kansl1	0	0.0614751	0.892	0.524	0
Lcor	9.43982e-78	0.210479	0.511	0.321	1.9767e-73		Myo9a	0	-0.0351977	0.854	0.486	0
Ubr3	1.15786e-77	-0.0624916	0.612	0.454	2.42457e-73		Usp48	0	0.0837967	0.626	0.258	0
Jakmip2	1.20566e-77	-0.268225	0.574	0.448	2.52465e-73		B830012L14Rik	0	0.0214072	0.695	0.327	0
Rapgef6	1.26296e-77	0.027364	0.591	0.421	2.64464e-73		Birc6	0	-0.103836	0.828	0.46	0
R3hdm1	1.42835e-77	0.147815	0.915	0.755	2.99096e-73		Tnpo1	0	-0.0669257	0.695	0.327	0
Rasgef1a	1.57087e-77	0.0801581	0.588	0.406	3.2894e-73		Aff4	0	-0.0769856	0.673	0.306	0
Kmt2c	6.76973e-77	0.0394921	0.59	0.417	1.41758e-72		Clip1	0	-0.103308	0.682	0.315	0
Mir124a-1hg	7.31142e-77	-0.16905	0.568	0.435	1.53101e-72		Gapvd1	0	-0.0610558	0.668	0.301	0
Cntn3	8.18978e-77	0.0689791	0.668	0.492	1.71494e-72		Myo5a	0	-0.0804423	0.794	0.427	0
Fnbp1	9.52936e-77	0.472766	0.525	0.31	1.99545e-72		Zmynd11	0	-0.160717	0.783	0.416	0
Zmynd11	1.39803e-76	-0.0718956	0.568	0.416	2.92747e-72		4930402H24Rik	0	0.0332111	0.882	0.515	0
Cpeb4	2.27211e-76	-0.491433	0.439	0.371	4.75779e-72		Brd4	0	-0.0123578	0.644	0.277	0
Nfasc	2.29711e-76	0.119242	0.603	0.411	4.81016e-72		Hnrnph1	0	0.0483941	0.632	0.265	0
Mical3	2.37976e-76	0.205931	0.633	0.436	4.98321e-72		Orc4	0	0.0875671	0.61	0.243	0
Nin	2.74946e-76	-0.0598188	0.63	0.469	5.75738e-72		Mboat2	0	-0.0930551	0.706	0.339	0
Atrn	2.92433e-76	0.209648	0.504	0.313	6.12355e-72		Mtdh	0	-0.0143194	0.692	0.325	0
Cadm1	4.40788e-76	-0.18128	0.854	0.746	9.2301e-72		Helz	0	-0.0288714	0.624	0.258	0
Birc6	5.65391e-76	-0.0308541	0.622	0.46	1.18393e-71		Hmbox1	0	0.0132184	0.637	0.271	0
Ica1	7.20777e-76	-0.0211206	0.579	0.406	1.50931e-71		Rsrc1	0	0.0924684	0.634	0.268	0
Cog5	7.41447e-76	0.106201	0.555	0.379	1.55259e-71		Atp1a3	0	-0.0429815	0.688	0.322	0
Rfx3	1.05323e-75	-0.454506	0.505	0.418	2.20547e-71		Ewsr1	0	-0.10575	0.704	0.338	0
Trim2	1.10749e-75	0.000218683	0.765	0.603	2.31909e-71		Nt5c2	0	-0.0545803	0.698	0.332	0
Arpp21	1.31985e-75	0.33424	0.952	0.81	2.76376e-71		Zbtb16	0	-0.0119745	0.824	0.458	0
Stox2	1.41377e-75	0.135805	0.607	0.421	2.96043e-71		Zfp148	0	-0.0627784	0.702	0.336	0
Ptprn2	1.73962e-75	0.285711	0.931	0.772	3.64276e-71		Adam23	0	-0.0481676	0.781	0.416	0
Rab11fip3	1.87858e-75	0.361904	0.523	0.317	3.93376e-71		Nalcn	0	-0.04594	0.811	0.446	0
Nf1	2.43934e-75	0.204215	0.585	0.393	5.10798e-71		Ppp6r2	0	0.00854328	0.648	0.283	0
Fam172a	3.05773e-75	-0.0220186	0.56	0.401	6.40289e-71		Rptor	0	-0.0106395	0.666	0.301	0
Synj1	3.46856e-75	-0.146819	0.556	0.411	7.26318e-71		Cask	0	-0.14711	0.713	0.348	0
Dnm1	4.28543e-75	-0.108022	0.577	0.415	8.9737e-71		Eml5	0	-0.0351529	0.879	0.514	0
Srcin1	4.68087e-75	0.385037	0.527	0.318	9.80173e-71		Taok1	0	-0.124531	0.709	0.344	0
Kidins220	5.64726e-75	0.00668527	0.613	0.447	1.18254e-70		Ankrd11	0	-0.0813932	0.824	0.459	0
Mirg	6.27623e-75	0.612887	0.467	0.256	1.31424e-70		Med12l	0	-0.118738	0.773	0.409	0
Rock1	1.1461e-74	0.159202	0.554	0.367	2.39993e-70		Wac	0	-0.15472	0.675	0.311	0
Dclk1	1.16585e-74	0.114862	0.917	0.762	2.44129e-70		Abl2	0	-0.0423884	0.711	0.347	0
Klhdc10	1.24081e-74	0.268023	0.535	0.334	2.59826e-70		Hook3	0	0.0862693	0.621	0.257	0
Ppp1r12b	1.66648e-74	0.239461	0.603	0.403	3.4896e-70		Med13l	0	-0.134603	0.741	0.377	0
2210408F21Rik	1.69713e-74	0.429232	0.49	0.283	3.55378e-70		Zcchc18	0	0.187477	0.572	0.208	0
Map7	2.25818e-74	0.0174941	0.556	0.382	4.72863e-70		Prkn	0	0.0529927	0.832	0.468	0
Nedd4	2.38108e-74	-0.152134	0.482	0.349	4.98598e-70		Chchd3	0	-0.0199703	0.676	0.313	0
Herc2	3.50822e-74	0.0677797	0.57	0.397	7.34622e-70		Clasp1	0	-0.0806352	0.674	0.311	0
Plppr4	4.04244e-74	-0.381805	0.525	0.442	8.46487e-70		Nktr	0	-0.141121	0.808	0.445	0
Flnb	4.35417e-74	0.356016	0.565	0.359	9.11764e-70		Senp7	0	-0.0501849	0.676	0.313	0
Csrnp3	7.54115e-74	-0.0717377	0.627	0.473	1.57912e-69		Arfgef3	0	-0.026413	0.73	0.367	0
Slc44a1	7.59898e-74	-0.216526	0.517	0.4	1.59123e-69		Prpf39	0	0.00950666	0.623	0.26	0
Prkag2	7.67355e-74	0.179702	0.754	0.565	1.60684e-69		Scn1a	0	-0.0533167	0.768	0.405	0
Ntrk3	7.93506e-74	0.218707	0.901	0.732	1.6616e-69		Sptan1	0	-0.140426	0.832	0.469	0
Sbf2	1.31803e-73	0.0158869	0.607	0.442	2.75995e-69		Ankrd28	0	-0.0213299	0.689	0.326	0
Adam23	1.42154e-73	-0.0730647	0.564	0.416	2.9767e-69		Mtus2	0	-0.132756	0.776	0.414	0
Cdh10	1.72778e-73	-0.175984	0.638	0.509	3.61798e-69		St7	0	-0.105616	0.803	0.441	0
Camk2b	1.96636e-73	-0.356089	0.554	0.453	4.11756e-69		Zmym2	0	-0.0190143	0.665	0.303	0
Pbx1	2.29387e-73	0.147638	0.874	0.706	4.80336e-69		Erc1	0	-0.0840366	0.726	0.364	0
Rabgap1	2.63571e-73	0.248128	0.565	0.367	5.51919e-69		Map4k5	0	0.0832518	0.621	0.259	0
Reep1	3.23408e-73	0.405397	0.554	0.342	6.77215e-69		Pde8b	0	-0.0539123	0.695	0.333	0
Baz2b	3.73808e-73	0.0459088	0.508	0.344	7.82755e-69		Etnk1	0	-0.191546	0.8	0.439	0
Diaph2	3.77542e-73	-0.114534	0.598	0.463	7.90573e-69		Ttc7b	0	-0.176014	0.799	0.438	0
Dmxl2	3.78817e-73	-0.180381	0.601	0.468	7.93244e-69		B230334C09Rik	0	0.0506652	0.639	0.278	0
Rps24	3.88966e-73	-6.55938	0.003	0.083	8.14494e-69		Kif1b	0	-0.0194175	0.89	0.529	0
Lrrfip1	4.81796e-73	-0.0306967	0.532	0.368	1.00888e-68		Mbnl2	0	0.135257	0.912	0.551	0
Trpc4	7.86135e-73	-0.440761	0.547	0.48	1.64617e-68		Ralgapa1	0	-0.00476006	0.892	0.531	0
Mgll	7.97078e-73	1.00791	0.305	0.125	1.66908e-68		Dmxl2	0	-0.166058	0.829	0.468	0
Cplane1	8.34189e-73	-0.0806165	0.584	0.431	1.74679e-68		Dpysl2	0	-0.111425	0.693	0.332	0
Kcnn2	8.49239e-73	-0.119086	0.74	0.623	1.77831e-68		Fmn2	0	-0.0829365	0.824	0.463	0
Usp9x	8.56092e-73	-0.214675	0.504	0.382	1.79266e-68		Osbpl8	0	-0.018988	0.704	0.343	0
Brinp1	8.75288e-73	0.151016	0.873	0.709	1.83285e-68		Atrn	0	-0.117765	0.673	0.313	0
Atp2c1	9.14319e-73	-0.0351333	0.669	0.513	1.91458e-68		Sbf2	0	-0.0719132	0.802	0.442	0
Rabgap1l	1.27551e-72	0.0989026	0.829	0.659	2.67092e-68		Slc25a12	0	0.0163354	0.665	0.305	0
Ttc7b	1.32702e-72	-0.0426439	0.595	0.438	2.77877e-68		Smg1	0	-0.164556	0.77	0.41	0
Focad	1.68032e-72	-0.105007	0.675	0.539	3.51858e-68		Srcin1	0	-0.112379	0.678	0.318	0
Ggnbp2	1.96538e-72	0.389019	0.488	0.288	4.1155e-68		Tusc3	0	-0.0612005	0.655	0.295	0
Fubp1	2.12255e-72	0.246618	0.517	0.328	4.44461e-68		Fbxw7	0	-0.193651	0.717	0.357	0
Hecw2	2.23707e-72	-0.000570876	0.677	0.516	4.68443e-68		Ptprs	0	-0.081401	0.861	0.501	0
Pam	2.4708e-72	0.175476	0.654	0.461	5.17386e-68		Tmcc1	0	-0.0825431	0.862	0.502	0
Cdh2	3.03921e-72	-0.337426	0.574	0.48	6.36411e-68		Calm2	0	-0.131831	0.82	0.46	0
Mpped2	3.33685e-72	0.38948	0.456	0.26	6.98737e-68		Fut8	0	0.0253008	0.685	0.326	0
Gpr158	5.7277e-72	0.0873377	0.745	0.573	1.19938e-67		Mib1	0	-0.0899724	0.674	0.315	0
Homer1	5.85387e-72	-0.275433	0.564	0.448	1.2258e-67		Nfasc	0	-0.139147	0.77	0.411	0
Specc1	7.46367e-72	0.451927	0.602	0.388	1.56289e-67		Rufy3	0	-0.0645885	0.671	0.312	0
Epb41l3	7.80722e-72	0.372159	0.498	0.299	1.63483e-67		Tsc22d1	0	-0.146983	0.775	0.416	0
Camk2a	7.92231e-72	0.351999	0.92	0.76	1.65893e-67		Vps13d	0	-0.0254412	0.677	0.318	0
Cdh12	8.16704e-72	0.313139	0.662	0.457	1.71018e-67		Pacsin1	0	-0.253102	0.758	0.399	0
Bclaf1	8.39865e-72	0.243189	0.507	0.321	1.75868e-67		Pbrm1	0	0.109293	0.609	0.25	0
Wnk2	8.52036e-72	0.154644	0.562	0.373	1.78416e-67		Pde4dip	0	-0.00737257	0.892	0.533	0
Reps2	1.33459e-71	-0.147381	0.561	0.432	2.79464e-67		Tcf20	0	-0.0682384	0.833	0.474	0
Zfand3	1.34207e-71	-0.0727846	0.58	0.428	2.81029e-67		Phf21a	0	-0.011165	0.824	0.465	0
Trpc5	1.35212e-71	0.266652	0.562	0.365	2.83133e-67		Hectd4	0	-0.174307	0.771	0.413	0
Ube2e2	1.51123e-71	-0.0742766	0.834	0.695	3.16451e-67		Pcbp2	0	0.148908	0.557	0.199	0
Dip2c	1.64143e-71	-0.0764438	0.86	0.738	3.43715e-67		Ccar1	0	0.0168058	0.603	0.245	0
Cyfip2	2.15783e-71	-0.128697	0.542	0.393	4.5185e-67		Syt14	0	-0.028821	0.709	0.351	0
Ext1	2.45447e-71	-0.000419092	0.814	0.667	5.13965e-67		Agap1	0	-0.148293	0.693	0.335	0
Hectd4	3.02236e-71	-0.0695859	0.568	0.413	6.32882e-67		Tom1l2	0	-0.0315013	0.695	0.337	0
Setd5	3.85559e-71	0.0554533	0.543	0.377	8.07361e-67		Trerf1	0	-0.0613942	0.819	0.461	0
Pid1	4.26101e-71	0.091168	0.475	0.309	8.92256e-67		Zfp280d	0	-0.0539657	0.69	0.332	0
Snap25	4.364e-71	0.122581	0.883	0.726	9.13822e-67		Dnajc6	0	-0.0687513	0.787	0.43	0
Smg6	4.88957e-71	0.393539	0.551	0.344	1.02388e-66		Gramd1b	0	-0.0552474	0.798	0.441	0
Khdrbs3	5.32123e-71	-0.0859903	0.825	0.689	1.11427e-66		Ralgps1	0	-0.164914	0.807	0.45	0
Med13l	5.68389e-71	0.137208	0.556	0.377	1.19021e-66		Synj1	0	-0.128284	0.768	0.411	0
Hcn1	5.97145e-71	-0.300295	0.787	0.723	1.25042e-66		Vti1a	0	-0.0572048	0.779	0.422	0
Trip12	6.18599e-71	-0.205748	0.567	0.441	1.29535e-66		Zfp207	0	3.96007e-05	0.64	0.283	0
Cdk14	7.81205e-71	-0.0460346	0.817	0.67	1.63584e-66		Cfap54	0	-0.105689	0.751	0.394	0
Ptprg	1.19309e-70	-0.410745	0.785	0.755	2.49833e-66		Ddx24	0	-0.095782	0.635	0.278	0
Epha5	1.35809e-70	0.12324	0.883	0.72	2.84384e-66		Faf1	0	-0.146267	0.836	0.479	0
Rev3l	1.36337e-70	-0.14213	0.541	0.405	2.8549e-66		Nav1	0	-0.0816851	0.707	0.35	0
Adcy2	2.07547e-70	0.181191	0.658	0.469	4.34602e-66		Sfpq	0	-0.184341	0.748	0.391	0
Prickle2	2.60512e-70	0.184053	0.856	0.683	5.45513e-66		Tcaf1	0	-0.16013	0.671	0.315	0
Gucy1a2	2.83743e-70	-0.0651769	0.587	0.438	5.94158e-66		Cdk13	0	-0.0761526	0.746	0.39	0
Msra	3.1859e-70	0.112709	0.877	0.72	6.67128e-66		Srsf5	0	-0.160736	0.721	0.365	0
Fto	3.76876e-70	0.103717	0.575	0.397	7.89179e-66		Unc13b	0	-0.104698	0.698	0.342	0
Zfp638	4.00379e-70	-0.105037	0.553	0.409	8.38394e-66		A230057D06Rik	0	-0.0922664	0.768	0.413	0
Gse1	4.12183e-70	0.194465	0.54	0.357	8.63112e-66		Abr	0	-0.163491	0.794	0.439	0
Prrc2c	5.29479e-70	-0.0637237	0.533	0.383	1.10873e-65		Elavl3	0	-0.13452	0.765	0.41	0
Atxn2	5.29773e-70	0.0115184	0.51	0.352	1.10934e-65		Ppp2r5c	0	-0.108001	0.651	0.296	0
Nmnat2	5.87825e-70	0.299167	0.469	0.281	1.23091e-65		Apc	0	-0.0219958	0.885	0.53	0
Brwd1	6.08361e-70	0.115742	0.56	0.386	1.27391e-65		Ckap5	0	-0.0103539	0.623	0.268	0
Nol4	6.15439e-70	0.0983798	0.564	0.389	1.28873e-65		Dlgap4	0	-0.210755	0.732	0.377	0
Zswim6	6.4861e-70	-0.0927347	0.628	0.492	1.35819e-65		Pum1	0	0.0112044	0.616	0.261	0
Wnk1	6.86732e-70	0.116669	0.481	0.312	1.43802e-65		Zfr	0	-0.101361	0.836	0.481	0
Nktr	7.45884e-70	-0.0632897	0.595	0.445	1.56188e-65		Grin1	0	-0.257831	0.806	0.452	0
Dlgap4	1.00104e-69	0.175686	0.563	0.377	2.09617e-65		Homer1	0	-0.177353	0.802	0.448	0
Atp9b	1.1378e-69	0.0622025	0.612	0.441	2.38256e-65		Epc1	0	0.0597286	0.622	0.268	0
Dlg1	1.68057e-69	0.249763	0.584	0.391	3.51912e-65		Ncoa1	0	-0.0872614	0.861	0.507	0
Atp8a1	2.02463e-69	-0.0818622	0.623	0.484	4.23957e-65		Syt7	0	-0.13765	0.707	0.353	0
B830012L14Rik	2.03165e-69	0.274922	0.516	0.327	4.25428e-65		Tspan7	0	-0.0221615	0.618	0.264	0
St7	2.45488e-69	-0.300353	0.55	0.441	5.14053e-65		Ubr5	0	-0.191437	0.814	0.46	0
Add2	2.74478e-69	0.0973811	0.536	0.363	5.74757e-65		Gabrg2	0	0.0288078	0.63	0.277	0
Me3	3.51671e-69	0.1104	0.529	0.357	7.36399e-65		Shank2	0	-0.119098	0.834	0.481	0
Gfod1	3.53913e-69	0.00716476	0.537	0.378	7.41095e-65		Vps13b	0	-0.110621	0.889	0.536	0
Dnajc6	5.18228e-69	0.00177459	0.592	0.43	1.08517e-64		Fbxo11	0	-0.0482501	0.693	0.34	0
Csnk1g1	5.27912e-69	0.323709	0.535	0.339	1.10545e-64		Ehmt1	0	-0.094564	0.656	0.304	0
Ppp2r2b	5.94413e-69	0.0937349	0.887	0.74	1.2447e-64		Rfx7	0	-0.153477	0.642	0.29	0
Mboat2	6.78677e-69	0.0614507	0.507	0.339	1.42115e-64		Slc22a17	0	0.099697	0.552	0.2	0
Dock9	8.19835e-69	0.0187322	0.767	0.615	1.71674e-64		Aak1	0	-0.058897	0.887	0.535	0
Agap1	9.30283e-69	-0.226271	0.456	0.335	1.94801e-64		Acap2	0	0.0179483	0.869	0.517	0
Shtn1	1.26508e-68	-0.000132064	0.484	0.335	2.64908e-64		Aig1	0	-0.12495	0.743	0.391	0
C530008M17Rik	1.28405e-68	0.0340494	0.573	0.413	2.6888e-64		Csrnp3	0	-0.0487502	0.825	0.473	0
Iqsec1	1.36133e-68	0.105807	0.652	0.468	2.85062e-64		Syt16	0	-0.0922312	0.752	0.4	0
Sf3b1	1.46441e-68	-0.113874	0.548	0.413	3.06648e-64		Celf3	0	0.04633	0.561	0.21	0
Csmd2	1.71828e-68	0.113804	0.697	0.519	3.59807e-64		Arhgef12	0	-0.156843	0.678	0.327	0
Cacna1c	1.77457e-68	0.0180157	0.821	0.665	3.71594e-64		Dnm1l	0	-0.16575	0.642	0.291	0
B3galt1	1.84716e-68	0.0512668	0.844	0.694	3.86796e-64		Neo1	0	-0.0547413	0.649	0.298	0
Mprip	2.14502e-68	0.163881	0.557	0.373	4.49168e-64		Dnajc1	0	-0.0471735	0.833	0.482	0
Rtl4	2.29949e-68	0.187268	0.635	0.448	4.81513e-64		Apba2	0	-0.111827	0.817	0.466	0
Mkln1	2.38099e-68	0.324601	0.495	0.305	4.98579e-64		Jakmip2	0	-0.249063	0.798	0.448	0
Abcc5	2.96265e-68	-0.0266751	0.545	0.391	6.20379e-64		Pja2	0	-0.147331	0.683	0.333	0
Pacs1	3.22945e-68	0.352902	0.462	0.272	6.76247e-64		Ptpra	0	-0.0504842	0.653	0.303	0
Sh3rf1	3.63168e-68	-0.0441475	0.616	0.468	7.60473e-64		Scaf8	0	-0.133654	0.677	0.327	0
Zmym4	5.08932e-68	0.150519	0.537	0.361	1.0657e-63		Sik3	0	-0.0836473	0.765	0.415	0
Gprasp1	5.17336e-68	0.0726494	0.553	0.377	1.0833e-63		Abi1	0	-0.117373	0.712	0.362	0
Immp2l	5.33116e-68	-0.06569	0.601	0.458	1.11635e-63		E130307A14Rik	0	-0.165478	0.703	0.353	0
Kif5c	5.72984e-68	-0.164269	0.562	0.425	1.19983e-63		Impact	0	-0.0608251	0.606	0.256	0
Ryr2	6.43994e-68	0.0395235	0.924	0.786	1.34852e-63		Itsn1	0	-0.0920185	0.622	0.272	0
Sfswap	6.72224e-68	0.315726	0.516	0.324	1.40764e-63		Usp34	0	-0.0339217	0.9	0.55	0
Slc6a6	1.15446e-67	0.109451	0.467	0.3	2.41745e-63		Leng8	0	0.145527	0.548	0.199	0
Sphkap	1.43321e-67	0.1356	0.665	0.488	3.00115e-63		Chn1	0	-0.146181	0.855	0.506	0
Ankrd12	1.81714e-67	0.207442	0.613	0.422	3.80509e-63		Cul1	0	-0.0268034	0.605	0.256	0
C2cd5	1.99997e-67	-0.0411917	0.562	0.411	4.18793e-63		Tnks	0	-0.0320099	0.607	0.258	0
Dip2b	2.04493e-67	0.351218	0.504	0.312	4.28208e-63		Bmpr2	0	-0.0980269	0.64	0.292	0
Phactr3	2.07217e-67	0.196363	0.502	0.326	4.33911e-63		Kif5c	0	-0.298264	0.773	0.425	0
Scn1a	2.1565e-67	0.0461614	0.569	0.405	4.51571e-63		Map4k3	0	-0.109006	0.768	0.42	0
Phf20l1	2.18052e-67	-0.118738	0.561	0.43	4.56601e-63		Adam22	0	-0.202089	0.845	0.497	0
Wdr7	2.39028e-67	-0.0921525	0.548	0.401	5.00525e-63		Arfgef1	0	-0.203054	0.705	0.357	0
Oxct1	2.42237e-67	0.216071	0.512	0.327	5.07244e-63		Cyfip2	0	-0.255153	0.741	0.393	0
Sh3gl2	2.86737e-67	-0.182336	0.673	0.555	6.00427e-63		Epb41l1	0	-0.132261	0.614	0.266	0
Pcmtd1	3.76681e-67	-0.0414991	0.496	0.348	7.8877e-63		Jmjd1c	0	-0.0802955	0.855	0.507	0
Nipbl	4.68949e-67	-0.115638	0.51	0.373	9.81979e-63		Scn2a	0	-0.156075	0.892	0.544	0
Itsn2	5.16527e-67	0.092175	0.501	0.335	1.08161e-62		Gm47283	0	-0.195547	0.684	0.337	0
Scmh1	6.41161e-67	0.251617	0.508	0.322	1.34259e-62		Stox2	0	-0.187316	0.768	0.421	0
Ncoa7	6.80128e-67	-0.00635813	0.53	0.38	1.42419e-62		Gfod1	0	-0.105132	0.725	0.378	0
Smg1	7.06763e-67	0.0119454	0.567	0.41	1.47996e-62		Jazf1	0	-0.1611	0.827	0.48	0
Dmxl1	7.50856e-67	-0.168342	0.555	0.429	1.57229e-62		Klc1	0	-0.142379	0.617	0.27	0
Nrg3os	8.70235e-67	-0.525642	0.553	0.561	1.82227e-62		Nedd4	0	-0.184828	0.696	0.349	0
Rpl37	8.93611e-67	-7.23417	0.001	0.07	1.87122e-62		Slc17a7	0	-0.0570323	0.627	0.28	0
Prkcg	9.24104e-67	0.262121	0.618	0.428	1.93507e-62		Cdkal1	0	-0.140996	0.676	0.33	0
Gtdc1	9.6724e-67	-0.306101	0.528	0.436	2.0254e-62		Cnot2	0	-0.14199	0.661	0.315	0
Ddx17	1.01794e-66	0.0362758	0.552	0.391	2.13157e-62		Ndrg3	0	-0.170294	0.643	0.297	0
Grik2	1.06245e-66	-0.229882	0.925	0.854	2.22476e-62		Syn1	0	-0.210525	0.677	0.331	0
Cdk13	1.07677e-66	-0.248593	0.499	0.39	2.25477e-62		Cacna1b	0	-0.248087	0.828	0.482	0
Atxn10	1.44e-66	0.138774	0.498	0.327	3.01536e-62		Fer	0	-0.106247	0.707	0.361	0
Ppp2r5c	1.59777e-66	0.329809	0.486	0.296	3.34573e-62		Slc44a1	0	-0.176431	0.746	0.4	0
Tia1	1.70147e-66	-0.164817	0.529	0.406	3.56289e-62		Wnk2	0	-0.297288	0.719	0.373	0
Cfap54	2.0325e-66	-0.12867	0.534	0.394	4.25605e-62		Srrm1	0	-0.163738	0.663	0.318	0
Rptor	2.36781e-66	0.303997	0.488	0.301	4.9582e-62		Trim33	0	-0.0761374	0.633	0.288	0
Epha3	2.58674e-66	0.191738	0.537	0.359	5.41663e-62		Agtpbp1	0	-0.255767	0.705	0.36	0
Sipa1l3	2.65182e-66	0.319042	0.567	0.37	5.5529e-62		Ankrd17	0	-0.0674963	0.841	0.496	0
Scaper	2.68541e-66	0.233725	0.498	0.315	5.62324e-62		Snd1	0	-0.150795	0.747	0.402	0
Vps13a	3.03982e-66	0.0720267	0.557	0.39	6.36537e-62		Ppp2r5e	0	-0.176972	0.687	0.343	0
Agbl4	3.14912e-66	0.0477779	0.852	0.701	6.59426e-62		Atp2a2	0	-0.250462	0.731	0.387	0
Cpe	3.98689e-66	-0.13522	0.764	0.639	8.34855e-62		Rab6a	0	-0.0836693	0.603	0.259	0
Sybu	4.30896e-66	-0.165707	0.536	0.41	9.02296e-62		Tardbp	0	-0.00258507	0.582	0.238	0
Chd6	5.21823e-66	-0.01991	0.505	0.351	1.0927e-61		Cers6	0	-0.211474	0.785	0.442	0
Ccser1	7.90356e-66	-0.114998	0.917	0.815	1.65501e-61		Nfix	0	-0.16093	0.614	0.271	0
Arhgef12	8.76378e-66	-0.0377381	0.469	0.327	1.83514e-61		Tbc1d5	0	-0.137165	0.69	0.347	0
Cyfip1	1.0182e-65	0.23356	0.523	0.342	2.13211e-61		Basp1	0	-0.126484	0.666	0.324	0
Clip1	1.08959e-65	0.215399	0.496	0.315	2.28161e-61		Fryl	0	-0.165204	0.66	0.318	0
Il1rap	1.11082e-65	0.0430127	0.426	0.271	2.32606e-61		Sfswap	0	-0.190218	0.666	0.324	0
St6galnac5	1.14504e-65	0.0985824	0.874	0.722	2.39771e-61		2210408I21Rik	0	-0.158897	0.716	0.374	0
Thoc2	1.18442e-65	0.162117	0.51	0.337	2.48018e-61		Bicdl1	0	-0.0675596	0.62	0.278	0
Dcaf6	1.22728e-65	0.106216	0.548	0.38	2.56993e-61		Rab28	0	-0.056315	0.58	0.238	0
Ap2b1	1.29768e-65	0.0258752	0.497	0.341	2.71734e-61		Ythdf3	0	-0.116839	0.61	0.268	0
A230057D06Rik	1.39314e-65	-0.0616301	0.559	0.413	2.91723e-61		Stk39	0	-0.117937	0.687	0.346	0
Dok6	1.56219e-65	-0.118259	0.837	0.726	3.27123e-61		Hs2st1	0	-0.108691	0.651	0.31	0
Rai1	1.77199e-65	0.312446	0.464	0.279	3.71055e-61		Ppp2r2c	0	-0.16643	0.647	0.306	0
Spred2	1.89378e-65	-0.0975802	0.534	0.389	3.96558e-61		Stau2	0	-0.298242	0.787	0.446	0
Sorl1	2.34265e-65	0.0343676	0.549	0.389	4.90551e-61		Cpeb4	0	-0.220993	0.712	0.371	0
Gabrb1	2.82943e-65	-0.0271419	0.922	0.809	5.92483e-61		Ppp1r9a	0	-0.116913	0.838	0.497	0
Rabl6	3.1433e-65	0.841237	0.388	0.197	6.58206e-61		Sbno1	0	-0.0885311	0.585	0.244	0
Arih1	3.2861e-65	0.143407	0.554	0.378	6.8811e-61		Clvs1	0	-0.183923	0.71	0.37	0
Dpp6	3.30822e-65	0.021196	0.905	0.774	6.92741e-61		Psd3	0	-0.0241446	0.889	0.549	0
Pdss2	4.24884e-65	0.1125	0.491	0.319	8.89706e-61		Mbnl1	0	-0.145059	0.625	0.286	0
Prkca	5.9081e-65	0.379435	0.787	0.593	1.23716e-60		Med13	0	-0.0844576	0.608	0.269	0
Sfi1	6.92795e-65	-0.22936	0.487	0.373	1.45071e-60		Runx1t1	0	-0.172523	0.874	0.535	0
Cacna1e	8.07671e-65	0.0276118	0.915	0.786	1.69126e-60		Sept7	0	-0.0753604	0.602	0.263	0
Ahi1	9.84789e-65	0.157002	0.835	0.678	2.06215e-60		Map4	0	-0.0760494	0.644	0.306	0
Syn1	2.10458e-64	0.11128	0.506	0.331	4.40699e-60		Ints6	0	-0.12712	0.617	0.279	0
Pcm1	2.34064e-64	-0.0497818	0.518	0.376	4.9013e-60		Ablim2	0	-0.229724	0.687	0.35	0
Tpt1	2.44791e-64	-5.12488	0.004	0.08	5.12593e-60		Zfand3	0	-0.224394	0.765	0.428	0
Phactr1	2.44965e-64	0.381167	0.972	0.919	5.12958e-60		Clstn1	0	-0.258006	0.6	0.263	0
Btrc	2.69833e-64	0.184781	0.513	0.338	5.65031e-60		Lingo1	0	-0.278899	0.692	0.355	0
Afdn	3.26629e-64	0.0905346	0.534	0.369	6.8396e-60		Miat	0	-0.0705847	0.896	0.559	0
5730522E02Rik	3.43466e-64	-0.077843	0.833	0.71	7.19218e-60		Nisch	0	-0.0918275	0.58	0.243	0
Celf4	3.50541e-64	0.0568018	0.8	0.65	7.34033e-60		Dync1h1	0	-0.230403	0.651	0.315	0
Gria3	3.75284e-64	-0.0651541	0.851	0.73	7.85846e-60		Rgs7bp	0	-0.158192	0.849	0.513	0
9930021J03Rik	4.34438e-64	0.143201	0.467	0.302	9.09714e-60		Stxbp5	0	-0.26714	0.794	0.459	0
Tcf25	4.58239e-64	-0.0742265	0.492	0.349	9.59552e-60		Astn1	0	-0.163824	0.866	0.531	0
Atp2b2	5.56311e-64	0.0871306	0.649	0.474	1.16492e-59		Cacna1d	0	-0.125199	0.83	0.495	0
Bcas3	5.60013e-64	0.155903	0.51	0.339	1.17267e-59		Atp2b2	0	-0.245116	0.808	0.474	0
Cnot4	6.60791e-64	0.0355684	0.565	0.405	1.3837e-59		Rtn4	0	-0.161217	0.638	0.304	0
Thrb	7.83919e-64	0.0167154	0.609	0.449	1.64153e-59		Zfp292	0	-0.209132	0.618	0.284	0
Stxbp1	1.0086e-63	0.155844	0.475	0.303	2.11201e-59		Gtdc1	0	-0.140882	0.769	0.436	0
Igf1r	1.04871e-63	0.410625	0.475	0.287	2.196e-59		Atp8a1	0	-0.157145	0.817	0.484	0
Atp2a2	1.25927e-63	-0.236224	0.499	0.387	2.63691e-59		Wasf1	0	-0.150291	0.815	0.482	0
Gm10115	1.37127e-63	0.858365	0.354	0.171	2.87144e-59		Plppr4	0	-0.224202	0.774	0.442	0
Chka	1.65185e-63	-0.00709511	0.494	0.342	3.45898e-59		Nsf	0	-0.121656	0.903	0.572	0
Erc1	1.70327e-63	-0.160629	0.492	0.364	3.56666e-59		Iqsec1	0	-0.285266	0.799	0.468	0
Rps29	2.07761e-63	-9.65167	0	0.061	4.35052e-59		Gnaq	0	-0.137238	0.883	0.552	0
Nfib	2.69995e-63	-0.357959	0.668	0.622	5.65369e-59		Hspa12a	0	-0.163034	0.608	0.277	0
Ssbp2	2.73469e-63	-0.335767	0.546	0.459	5.72644e-59		Herc1	0	-0.118937	0.893	0.563	0
Prkce	2.7882e-63	0.194547	0.918	0.771	5.8385e-59		Dtna	0	-0.157725	0.652	0.322	0
Med12l	2.80304e-63	-0.0769506	0.55	0.409	5.86957e-59		Rab6b	0	-0.332512	0.613	0.283	0
Neo1	2.95284e-63	-0.059778	0.431	0.298	6.18324e-59		Akap11	0	-0.19793	0.606	0.276	0
Xylt1	3.304e-63	0.0380839	0.626	0.466	6.91858e-59		Pkd1	0	-0.192134	0.605	0.275	0
Nav1	3.72922e-63	0.0897027	0.516	0.35	7.80899e-59		Ppp3cb	0	-0.161605	0.591	0.261	0
Faah	3.97419e-63	0.199666	0.479	0.302	8.32195e-59		Unc13a	0	-0.303621	0.65	0.321	0
Chchd2	4.2461e-63	-9.82259	0	0.061	8.89134e-59		Bin1	0	-0.0818612	0.569	0.24	0
Taok1	4.49757e-63	-0.0293169	0.493	0.344	9.41791e-59		Lrch3	0	-0.15061	0.566	0.237	0
Tenm4	4.74201e-63	0.142606	0.922	0.782	9.92978e-59		Rtn1	0	-0.257374	0.836	0.507	0
Agtpbp1	5.57388e-63	-0.253076	0.476	0.36	1.16717e-58		Jarid2	0	-0.185713	0.667	0.339	0
Apba1	5.70592e-63	0.294726	0.633	0.44	1.19482e-58		Atp1b1	0	-0.385079	0.72	0.392	0
Clstn2	5.75162e-63	0.383503	0.866	0.695	1.20439e-58		Trim9	0	-0.228506	0.844	0.516	0
Pja2	6.2293e-63	-0.104019	0.461	0.333	1.30442e-58		Fyn	0	-0.296369	0.673	0.346	0
Tsc22d1	6.37889e-63	-0.32899	0.513	0.416	1.33574e-58		Cdk17	0	-0.175814	0.78	0.453	0
Fam219a	8.82596e-63	0.379729	0.425	0.244	1.84816e-58		Pds5b	0	-0.198918	0.616	0.289	0
Man1a	1.02868e-62	-0.134731	0.619	0.488	2.15405e-58		Gnao1	0	-0.274735	0.817	0.49	0
Kdm4c	1.26475e-62	-0.00661373	0.477	0.33	2.64839e-58		Mbd5	0	-0.0456381	0.918	0.592	0
Ktn1	1.60695e-62	-0.0169176	0.495	0.359	3.36495e-58		Sptbn1	0	-0.160374	0.914	0.588	0
Fgf12	1.69785e-62	0.0622502	0.901	0.763	3.5553e-58		Ywhae	0	-0.214256	0.559	0.233	0
Mbtd1	1.94201e-62	0.278918	0.497	0.317	4.06658e-58		Arhgap21	0	-0.294855	0.836	0.51	0
Tom1l2	2.00234e-62	0.246783	0.519	0.337	4.19289e-58		Kcnq2	0	-0.374138	0.724	0.398	0
Cask	2.12189e-62	-0.0806966	0.488	0.348	4.44325e-58		Sez6l	0	-0.313125	0.783	0.458	0
Rpl35a	2.19477e-62	-7.17909	0.001	0.067	4.59585e-58		Arid1b	0	-0.183415	0.862	0.537	0
D430041D05Rik	2.22556e-62	0.188487	0.585	0.405	4.66032e-58		Nckap1	0	-0.268348	0.812	0.488	0
2010300C02Rik	2.66258e-62	-0.24297	0.555	0.451	5.57545e-58		Nsg2	0	-0.274498	0.639	0.315	0
Gnas	3.33711e-62	-0.491491	0.387	0.314	6.98791e-58		Fars2	0	-0.253656	0.669	0.346	0
Clvs1	3.50563e-62	-0.126035	0.5	0.37	7.3408e-58		2010300C02Rik	0	-0.241336	0.774	0.451	0
Plxna4	3.60093e-62	0.168099	0.816	0.648	7.54034e-58		Ranbp2	0	-0.385946	0.638	0.315	0
Sptbn2	3.87905e-62	-0.0744179	0.489	0.354	8.12274e-58		Arhgap39	0	-0.161589	0.824	0.501	0
Nr6a1	4.64199e-62	0.245344	0.456	0.284	9.72033e-58		Ndrg4	0	-0.344055	0.591	0.269	0
Itsn1	5.09178e-62	0.116385	0.429	0.272	1.06622e-57		Ywhaz	0	-0.358895	0.672	0.351	0
Ube3c	5.09523e-62	0.123503	0.49	0.327	1.06694e-57		Kif1a	0	-0.286023	0.63	0.309	0
Hdac9	5.9746e-62	-0.0106588	0.793	0.645	1.25108e-57		Fbxl17	0	-0.1152	0.923	0.603	0
Mef2d	6.44099e-62	0.487374	0.375	0.2	1.34874e-57		Zfp407	0	-0.197445	0.642	0.323	0
Gsk3b	7.84576e-62	0.0292319	0.501	0.345	1.6429e-57		Osbpl6	0	-0.151121	0.879	0.56	0
Sort1	8.72412e-62	0.0175851	0.532	0.374	1.82683e-57		Celf5	0	-0.255478	0.601	0.283	0
BC005561	1.02989e-61	0.45143	0.445	0.258	2.15659e-57		Cdc42bpa	0	-0.0971959	0.915	0.598	0
Gramd1b	1.06368e-61	0.0674145	0.603	0.441	2.22735e-57		Pkp4	0	-0.243133	0.81	0.493	0
Ncoa2	1.32353e-61	-0.0464646	0.515	0.373	2.77147e-57		Srrm2	0	-0.0526079	0.934	0.617	0
Apbb2	1.96025e-61	0.119053	0.553	0.386	4.10477e-57		Dync2h1	0	-0.327658	0.615	0.3	0
Polb	2.31054e-61	0.299096	0.482	0.305	4.83828e-57		Scn8a	0	-0.12904	0.904	0.59	0
Srgap2	3.22365e-61	0.0421567	0.613	0.454	6.75033e-57		Mmp16	0	-0.161979	0.868	0.554	0
Fut8	3.40302e-61	-0.000439843	0.468	0.326	7.12592e-57		Dync1i1	0	-0.135189	0.91	0.597	0
Mgat5	4.40917e-61	0.329477	0.432	0.258	9.2328e-57		Kmt2a	0	-0.368674	0.799	0.486	0
Robo2	4.94993e-61	0.121688	0.762	0.589	1.03651e-56		Gnas	0	-0.381144	0.626	0.314	0
Kcnab1	6.66885e-61	0.239207	0.72	0.54	1.39646e-56		Exoc4	0	-0.107977	0.915	0.604	0
Fmn1	7.06919e-61	0.0438566	0.51	0.354	1.48029e-56		Sptbn2	0	-0.357767	0.664	0.354	0
Plxna2	7.25609e-61	0.0957949	0.52	0.357	1.51943e-56		Chl1	0	-0.298102	0.767	0.457	0
E130307A14Rik	7.71094e-61	-0.0349739	0.496	0.353	1.61467e-56		Phlpp1	0	-0.312581	0.721	0.411	0
Klhl3	7.90452e-61	-0.0762309	0.506	0.367	1.65521e-56		Dnm1	0	-0.584918	0.724	0.415	0
Snd1	8.69611e-61	-0.207914	0.506	0.402	1.82097e-56		Ankib1	0	-0.295673	0.57	0.261	0
Prpf4b	9.55661e-61	0.0141493	0.498	0.361	2.00115e-56		Baiap2	0	-0.450449	0.604	0.296	0
Smyd3	9.6805e-61	0.0310908	0.563	0.41	2.0271e-56		Camk2b	0	-0.475581	0.761	0.453	0
Usp32	1.14413e-60	0.188372	0.473	0.306	2.3958e-56		Adgrl1	0	-0.526704	0.562	0.26	0
Ablim2	1.34532e-60	0.305903	0.537	0.35	2.8171e-56		Rbfox2	0	-0.194357	0.914	0.613	0
Runx2	3.58497e-60	0.0837214	0.542	0.387	7.50693e-56		Trank1	0	-0.441377	0.803	0.51	0
Gigyf2	3.84574e-60	0.137951	0.474	0.31	8.05298e-56		Chd4	0	-0.439262	0.556	0.266	0
Rbm26	4.03435e-60	-0.0167096	0.514	0.376	8.44792e-56		Trio	0	-0.24935	0.917	0.635	0
Mark2	4.24742e-60	0.212098	0.447	0.281	8.8941e-56		Lars2	0	-5.0112	0.241	0.522	0
Npepps	4.38186e-60	0.339293	0.487	0.305	9.17562e-56		mt-Co1	0	1.26632	0.297	0.022	0
Ehmt1	4.51175e-60	0.0590172	0.454	0.304	9.4476e-56		Syt11	0	-0.654469	0.488	0.227	0
Fmnl2	6.14596e-60	-0.0887882	0.505	0.374	1.28696e-55		Calm1	0	-1.05785	0.656	0.398	0
Top1	7.76841e-60	0.219339	0.503	0.33	1.6267e-55		Cdk8	0	-2.05545	0.651	0.473	0
Dis3l2	8.8734e-60	0.123657	0.493	0.33	1.85809e-55		Cmss1	0	-2.80141	0.39	0.436	0
Arhgap44	1.25747e-59	0.107677	0.427	0.272	2.63314e-55		AY036118	0	-1.8475	0.775	0.754	0
Kcnq3	1.32557e-59	0.0165437	0.868	0.734	2.77575e-55		A330015K06Rik	0	1.34524	0.751	0.271	0
Zfyve9	1.48721e-59	0.353398	0.437	0.26	3.11421e-55		Nr6a1	0	0.0856155	0.651	0.284	0
Ttll11	1.92883e-59	0.0829805	0.477	0.317	4.03897e-55		Qrich1	0	0.110101	0.605	0.241	0
Bicral	2.21353e-59	0.402672	0.5	0.313	4.63513e-55		Plcl2	0	-0.0596805	0.705	0.355	0
Nos1ap	3.55449e-59	-0.0928505	0.681	0.552	7.44311e-55		Mcf2l	0	-0.0436294	0.619	0.272	0
Auts2	3.58877e-59	0.304961	0.963	0.861	7.51488e-55		Sgip1	0	-0.00872454	0.89	0.545	0
Ank	3.6739e-59	0.109271	0.486	0.328	7.69314e-55		Chd2	0	0.0703092	0.701	0.333	0
Cdk17	3.71279e-59	-0.190887	0.557	0.453	7.77458e-55		Atp6v1h	0	0.0345882	0.646	0.283	0
Klhl2	5.70587e-59	0.0322014	0.569	0.413	1.19481e-54		Smim14	0	-0.0707019	0.671	0.311	0
Pitpna	5.83421e-59	0.317684	0.449	0.275	1.22168e-54		Csnk2a1	0	0.100628	0.538	0.194	0
Srpk2	6.08428e-59	-0.0874762	0.54	0.405	1.27405e-54		Mbtd1	0	0.0770576	0.682	0.317	0
Trpm7	6.73461e-59	0.0926872	0.486	0.328	1.41023e-54		Map4k4	0	-0.0690952	0.563	0.235	0
Zfp385b	8.37316e-59	-0.209602	0.715	0.617	1.75334e-54		Pfkp	0	0.0727208	0.667	0.299	0
Fth1	9.90778e-59	-4.17193	0.014	0.093	2.07469e-54		Sort1	0	-0.268678	0.701	0.374	0
Gtf2i	1.03748e-58	0.1782	0.482	0.317	2.17248e-54		Ppp2r3a	0	0.568463	0.63	0.22	0
Wdr33	1.05224e-58	-0.0637748	0.489	0.356	2.2034e-54		Arglu1	0	0.241217	0.842	0.46	0
Gapvd1	1.08578e-58	0.114297	0.46	0.301	2.27362e-54		Pak3	0	-0.0576955	0.834	0.492	0
Ptpra	1.20006e-58	0.0218058	0.441	0.303	2.51294e-54		Camkv	0	0.151712	0.68	0.309	0
Smim14	1.26792e-58	0.0947861	0.473	0.311	2.65503e-54		Ttc17	0	0.00782281	0.574	0.225	0
Fam49b	2.0316e-58	-0.0384001	0.507	0.362	4.25418e-54		Bsn	0	-0.106787	0.721	0.374	0
Srrm1	2.05928e-58	0.252558	0.493	0.318	4.31213e-54		Nfx1	0	0.17723	0.599	0.236	0
Slco3a1	2.28146e-58	0.235022	0.477	0.307	4.77737e-54		Ubr2	0	0.182043	0.593	0.23	0
Krit1	2.89864e-58	0.169509	0.454	0.293	6.06975e-54		Stmn3	0	0.0316226	0.554	0.209	0
Epb41l1	2.93006e-58	0.214847	0.431	0.266	6.13554e-54		Ino80	0	0.0778832	0.608	0.247	0
Limch1	2.94108e-58	-0.01261	0.46	0.319	6.15861e-54		Gm3764	0	0.0795807	0.652	0.28	0
Mrtfa	3.58162e-58	-0.00253069	0.495	0.35	7.49991e-54		Rab10	0	0.0780433	0.615	0.264	0
Ubb	3.67325e-58	-5.47594	0.007	0.075	7.69179e-54		Fam193a	0	-0.13489	0.675	0.331	0
Dgkg	3.69697e-58	-0.102186	0.676	0.56	7.74146e-54		Eri3	0	0.0185325	0.607	0.257	0
Lrfn2	4.21402e-58	-0.0577181	0.532	0.394	8.82416e-54		Slc4a10	0	-0.207295	0.863	0.554	0
Ago3	4.62584e-58	0.287701	0.478	0.301	9.6865e-54		Ube2w	0	-0.0209071	0.634	0.278	0
Cox16	4.84752e-58	0.240016	0.492	0.321	1.01507e-53		Fam120a	0	-0.256789	0.577	0.262	0
Klhl29	6.58754e-58	-0.0573231	0.707	0.566	1.37943e-53		Purg	0	-0.213703	0.581	0.262	0
Ppm1h	6.74649e-58	0.109628	0.541	0.375	1.41272e-53		Cpeb1	0	0.16212	0.603	0.24	0
Tbc1d5	7.40412e-58	-0.0584311	0.479	0.347	1.55042e-53		Rai1	0	-0.0729972	0.63	0.279	0
A830018L16Rik	7.74302e-58	-0.704198	0.395	0.384	1.62139e-53		Map7	0	-0.0839304	0.736	0.382	0
Ankhd1	9.3324e-58	0.143129	0.457	0.3	1.9542e-53		Uvrag	0	0.194534	0.674	0.287	0
Clec16a	9.34157e-58	0.226752	0.47	0.301	1.95612e-53		Ints10	0	-0.035532	0.617	0.267	0
Gmds	9.984e-58	-0.07849	0.492	0.361	2.09065e-53		Nmnat2	0	0.0131889	0.64	0.281	0
Baiap2	1.17969e-57	-0.331167	0.404	0.296	2.47026e-53		Nin	0	-0.221589	0.79	0.469	0
Bach2	1.24102e-57	0.384697	0.492	0.309	2.5987e-53		Actr2	0	0.0229503	0.619	0.268	0
Cacna2d3	1.3649e-57	0.34841	0.888	0.736	2.85809e-53		Ttll11	0	-0.133677	0.659	0.317	0
Dkk3	1.46977e-57	0.273315	0.456	0.283	3.07771e-53		Gnb1	0	0.0261746	0.613	0.26	0
Ube2b	1.55705e-57	-0.0902334	0.49	0.357	3.26047e-53		Ap2b1	0	0.121359	0.718	0.341	0
Pcnx	1.61226e-57	-0.00865035	0.476	0.332	3.37608e-53		Klhl2	0	-0.0444242	0.772	0.413	0
Myt1l	1.68333e-57	0.12693	0.923	0.792	3.52489e-53		Itsn2	0	-0.170252	0.663	0.335	0
Dtna	1.69167e-57	-0.0229325	0.455	0.322	3.54236e-53		Mrtfa	0	-0.107633	0.696	0.35	0
Gbf1	1.89429e-57	0.236501	0.436	0.272	3.96665e-53		Ddhd1	0	-0.0733837	0.538	0.218	0
Nell1	2.25337e-57	0.194158	0.673	0.501	4.71855e-53		Cox16	0	0.0690297	0.69	0.321	0
Zfp148	3.32298e-57	-0.0382	0.475	0.336	6.95831e-53		Pakap	0	-0.166983	0.765	0.436	0
Stk39	3.3983e-57	-0.0748427	0.475	0.346	7.11604e-53		Adgrb1	0	-0.440869	0.629	0.33	0
Ppm1e	3.58773e-57	0.190734	0.877	0.728	7.51271e-53		Atf2	0	0.0512366	0.644	0.28	0
Dgkz	3.79844e-57	0.285312	0.497	0.321	7.95393e-53		Dyrk1a	0	-0.122114	0.616	0.285	0
Bsn	4.30858e-57	-0.0905344	0.507	0.374	9.02216e-53		Sh3gl2	0	-0.132297	0.879	0.555	0
Srrm4	4.71041e-57	0.17318	0.473	0.31	9.86361e-53		Nptn	0	-0.0576654	0.939	0.634	0
Unc13b	4.83702e-57	-0.0870823	0.476	0.342	1.01287e-52		Dst	0	-0.103555	0.906	0.585	0
Cers4	5.53278e-57	0.493814	0.367	0.197	1.15856e-52		Yme1l1	0	-0.10511	0.563	0.233	0
Mpp6	5.61969e-57	0.28709	0.504	0.328	1.17676e-52		Fgfr2	0	0.756739	0.93	0.51	0
Psip1	6.44775e-57	0.0396345	0.451	0.308	1.35016e-52		Klhl3	0	-0.128048	0.709	0.367	0
Mapk10	8.80019e-57	0.117621	0.912	0.776	1.84276e-52		Cnot1	0	0.0953126	0.602	0.247	0
Efr3a	9.19818e-57	0.113314	0.51	0.352	1.9261e-52		Glg1	0	0.152769	0.605	0.243	0
Huwe1	1.08141e-56	-0.0331256	0.529	0.397	2.26447e-52		Ipo11	0	-0.0678963	0.618	0.275	0
Hdac8	1.09534e-56	0.343062	0.398	0.237	2.29364e-52		Epb41l3	0	-0.110264	0.644	0.299	0
Clasp1	1.1197e-56	-0.060599	0.449	0.311	2.34465e-52		Cbfa2t2	0	0.0781399	0.601	0.245	0
Uvrag	1.12782e-56	0.455867	0.471	0.287	2.36165e-52		Lgi1	0	0.000224766	0.616	0.275	0
U2surp	1.20911e-56	0.290147	0.444	0.271	2.53188e-52		Pip5k1a	0	0.0213353	0.639	0.283	0
Fryl	1.22005e-56	-0.00422493	0.461	0.318	2.55478e-52		Ncam1	0	0.00733779	0.87	0.532	0
Slc16a7	1.26912e-56	-0.0555263	0.436	0.304	2.65754e-52		Slc1a1	0	-0.097472	0.643	0.303	0
Bmerb1	1.27356e-56	0.248892	0.415	0.252	2.66683e-52		Mdm4	0	-0.0046924	0.602	0.256	0
Kif3a	1.3558e-56	0.19589	0.414	0.256	2.83903e-52		Gm12064	0	0.621137	0.628	0.211	0
Arfgef1	1.74044e-56	-0.155987	0.476	0.357	3.64448e-52		Zfp532	0	-0.107173	0.58	0.252	0
Ascc3	1.95233e-56	-0.109177	0.518	0.4	4.08818e-52		Fam171b	0	-0.0580054	0.614	0.273	0
Syt11	3.28346e-56	-0.526447	0.297	0.227	6.87557e-52		Trim44	0	0.0823472	0.637	0.276	0
Lmtk2	3.33868e-56	0.134441	0.444	0.287	6.9912e-52		Pias1	0	0.247194	0.637	0.261	0
Osbp2	3.66313e-56	0.136838	0.468	0.304	7.6706e-52		Flnb	0	0.0838469	0.723	0.359	0
Snph	3.7626e-56	0.0630195	0.479	0.328	7.87888e-52		Gpi1	0	-0.239678	0.59	0.266	0
Celf5	3.98019e-56	0.00067739	0.419	0.283	8.33451e-52		Btbd10	0	0.143346	0.659	0.284	0
Zfp609	4.08677e-56	0.37177	0.422	0.251	8.5577e-52		Asb3	0	0.471349	0.626	0.221	0
Abl2	4.09511e-56	0.124988	0.509	0.347	8.57516e-52		Vwa8	0	-0.178825	0.617	0.285	0
Rasgrp1	4.50446e-56	0.0883522	0.467	0.318	9.43234e-52		Gpbp1	0	0.00195325	0.521	0.197	0
Sv2b	4.53005e-56	-0.155093	0.646	0.532	9.48593e-52		Hook1	0	0.217626	0.651	0.277	0
B230334C09Rik	5.19099e-56	0.188714	0.436	0.278	1.08699e-51		Dbn1	0	-0.0406977	0.6	0.255	0
Ano4	5.80598e-56	0.0266784	0.521	0.376	1.21577e-51		Uggt2	0	0.0142717	0.649	0.283	0
Atp8a2	6.83111e-56	0.0606214	0.484	0.333	1.43043e-51		Hnrnpc	0	0.0728112	0.561	0.217	0
Fbxo11	7.05965e-56	0.095666	0.493	0.34	1.47829e-51		Tln2	0	-0.133698	0.624	0.285	0
Fbxl20	7.90161e-56	0.49986	0.413	0.237	1.6546e-51		Olfm1	0	-0.522848	0.529	0.262	0
Actr3b	8.33853e-56	0.0635998	0.461	0.317	1.74609e-51		Nsmce2	0	-0.0435381	0.664	0.317	0
St6galnac3	8.81316e-56	0.0277439	0.604	0.458	1.84548e-51		Bmerb1	0	0.0418754	0.609	0.252	0
Ptpn12	9.87817e-56	0.0873856	0.446	0.302	2.06849e-51		Atad2b	0	-0.0152374	0.592	0.253	0
Oga	1.00966e-55	0.396214	0.427	0.256	2.11422e-51		Arhgap32	0	-0.0227233	0.689	0.337	0
Prkcz	1.03223e-55	0.361824	0.418	0.248	2.16149e-51		Snph	0	-0.253655	0.648	0.328	0
Scaf8	1.05992e-55	0.00615923	0.47	0.327	2.21947e-51		Htt	0	-0.109735	0.62	0.284	0
Abi1	1.19549e-55	-0.268682	0.447	0.362	2.50335e-51		Raph1	0	0.0133699	0.687	0.323	0
Ewsr1	1.40726e-55	-0.224829	0.447	0.338	2.9468e-51		Hace1	0	-0.0366079	0.624	0.277	0
Tmtc1	1.7588e-55	0.176792	0.417	0.263	3.68293e-51		Ptprj	0	-0.0863521	0.817	0.477	0
Cttnbp2	1.94052e-55	-0.000329206	0.901	0.786	4.06345e-51		Mapk8ip3	0	-0.104773	0.55	0.226	0
Lingo1	1.94882e-55	0.0989748	0.512	0.355	4.08084e-51		Srrm4	0	0.00337724	0.666	0.31	0
Msi2	2.04411e-55	0.38488	0.393	0.227	4.28037e-51		Csnk1g3	0	0.0903065	0.635	0.269	0
Kcnq5	2.14308e-55	0.190064	0.929	0.798	4.48761e-51		Rfx3	0	-0.184385	0.755	0.418	0
Osbpl8	2.15816e-55	-0.043481	0.472	0.343	4.51918e-51		Apbb2	0	0.0184715	0.746	0.386	0
Etl4	2.20985e-55	0.390484	0.74	0.555	4.62742e-51		Hecw2	0	0.0809476	0.877	0.516	0
Fbxw7	2.51611e-55	-0.253871	0.464	0.357	5.26873e-51		Ccny	0	-0.165076	0.67	0.342	0
Vps13d	2.56134e-55	0.19796	0.483	0.318	5.36344e-51		Vps13c	0	-0.19761	0.686	0.356	0
Lmo7	2.6035e-55	-0.0282569	0.513	0.377	5.45172e-51		Ice1	0	0.0306275	0.626	0.271	0
Oxr1	2.77744e-55	-0.166685	0.844	0.76	5.81596e-51		Gnl3l	0	-0.0891413	0.544	0.211	0
Susd6	2.88591e-55	0.207488	0.496	0.331	6.0431e-51		Exoc5	0	0.0346042	0.588	0.241	0
Cit	3.52725e-55	0.905363	0.201	0.076	7.38605e-51		Sec61a2	0	-0.0628052	0.597	0.26	0
Ube2k	4.70353e-55	-0.0971246	0.458	0.329	9.8492e-51		Vps41	0	0.00290925	0.644	0.291	0
Cux2	4.99748e-55	1.26915	0.168	0.054	1.04647e-50		Taf15	0	0.0739844	0.617	0.26	0
Pigk	6.02123e-55	-0.262266	0.667	0.611	1.26085e-50		Tmod2	0	-0.124159	0.599	0.273	0
Gm1043	6.20121e-55	0.248222	0.287	0.151	1.29853e-50		Relch	0	-0.148675	0.655	0.319	0
Srsf5	7.33953e-55	-0.39637	0.433	0.365	1.5369e-50		Kif3a	0	-0.0890603	0.592	0.256	0
Sclt1	7.70261e-55	0.0530838	0.456	0.308	1.61293e-50		Nol4	0	-0.0238151	0.742	0.389	0
Dennd1b	9.17437e-55	-0.185025	0.461	0.352	1.92111e-50		Tjp1	0	0.0836573	0.864	0.502	0
Ephb2	9.96383e-55	0.459463	0.348	0.187	2.08643e-50		Kif5a	0	-0.17808	0.605	0.277	0
Rtn4	1.17772e-54	-0.240532	0.403	0.304	2.46615e-50		Atxn7l1	0	-0.171873	0.674	0.336	0
Kctd16	1.1922e-54	0.245233	0.899	0.756	2.49646e-50		Thra	0	-0.269619	0.602	0.281	0
Flrt2	1.38119e-54	-0.250809	0.44	0.342	2.89221e-50		Itch	0	0.109285	0.621	0.262	0
Mib1	1.79672e-54	-0.299341	0.404	0.315	3.76233e-50		Eml4	0	0.0376946	0.634	0.274	0
Sfpq	1.92613e-54	-0.237364	0.489	0.391	4.03331e-50		Gm19710	0	1.31544	0.569	0.138	0
Adar	2.00582e-54	0.249603	0.396	0.24	4.20019e-50		Sumo2	0	0.400904	0.553	0.178	0
Rfx7	2.62895e-54	-0.00411039	0.429	0.29	5.50502e-50		Unc79	0	-0.0783991	0.903	0.59	0
Pde8b	2.74788e-54	-0.0648489	0.465	0.333	5.75407e-50		2210408F21Rik	0	0.0792395	0.654	0.283	0
Ep400	3.48424e-54	0.244046	0.408	0.25	7.29601e-50		Macrod2os1	0	1.36933	0.633	0.177	0
Rab3c	3.56748e-54	-0.126322	0.519	0.399	7.47031e-50		Tnpo3	0	0.179275	0.587	0.228	0
Slit1	4.35805e-54	0.179615	0.592	0.425	9.12576e-50		Sgms1	0	-0.0452197	0.673	0.327	0
Nrp1	5.02361e-54	0.203754	0.627	0.457	1.05194e-49		Plekha5	0	-0.072614	0.882	0.553	0
Syt16	5.95875e-54	-0.0185659	0.538	0.4	1.24776e-49		Mast4	0	-0.119917	0.784	0.457	0
Tln2	6.31797e-54	0.10272	0.433	0.285	1.32298e-49		Nup93	0	-0.141322	0.614	0.283	0
Ndufa4	6.92661e-54	-4.90321	0.005	0.072	1.45043e-49		N4bp2l2	0	0.145959	0.599	0.239	0
Plcl2	7.66252e-54	0.0176518	0.492	0.355	1.60453e-49		Prrc2b	0	-0.277169	0.616	0.301	0
Megf9	9.10683e-54	-0.180137	0.438	0.323	1.90697e-49		Sorl1	0	-0.26463	0.704	0.389	0
Iqsec3	1.01149e-53	0.468051	0.4	0.232	2.11805e-49		Pde2a	0	0.135827	0.635	0.265	0
Pten	1.28902e-53	0.127407	0.421	0.271	2.69921e-49		Smpd3	0	-0.052699	0.621	0.279	0
Chchd3	1.3483e-53	-0.0352111	0.445	0.313	2.82333e-49		Lrp1	0	-0.454802	0.529	0.244	0
Slc2a13	1.4459e-53	0.156516	0.485	0.326	3.02772e-49		Adk	0	-0.222238	0.547	0.249	0
Ncald	1.45585e-53	0.227443	0.339	0.203	3.04856e-49		Spop	0	0.10298	0.622	0.264	0
Kcnd3	1.57672e-53	-0.0397185	0.523	0.396	3.30165e-49		Adar	0	-0.205861	0.561	0.24	0
Ints6	1.65622e-53	-0.225518	0.381	0.279	3.46813e-49		Myo18a	0	0.10585	0.597	0.238	0
Ranbp2	1.69064e-53	-0.51709	0.371	0.315	3.5402e-49		Ndufs4	0	0.044814	0.589	0.234	0
Fam193a	1.71886e-53	0.0131981	0.477	0.331	3.5993e-49		5031425E22Rik	0	0.0628587	0.64	0.282	0
2210408I21Rik	1.9468e-53	-0.16635	0.482	0.374	4.07659e-49		Herc3	0	-0.0112368	0.652	0.296	0
Hsp90ab1	2.06279e-53	-1.10569	0.219	0.221	4.31949e-49		Ly6h	0	-0.398599	0.565	0.273	0
Sgms1	2.52323e-53	0.0359429	0.469	0.327	5.28365e-49		Faah	0	-0.16062	0.642	0.302	0
Fam49a	2.76078e-53	-0.136804	0.435	0.319	5.78107e-49		Rab2a	0	-0.0715124	0.601	0.265	0
Spire1	3.57615e-53	0.124151	0.451	0.298	7.48846e-49		Fam126b	0	-0.207855	0.593	0.271	0
Wac	4.71022e-53	-0.446742	0.378	0.311	9.86319e-49		Acbd6	0	-0.00377927	0.597	0.251	0
Hs2st1	5.47588e-53	-0.0955271	0.43	0.31	1.14665e-48		Bcl11a	0	-0.00348615	0.916	0.581	0
Phip	6.0365e-53	0.0317784	0.529	0.386	1.26404e-48		Focad	0	-0.132068	0.861	0.539	0
Rab6b	6.24775e-53	-0.0520979	0.415	0.283	1.30828e-48		Dlg1	0	0.196126	0.78	0.391	0
Cacnb4	6.34037e-53	0.362551	0.757	0.581	1.32767e-48		Tub	0	-0.011986	0.626	0.279	0
Atp1a3	6.41589e-53	0.254734	0.489	0.322	1.34349e-48		Tecr	0	-0.0394739	0.545	0.204	0
Dlgap3	7.12369e-53	0.194606	0.404	0.251	1.4917e-48		Cdk12	0	0.337507	0.634	0.253	0
Arhgap32	7.84766e-53	0.0781411	0.484	0.337	1.6433e-48		Lmtk2	0	-0.0356718	0.639	0.287	0
Khdrbs2	8.38686e-53	0.151573	0.71	0.551	1.75621e-48		Rsrp1	0	0.0560531	0.929	0.59	0
Satb1	1.04e-52	0.679355	0.261	0.122	2.17775e-48		Rasal2	0	-0.0784651	0.878	0.558	0
Fars2	1.05394e-52	-0.289493	0.436	0.346	2.20694e-48		Ulk2	0	0.0406863	0.636	0.278	0
Slc7a14	1.05791e-52	0.0150131	0.448	0.312	2.21527e-48		Arhgef11	0	-0.0238267	0.606	0.264	0
Hook3	1.1386e-52	0.105684	0.399	0.257	2.38423e-48		Nudcd3	0	0.316623	0.564	0.2	0
A330076H08Rik	1.17805e-52	-0.58542	0.409	0.362	2.46684e-48		Susd4	0	-0.14539	0.643	0.316	0
Lrrn2	1.2046e-52	-0.0462706	0.479	0.343	2.52242e-48		Vsnl1	0	-0.0381875	0.775	0.417	0
Snca	1.48368e-52	-0.480318	0.445	0.398	3.10682e-48		Rtn3	0	-0.0107939	0.914	0.582	2.63247e-308
Kcnq2	1.52237e-52	-0.241075	0.497	0.398	3.18783e-48		Slf2	0	0.137287	0.632	0.264	2.89771e-308
Vps13c	1.54925e-52	-0.104899	0.477	0.356	3.24413e-48		Ccnl2	0	-0.0420988	0.589	0.253	3.05529e-308
Ly6h	1.72221e-52	-0.811094	0.287	0.273	3.60631e-48		Cyfip1	0	0.0526533	0.7	0.342	3.14965e-308
Nyap2	1.72503e-52	0.0256153	0.477	0.336	3.61222e-48		Stx16	0	0.226421	0.575	0.212	3.2345e-308
Kcnb2	1.86575e-52	0.273735	0.858	0.703	3.90689e-48		Pcmt1	0	0.0575903	0.544	0.203	3.71176e-308
Ranbp9	1.97628e-52	-0.107369	0.453	0.332	4.13833e-48		Rimbp2	0	0.00330296	0.809	0.445	5.22561e-308
Fhit	1.98623e-52	-0.300278	0.42	0.331	4.15918e-48		Armc9	0	0.121237	0.617	0.255	6.89394e-308
Ddx46	2.02787e-52	0.382652	0.404	0.239	4.24637e-48		Rapgef4	0	-0.0881004	0.885	0.565	1.04322e-307
Adcy1	2.16975e-52	-0.0468394	0.419	0.295	4.54346e-48		Gm16183	0	0.64603	0.647	0.226	1.06525e-307
Mir100hg	2.49669e-52	-0.131366	0.539	0.42	5.22808e-48		Cdh2	0	0.0434562	0.844	0.48	1.38366e-307
Ppm1l	2.53282e-52	0.0129872	0.495	0.352	5.30372e-48		Zfyve9	0	0.114164	0.621	0.26	1.38913e-307
Svop	2.6369e-52	0.38988	0.429	0.258	5.52167e-48		Pias2	0	-0.0284547	0.683	0.334	1.88902e-307
Nsmce2	2.74007e-52	-0.0222425	0.45	0.317	5.73771e-48		Ppp6r3	0	0.229775	0.578	0.218	1.94868e-307
Prpf40a	2.85385e-52	0.230638	0.417	0.262	5.97597e-48		Rap1gds1	0	-0.0434221	0.651	0.305	2.02187e-307
Csmd3	3.41217e-52	-0.201726	0.921	0.861	7.14509e-48		Shank1	0	-0.0514082	0.683	0.328	2.15057e-307
Tnr	3.45704e-52	-0.0369413	0.724	0.592	7.23905e-48		Pds5a	0	0.0109461	0.591	0.247	2.56917e-307
Smpd3	5.18493e-52	0.0175134	0.412	0.279	1.08572e-47		Rb1	0	0.150647	0.651	0.285	3.51849e-307
Map4	5.7761e-52	-0.0533705	0.425	0.306	1.20951e-47		Tpr	0	0.325954	0.618	0.244	3.55155e-307
Dpysl2	6.1219e-52	-0.0148207	0.467	0.332	1.28192e-47		March6	0	-0.256739	0.547	0.247	3.73614e-307
Gng2	6.25054e-52	-0.713131	0.328	0.302	1.30886e-47		Ano6	0	0.00145783	0.601	0.26	3.76422e-307
Pnn	7.74819e-52	0.2962	0.425	0.265	1.62247e-47		Dym	0	-0.20234	0.62	0.298	4.0528e-307
Pcnx2	7.89656e-52	0.079435	0.503	0.357	1.65354e-47		Cep170	0	0.0296591	0.567	0.232	4.65409e-307
Map2k5	8.90975e-52	0.125634	0.418	0.273	1.8657e-47		Apba1	0	0.00654768	0.803	0.44	4.76114e-307
Arhgap23	9.48884e-52	0.688854	0.335	0.173	1.98696e-47		C530008M17Rik	0	-0.0299955	0.763	0.413	6.61375e-307
Ywhaz	9.97379e-52	-0.754396	0.357	0.351	2.08851e-47		Fam135b	0	-0.105992	0.906	0.603	1.03665e-306
Arfgef3	1.01906e-51	-0.297999	0.452	0.367	2.13391e-47		Ahcyl2	0	0.0183785	0.807	0.45	1.48196e-306
Cux1	1.04779e-51	1.16404	0.209	0.079	2.19408e-47		Kif5b	0	-0.0335858	0.601	0.264	1.53386e-306
Camkmt	1.05284e-51	0.145979	0.481	0.326	2.20464e-47		Ldlrad4	0	-0.117841	0.832	0.505	1.78711e-306
2610035D17Rik	1.1398e-51	0.184086	0.337	0.197	2.38674e-47		Hivep3	0	-0.0508552	0.89	0.561	2.49206e-306
Rps23	1.15403e-51	-4.40287	0.008	0.078	2.41654e-47		Mpp6	0	0.0448063	0.686	0.328	3.19375e-306
Ptprn	1.25442e-51	-0.0907262	0.482	0.362	2.62675e-47		Tial1	0	-0.133952	0.635	0.301	7.95545e-306
Pias1	1.32516e-51	0.307568	0.422	0.261	2.77489e-47		Lrpprc	0	-0.00308559	0.576	0.236	9.57141e-306
Casc4	1.43691e-51	0.0712738	0.471	0.328	3.00888e-47		Dennd1a	0	0.118846	0.923	0.579	9.89134e-306
Galnt13	1.7913e-51	-0.0748548	0.513	0.383	3.75099e-47		Inpp4a	0	-0.15518	0.574	0.25	1.83167e-305
Ppp6r2	1.82108e-51	0.203225	0.439	0.283	3.81335e-47		Fnip1	0	0.105162	0.612	0.261	2.27528e-305
A230006K03Rik	1.90731e-51	-0.048051	0.698	0.57	3.9939e-47		Akap6	0	-0.21216	0.949	0.686	2.36591e-305
Cadps	1.95595e-51	0.0616261	0.925	0.804	4.09577e-47		Clec16a	0	-0.136236	0.632	0.301	2.97114e-305
Ctnna2	2.01879e-51	0.125419	0.944	0.826	4.22734e-47		Ppm1h	0	-0.0750214	0.726	0.375	3.86148e-305
Hecw1	2.08509e-51	0.0154304	0.532	0.389	4.36618e-47		Pnisr	0	0.211723	0.93	0.579	4.75254e-305
Pde2a	2.29509e-51	0.309759	0.427	0.265	4.80592e-47		Phc2	0	-0.175279	0.601	0.277	7.16143e-305
Ndrg4	2.36347e-51	-0.287418	0.356	0.269	4.94911e-47		Rictor	0	-0.271361	0.585	0.285	9.48294e-305
Slc24a5	2.43841e-51	-0.998722	0.314	0.358	5.10604e-47		Paxbp1	0	0.124548	0.622	0.264	1.56939e-304
Pknox2	3.19567e-51	0.536947	0.373	0.211	6.69173e-47		Dop1a	0	0.0362996	0.596	0.25	2.3159e-304
Sept7	3.29483e-51	-0.317234	0.343	0.263	6.89937e-47		Usp24	0	-0.180541	0.593	0.279	2.56643e-304
Arhgef11	3.38928e-51	0.181416	0.412	0.264	7.09714e-47		Fam219a	0	0.173448	0.612	0.244	2.84783e-304
Large1	3.47832e-51	-0.0238327	0.891	0.78	7.2836e-47		Lpgat1	0	0.0891896	0.567	0.227	3.00904e-304
Hspa12a	3.78137e-51	-0.0902256	0.393	0.277	7.91818e-47		Scg5	0	-0.274897	0.548	0.243	3.74131e-304
Dop1b	4.10661e-51	0.394573	0.405	0.243	8.59924e-47		Zc3h13	0	0.0140018	0.615	0.276	4.30665e-304
Ppp2r5e	4.21374e-51	-0.156716	0.452	0.343	8.82358e-47		Elmod1	2.52903e-308	-0.00141091	0.81	0.464	5.2958e-304
Nsg2	4.49192e-51	-0.432997	0.381	0.315	9.40608e-47		Atp6v1b2	2.53321e-308	-0.0423857	0.546	0.218	5.30454e-304
Chpt1	5.7743e-51	0.379675	0.398	0.238	1.20914e-46		Ubp1	2.68537e-308	0.311533	0.603	0.227	5.62317e-304
Pds5b	6.07009e-51	-0.0237969	0.418	0.289	1.27108e-46		Slc16a7	3.08697e-308	-0.0978016	0.639	0.304	6.46412e-304
Shank1	6.5405e-51	0.0443483	0.474	0.328	1.36958e-46		Upp2	4.07983e-308	-0.045446	0.84	0.491	8.54317e-304
Gatad2b	6.67301e-51	0.194027	0.446	0.292	1.39733e-46		Ubap2l	4.15621e-308	0.194519	0.595	0.235	8.70309e-304
Tenm1	7.04323e-51	-0.697115	0.396	0.412	1.47485e-46		Tax1bp1	4.99507e-308	0.131381	0.552	0.209	1.04597e-303
Pde4d	7.23283e-51	0.330183	0.855	0.701	1.51455e-46		Gphn	6.6042e-308	-0.552574	0.953	0.768	1.38292e-303
Zzef1	7.87483e-51	0.125611	0.409	0.264	1.64899e-46		Cep350	7.61626e-308	0.0822155	0.566	0.22	1.59484e-303
Nfix	8.31762e-51	0.0151745	0.408	0.271	1.74171e-46		Rev1	9.26577e-308	0.104991	0.595	0.246	1.94025e-303
Slc25a12	8.96162e-51	0.0461911	0.442	0.305	1.87656e-46		Camsap2	1.2857e-307	-0.0442384	0.586	0.247	2.69226e-303
Epha10	9.90347e-51	0.610353	0.248	0.114	2.07379e-46		Tmem135	2.11859e-307	-0.15166	0.621	0.293	4.43633e-303
Man1a2	1.0027e-50	-0.150875	0.401	0.288	2.09966e-46		Zfp609	2.14319e-307	0.181224	0.614	0.251	4.48784e-303
Slc44a5	1.22069e-50	-0.226635	0.495	0.403	2.55613e-46		Lrfn2	2.44662e-307	-0.225355	0.714	0.394	5.12322e-303
Rsrc2	1.35443e-50	0.317553	0.38	0.229	2.83618e-46		Gm37679	2.61827e-307	1.00338	0.655	0.213	5.48266e-303
Ccdc85a	1.42431e-50	-0.1912	0.426	0.328	2.9825e-46		Myef2	2.82116e-307	-0.0567151	0.612	0.279	5.90752e-303
Rps6ka3	1.67494e-50	0.239111	0.387	0.241	3.50732e-46		Peg3	2.84858e-307	-0.00588438	0.634	0.283	5.96492e-303
Psma3	1.87255e-50	0.380438	0.383	0.224	3.92112e-46		Memo1	3.13794e-307	-0.0391465	0.598	0.264	6.57084e-303
Frrs1l	1.92508e-50	0.272808	0.343	0.198	4.03113e-46		Rprd1a	3.32565e-307	0.194141	0.554	0.206	6.9639e-303
Senp6	2.29113e-50	0.0163517	0.426	0.293	4.79764e-46		Svop	4.1142e-307	-0.0806648	0.595	0.258	8.61513e-303
Cdc40	2.32787e-50	0.312059	0.441	0.279	4.87456e-46		Dnajc7	5.10274e-307	0.0770253	0.549	0.214	1.06851e-302
Wwc1	2.47931e-50	-0.00256973	0.403	0.274	5.19169e-46		Hdac4	5.50755e-307	-0.261656	0.596	0.289	1.15328e-302
Klc1	3.10196e-50	0.0105208	0.398	0.27	6.4955e-46		Epn2	5.65765e-307	-0.224204	0.635	0.313	1.18471e-302
Ptk2b	3.15807e-50	-0.0866326	0.549	0.43	6.61299e-46		Nr2c2	6.8838e-307	0.0973791	0.633	0.271	1.44147e-302
Itch	3.66493e-50	0.209172	0.413	0.262	7.67436e-46		Atp9a	7.29224e-307	-0.148864	0.589	0.262	1.52699e-302
Rnf157	3.69215e-50	0.375881	0.384	0.226	7.73136e-46		Rbfox3	7.46632e-307	-0.0952942	0.896	0.577	1.56345e-302
Atxn7l1	3.72375e-50	-0.0548583	0.466	0.336	7.79754e-46		Sh3bp5	9.14212e-307	0.0436399	0.634	0.282	1.91436e-302
Camk4	4.88391e-50	0.0152459	0.53	0.394	1.02269e-45		Aopep	9.82312e-307	-0.00694625	0.828	0.478	2.05696e-302
Ptprr	5.28458e-50	0.114009	0.476	0.331	1.10659e-45		Srgap2	1.15132e-306	-0.116751	0.788	0.454	2.41087e-302
Ctif	5.30088e-50	0.312651	0.457	0.291	1.11001e-45		Setd2	1.1816e-306	-0.0188145	0.58	0.252	2.47426e-302
Zfp462	5.55461e-50	-0.137111	0.464	0.356	1.16314e-45		Efr3a	2.09878e-306	-0.00916276	0.708	0.352	4.39484e-302
Dync2h1	9.02655e-50	-0.18947	0.407	0.3	1.89016e-45		Top2b	2.85098e-306	-0.0440823	0.554	0.228	5.96995e-302
Kcnb1	1.07601e-49	0.240943	0.414	0.255	2.25317e-45		Gas7	3.1819e-306	-0.0889114	0.651	0.307	6.66289e-302
Tecr	1.17843e-49	0.12139	0.342	0.204	2.46763e-45		Atxn2l	3.25914e-306	-0.111406	0.489	0.183	6.82464e-302
Nt5c2	1.18051e-49	-0.0270122	0.464	0.332	2.47198e-45		Ank	5.71852e-306	-0.0676151	0.668	0.328	1.19746e-301
Zmym2	1.24751e-49	-0.102124	0.418	0.303	2.61229e-45		Zdhhc20	5.81914e-306	0.156143	0.645	0.282	1.21853e-301
Susd4	1.26879e-49	0.0703894	0.454	0.316	2.65685e-45		Mast2	6.56157e-306	0.0107873	0.637	0.292	1.37399e-301
Lgi1	1.29002e-49	0.154519	0.417	0.275	2.70129e-45		Map2k5	9.12977e-306	-0.0613631	0.604	0.273	1.91177e-301
Ankrd28	1.40087e-49	-0.10436	0.444	0.326	2.93342e-45		Manf	9.95094e-306	0.62449	0.538	0.157	2.08373e-301
Gm4258	1.47781e-49	-0.0596654	0.414	0.294	3.09454e-45		Aftph	1.40748e-305	0.0885593	0.566	0.226	2.94727e-301
Raver2	1.58326e-49	0.102804	0.529	0.385	3.31534e-45		Kcnq1ot1	1.5303e-305	-0.195008	0.901	0.599	3.20444e-301
Vwa8	1.59138e-49	-0.0949801	0.407	0.285	3.33236e-45		Nap1l1	1.59613e-305	-0.0043704	0.571	0.231	3.3423e-301
Cpne7	1.79782e-49	-0.565523	0.452	0.453	3.76465e-45		Lmo7	1.75191e-305	-0.163829	0.704	0.377	3.6685e-301
Unc13a	2.15947e-49	-0.332573	0.409	0.321	4.52192e-45		Adcy9	1.9703e-305	-0.121184	0.869	0.558	4.12581e-301
Frmd4a	2.61197e-49	0.0713657	0.951	0.845	5.46946e-45		Nedd4l	2.32019e-305	-0.0628267	0.862	0.534	4.85848e-301
Fbxo34	2.80682e-49	0.0231717	0.41	0.278	5.87748e-45		Gm38134	3.43699e-305	0.840321	0.588	0.177	7.19706e-301
Bicdl1	2.81761e-49	-0.0539365	0.397	0.278	5.90007e-45		Hnrnpm	3.65938e-305	0.374845	0.596	0.22	7.66273e-301
Nrd1	2.94277e-49	0.236012	0.461	0.305	6.16216e-45		Aco2	4.00462e-305	-0.141347	0.535	0.22	8.38567e-301
Prnp	3.52799e-49	-1.3863	0.167	0.202	7.38761e-45		Cdc42se2	4.16137e-305	-0.0185804	0.643	0.297	8.7139e-301
Rap1gds1	3.68513e-49	0.093889	0.448	0.305	7.71667e-45		Zzef1	4.19564e-305	-0.195799	0.583	0.264	8.78567e-301
Tango2	3.7043e-49	0.567439	0.349	0.193	7.75681e-45		Gabbr2	4.40832e-305	-0.177644	0.871	0.558	9.23103e-301
Wwox	3.73772e-49	0.076012	0.497	0.358	7.82678e-45		Rsf1	5.00825e-305	-0.0524112	0.61	0.275	1.04873e-300
Homer2	3.85791e-49	0.494356	0.378	0.217	8.07847e-45		Ptprn	5.69615e-305	0.231165	0.748	0.362	1.19277e-300
Sntb2	3.94962e-49	0.147275	0.407	0.265	8.2705e-45		Caprin1	7.51191e-305	0.217709	0.563	0.211	1.57299e-300
Ckap5	3.99295e-49	0.180412	0.419	0.268	8.36124e-45		Mapkap1	9.47543e-305	0.0280278	0.615	0.272	1.98415e-300
Far1	4.04939e-49	-0.175435	0.409	0.31	8.47942e-45		Dennd1b	1.081e-304	-0.150551	0.676	0.352	2.26361e-300
Galnt16	4.19107e-49	0.138479	0.46	0.31	8.7761e-45		Sumo1	1.19832e-304	0.214617	0.519	0.182	2.50929e-300
Ndfip1	5.25418e-49	-0.141486	0.381	0.277	1.10022e-44		Chd5	1.39195e-304	0.36517	0.592	0.214	2.91474e-300
Cpne8	5.31178e-49	0.359655	0.446	0.286	1.11229e-44		Sorbs1	1.62742e-304	-0.0169838	0.869	0.531	3.40782e-300
Kctd1	5.48179e-49	0.0148832	0.453	0.323	1.14789e-44		App	1.68619e-304	-0.062177	0.934	0.632	3.53088e-300
Ripor2	5.68391e-49	-0.176865	0.496	0.385	1.19021e-44		Desi2	1.80849e-304	0.125266	0.58	0.235	3.78698e-300
Myo18a	5.76947e-49	0.294116	0.392	0.238	1.20813e-44		Snapc3	2.1684e-304	0.280421	0.505	0.16	4.54064e-300
Gm47283	5.89624e-49	-0.60536	0.367	0.337	1.23467e-44		Tbl1xr1	2.20548e-304	-0.278721	0.578	0.283	4.61829e-300
Dnm2	9.53894e-49	0.477199	0.352	0.199	1.99746e-44		Gpatch8	3.31869e-304	0.113636	0.87	0.515	6.94933e-300
Dzip3	9.59151e-49	-0.176766	0.408	0.306	2.00846e-44		Garem1	3.70033e-304	-0.409509	0.61	0.324	7.74849e-300
Gpi1	9.75638e-49	0.00673541	0.395	0.266	2.04299e-44		Dapk1	5.58212e-304	-0.110436	0.789	0.46	1.1689e-299
Il1rapl1	1.09301e-48	-0.110735	0.895	0.807	2.28876e-44		Rnf150	1.30911e-303	-0.138262	0.787	0.46	2.74127e-299
Senp7	1.11127e-48	-0.0120333	0.441	0.313	2.32701e-44		Tulp4	1.51348e-303	0.0599937	0.567	0.235	3.16924e-299
Ptbp2	1.12038e-48	-0.245386	0.425	0.333	2.34607e-44		Ppme1	2.0799e-303	0.260617	0.596	0.231	4.35532e-299
Dlgap2	1.18983e-48	0.298302	0.951	0.851	2.49151e-44		Prr14l	2.32169e-303	-0.0584241	0.605	0.272	4.86162e-299
Gabrg2	1.42686e-48	-0.0770619	0.387	0.277	2.98785e-44		Kpna3	2.55087e-303	0.0614778	0.582	0.241	5.34151e-299
Madd	1.69526e-48	0.224703	0.4	0.25	3.54988e-44		Cltc	2.69625e-303	-0.360491	0.556	0.263	5.64595e-299
Kat6b	1.74595e-48	-0.171094	0.465	0.352	3.65602e-44		Inhba	2.72818e-303	1.09505	0.618	0.182	5.71281e-299
Phc2	1.81723e-48	0.142344	0.421	0.277	3.80529e-44		Gabbr1	3.76555e-303	-0.204579	0.521	0.217	7.88507e-299
Kif5a	2.01336e-48	0.251752	0.432	0.277	4.21597e-44		Cop1	3.80514e-303	-0.0903378	0.559	0.243	7.96796e-299
Arpc2	2.26257e-48	0.00869437	0.429	0.304	4.73781e-44		Lyst	5.82992e-303	-0.0720529	0.602	0.269	1.22078e-298
Jarid2	2.32014e-48	-0.308748	0.416	0.339	4.85836e-44		Pacs1	5.84071e-303	0.00097432	0.614	0.272	1.22304e-298
Insr	2.49537e-48	0.339386	0.375	0.223	5.2253e-44		Arhgap44	6.90766e-303	-0.0938076	0.6	0.272	1.44646e-298
Ddx24	2.6998e-48	-0.000921127	0.407	0.278	5.65339e-44		Gm48747	7.35142e-303	0.939711	0.585	0.168	1.53939e-298
Soga3	3.21264e-48	-0.107667	0.449	0.336	6.72726e-44		Rc3h2	1.02797e-302	0.0915574	0.615	0.265	2.15258e-298
Eef1a1	3.30742e-48	-1.85707	0.109	0.161	6.92573e-44		Slc12a6	1.0648e-302	0.0150851	0.594	0.263	2.2297e-298
Igsf9b	3.30838e-48	0.476284	0.367	0.21	6.92776e-44		Acaca	1.38821e-302	0.0157554	0.631	0.287	2.90691e-298
Prkcb	3.34564e-48	0.208016	0.808	0.654	7.00577e-44		Jak1	1.46501e-302	-0.0841256	0.588	0.263	3.06772e-298
Dgkb	3.61477e-48	-0.348842	0.734	0.704	7.56933e-44		Amph	1.63553e-302	-0.237323	0.828	0.531	3.42481e-298
Spop	4.50046e-48	0.216038	0.411	0.264	9.42397e-44		Limch1	1.67e-302	0.0396186	0.675	0.319	3.49697e-298
Bin1	4.57639e-48	0.0698568	0.368	0.24	9.58297e-44		Sec63	1.75e-302	0.0111755	0.571	0.238	3.66451e-298
Cdkl5	4.62888e-48	-0.0851133	0.473	0.353	9.69287e-44		Dock7	1.88104e-302	-0.109018	0.641	0.311	3.93889e-298
Matk	4.74336e-48	0.309801	0.343	0.203	9.9326e-44		Ccnl1	2.28104e-302	0.0611796	0.56	0.228	4.77651e-298
Xrn1	6.67696e-48	0.12659	0.446	0.301	1.39816e-43		Mon2	2.8527e-302	-0.193165	0.553	0.247	5.97355e-298
Kif1a	7.1739e-48	0.0173257	0.439	0.309	1.50222e-43		Smarcad1	2.93519e-302	0.0954092	0.565	0.225	6.1463e-298
Tcaf1	7.36513e-48	-0.0145545	0.449	0.315	1.54226e-43		Gmds	3.05238e-302	-0.106679	0.692	0.361	6.39169e-298
Xkr4	7.84578e-48	-0.0660602	0.921	0.83	1.64291e-43		Acp1	3.76099e-302	0.821505	0.768	0.324	7.87551e-298
Erc2	8.2864e-48	0.00851974	0.934	0.831	1.73517e-43		Kpna1	4.361e-302	-0.250855	0.519	0.228	9.13194e-298
Ano3	1.28667e-47	-0.121389	0.5	0.383	2.69428e-43		Ube2d3	5.2045e-302	0.152909	0.564	0.222	1.08982e-297
Armh3	1.33971e-47	0.503763	0.351	0.196	2.80536e-43		Tspoap1	8.23254e-302	-0.0587211	0.587	0.256	1.72389e-297
Slc9a9	1.41569e-47	-0.303144	0.429	0.354	2.96446e-43		Arpc2	9.01196e-302	-0.208264	0.608	0.304	1.8871e-297
Tnpo1	1.45934e-47	-0.106061	0.438	0.327	3.05586e-43		Ttc8	9.14691e-302	-0.0156937	0.605	0.256	1.91536e-297
Adk	1.46507e-47	-0.264573	0.33	0.249	3.06786e-43		Ywhag	1.17413e-301	-0.179863	0.519	0.223	2.45863e-297
Ust	1.53943e-47	-0.33143	0.441	0.372	3.22356e-43		Rnf216	1.19339e-301	0.0533086	0.566	0.235	2.49897e-297
Luzp1	1.59454e-47	0.215487	0.41	0.258	3.33897e-43		8030462N17Rik	1.19985e-301	-0.0395258	0.574	0.244	2.51249e-297
Magi1	1.72187e-47	0.38318	0.413	0.253	3.6056e-43		Arhgap35	1.33162e-301	-0.0199475	0.556	0.229	2.78841e-297
Prr14l	1.77715e-47	0.208142	0.421	0.272	3.72136e-43		Syne1	1.44059e-301	-0.284586	0.897	0.632	3.01661e-297
AC149090.1	1.97414e-47	-0.254406	0.985	0.948	4.13384e-43		Trappc9	1.76445e-301	-0.235455	0.607	0.299	3.69475e-297
Rmdn1	2.04303e-47	0.293708	0.435	0.279	4.27809e-43		Sec24b	1.84078e-301	0.0544366	0.579	0.235	3.8546e-297
Aff4	2.05697e-47	-0.127166	0.417	0.306	4.30729e-43		Tmem131	2.79488e-301	-0.187875	0.56	0.25	5.85247e-297
Olfm1	2.06484e-47	-0.477416	0.32	0.262	4.32377e-43		Phf24	3.94317e-301	-0.33839	0.583	0.275	8.25699e-297
Lrfn5	2.08644e-47	-0.0468112	0.941	0.858	4.369e-43		Mia2	4.08525e-301	-0.0714626	0.523	0.204	8.55452e-297
Tfdp2	2.24296e-47	-0.0322916	0.433	0.312	4.69676e-43		Ggact	5.01732e-301	1.0046	0.618	0.191	1.05063e-296
Cdc37l1	2.27961e-47	0.0615928	0.347	0.224	4.77349e-43		Lysmd4	6.20772e-301	1.19837	0.618	0.18	1.2999e-296
Rasa1	2.3195e-47	-0.250057	0.408	0.317	4.85704e-43		Samd12	7.25404e-301	-0.0338551	0.903	0.585	1.519e-296
Pitpnm3	2.46053e-47	0.394801	0.2	0.093	5.15236e-43		Wdr47	1.09148e-300	0.0525142	0.535	0.205	2.28555e-296
Qrich1	2.46574e-47	0.31572	0.393	0.241	5.16325e-43		Tbc1d19	1.13502e-300	-0.0736703	0.565	0.239	2.37674e-296
Chd2	2.72009e-47	0.00318269	0.46	0.333	5.69588e-43		Eif5b	1.23028e-300	0.611893	0.566	0.184	2.5762e-296
Traf3	2.91002e-47	0.238885	0.434	0.286	6.09358e-43		Xylt1	1.79574e-300	-0.131134	0.803	0.466	3.76027e-296
Gm44151	3.08129e-47	-0.153838	0.497	0.419	6.45222e-43		Mdn1	2.56826e-300	-0.310615	0.589	0.286	5.37793e-296
Zc3h7a	3.12308e-47	0.352943	0.372	0.223	6.53972e-43		Chfr	2.64147e-300	0.305099	0.565	0.209	5.53123e-296
Pkd2	3.27819e-47	0.581101	0.294	0.149	6.86453e-43		Riok3	2.88616e-300	-0.00714469	0.54	0.211	6.04361e-296
Wdr17	3.76044e-47	-0.0498698	0.444	0.331	7.87436e-43		Tent2	3.47369e-300	0.106607	0.543	0.204	7.2739e-296
Il31ra	4.19014e-47	-7.16102	0.001	0.049	8.77416e-43		Scfd2	3.87517e-300	-0.0474823	0.588	0.254	8.11462e-296
Sema3e	4.49657e-47	-0.531147	0.417	0.395	9.41582e-43		Nrxn2	3.95809e-300	-0.217194	0.552	0.245	8.28824e-296
Trim33	5.27599e-47	-0.0195303	0.412	0.288	1.10479e-42		Mllt3	5.0084e-300	-0.0343316	0.919	0.611	1.04876e-295
Zfp445	5.41235e-47	-0.155128	0.45	0.341	1.13335e-42		Map7d2	6.48633e-300	-0.0892332	0.605	0.272	1.35824e-295
Zfp280d	5.77299e-47	-0.224802	0.421	0.332	1.20886e-42		Pgbd5	7.31538e-300	-0.264232	0.576	0.271	1.53184e-295
Slc24a3	6.17741e-47	-0.0457623	0.603	0.488	1.29355e-42		Rbm33	8.84022e-300	-0.0872646	0.56	0.24	1.85114e-295
Ddx50	6.74084e-47	-0.0259685	0.373	0.253	1.41153e-42		Trp53bp1	1.36518e-299	0.0125885	0.544	0.217	2.85868e-295
Tut4	8.06497e-47	-0.0799848	0.399	0.283	1.6888e-42		Atf6	2.01061e-299	-0.0286675	0.563	0.232	4.21022e-295
Herc3	8.97538e-47	-0.121576	0.41	0.296	1.87944e-42		Fam13c	2.09708e-299	-0.140478	0.676	0.361	4.39129e-295
Clock	1.06836e-46	0.154864	0.418	0.279	2.23716e-42		Map3k3	2.32463e-299	-0.0134802	0.573	0.238	4.86778e-295
Ralgapb	1.26044e-46	0.186869	0.364	0.225	2.63937e-42		Gm1992	2.62673e-299	1.00679	0.692	0.246	5.50037e-295
Paip2	1.26376e-46	-0.0563361	0.37	0.253	2.64632e-42		Fgd4	2.80295e-299	-0.193041	0.568	0.266	5.86937e-295
Arl15	1.32499e-46	0.115328	0.85	0.714	2.77454e-42		Lrp6	2.91652e-299	-0.0324492	0.547	0.225	6.10719e-295
Dnm1l	1.3745e-46	-0.436749	0.354	0.291	2.87819e-42		Zwint	3.19542e-299	-0.186299	0.553	0.244	6.69121e-295
Arfgef2	1.46101e-46	0.474768	0.346	0.195	3.05936e-42		Ube2h	3.73764e-299	0.00721701	0.573	0.241	7.82662e-295
Brinp2	1.49136e-46	0.0521886	0.469	0.33	3.1229e-42		Acat1	4.32352e-299	0.279383	0.538	0.187	9.05346e-295
Tmem181a	1.97967e-46	-0.428576	0.362	0.287	4.14543e-42		Fam49a	4.72312e-299	-0.189041	0.63	0.319	9.8902e-295
Dennd4a	1.98952e-46	0.0504124	0.439	0.306	4.16605e-42		Rapgef5	4.76004e-299	-0.0282797	0.836	0.493	9.96752e-295
Hnrnpa2b1	2.00996e-46	0.0212102	0.474	0.348	4.20885e-42		Trim35	5.93113e-299	0.255184	0.559	0.204	1.24198e-294
5330417C22Rik	2.05747e-46	0.314672	0.404	0.251	4.30834e-42		Usp50	6.0424e-299	1.17842	0.584	0.16	1.26528e-294
Hnrnpr	2.17124e-46	0.0814942	0.385	0.25	4.54658e-42		Babam2	6.04521e-299	0.0983876	0.611	0.262	1.26587e-294
Dleu2	2.19001e-46	0.325864	0.391	0.241	4.58588e-42		4430402I18Rik	6.35825e-299	0.11283	0.606	0.247	1.33142e-294
Vps41	2.4159e-46	0.163188	0.434	0.291	5.0589e-42		Ccdc30	6.58591e-299	0.116972	0.588	0.233	1.37909e-294
Dym	2.4862e-46	0.0669309	0.433	0.298	5.20611e-42		1700111E14Rik	6.75783e-299	1.12197	0.645	0.206	1.41509e-294
Ino80	3.35693e-46	0.186957	0.387	0.247	7.02941e-42		Fam214a	7.60004e-299	-0.0678675	0.584	0.259	1.59145e-294
Garem1	3.5275e-46	-0.163518	0.427	0.324	7.38658e-42		Pdzd4	7.90011e-299	-0.0687837	0.548	0.224	1.65428e-294
Pde1a	4.65801e-46	-0.244505	0.788	0.729	9.75388e-42		Man1a2	8.00609e-299	-0.117823	0.616	0.288	1.67648e-294
Cdkal1	4.83495e-46	-0.360461	0.399	0.33	1.01244e-41		Mapre2	1.055e-298	-0.104156	0.585	0.263	2.20918e-294
Dner	4.97566e-46	0.0735441	0.338	0.214	1.0419e-41		Kif2a	1.22951e-298	-0.22409	0.58	0.269	2.57459e-294
Ube4b	5.15397e-46	0.282369	0.402	0.254	1.07924e-41		Camkmt	1.30752e-298	0.120543	0.692	0.326	2.73794e-294
Pcca	5.39041e-46	0.00546318	0.469	0.342	1.12875e-41		Pum2	1.45086e-298	-0.40663	0.571	0.281	3.03809e-294
Gabrb3	5.39921e-46	0.150116	0.948	0.841	1.13059e-41		Gsdme	1.71017e-298	0.817794	0.708	0.275	3.58111e-294
Gpr45	5.49885e-46	0.146056	0.347	0.216	1.15146e-41		Wdr17	1.7666e-298	0.208197	0.697	0.331	3.69926e-294
Rps8	5.50887e-46	-2.81374	0.038	0.101	1.15356e-41		Appl1	2.06332e-298	0.29356	0.571	0.213	4.32059e-294
Ulk2	5.68193e-46	0.292751	0.434	0.278	1.1898e-41		Tmem161b	2.35298e-298	-0.0636846	0.528	0.206	4.92715e-294
Tub	5.76468e-46	-0.0189457	0.401	0.279	1.20712e-41		Fam13b	2.65762e-298	-0.0802197	0.561	0.239	5.56506e-294
Atf2	6.11911e-46	-0.0367164	0.403	0.28	1.28134e-41		Tnrc6c	4.1325e-298	0.168165	0.912	0.561	8.65345e-294
Pabpn1	6.1893e-46	-0.175737	0.4	0.302	1.29604e-41		Rps6kb1	5.10331e-298	0.0581712	0.56	0.225	1.06863e-293
Mpped1	6.63405e-46	-0.245226	0.438	0.346	1.38917e-41		Zdhhc17	5.23157e-298	0.0562099	0.539	0.209	1.09549e-293
Rb1	6.76998e-46	0.114134	0.419	0.285	1.41763e-41		Diaph2	5.51335e-298	-0.0128364	0.798	0.463	1.1545e-293
Epha7	6.93722e-46	-0.0893564	0.593	0.485	1.45265e-41		P2ry14	6.65778e-298	1.04897	0.671	0.228	1.39414e-293
Camkv	7.28963e-46	-0.202878	0.397	0.309	1.52645e-41		Ntrk2	7.01536e-298	-0.077118	0.867	0.537	1.46902e-293
Lrch3	9.1776e-46	-0.110178	0.345	0.237	1.92179e-41		Nmt2	8.80142e-298	-0.0386834	0.607	0.268	1.84302e-293
Rnf165	9.25273e-46	-0.049043	0.417	0.295	1.93752e-41		Osbpl9	1.15401e-297	0.168498	0.615	0.258	2.4165e-293
Crim1	9.38176e-46	0.0432776	0.466	0.337	1.96454e-41		Actb	1.19057e-297	-2.23503	0.321	0.297	2.49306e-293
Adgrl1	1.0296e-45	-0.258626	0.356	0.26	2.15597e-41		Grik5	1.3483e-297	-0.0179288	0.616	0.278	2.82333e-293
Eri3	1.30855e-45	0.110662	0.39	0.257	2.7401e-41		Kdm5b	1.40676e-297	0.0140849	0.603	0.268	2.94575e-293
A330008L17Rik	1.31086e-45	0.575469	0.337	0.189	2.74495e-41		Ptpn4	1.43538e-297	-0.254016	0.552	0.258	3.00569e-293
Dync1h1	1.40413e-45	0.0585843	0.45	0.315	2.94024e-41		Plekhg5	1.81163e-297	-0.226725	0.605	0.29	3.79355e-293
Myrip	1.45162e-45	0.252989	0.373	0.232	3.0397e-41		Cep83	4.52155e-297	0.0459407	0.59	0.256	9.46813e-293
Mef2a	1.70934e-45	-0.017761	0.416	0.295	3.57935e-41		Gpcpd1	5.1172e-297	0.31169	0.618	0.25	1.07154e-292
Fam13c	1.71363e-45	-0.10026	0.466	0.361	3.58833e-41		Zswim6	5.67598e-297	-0.215255	0.789	0.492	1.18855e-292
Pfkp	1.72305e-45	0.182742	0.444	0.299	3.60807e-41		Spred2	7.97089e-297	-0.136781	0.722	0.389	1.6691e-292
Samd5	2.00316e-45	0.332189	0.429	0.274	4.19461e-41		Atl1	9.6845e-297	-0.285522	0.556	0.248	2.02793e-292
Mphosph9	2.06186e-45	0.211841	0.358	0.221	4.31753e-41		Tasp1	1.01024e-296	-0.0444892	0.579	0.252	2.11544e-292
Chd4	2.36182e-45	-0.21495	0.359	0.266	4.94565e-41		Gm11149	1.0781e-296	1.10751	0.616	0.187	2.25754e-292
Ttc19	2.46626e-45	-0.0773043	0.401	0.287	5.16436e-41		Armc8	1.34437e-296	0.0525072	0.537	0.203	2.8151e-292
Stmn3	2.5237e-45	0.262597	0.35	0.209	5.28463e-41		3110021N24Rik	2.15821e-296	1.01401	0.576	0.162	4.51929e-292
Fer	3.08081e-45	0.024709	0.488	0.361	6.45122e-41		Morf4l1	2.73417e-296	-0.247243	0.548	0.248	5.72536e-292
Dock7	3.23556e-45	-0.118699	0.422	0.311	6.77526e-41		Insr	3.25749e-296	0.110216	0.56	0.223	6.82118e-292
Ttll7	3.30199e-45	-0.257811	0.403	0.315	6.91436e-41		Gm5441	3.27056e-296	1.09348	0.609	0.18	6.84855e-292
Acat1	3.77053e-45	0.404404	0.329	0.187	7.89549e-41		Gng2	3.27746e-296	-0.300493	0.601	0.302	6.863e-292
Cacng8	3.93617e-45	-0.059928	0.43	0.312	8.24234e-41		Slc7a14	4.19677e-296	-0.191382	0.62	0.312	8.78803e-292
Prrc2b	3.96243e-45	-0.0760854	0.419	0.301	8.29732e-41		Arf3	7.18807e-296	-0.27536	0.494	0.209	1.50518e-291
Bptf	4.01021e-45	0.125416	0.446	0.301	8.39738e-41		Zfp950	8.12905e-296	0.101612	0.588	0.238	1.70222e-291
Acin1	4.34296e-45	-0.033509	0.4	0.28	9.09415e-41		Gm17227	9.73004e-296	1.04868	0.549	0.147	2.03747e-291
Stim2	4.6195e-45	-0.197155	0.422	0.33	9.67323e-41		Clcn3	1.0764e-295	-0.0285856	0.58	0.255	2.25399e-291
Desi2	4.70148e-45	0.0841443	0.36	0.235	9.8449e-41		Slmap	1.21316e-295	-0.137072	0.551	0.24	2.54037e-291
D630045J12Rik	5.08255e-45	-0.0556812	0.433	0.311	1.06429e-40		Daam1	1.34766e-295	-0.271113	0.563	0.277	2.82199e-291
Tafa5	5.35409e-45	0.0791494	0.525	0.385	1.12115e-40		Kcnj6	1.65348e-295	-0.114037	0.794	0.476	3.4624e-291
Ntng2	5.99009e-45	0.811689	0.281	0.14	1.25432e-40		Usp47	1.94328e-295	0.193061	0.565	0.219	4.06923e-291
Rnf216	6.16587e-45	0.336249	0.381	0.235	1.29113e-40		Cul3	2.76638e-295	-0.0628502	0.525	0.217	5.79279e-291
Ndrg3	6.23579e-45	-0.148664	0.405	0.297	1.30577e-40		Smap1	3.68007e-295	-0.0487045	0.524	0.209	7.70606e-291
Kif5b	6.96577e-45	0.157335	0.402	0.264	1.45863e-40		Fcho2	3.97873e-295	0.0616829	0.602	0.265	8.33147e-291
Atf7	7.78002e-45	0.484759	0.352	0.203	1.62914e-40		D430042O09Rik	4.16117e-295	0.364566	0.532	0.182	8.71348e-291
Arap2	8.14752e-45	0.232797	0.343	0.212	1.70609e-40		Atp8a2	5.3313e-295	-0.0169688	0.678	0.333	1.11638e-290
Wscd2	8.34856e-45	0.276925	0.428	0.28	1.74819e-40		Actr3	6.45706e-295	0.0672973	0.554	0.222	1.35211e-290
Atp6v1b2	8.92209e-45	-0.111125	0.32	0.218	1.86829e-40		Znrf1	7.84721e-295	0.0264538	0.571	0.233	1.6432e-290
Sh3rf3	9.48148e-45	-0.201821	0.429	0.333	1.98542e-40		Gabrb2	1.02865e-294	0.00222529	0.842	0.503	2.15399e-290
Rsf1	9.50124e-45	0.0697562	0.406	0.275	1.98956e-40		Gm20404	1.08708e-294	0.950373	0.549	0.149	2.27635e-290
Trip11	1.0427e-44	0.325138	0.387	0.24	2.18341e-40		Gm14330	1.30244e-294	0.606124	0.55	0.17	2.72732e-290
Ddhd1	1.07622e-44	-0.0500091	0.323	0.218	2.2536e-40		Fmnl2	1.57872e-294	-0.0827696	0.702	0.374	3.30583e-290
Tmem108	1.17664e-44	0.439341	0.385	0.231	2.46388e-40		Gm15810	1.62454e-294	0.563205	0.585	0.193	3.40179e-290
Ywhae	1.17966e-44	-0.173745	0.335	0.233	2.4702e-40		Ogdh	1.87173e-294	0.101509	0.528	0.201	3.91941e-290
Kcnt2	1.27424e-44	-0.267824	0.547	0.47	2.66827e-40		Add3	1.93216e-294	-0.0810949	0.567	0.253	4.04594e-290
1700025G04Rik	1.36273e-44	-0.12416	0.376	0.271	2.85355e-40		Fry	2.08963e-294	-0.08601	0.925	0.635	4.37569e-290
Zeb1	1.38313e-44	0.0180867	0.385	0.267	2.89628e-40		Tet3	2.19055e-294	0.0565824	0.563	0.238	4.587e-290
Daam1	1.78624e-44	-0.233381	0.361	0.277	3.74038e-40		Rgl1	2.4149e-294	-0.148348	0.631	0.307	5.05681e-290
Hmbox1	1.82082e-44	-0.111734	0.379	0.271	3.8128e-40		Zcchc7	3.80241e-294	0.152547	0.937	0.605	7.96224e-290
Fhod3	1.86732e-44	0.622425	0.221	0.105	3.91017e-40		Lztfl1	4.12376e-294	0.397041	0.529	0.174	8.63515e-290
Phf24	1.92492e-44	-0.261374	0.373	0.275	4.03078e-40		Dnajb6	4.65273e-294	0.0461853	0.498	0.182	9.74282e-290
Ccar1	1.96171e-44	0.10761	0.378	0.245	4.10782e-40		Immp2l	4.91219e-294	0.0447368	0.807	0.458	1.02861e-289
Zfp608	1.97124e-44	-0.0675894	0.436	0.331	4.12778e-40		Grina	5.02898e-294	-0.532471	0.409	0.172	1.05307e-289
Rbfox1	1.98021e-44	0.256621	0.992	0.983	4.14655e-40		Fam193b	5.93944e-294	-0.197653	0.532	0.231	1.24372e-289
Rims1	2.21256e-44	0.0664463	0.907	0.794	4.6331e-40		Syp	6.13588e-294	-0.236793	0.485	0.197	1.28485e-289
Pip5k1a	2.3073e-44	0.0145218	0.406	0.283	4.83148e-40		Rlf	6.93003e-294	-0.0426546	0.564	0.242	1.45115e-289
Mapkap1	2.33932e-44	0.212729	0.416	0.272	4.89854e-40		Rapgef2	7.11059e-294	-0.183463	0.912	0.619	1.48896e-289
Aco2	2.61405e-44	0.0903608	0.346	0.22	5.47382e-40		Map3k2	7.49769e-294	0.0201295	0.566	0.236	1.57002e-289
Tulp4	2.67578e-44	0.146816	0.363	0.235	5.60308e-40		Trim46	7.88647e-294	-0.0893958	0.486	0.185	1.65143e-289
Slc35f3	3.07725e-44	0.0449522	0.579	0.443	6.44376e-40		D630045J12Rik	9.42484e-294	-0.0510645	0.651	0.311	1.97356e-289
Pvt1	3.38917e-44	0.163884	0.333	0.208	7.09693e-40		Dlgap3	9.89607e-294	-0.143086	0.566	0.251	2.07224e-289
Acaca	4.5161e-44	0.122121	0.423	0.287	9.45672e-40		Mcu	1.26738e-293	-0.106634	0.638	0.314	2.65389e-289
Taok3	4.72975e-44	0.385588	0.363	0.216	9.9041e-40		Dgkd	1.31374e-293	-0.0334208	0.568	0.243	2.75098e-289
Nexmif	4.92186e-44	-0.266127	0.349	0.268	1.03064e-39		Ubr1	1.38216e-293	0.133166	0.574	0.234	2.89425e-289
Hdac4	5.05309e-44	-0.0749646	0.399	0.289	1.05812e-39		Dusp11	1.72518e-293	0.0308551	0.598	0.261	3.61253e-289
Sppl3	5.84106e-44	0.330179	0.355	0.211	1.22312e-39		Rasal1	2.30489e-293	-0.451157	0.578	0.294	4.82644e-289
Rufy3	7.26073e-44	-0.14452	0.417	0.312	1.5204e-39		Phip	2.54747e-293	-0.0346518	0.724	0.386	5.33439e-289
Sec61a2	7.64285e-44	0.0686803	0.387	0.26	1.60041e-39		Sppl3	3.081e-293	0.0760935	0.545	0.211	6.45162e-289
Usp47	7.85661e-44	0.252625	0.356	0.219	1.64517e-39		Ube4b	3.56579e-293	0.0143721	0.587	0.254	7.46676e-289
Bmpr2	7.93154e-44	-0.168545	0.394	0.292	1.66086e-39		Usp45	4.5477e-293	0.137724	0.581	0.237	9.52288e-289
Asic2	8.38093e-44	0.5425	0.851	0.717	1.75497e-39		Camk4	4.60819e-293	0.0403113	0.749	0.394	9.64954e-289
Sdccag8	9.86889e-44	-0.010344	0.434	0.309	2.06655e-39		Kcnj3	5.45319e-293	-0.0913002	0.92	0.626	1.1419e-288
Kdm5b	1.0256e-43	0.151065	0.402	0.268	2.1476e-39		Camta1	8.66182e-293	-0.110325	0.919	0.616	1.81379e-288
Nova2	1.13509e-43	0.51966	0.347	0.197	2.37687e-39		A330076H08Rik	8.74172e-293	-0.522265	0.633	0.362	1.83052e-288
Zdhhc20	1.17941e-43	0.149958	0.42	0.282	2.46968e-39		Pspc1	1.38997e-292	-0.0777395	0.56	0.243	2.91059e-288
Mtf2	1.22501e-43	-0.0288264	0.406	0.288	2.56517e-39		Spock2	1.90124e-292	-0.00162812	0.529	0.212	3.98119e-288
Itga8	1.24985e-43	-0.216712	0.455	0.371	2.61718e-39		Cap2	2.25229e-292	-0.033986	0.706	0.379	4.7163e-288
Adgrb1	1.25303e-43	-0.607227	0.359	0.33	2.62385e-39		2610020C07Rik	2.54911e-292	0.658984	0.551	0.17	5.33783e-288
Rplp1	1.30601e-43	-6.17761	0.001	0.049	2.73479e-39		Wapl	3.28118e-292	-0.0108618	0.571	0.25	6.8708e-288
Inka2	1.37554e-43	0.815659	0.222	0.098	2.88039e-39		Arid4a	3.48532e-292	0.268591	0.548	0.197	7.29826e-288
Atp6v0c	1.48146e-43	-2.70411	0.039	0.103	3.10219e-39		Kcnb1	3.6564e-292	-0.186138	0.581	0.255	7.6565e-288
Sox5	1.53096e-43	-0.146536	0.599	0.508	3.20584e-39		Ap2a2	3.79004e-292	-0.0439686	0.538	0.215	7.93635e-288
Ppp2r2c	1.65488e-43	0.175791	0.448	0.306	3.46533e-39		Dtd1	4.04873e-292	-0.0496915	0.626	0.296	8.47804e-288
Prmt8	1.72764e-43	0.203167	0.351	0.219	3.61768e-39		Dop1b	4.35316e-292	-0.0209194	0.569	0.243	9.11552e-288
Serinc1	1.74474e-43	-1.23755	0.154	0.169	3.65349e-39		Madd	4.60613e-292	-0.102141	0.573	0.25	9.64524e-288
Pde4b	2.34057e-43	0.209002	0.638	0.481	4.90115e-39		Tbck	4.64805e-292	-0.061671	0.565	0.249	9.73302e-288
Htt	2.44482e-43	0.0875581	0.414	0.284	5.11946e-39		Dlg4	4.65361e-292	-0.506005	0.531	0.256	9.74467e-288
Sema6d	2.51991e-43	0.512118	0.443	0.281	5.27668e-39		Ppp2r2a	4.92463e-292	-0.0190296	0.56	0.244	1.03122e-287
Sbno1	2.55025e-43	0.110599	0.373	0.244	5.34021e-39		Yeats2	7.32132e-292	-0.00140405	0.579	0.247	1.53309e-287
Zfp407	2.58414e-43	-0.190224	0.41	0.323	5.41118e-39		Rnf157	7.81488e-292	-0.157802	0.535	0.226	1.63644e-287
Rab10	2.72969e-43	0.150276	0.396	0.264	5.71596e-39		Tbce	1.06973e-291	-0.180567	0.561	0.248	2.24002e-287
Hira	2.74632e-43	0.269956	0.391	0.246	5.7508e-39		Timp4	1.14259e-291	0.745254	0.644	0.229	2.39259e-287
Shank3	3.3744e-43	0.221984	0.343	0.21	7.06599e-39		Shprh	1.14947e-291	-0.104029	0.58	0.259	2.40699e-287
Ccnt2	3.50694e-43	0.0635427	0.429	0.3	7.34353e-39		Usp33	1.60309e-291	0.107304	0.588	0.247	3.35688e-287
Map4k5	4.01636e-43	0.0143231	0.372	0.259	8.41026e-39		Sobp	2.13625e-291	0.066371	0.918	0.586	4.47331e-287
Neto1	4.18646e-43	-0.221294	0.503	0.419	8.76644e-39		Eps15l1	2.15638e-291	-0.144391	0.504	0.204	4.51545e-287
Rgl1	4.82456e-43	-0.0515354	0.425	0.307	1.01026e-38		Rbm4b	2.76536e-291	0.160845	0.508	0.177	5.79066e-287
Basp1	5.05491e-43	-0.442512	0.377	0.324	1.0585e-38		Dnm2	3.98127e-291	0.0631932	0.519	0.199	8.33677e-287
Dnajc7	5.07565e-43	0.291279	0.351	0.214	1.06284e-38		Spata7	4.05832e-291	0.0554858	0.565	0.221	8.49813e-287
Galnt17	5.49597e-43	0.280291	0.843	0.701	1.15086e-38		Gcc2	4.2984e-291	-0.0233607	0.53	0.216	9.00086e-287
Dbn1	6.53901e-43	-0.0991589	0.365	0.255	1.36927e-38		5330417C22Rik	4.92413e-291	0.0804652	0.595	0.251	1.03111e-286
Eml4	6.78053e-43	0.0442811	0.402	0.274	1.41984e-38		Naa15	5.64261e-291	0.108453	0.555	0.215	1.18156e-286
Hspa4l	7.15451e-43	0.0870725	0.305	0.188	1.49815e-38		Rab3gap2	6.25924e-291	0.138897	0.578	0.235	1.31069e-286
Ankrd33b	7.24023e-43	-0.0765768	0.419	0.305	1.5161e-38		Clk4	7.90945e-291	-0.022765	0.537	0.218	1.65624e-286
Itm2c	7.56732e-43	-1.18672	0.138	0.138	1.5846e-38		Hnrnpl	8.56054e-291	0.310558	0.526	0.185	1.79258e-286
Maco1	7.6406e-43	0.480907	0.346	0.198	1.59994e-38		Gmcl1	8.78846e-291	0.342533	0.575	0.211	1.8403e-286
Aldoa	9.34426e-43	-2.31474	0.06	0.12	1.95669e-38		Hdgfl3	9.31169e-291	0.171662	0.55	0.207	1.94987e-286
Cnot2	9.34943e-43	-0.341265	0.383	0.315	1.95777e-38		Smarca4	9.42997e-291	-0.0408846	0.551	0.238	1.97464e-286
St3gal3	9.41093e-43	0.263419	0.333	0.2	1.97065e-38		Chm	9.63351e-291	-0.0424673	0.57	0.249	2.01726e-286
Raph1	9.58651e-43	-0.225499	0.414	0.323	2.00741e-38		Rnf169	1.09887e-290	0.227213	0.577	0.222	2.30104e-286
Phf3	1.09663e-42	-0.271338	0.356	0.276	2.29634e-38		Wdr37	1.13202e-290	-0.139799	0.556	0.252	2.37046e-286
Cpeb1	1.10914e-42	0.161101	0.369	0.24	2.32254e-38		Ap3b1	1.14381e-290	-0.0791263	0.557	0.242	2.39513e-286
Sgsm1	1.12069e-42	0.318506	0.302	0.174	2.34672e-38		Smarcc1	1.30057e-290	0.090887	0.508	0.188	2.72339e-286
Rasal1	1.13997e-42	-0.170631	0.397	0.294	2.3871e-38		Mapk14	2.02781e-290	-0.0505275	0.552	0.235	4.24624e-286
Sergef	1.18603e-42	0.101826	0.349	0.222	2.48355e-38		Usp46	2.05538e-290	0.132531	0.56	0.22	4.30396e-286
Wdr47	1.2963e-42	-0.00604284	0.314	0.205	2.71446e-38		Ophn1	3.21472e-290	-0.0260294	0.575	0.253	6.73162e-286
Peg3	1.32044e-42	-0.216557	0.373	0.283	2.765e-38		Ddx39b	3.69401e-290	-0.0878364	0.526	0.217	7.73525e-286
Dagla	1.32271e-42	0.179615	0.331	0.202	2.76975e-38		Slc6a17	4.57969e-290	-0.211837	0.534	0.23	9.58988e-286
Sh3d19	1.32354e-42	0.361931	0.355	0.214	2.77149e-38		Me3	5.2928e-290	-0.160908	0.671	0.357	1.10831e-285
Gm2164	1.48978e-42	0.554307	0.537	0.368	3.11961e-38		Gm28375	5.40124e-290	0.938333	0.592	0.181	1.13102e-285
Ptchd4	1.54922e-42	1.31014	0.158	0.055	3.24407e-38		Wasl	7.95032e-290	0.109444	0.564	0.226	1.6648e-285
Tnrc6a	1.69622e-42	-0.0467523	0.415	0.304	3.55189e-38		B230209E15Rik	1.06609e-289	0.130128	0.614	0.261	2.23239e-285
Hsp90aa1	1.70492e-42	-0.81846	0.226	0.203	3.5701e-38		Kdm2a	1.26272e-289	0.125051	0.584	0.241	2.64414e-285
Ano6	1.78469e-42	0.00883717	0.374	0.26	3.73715e-38		Prickle1	1.45462e-289	-0.0164779	0.891	0.57	3.04598e-285
Fam126b	1.81955e-42	-0.314057	0.354	0.271	3.81013e-38		Arnt	1.50947e-289	-0.0316536	0.534	0.218	3.16082e-285
Alcam	1.89879e-42	-0.190805	0.49	0.394	3.97606e-38		Tmem175	1.57108e-289	0.167186	0.561	0.218	3.28985e-285
Map3k3	1.93044e-42	0.170936	0.374	0.238	4.04234e-38		Agfg1	1.95381e-289	0.0234986	0.567	0.235	4.09128e-285
Tanc1	2.17619e-42	-0.183844	0.512	0.412	4.55695e-38		Mical2	2.3136e-289	0.0199656	0.901	0.577	4.84468e-285
Clk1	2.22121e-42	-0.488877	0.36	0.33	4.65121e-38		Dnajc13	2.35257e-289	-0.102686	0.597	0.277	4.92628e-285
Ahcyl1	2.24546e-42	-0.293213	0.329	0.253	4.702e-38		Emsy	2.49904e-289	0.173924	0.602	0.25	5.23299e-285
Epn2	2.6607e-42	-0.279918	0.4	0.313	5.57151e-38		Cntn1	3.02957e-289	-0.0498435	0.934	0.642	6.34391e-285
Dclk2	2.70134e-42	0.0734925	0.431	0.297	5.65661e-38		Prkcg	3.41625e-289	-0.0861301	0.757	0.428	7.15364e-285
Ccny	2.76905e-42	-0.197005	0.433	0.342	5.79838e-38		Igf2bp3	3.92173e-289	0.488924	0.567	0.193	8.21211e-285
Plekhg5	2.86142e-42	-0.0179804	0.411	0.29	5.99181e-38		Gm9801	4.16394e-289	-0.126977	0.518	0.215	8.7193e-285
Mcu	2.88567e-42	-0.156718	0.412	0.314	6.04259e-38		Srsf10	6.11616e-289	0.465645	0.545	0.182	1.28072e-284
5031425E22Rik	2.9557e-42	-0.00153035	0.401	0.282	6.18924e-38		Dcaf5	6.36992e-289	-0.129411	0.554	0.246	1.33386e-284
Gm40841	3.11843e-42	0.42201	0.28	0.153	6.53e-38		Pou2f1	7.26631e-289	-0.081623	0.603	0.281	1.52157e-284
Arhgef7	3.38375e-42	-0.0195363	0.401	0.279	7.08558e-38		Tmem181a	7.54414e-289	-0.386522	0.577	0.287	1.57974e-284
Tspan13	4.42309e-42	-0.315668	0.368	0.297	9.26195e-38		Hsp90ab1	8.69733e-289	-1.02085	0.414	0.221	1.82122e-284
Btbd10	4.47056e-42	-0.124401	0.391	0.284	9.36134e-38		Tfdp2	1.09463e-288	-0.0942267	0.637	0.312	2.29217e-284
Enox1	4.76057e-42	0.0189168	0.844	0.729	9.96863e-38		1700025G04Rik	1.1992e-288	-0.187435	0.573	0.271	2.51112e-284
Ccdc30	4.84908e-42	0.209972	0.374	0.233	1.0154e-37		Exoc6	1.66155e-288	0.00214005	0.572	0.243	3.47929e-284
Hook1	5.02325e-42	-0.0272388	0.387	0.277	1.05187e-37		Osbp2	1.7058e-288	-0.326121	0.606	0.304	3.57195e-284
Mblac2	5.05388e-42	0.24411	0.312	0.187	1.05828e-37		Gm35188	2.0333e-288	1.1386	0.65	0.214	4.25773e-284
Zer1	5.65383e-42	0.0923811	0.322	0.206	1.18391e-37		Trak1	2.43659e-288	-0.205487	0.585	0.272	5.10222e-284
Uggt2	5.97312e-42	-0.0639882	0.402	0.283	1.25077e-37		Dclk2	2.75919e-288	-0.217914	0.611	0.297	5.77774e-284
Esrrg	6.3274e-42	0.14846	0.308	0.195	1.32496e-37		Atxn7	2.85774e-288	-0.0722372	0.559	0.241	5.98411e-284
Ccdc148	6.44934e-42	-0.143305	0.407	0.307	1.35049e-37		Tnks2	3.0771e-288	0.0122919	0.52	0.207	6.44344e-284
Fstl4	6.74466e-42	0.632751	0.382	0.229	1.41233e-37		Mink1	3.37e-288	0.149636	0.531	0.2	7.05678e-284
Zfp804a	6.90736e-42	-0.135225	0.541	0.468	1.4464e-37		Tanc2	4.01411e-288	0.00834326	0.945	0.643	8.40555e-284
Pgbd5	7.4796e-42	-0.109213	0.378	0.271	1.56623e-37		Itga8	4.53494e-288	-0.190329	0.676	0.371	9.49616e-284
Grip1	7.51579e-42	-0.172921	0.676	0.589	1.57381e-37		Golga4	4.67574e-288	-0.0591221	0.542	0.229	9.791e-284
Odf2	8.63603e-42	0.286032	0.388	0.246	1.80838e-37		Irf2	6.5271e-288	-0.126766	0.565	0.257	1.36678e-283
Cacng2	8.65083e-42	0.640683	0.238	0.117	1.81148e-37		Usp37	6.93433e-288	0.505333	0.578	0.206	1.45205e-283
Rit2	8.70402e-42	0.0351449	0.503	0.383	1.82262e-37		Hdac8	7.11121e-288	0.0424282	0.556	0.237	1.48909e-283
Coro2b	8.93466e-42	0.118333	0.364	0.235	1.87092e-37		Ralgapb	7.73142e-288	-0.133412	0.535	0.225	1.61896e-283
Frmpd4	1.00361e-41	0.205435	0.895	0.775	2.10156e-37		Trpc4	8.13882e-288	-0.319928	0.761	0.48	1.70427e-283
Stx5a	1.02913e-41	0.503588	0.288	0.157	2.15499e-37		Nexmif	1.18774e-287	-0.099838	0.577	0.268	2.48712e-283
Nup93	1.14153e-41	-0.345466	0.354	0.283	2.39037e-37		Map1b	2.23977e-287	-0.0807335	0.904	0.603	4.69008e-283
Gnb1	1.20845e-41	-0.00847715	0.377	0.26	2.53049e-37		Strn4	2.58226e-287	-0.0442079	0.508	0.198	5.40725e-283
Lrp1	1.33327e-41	-0.250422	0.332	0.244	2.79187e-37		Ncor2	3.18985e-287	-0.332888	0.537	0.254	6.67955e-283
Tnks	1.59182e-41	0.0464604	0.379	0.258	3.33326e-37		Sec14l1	3.65037e-287	0.0569303	0.535	0.209	7.64388e-283
Arsb	1.62127e-41	0.0380188	0.373	0.256	3.39494e-37		Matr3	4.63652e-287	0.194282	0.505	0.176	9.70887e-283
Ipo11	1.65003e-41	-0.274945	0.359	0.275	3.45516e-37		Zer1	4.67532e-287	-0.387303	0.478	0.206	9.79012e-283
Map7d2	1.65887e-41	-0.133365	0.379	0.272	3.47368e-37		Picalm	5.103e-287	-0.0730424	0.502	0.209	1.06857e-282
Fnip1	1.68457e-41	0.10048	0.386	0.261	3.5275e-37		Hectd1	5.46357e-287	-0.111732	0.532	0.229	1.14407e-282
Ttc17	1.83174e-41	0.198388	0.356	0.225	3.83567e-37		Chpt1	5.65519e-287	0.0526716	0.569	0.238	1.1842e-282
Tmeff2	1.84831e-41	-0.138186	0.603	0.505	3.87035e-37		Ttll5	6.15257e-287	-0.077961	0.572	0.252	1.28835e-282
Pdzd4	1.915e-41	0.162074	0.354	0.224	4.01001e-37		Scamp1	8.58907e-287	-0.0208129	0.472	0.173	1.79855e-282
Trappc9	2.47134e-41	-0.143009	0.399	0.299	5.17499e-37		Evi5	1.07246e-286	-0.0089132	0.579	0.248	2.24573e-282
Nmt2	2.56745e-41	-0.129248	0.374	0.268	5.37624e-37		Btbd9	1.53941e-286	-0.0883646	0.925	0.632	3.22353e-282
5330434G04Rik	2.61011e-41	0.0107846	0.479	0.355	5.46557e-37		Gm10785	1.58738e-286	0.901144	0.578	0.171	3.32397e-282
Mir9-3hg	2.80116e-41	0.217008	0.35	0.218	5.86563e-37		Napb	1.60531e-286	-0.116222	0.538	0.234	3.36152e-282
Gripap1	2.86271e-41	0.306902	0.323	0.194	5.99451e-37		Xpo7	1.68256e-286	-0.0183617	0.568	0.243	3.52328e-282
Brd4	3.19011e-41	0.0130107	0.397	0.277	6.68009e-37		Itm2b	1.71616e-286	-0.17965	0.438	0.163	3.59363e-282
Slc17a7	3.21406e-41	-0.00890467	0.396	0.28	6.73024e-37		Dtnbos	1.81676e-286	1.03607	0.525	0.137	3.80429e-282
Fyn	3.69847e-41	-0.188863	0.445	0.346	7.74459e-37		Gm26724	1.87628e-286	0.385597	0.51	0.161	3.92893e-282
Cadm2	4.27412e-41	0.294391	0.97	0.91	8.95002e-37		Exoc6b	1.98865e-286	-0.0275972	0.925	0.624	4.16423e-282
4732471J01Rik	4.71027e-41	0.263718	0.378	0.243	9.86331e-37		Taf1b	2.10766e-286	0.100845	0.553	0.219	4.41344e-282
Rapgef1	4.97276e-41	0.5184	0.327	0.186	1.0413e-36		Atp2b3	2.13031e-286	-0.169171	0.56	0.251	4.46087e-282
Farp1	5.10526e-41	0.331533	0.402	0.258	1.06904e-36		Larp4b	3.7302e-286	0.0455378	0.576	0.241	7.81104e-282
Nbea	5.70074e-41	-0.113348	0.956	0.89	1.19373e-36		D5Ertd579e	4.46201e-286	-0.125524	0.545	0.241	9.34346e-282
N4bp2l1	5.73541e-41	0.641968	0.29	0.155	1.20099e-36		Tspan13	5.17056e-286	-0.216248	0.595	0.297	1.08272e-281
Dgkh	5.83576e-41	-0.0782152	0.373	0.265	1.22201e-36		E530011L22Rik	5.5462e-286	0.736526	0.573	0.179	1.16137e-281
Psmd14	6.18206e-41	-0.135338	0.397	0.296	1.29452e-36		Kdm6a	5.58206e-286	-0.0584762	0.523	0.22	1.16888e-281
Cep350	6.5591e-41	0.0848899	0.34	0.22	1.37347e-36		Hspa4	6.69645e-286	-0.135229	0.507	0.206	1.40224e-281
Cul5	6.78444e-41	0.351244	0.343	0.206	1.42066e-36		Luzp1	6.96914e-286	0.0372728	0.601	0.258	1.45934e-281
Chd8	7.59762e-41	0.128116	0.354	0.228	1.59094e-36		Arhgap26	8.65e-286	-0.0739535	0.801	0.472	1.81131e-281
Ubr2	8.26733e-41	0.312177	0.369	0.23	1.73118e-36		Zdhhc14	1.19264e-285	-0.0111516	0.812	0.477	2.49739e-281
Slc23a2	1.00909e-40	0.0912623	0.361	0.235	2.11304e-36		Ocrl	1.39264e-285	-0.119593	0.554	0.239	2.91619e-281
Mtmr3	1.0384e-40	0.0210078	0.418	0.301	2.17441e-36		Son	2.11339e-285	0.177094	0.903	0.565	4.42544e-281
Mbnl1	1.07052e-40	-0.199434	0.375	0.286	2.24168e-36		Apex2	2.19351e-285	-0.106823	0.561	0.246	4.59321e-281
Usp15	1.13759e-40	-0.120438	0.424	0.318	2.38212e-36		Adgrb2	2.28162e-285	-0.41102	0.568	0.287	4.77772e-281
Ap3b2	1.14345e-40	0.122604	0.308	0.189	2.39439e-36		Anapc5	2.30671e-285	-0.0873937	0.549	0.234	4.83025e-281
Gm20642	1.17296e-40	-0.372626	0.458	0.425	2.45618e-36		Zfp704	2.3973e-285	-0.157336	0.564	0.256	5.01994e-281
Tbl1xr1	1.21437e-40	-0.667272	0.3	0.283	2.5429e-36		Sos1	2.65703e-285	-0.0934966	0.558	0.247	5.56382e-281
Kalrn	1.27185e-40	0.222608	0.972	0.913	2.66325e-36		Mysm1	3.42861e-285	0.077695	0.569	0.235	7.1795e-281
Fam193b	1.27268e-40	0.0494489	0.345	0.231	2.665e-36		Fbxo34	4.32625e-285	0.0329072	0.611	0.278	9.05917e-281
Ttc8	1.51102e-40	0.130592	0.389	0.256	3.16408e-36		Trim2	4.42655e-285	-0.179082	0.887	0.603	9.2692e-281
Golgb1	1.53686e-40	-0.072932	0.423	0.316	3.21819e-36		Cdc73	4.66194e-285	-0.149376	0.522	0.225	9.7621e-281
Rnf112	1.60164e-40	-0.172314	0.443	0.349	3.35384e-36		Akap8	5.07296e-285	0.11306	0.513	0.193	1.06228e-280
Pdzrn3	1.80605e-40	1.04839	0.193	0.082	3.78186e-36		Uhrf2	5.48362e-285	0.0238886	0.526	0.209	1.14827e-280
Satb2	1.8588e-40	0.03777	0.354	0.238	3.89232e-36		D430041D05Rik	5.7373e-285	-0.0120931	0.75	0.405	1.20139e-280
Gas7	1.97391e-40	0.10034	0.442	0.307	4.13337e-36		Dhx15	6.04779e-285	0.115603	0.475	0.167	1.26641e-280
Dlg4	2.07413e-40	-0.212974	0.353	0.256	4.34324e-36		Megf9	6.80573e-285	-0.272583	0.625	0.323	1.42512e-280
Ip6k1	2.36657e-40	0.128115	0.403	0.274	4.9556e-36		Nemf	7.56623e-285	0.223383	0.518	0.185	1.58437e-280
Cnot1	2.53201e-40	-0.00479379	0.356	0.247	5.30203e-36		Abhd12	7.63996e-285	0.0110367	0.5	0.195	1.59981e-280
Cluap1	2.62544e-40	0.588064	0.302	0.164	5.49766e-36		Btaf1	9.11589e-285	0.0342648	0.587	0.256	1.90887e-280
Gon4l	2.90433e-40	0.376838	0.316	0.186	6.08166e-36		Atf7	1.09038e-284	0.398463	0.56	0.203	2.28325e-280
Atp2b1	2.95741e-40	-0.0752821	0.872	0.784	6.19281e-36		Dmtn	1.15215e-284	-0.229622	0.516	0.221	2.4126e-280
Tcerg1	3.24772e-40	0.159521	0.334	0.21	6.80072e-36		Arhgap5	1.16477e-284	-0.194108	0.5	0.22	2.43902e-280
Ppig	3.34906e-40	0.426298	0.314	0.18	7.01293e-36		Tmem63b	1.2491e-284	-0.125202	0.498	0.2	2.61561e-280
Cstf3	3.37037e-40	-0.0447984	0.413	0.301	7.05755e-36		Cul5	1.26148e-284	0.240642	0.547	0.206	2.64155e-280
B230209E15Rik	3.42797e-40	-0.216691	0.352	0.261	7.17816e-36		Specc1	1.58258e-284	0.254313	0.764	0.388	3.31392e-280
Gm49678	3.73378e-40	0.110815	0.609	0.469	7.81853e-36		Dock9	1.94726e-284	-0.149127	0.896	0.615	4.07757e-280
Mast2	3.91369e-40	0.153097	0.423	0.292	8.19527e-36		Fam131a	1.9853e-284	-0.0604568	0.562	0.237	4.15722e-280
Armc9	4.0128e-40	0.271546	0.396	0.255	8.40281e-36		Arsb	2.90301e-284	-0.0887699	0.568	0.256	6.07891e-280
Rpl23	4.33556e-40	-6.09405	0.002	0.046	9.07865e-36		Hira	3.38431e-284	0.0460035	0.582	0.246	7.08674e-280
Mapk8ip3	4.92682e-40	-0.128551	0.32	0.226	1.03168e-35		Specc1l	3.40174e-284	0.0904196	0.526	0.205	7.12324e-280
4933406I18Rik	5.03026e-40	0.146923	0.372	0.245	1.05334e-35		Banp	3.90569e-284	-0.0847124	0.534	0.225	8.17851e-280
Dtd1	5.18337e-40	-0.165092	0.39	0.296	1.0854e-35		Wwp1	4.45004e-284	0.501406	0.55	0.184	9.31838e-280
Ablim1	6.21517e-40	0.323541	0.402	0.259	1.30146e-35		Chd8	4.47852e-284	-0.0868618	0.541	0.228	9.37803e-280
Srsf7	6.58418e-40	0.221467	0.388	0.252	1.37873e-35		Fam120c	4.94538e-284	-0.00905766	0.546	0.228	1.03556e-279
Pkia	6.64441e-40	-0.196258	0.313	0.225	1.39134e-35		Akap9	5.11755e-284	-0.00635796	0.539	0.218	1.07161e-279
Fam135a	6.76803e-40	0.307543	0.356	0.22	1.41723e-35		Prkar1a	5.78925e-284	-0.516065	0.481	0.226	1.21227e-279
Slc1a1	6.80874e-40	-0.189477	0.394	0.303	1.42575e-35		Ccdc85a	7.88899e-284	-0.128625	0.639	0.328	1.65196e-279
Rundc3b	7.56396e-40	-0.299841	0.304	0.226	1.58389e-35		Syn2	1.04776e-283	-0.00565565	0.91	0.6	2.19401e-279
Ttll5	8.05609e-40	0.0445472	0.373	0.252	1.68695e-35		Ythdc1	1.13021e-283	0.146289	0.539	0.216	2.36666e-279
Nvl	8.51098e-40	0.209504	0.4	0.265	1.7822e-35		Senp5	1.38579e-283	-0.038333	0.535	0.222	2.90185e-279
Cpne6	8.62821e-40	-0.115335	0.452	0.355	1.80675e-35		Gm44151	2.11086e-283	0.837929	0.846	0.419	4.42013e-279
Ankib1	9.60749e-40	-0.257223	0.343	0.261	2.01181e-35		Kpna4	2.29821e-283	0.0662017	0.55	0.224	4.81245e-279
Tusc3	9.86212e-40	-0.314755	0.372	0.295	2.06513e-35		Stim2	2.36345e-283	-0.249424	0.622	0.33	4.94906e-279
Plcb1	9.88162e-40	0.162206	0.948	0.85	2.06921e-35		Camk1d	2.48176e-283	-0.800907	0.91	0.761	5.19681e-279
Ddhd2	9.97096e-40	0.161637	0.391	0.263	2.08792e-35		Nek1	3.49707e-283	-0.0824991	0.561	0.248	7.32287e-279
Zfp292	1.01453e-39	-0.346608	0.356	0.284	2.12442e-35		Speg	3.55201e-283	-0.112236	0.461	0.17	7.43792e-279
Abhd18	1.07578e-39	0.0687485	0.373	0.251	2.25269e-35		Supt20	3.70613e-283	0.278947	0.532	0.189	7.76065e-279
Fgd4	1.28266e-39	-0.303562	0.337	0.266	2.6859e-35		Gls	3.7736e-283	-0.0506688	0.949	0.673	7.90193e-279
Zc3h13	1.28423e-39	0.0218594	0.39	0.276	2.68917e-35		Prkar1b	3.83016e-283	-0.162145	0.545	0.238	8.02036e-279
Gpcpd1	1.33082e-39	0.156077	0.375	0.25	2.78673e-35		Rundc3b	4.73085e-283	-0.18987	0.523	0.226	9.9064e-279
C78859	1.34183e-39	-0.0535654	0.326	0.222	2.80978e-35		Cdip1	4.7945e-283	0.19238	0.527	0.194	1.00397e-278
Chgb	1.6395e-39	0.106673	0.248	0.145	3.43312e-35		Adnp	4.87752e-283	-0.2032	0.523	0.228	1.02135e-278
Pbrm1	1.7393e-39	0.0551017	0.367	0.25	3.64209e-35		Trip11	4.93177e-283	-0.00510281	0.556	0.24	1.03271e-278
Robo1	1.901e-39	-0.0584303	0.708	0.596	3.98069e-35		Dpm1	5.09881e-283	0.212207	0.533	0.195	1.06769e-278
Numb	1.90446e-39	0.239879	0.355	0.223	3.98793e-35		Asxl1	6.09409e-283	0.147818	0.549	0.219	1.2761e-278
Helz	2.07059e-39	-0.120353	0.36	0.258	4.33581e-35		Brip1os	7.85615e-283	0.954177	0.566	0.164	1.64508e-278
Syt1	2.0788e-39	0.208956	0.986	0.961	4.353e-35		Psmd1	8.37482e-283	0.29071	0.537	0.192	1.75369e-278
Leng8	2.09181e-39	0.107569	0.31	0.199	4.38025e-35		Thoc1	1.01889e-282	0.0620821	0.513	0.196	2.13356e-278
Zcchc14	2.21762e-39	0.401932	0.324	0.19	4.6437e-35		Trrap	1.04697e-282	-0.223114	0.539	0.247	2.19236e-278
Inpp4a	2.42711e-39	-0.0291534	0.359	0.25	5.08237e-35		Cfap36	1.09382e-282	-0.149013	0.514	0.214	2.29045e-278
Cpsf6	2.55263e-39	-0.344047	0.394	0.334	5.3452e-35		Gm10419	1.13477e-282	-0.0910944	0.487	0.192	2.37622e-278
Rpl19	2.64021e-39	-2.51095	0.044	0.094	5.52859e-35		Chchd6	1.33016e-282	-0.103819	0.549	0.235	2.78535e-278
Atp6v1h	2.88558e-39	-0.175904	0.377	0.283	6.04241e-35		Mgat5	1.35399e-282	-0.0589455	0.579	0.258	2.83526e-278
Ppp1cb	2.91899e-39	0.102761	0.316	0.201	6.11236e-35		Hecw1	1.85804e-282	-0.0963902	0.721	0.389	3.89075e-278
Kansl1l	3.29159e-39	-0.0295795	0.401	0.299	6.89259e-35		Prnp	2.53127e-282	-1.06599	0.382	0.202	5.30048e-278
Slc2a3	3.42519e-39	-0.193904	0.286	0.196	7.17234e-35		Pibf1	2.64099e-282	-0.0806743	0.554	0.242	5.53024e-278
Hnrnpdl	3.59819e-39	0.0287562	0.407	0.295	7.53461e-35		Add1	3.82004e-282	-0.032213	0.535	0.231	7.99917e-278
Add1	3.64724e-39	0.212485	0.358	0.231	7.63732e-35		Phc3	3.89481e-282	0.0269151	0.559	0.237	8.15573e-278
Akap9	3.70007e-39	0.026959	0.332	0.218	7.74794e-35		Arhgef7	5.57884e-282	-0.215936	0.582	0.279	1.16821e-277
Ak5	3.76569e-39	0.275303	0.637	0.484	7.88535e-35		Ep300	6.84057e-282	-0.150957	0.542	0.242	1.43242e-277
Arnt	3.86686e-39	0.0247785	0.329	0.218	8.09721e-35		Slco3a1	7.777e-282	0.0991206	0.656	0.307	1.6285e-277
Spock2	3.8973e-39	0.11862	0.33	0.212	8.16095e-35		Aff3	8.06136e-282	-0.111333	0.892	0.597	1.68805e-277
Acbd6	3.96545e-39	0.134705	0.376	0.251	8.30365e-35		Metap2	8.17066e-282	-0.0484247	0.529	0.217	1.71094e-277
Cnksr2	4.04669e-39	-0.150932	0.907	0.844	8.47377e-35		Asxl2	8.32617e-282	0.104168	0.574	0.245	1.7435e-277
Ptpn3	4.19912e-39	0.396556	0.356	0.217	8.79296e-35		Rabl6	8.40635e-282	0.361014	0.55	0.197	1.76029e-277
Rab30	4.42183e-39	0.277229	0.319	0.195	9.25931e-35		Ctif	8.93237e-282	-0.14376	0.608	0.291	1.87044e-277
Rnf169	4.46138e-39	0.365135	0.36	0.222	9.34213e-35		Pdcd4	1.00436e-281	0.1176	0.563	0.232	2.10313e-277
Ogdh	4.56796e-39	0.201038	0.322	0.201	9.56531e-35		Fermt2	1.02547e-281	0.125594	0.532	0.204	2.14734e-277
Zfp704	4.76345e-39	0.149477	0.384	0.256	9.97466e-35		Ube2g1	1.27114e-281	0.0758739	0.526	0.209	2.66176e-277
Acp1	5.03592e-39	-0.420376	0.357	0.324	1.05452e-34		Lmbrd1	1.36235e-281	-0.212334	0.499	0.212	2.85275e-277
Mdga2	5.21008e-39	-0.071304	0.967	0.901	1.09099e-34		Gpr158	1.38172e-281	-0.0552173	0.882	0.573	2.89333e-277
Chchd6	5.4014e-39	0.055964	0.355	0.235	1.13105e-34		Dido1	1.44635e-281	0.000428933	0.489	0.183	3.02866e-277
Tet3	5.93712e-39	0.333732	0.374	0.238	1.24323e-34		Atp11b	2.23978e-281	0.292349	0.548	0.203	4.69011e-277
Plekhm3	6.75272e-39	0.0871222	0.341	0.226	1.41402e-34		Wscd2	2.33028e-281	-0.0616563	0.597	0.28	4.8796e-277
Ints10	6.8461e-39	-0.0190144	0.379	0.267	1.43357e-34		Mat2a	2.49135e-281	0.351328	0.49	0.163	5.21689e-277
Parp8	7.38613e-39	-0.28152	0.426	0.36	1.54666e-34		Csde1	2.75633e-281	-0.273845	0.485	0.209	5.77175e-277
Jph1	7.39455e-39	-0.213327	0.371	0.283	1.54842e-34		Setx	3.20939e-281	0.0943281	0.532	0.201	6.72047e-277
Lrrc49	7.67576e-39	0.233998	0.339	0.21	1.6073e-34		Nbeal1	3.33583e-281	0.184105	0.578	0.235	6.98522e-277
Ubxn4	7.73493e-39	0.291904	0.344	0.21	1.61969e-34		Rnf111	4.01669e-281	0.176667	0.524	0.196	8.41096e-277
Cntn4	8.22108e-39	-0.131709	0.598	0.508	1.72149e-34		Raf1	5.26328e-281	0.18535	0.517	0.191	1.10213e-276
Akap13	8.22167e-39	-0.241626	0.378	0.292	1.72162e-34		Cbl	5.49986e-281	0.0240531	0.541	0.226	1.15167e-276
Grik5	9.11428e-39	0.174889	0.409	0.278	1.90853e-34		Zbtb38	6.80427e-281	-0.151007	0.519	0.218	1.42481e-276
Crtc3	9.21936e-39	0.320214	0.338	0.204	1.93053e-34		Gpm6a	9.30518e-281	-0.165242	0.939	0.684	1.94851e-276
Adcy8	1.11601e-38	0.260332	0.437	0.296	2.33693e-34		Zzz3	1.07584e-280	0.0400522	0.511	0.202	2.25281e-276
Appl1	1.24511e-38	0.286974	0.343	0.213	2.60727e-34		Gm4258	1.22797e-280	0.0409264	0.63	0.294	2.57136e-276
Prkar1b	1.4171e-38	0.144044	0.363	0.238	2.9674e-34		Phf12	1.81881e-280	0.14248	0.494	0.176	3.80858e-276
Med13	1.53264e-38	0.00689282	0.381	0.269	3.20934e-34		Nbas	2.12197e-280	-0.151538	0.569	0.268	4.4434e-276
Pkd1	1.53742e-38	-0.0798659	0.374	0.275	3.21935e-34		Acsl6	2.12619e-280	-0.206726	0.45	0.177	4.45225e-276
Clstn1	1.72044e-38	-0.173841	0.357	0.263	3.6026e-34		Gm15594	2.82475e-280	0.551084	0.614	0.226	5.91503e-276
Dmtn	1.77188e-38	-0.165831	0.315	0.221	3.71031e-34		Numb	2.88206e-280	0.16894	0.56	0.223	6.03503e-276
Arf3	1.89068e-38	0.110199	0.326	0.209	3.95908e-34		Wsb1	3.55492e-280	-0.0560867	0.54	0.234	7.44401e-276
Ppfia1	1.89365e-38	0.39912	0.31	0.18	3.9653e-34		Ctdspl	3.6584e-280	-0.120171	0.52	0.22	7.66069e-276
Banp	1.95509e-38	0.27429	0.355	0.225	4.09395e-34		Zfp652	3.80372e-280	0.23513	0.552	0.213	7.96498e-276
Arhgap35	2.08087e-38	0.0907524	0.346	0.229	4.35735e-34		Crim1	3.80667e-280	-0.0268865	0.667	0.337	7.97116e-276
Lrch1	2.22162e-38	0.0840908	0.365	0.248	4.65208e-34		Nufip2	4.73502e-280	-0.000855898	0.532	0.217	9.91513e-276
Gabbr1	2.29784e-38	0.0421923	0.331	0.217	4.81168e-34		Dtx3	5.43728e-280	-0.0133237	0.475	0.175	1.13857e-275
Ssbp3	2.31227e-38	0.0334078	0.338	0.227	4.84189e-34		Srgap3	6.0071e-280	-0.144099	0.911	0.635	1.25789e-275
2610037D02Rik	2.36501e-38	0.472204	0.296	0.166	4.95234e-34		Galnt13	9.67528e-280	-0.177172	0.699	0.383	2.026e-275
Actr2	2.48392e-38	-0.175226	0.356	0.268	5.20134e-34		Gabra2	1.09912e-279	-0.104525	0.892	0.604	2.30156e-275
Gdpd1	2.51295e-38	0.248808	0.264	0.147	5.26213e-34		5330434G04Rik	1.28499e-279	0.176677	0.722	0.355	2.69077e-275
Usp48	2.71661e-38	0.174371	0.389	0.258	5.68857e-34		Slc23a2	1.33623e-279	-0.0840749	0.551	0.235	2.79806e-275
Gm28376	2.73573e-38	-0.531947	0.358	0.359	5.72862e-34		Mapk8	1.79509e-279	0.10963	0.533	0.206	3.75892e-275
Macrod2	2.9569e-38	-0.149453	0.946	0.886	6.19174e-34		Ptk2b	2.00472e-279	-0.122805	0.743	0.43	4.19788e-275
Rab40c	2.98176e-38	0.415711	0.294	0.167	6.2438e-34		Gm49003	2.27963e-279	1.23329	0.593	0.173	4.77355e-275
Unc5c	3.05192e-38	-0.0948425	0.699	0.592	6.39073e-34		Pde4a	2.41787e-279	-0.100082	0.607	0.284	5.06302e-275
Dgkd	3.39981e-38	0.0650704	0.359	0.243	7.1192e-34		Scn3a	3.3136e-279	-0.0892018	0.559	0.247	6.93868e-275
Scg5	3.44012e-38	-0.27792	0.323	0.243	7.20361e-34		Kctd1	3.45444e-279	-0.281452	0.611	0.323	7.23359e-275
Kdm2a	3.50193e-38	0.168391	0.368	0.241	7.33303e-34		Traf3	3.85168e-279	-0.0759784	0.6	0.286	8.06541e-275
Kifap3	4.16704e-38	-0.0983696	0.387	0.284	8.72579e-34		Cd47	5.37154e-279	-0.212456	0.484	0.199	1.1248e-274
Pias2	4.20926e-38	-0.268769	0.41	0.334	8.8142e-34		March7	8.27063e-279	0.0284653	0.548	0.229	1.73187e-274
Ncam2	4.29697e-38	-0.264106	0.588	0.507	8.99786e-34		Akt3	1.70588e-278	-0.0452246	0.963	0.693	3.57212e-274
Lpgat1	5.14026e-38	0.0488072	0.337	0.227	1.07637e-33		Bcl9	2.24361e-278	0.109138	0.538	0.218	4.69812e-274
Rph3a	5.16009e-38	1.25342	0.13	0.044	1.08052e-33		Ola1	2.47546e-278	-0.0177378	0.524	0.212	5.18362e-274
Myo9b	5.64251e-38	0.364993	0.321	0.193	1.18154e-33		Nrgn	2.75424e-278	-0.649518	0.428	0.205	5.76738e-274
Cdc42	6.15238e-38	0.083761	0.36	0.244	1.28831e-33		Dleu2	3.00521e-278	0.327822	0.597	0.241	6.29292e-274
Wipf3	6.27787e-38	0.0271444	0.467	0.352	1.31459e-33		Psap	3.31393e-278	-0.314568	0.4	0.154	6.93937e-274
Aftph	6.53493e-38	0.163883	0.347	0.226	1.36841e-33		Snca	3.36547e-278	-0.246147	0.69	0.398	7.0473e-274
Ptpre	6.77189e-38	-0.170748	0.323	0.233	1.41803e-33		Elovl6	3.73134e-278	0.00312782	0.543	0.229	7.81342e-274
Gria4	7.33671e-38	0.402196	0.576	0.419	1.53631e-33		Tafa5	3.77986e-278	-0.213559	0.687	0.385	7.91504e-274
Phf20	7.35756e-38	0.133132	0.345	0.225	1.54067e-33		Klhl7	4.33092e-278	0.090581	0.539	0.214	9.06894e-274
Eif4g1	7.37614e-38	0.323754	0.333	0.203	1.54456e-33		Gm28379	5.66701e-278	0.895001	0.544	0.155	1.18667e-273
Nap1l1	7.88945e-38	-0.0813368	0.333	0.231	1.65205e-33		Parp8	1.24196e-277	-0.181014	0.663	0.36	2.60066e-273
Nsd2	7.96103e-38	-0.135376	0.395	0.297	1.66704e-33		Ppip5k1	1.28866e-277	0.00323976	0.541	0.221	2.69845e-273
Ocrl	8.93814e-38	-0.0117614	0.349	0.239	1.87165e-33		Kdm5a	1.47034e-277	0.126661	0.535	0.208	3.07889e-273
Gm28905	9.42049e-38	0.94962	0.204	0.092	1.97265e-33		Pclo	1.61278e-277	-0.056646	0.945	0.657	3.37716e-273
Memo1	9.70471e-38	-0.27117	0.34	0.264	2.03217e-33		Elp4	1.74084e-277	-0.120668	0.529	0.23	3.64533e-273
Hmgcll1	9.80554e-38	0.0289572	0.356	0.245	2.05328e-33		Susd6	2.36193e-277	0.163986	0.686	0.331	4.94589e-273
Senp2	1.0402e-37	0.328147	0.287	0.167	2.17818e-33		Eno2	2.99728e-277	-0.280167	0.459	0.189	6.2763e-273
Med27	1.04731e-37	0.321766	0.303	0.18	2.19307e-33		Hnrnpa3	3.23742e-277	0.424987	0.445	0.132	6.77915e-273
Lyst	1.17916e-37	-0.0821641	0.372	0.269	2.46916e-33		Tcerg1	4.0708e-277	-0.0125856	0.522	0.21	8.52426e-273
Magi3	1.19936e-37	-0.268025	0.371	0.297	2.51145e-33		Ube2d2a	4.73524e-277	0.0327189	0.524	0.206	9.91559e-273
Rictor	1.20786e-37	-0.300086	0.354	0.285	2.52926e-33		Cwc27	5.0257e-277	0.0539845	0.551	0.226	1.05238e-272
Lnpep	1.28378e-37	-0.0744853	0.362	0.259	2.68823e-33		Slc2a3	5.52719e-277	-0.239896	0.482	0.196	1.15739e-272
Rmnd5a	1.37151e-37	0.0875709	0.292	0.185	2.87195e-33		Cpne6	6.44986e-277	-0.121001	0.67	0.355	1.3506e-272
Tmod2	1.46495e-37	-0.0427942	0.378	0.273	3.0676e-33		Zc3h7a	6.61917e-277	0.0893702	0.544	0.223	1.38605e-272
Gm20754	1.50276e-37	-0.255944	0.726	0.682	3.14677e-33		Ccnh	6.74242e-277	0.230905	0.509	0.181	1.41186e-272
Tspan7	1.51348e-37	-0.380236	0.325	0.264	3.16923e-33		Matk	7.01864e-277	-0.0489842	0.495	0.203	1.4697e-272
Gabra4	1.55382e-37	-0.282995	0.338	0.264	3.2537e-33		Rps6kc1	7.75978e-277	-0.170253	0.491	0.201	1.6249e-272
Plec	1.7666e-37	-0.270486	0.276	0.198	3.69927e-33		Trpc5	9.23989e-277	-0.0642765	0.695	0.365	1.93483e-272
Ppp1r13b	1.80183e-37	0.267626	0.353	0.224	3.77303e-33		Cacng8	1.11454e-276	0.0797433	0.658	0.312	2.33385e-272
Ptprk	1.90242e-37	-0.222881	0.452	0.376	3.98367e-33		Farsb	1.26209e-276	-0.0647256	0.514	0.204	2.64281e-272
Vmp1	2.03315e-37	-0.0469262	0.31	0.21	4.25742e-33		Taok3	1.35773e-276	0.0212269	0.535	0.216	2.84308e-272
Atad2b	2.25455e-37	-0.0173818	0.361	0.253	4.72102e-33		Plppr5	1.3867e-276	-0.148088	0.573	0.276	2.90376e-272
Pde4a	2.34444e-37	0.149285	0.416	0.284	4.90927e-33		Lpin2	1.55763e-276	-0.106767	0.557	0.251	3.26167e-272
Tnks2	2.3878e-37	0.276182	0.333	0.207	5.00006e-33		Otud4	2.09804e-276	0.0728643	0.507	0.195	4.3933e-272
Pkig	2.46367e-37	0.583921	0.252	0.13	5.15892e-33		Phtf1	2.73166e-276	0.276611	0.543	0.199	5.72009e-272
Mdn1	2.46599e-37	-0.267133	0.365	0.286	5.16378e-33		Csmd2	2.85549e-276	-0.0368916	0.846	0.519	5.9794e-272
Tsc1	2.53028e-37	0.291519	0.318	0.191	5.2984e-33		Phf20	3.09964e-276	-0.0259523	0.532	0.225	6.49064e-272
Purg	2.53403e-37	-0.171645	0.352	0.262	5.30625e-33		Otulin	4.78881e-276	0.889418	0.606	0.204	1.00278e-271
Asxl2	2.57453e-37	-0.00691143	0.351	0.245	5.39106e-33		Scamp5	7.58539e-276	0.0435057	0.447	0.154	1.58838e-271
Sik2	2.58709e-37	0.26995	0.338	0.214	5.41738e-33		Traf3ip2	9.04493e-276	0.691904	0.521	0.154	1.89401e-271
Ksr1	3.03674e-37	0.00263817	0.477	0.359	6.35893e-33		Tnrc18	9.57133e-276	-0.110688	0.496	0.205	2.00424e-271
Rab2a	3.18271e-37	-0.128936	0.362	0.265	6.66459e-33		Raver2	9.70171e-276	-0.0853434	0.703	0.385	2.03154e-271
Atp2b3	3.2489e-37	-0.0234039	0.362	0.251	6.80319e-33		Kdm7a	1.40906e-275	-0.176308	0.545	0.253	2.95057e-271
Fbxo42	3.58438e-37	0.466783	0.298	0.168	7.50569e-33		Mir9-3hg	1.59005e-275	0.140996	0.549	0.218	3.32957e-271
Smchd1	4.1417e-37	0.3935	0.313	0.185	8.67272e-33		Ggt7	1.89644e-275	-0.0493072	0.5	0.199	3.97114e-271
Cdk12	4.32487e-37	0.356386	0.393	0.253	9.05628e-33		Tsc1	2.21351e-275	0.119006	0.517	0.191	4.63509e-271
Fam120a	4.68583e-37	-0.26477	0.341	0.262	9.81214e-33		Itfg1	2.37811e-275	0.0403186	0.529	0.213	4.97976e-271
Smurf2	5.17779e-37	0.258224	0.321	0.198	1.08423e-32		Rnf112	2.54352e-275	-0.516989	0.596	0.349	5.32613e-271
Cep70	5.34895e-37	0.222531	0.391	0.26	1.12007e-32		Mnat1	2.69404e-275	0.009186	0.573	0.258	5.64133e-271
Rab6a	5.74413e-37	-0.229469	0.344	0.259	1.20282e-32		Sec62	2.98659e-275	0.0562501	0.476	0.168	6.25391e-271
Tial1	6.06809e-37	-0.134223	0.399	0.301	1.27066e-32		Bbof1	3.64443e-275	0.314451	0.541	0.197	7.63144e-271
Gucy1b1	6.21931e-37	0.198862	0.259	0.155	1.30232e-32		Lonp2	3.73047e-275	0.283621	0.6	0.243	7.81161e-271
Tbcd	6.67219e-37	0.253461	0.319	0.193	1.39716e-32		Lrch1	3.75244e-275	-0.0332336	0.557	0.248	7.8576e-271
Copg2	6.81804e-37	0.181303	0.356	0.232	1.4277e-32		Atp6v1a	4.48683e-275	-0.192372	0.473	0.195	9.39542e-271
Acot7	6.878e-37	0.523624	0.294	0.164	1.44025e-32		Slain1	5.84491e-275	-0.057444	0.476	0.188	1.22392e-270
Ephb1	6.88383e-37	0.827307	0.25	0.127	1.44147e-32		Cdc40	7.75583e-275	0.0757503	0.616	0.279	1.62407e-270
Asap2	7.7517e-37	0.0440531	0.431	0.311	1.62321e-32		Uchl1	7.82838e-275	-0.610826	0.391	0.173	1.63926e-270
Usp24	8.5064e-37	-0.231049	0.359	0.279	1.78124e-32		Med27	7.89655e-275	-0.0862421	0.467	0.18	1.65354e-270
Glg1	8.52682e-37	0.04972	0.356	0.243	1.78552e-32		Nol4l	8.28893e-275	0.0104525	0.541	0.224	1.7357e-270
Add3	8.62793e-37	-0.315733	0.317	0.253	1.80669e-32		E130102H24Rik	9.25595e-275	-0.0826198	0.492	0.189	1.93819e-270
Sec14l1	8.90537e-37	0.149668	0.323	0.209	1.86479e-32		Usp14	1.04517e-274	0.122186	0.491	0.175	2.18859e-270
Spock1	9.33634e-37	0.212366	0.424	0.294	1.95503e-32		Wdr26	1.6555e-274	-0.156242	0.513	0.22	3.46661e-270
Zc3h12b	9.70502e-37	0.0654074	0.386	0.271	2.03223e-32		Sipa1l3	1.81238e-274	-0.15704	0.683	0.37	3.79512e-270
Adam11	9.90573e-37	-0.450478	0.251	0.197	2.07426e-32		Pip5k1b	1.992e-274	-0.15377	0.702	0.398	4.17125e-270
Cadps2	1.01799e-36	-0.304718	0.519	0.477	2.13168e-32		Cnot6l	2.40562e-274	-0.0820031	0.523	0.226	5.03736e-270
Acvr1	1.01831e-36	-0.0362524	0.379	0.277	2.13235e-32		Gpatch2	3.32609e-274	0.0927585	0.51	0.196	6.96482e-270
Ptpn1	1.05267e-36	0.0261795	0.316	0.211	2.2043e-32		Hnrnpll	3.90342e-274	-0.152214	0.563	0.263	8.17376e-270
Phc3	1.17115e-36	0.0888081	0.351	0.237	2.45239e-32		Sacm1l	4.11053e-274	0.079034	0.519	0.203	8.60744e-270
Trim37	1.25228e-36	0.178988	0.387	0.257	2.62228e-32		Akap10	5.12326e-274	0.127271	0.499	0.187	1.07281e-269
Fut9	1.33654e-36	0.0966775	0.468	0.339	2.79871e-32		Lrrc49	6.15968e-274	0.106582	0.535	0.21	1.28984e-269
Setd2	1.42421e-36	0.0553712	0.364	0.252	2.9823e-32		Igf1r	6.37198e-274	-0.0590407	0.597	0.287	1.33429e-269
Hacd2	1.43503e-36	0.165408	0.286	0.175	3.00495e-32		Tlk2	8.01743e-274	-0.0826425	0.521	0.217	1.67885e-269
2900097C17Rik	1.47296e-36	-2.20599	0.051	0.1	3.08438e-32		Ripor2	1.66579e-273	-0.153902	0.703	0.385	3.48817e-269
Myo6	1.48467e-36	-0.168956	0.298	0.214	3.10889e-32		Maco1	1.83373e-273	0.275089	0.537	0.198	3.83982e-269
Pibf1	1.51555e-36	-0.150672	0.332	0.242	3.17356e-32		Bdp1	1.86055e-273	-0.0670409	0.534	0.226	3.89598e-269
Xpo7	1.7282e-36	0.105016	0.363	0.243	3.61886e-32		Macf1	1.95482e-273	-0.0606495	0.948	0.674	4.09339e-269
Smarcc2	1.84644e-36	0.206093	0.329	0.209	3.86645e-32		Vmp1	2.05949e-273	0.0438268	0.523	0.21	4.31257e-269
Kcnab2	2.14745e-36	-0.137858	0.296	0.206	4.49675e-32		Lars	2.12273e-273	0.164078	0.493	0.182	4.445e-269
Ubac2	2.14837e-36	0.262293	0.355	0.227	4.4987e-32		Srsf1	2.22883e-273	0.0117405	0.504	0.203	4.66718e-269
Tacc1	2.15643e-36	0.0671029	0.359	0.244	4.51557e-32		Tnik	2.27885e-273	-0.0600938	0.945	0.67	4.77192e-269
Rprd1a	2.26427e-36	0.228312	0.327	0.206	4.74139e-32		Myrip	3.00244e-273	-0.139853	0.529	0.232	6.28711e-269
Kcnip4	2.54211e-36	0.331747	0.984	0.955	5.32317e-32		Nup98	3.23301e-273	0.108933	0.524	0.204	6.76992e-269
Slc24a2	2.55129e-36	0.205248	0.857	0.732	5.34241e-32		Hnrnph3	3.51034e-273	0.0842398	0.453	0.154	7.35066e-269
Nrxn3	2.75199e-36	0.251712	0.983	0.931	5.76266e-32		Cyld	4.21344e-273	0.123692	0.519	0.205	8.82294e-269
D930016D06Rik	2.75709e-36	0.436516	0.301	0.175	5.77334e-32		Zfhx2	4.53601e-273	-0.0319115	0.502	0.199	9.49841e-269
Camsap2	2.7914e-36	-0.302902	0.324	0.247	5.8452e-32		Ncoa6	5.89329e-273	-0.0660378	0.512	0.214	1.23406e-268
Rc3h2	2.91562e-36	-0.0118995	0.372	0.265	6.10531e-32		Copg2	6.08448e-273	0.0176108	0.554	0.232	1.27409e-268
Gm15738	2.97212e-36	0.188747	0.437	0.305	6.22362e-32		Ubxn4	7.1138e-273	0.0718583	0.529	0.21	1.48963e-268
Slc25a23	2.97247e-36	0.489838	0.324	0.191	6.22436e-32		Plekha1	9.26772e-273	0.154247	0.504	0.186	1.94066e-268
Ctdspl	2.9806e-36	0.231336	0.343	0.22	6.24138e-32		Zranb1	9.40107e-273	0.168922	0.526	0.2	1.96858e-268
Slc6a17	3.0642e-36	-0.0978692	0.33	0.23	6.41644e-32		Rab3c	9.85733e-273	-0.092183	0.725	0.399	2.06413e-268
Grina	3.24245e-36	-0.536992	0.213	0.172	6.78968e-32		Glrb	1.33246e-272	-0.0226789	0.476	0.181	2.79016e-268
Gm10649	3.36635e-36	-0.169899	0.338	0.253	7.04913e-32		Cacna1a	1.37658e-272	0.132609	0.908	0.573	2.88256e-268
Plppr5	3.40217e-36	-0.221133	0.354	0.276	7.12415e-32		Pcsk7	1.39715e-272	0.461531	0.488	0.15	2.92562e-268
Emsy	3.98489e-36	0.171939	0.375	0.25	8.34437e-32		Acvr1	2.01626e-272	0.0103994	0.598	0.277	4.22206e-268
Fam120b	4.00557e-36	0.448747	0.293	0.168	8.38767e-32		Pcmtd2	2.14761e-272	0.146908	0.499	0.188	4.4971e-268
Mtdh	4.58586e-36	-0.0673101	0.431	0.325	9.60279e-32		Aplp2	2.20495e-272	-0.02863	0.493	0.194	4.61716e-268
Ythdf3	4.79826e-36	-0.338917	0.332	0.268	1.00476e-31		Ccdc148	2.2247e-272	-0.138525	0.615	0.307	4.65853e-268
Pds5a	4.8021e-36	0.00567436	0.356	0.247	1.00556e-31		Sh3rf3	2.24402e-272	-0.151246	0.644	0.333	4.69897e-268
Adarb1	4.98722e-36	0.0979971	0.311	0.202	1.04432e-31		Iqgap1	3.29509e-272	-0.04697	0.523	0.219	6.89992e-268
Slmap	5.51466e-36	-0.0952202	0.337	0.24	1.15477e-31		Ccser2	3.36832e-272	0.0746111	0.518	0.205	7.05326e-268
Fau	5.60376e-36	-4.49051	0.006	0.054	1.17343e-31		Nsmf	3.80855e-272	-0.147886	0.472	0.188	7.97511e-268
Babam2	6.03305e-36	-0.0776729	0.36	0.262	1.26332e-31		Rit2	3.89312e-272	0.0701281	0.721	0.383	8.1522e-268
Pacrg	6.35431e-36	-0.0591312	0.332	0.234	1.33059e-31		Fbxw4	4.38108e-272	0.0199101	0.526	0.225	9.17397e-268
Rab3gap1	6.44535e-36	-0.105008	0.372	0.276	1.34966e-31		Klf7	4.70544e-272	-0.0144078	0.527	0.221	9.85319e-268
Pcgf5	6.50628e-36	0.510278	0.245	0.13	1.36242e-31		Btbd7	5.2532e-272	0.138841	0.488	0.182	1.10002e-267
Thsd4	6.54673e-36	0.0131881	0.378	0.268	1.37088e-31		Dync1li2	5.57718e-272	0.105613	0.555	0.229	1.16786e-267
Serpini1	6.56873e-36	-0.366386	0.371	0.312	1.37549e-31		Smurf2	7.78793e-272	0.159978	0.517	0.198	1.63079e-267
Tmem135	6.65621e-36	-0.243411	0.376	0.293	1.39381e-31		Prmt8	1.09839e-271	0.0199479	0.532	0.219	2.30002e-267
Mapk14	6.66316e-36	0.11377	0.353	0.235	1.39527e-31		Cd2ap	1.16877e-271	0.437534	0.505	0.17	2.44739e-267
Fbxw4	6.70329e-36	0.300358	0.351	0.225	1.40367e-31		Ppp1r13b	1.2864e-271	0.0226718	0.539	0.224	2.69372e-267
Rnf130	6.74626e-36	0.220067	0.344	0.222	1.41267e-31		Cnot10	1.38385e-271	-0.00955665	0.514	0.203	2.89779e-267
Arid4a	7.16566e-36	0.338428	0.325	0.197	1.50049e-31		Tsc22d2	1.6256e-271	0.076048	0.528	0.211	3.40401e-267
Cck	7.33698e-36	-1.98797	0.071	0.112	1.53636e-31		Napg	1.75096e-271	0.0620054	0.516	0.201	3.66651e-267
D5Ertd579e	7.37316e-36	0.221908	0.366	0.241	1.54394e-31		Ppp4r3b	1.7799e-271	0.0953247	0.517	0.201	3.72712e-267
Zfp398	7.56023e-36	0.609643	0.258	0.136	1.58311e-31		Mapk1ip1	1.97295e-271	0.135691	0.503	0.188	4.13136e-267
Usp29	7.92203e-36	0.410346	0.296	0.176	1.65887e-31		Fmn1	2.2407e-271	-0.0369076	0.684	0.354	4.69203e-267
Akap10	7.99049e-36	0.259259	0.305	0.187	1.67321e-31		Baz1b	2.30341e-271	0.00131649	0.524	0.219	4.82333e-267
Rpl13	8.53515e-36	-1.91465	0.077	0.122	1.78726e-31		Sipa1l1	2.69356e-271	-0.104773	0.93	0.652	5.64032e-267
Rap1gap	8.72071e-36	0.0406876	0.309	0.209	1.82612e-31		4930547E14Rik	5.77643e-271	1.23381	0.62	0.198	1.20958e-266
Ptpn5	8.84038e-36	0.232493	0.271	0.161	1.85118e-31		Dscam	6.17438e-271	-0.0282414	0.846	0.522	1.29291e-266
Gm44257	9.61226e-36	0.181192	0.333	0.215	2.01281e-31		Smg7	6.7645e-271	-0.0518906	0.539	0.231	1.41649e-266
Ppp6r3	1.02857e-35	0.218427	0.339	0.218	2.15382e-31		Myo9b	7.99005e-271	0.0467299	0.498	0.193	1.67312e-266
Thra	1.2385e-35	-0.206798	0.37	0.281	2.59343e-31		Mfhas1	8.90407e-271	-0.115034	0.487	0.196	1.86451e-266
Akap11	1.26699e-35	-0.34478	0.341	0.276	2.65308e-31		Mapre3	9.3063e-271	-0.286335	0.459	0.192	1.94874e-266
Pum1	1.2728e-35	0.0210218	0.372	0.261	2.66524e-31		Ssbp2	1.38549e-270	-0.122904	0.776	0.459	2.90122e-266
Safb2	1.27727e-35	0.525122	0.311	0.18	2.6746e-31		Unc80	1.53257e-270	-0.110389	0.93	0.665	3.20919e-266
Shprh	1.39523e-35	-0.219091	0.343	0.259	2.92161e-31		Numa1	1.8985e-270	-0.0388668	0.462	0.176	3.97546e-266
Tshz2	1.40904e-35	1.27067	0.27	0.15	2.95053e-31		Gm26749	2.65591e-270	0.830603	0.564	0.176	5.56148e-266
Rgs11	1.4785e-35	0.329369	0.213	0.112	3.09598e-31		Zfyve28	2.66584e-270	-0.0794367	0.561	0.251	5.58227e-266
Ttyh1	1.5231e-35	0.171057	0.235	0.139	3.18937e-31		Gm48383	4.10208e-270	0.920403	0.55	0.163	8.58975e-266
mt-Co1	1.54698e-35	-0.518258	0.043	0.022	3.23937e-31		Sorbs2	9.90289e-270	-0.0550279	0.892	0.586	2.07367e-265
Zbtb11	1.60206e-35	0.102436	0.297	0.189	3.35472e-31		Ppig	1.04716e-269	0.112456	0.484	0.18	2.19275e-265
Adgrb2	1.65919e-35	-0.243944	0.369	0.287	3.47435e-31		Shank3	1.17025e-269	-0.0949223	0.505	0.21	2.45051e-265
Sfxn5	1.77982e-35	0.490293	0.261	0.142	3.72694e-31		Vezt	1.23289e-269	-0.0956082	0.526	0.229	2.58166e-265
St3gal5	1.94496e-35	0.260609	0.311	0.191	4.07276e-31		Stx5a	1.43243e-269	0.303067	0.47	0.157	2.99951e-265
Kcnh1	1.95467e-35	0.237275	0.326	0.208	4.09308e-31		Mphosph8	1.56289e-269	0.332004	0.488	0.164	3.2727e-265
Fxr1	1.99518e-35	-0.173234	0.373	0.287	4.1779e-31		Sik2	2.21882e-269	0.16312	0.537	0.214	4.64621e-265
Btaf1	2.03225e-35	0.140401	0.378	0.256	4.25552e-31		Mecp2	2.57915e-269	0.028921	0.523	0.216	5.40075e-265
Elovl6	2.03648e-35	-0.0725498	0.323	0.229	4.26439e-31		Virma	2.58661e-269	0.0618283	0.492	0.186	5.41637e-265
Dyrk1a	2.2022e-35	-0.14484	0.374	0.285	4.6114e-31		Arhgef25	2.70817e-269	-0.436332	0.534	0.269	5.6709e-265
Znrf1	2.40613e-35	0.0961659	0.351	0.233	5.03843e-31		4933413L06Rik	3.10918e-269	1.57926	0.547	0.139	6.51062e-265
Mlip	2.72197e-35	-0.098696	0.43	0.329	5.69981e-31		Myh10	4.76694e-269	-0.225162	0.543	0.251	9.98198e-265
Atg16l1	2.74306e-35	0.353167	0.338	0.209	5.74396e-31		Rtl1	5.05612e-269	1.1284	0.518	0.135	1.05875e-264
Trrap	2.76551e-35	-0.0859046	0.341	0.247	5.79098e-31		Gon4l	6.12224e-269	0.0666736	0.487	0.186	1.282e-264
Trak1	2.97985e-35	-0.132283	0.372	0.272	6.2398e-31		Gpr45	6.71905e-269	-0.169521	0.5	0.216	1.40697e-264
Clvs2	2.99657e-35	-0.315376	0.307	0.246	6.27481e-31		Lnpep	9.3088e-269	-0.16557	0.551	0.259	1.94926e-264
Kif13a	3.11318e-35	0.40282	0.223	0.118	6.51899e-31		Canx	1.06805e-268	-0.24681	0.415	0.161	2.2365e-264
Tgfbr3	3.47488e-35	0.0717241	0.325	0.222	7.2764e-31		Osbpl1a	1.06862e-268	0.210305	0.56	0.223	2.23768e-264
Nol4l	3.53756e-35	0.290261	0.351	0.224	7.40765e-31		Lrtm1	1.07737e-268	1.17849	0.547	0.148	2.25601e-264
Kcnma1	3.92868e-35	0.182844	0.965	0.892	8.22665e-31		Fbxw11	1.52806e-268	0.00336746	0.517	0.215	3.19976e-264
Actg1	3.96424e-35	-2.38207	0.05	0.108	8.30111e-31		Grid1	1.87809e-268	-0.0129624	0.921	0.621	3.93271e-264
Pou2f1	4.03697e-35	-0.107396	0.378	0.281	8.45342e-31		Plppr2	2.34494e-268	-0.49522	0.433	0.187	4.9103e-264
Relch	4.11073e-35	-0.24306	0.399	0.319	8.60787e-31		Far2	2.52381e-268	0.144557	0.528	0.203	5.28485e-264
Ube2g1	4.14739e-35	0.170412	0.324	0.209	8.68463e-31		Otud7a	2.85484e-268	-0.168524	0.901	0.623	5.97804e-264
Tnpo3	4.16606e-35	0.277285	0.353	0.228	8.72373e-31		Rasgrp1	3.45901e-268	-0.23278	0.608	0.318	7.24317e-264
Map4k4	4.27219e-35	-0.132154	0.323	0.235	8.94597e-31		Lrrfip2	3.61643e-268	0.244994	0.526	0.193	7.57281e-264
Atxn7	4.30602e-35	-0.147148	0.331	0.241	9.0168e-31		Zfp949	3.96174e-268	-0.189848	0.453	0.184	8.29589e-264
Gm1976	4.38856e-35	-0.0814778	0.332	0.235	9.18964e-31		Gabra4	4.66243e-268	-0.235929	0.547	0.264	9.76313e-264
Tbc1d1	4.40644e-35	-0.170228	0.396	0.311	9.22709e-31		Zfp462	4.77279e-268	-0.0989985	0.669	0.356	9.99423e-264
Kif2a	4.57263e-35	-0.259662	0.348	0.269	9.57508e-31		Rmnd5a	4.92615e-268	0.0270989	0.481	0.185	1.03153e-263
Psmd1	4.61121e-35	0.395418	0.32	0.192	9.65588e-31		Ppm1l	5.16883e-268	-0.0558801	0.68	0.352	1.08235e-263
Zfyve28	4.70441e-35	0.0616714	0.364	0.251	9.85104e-31		Sh3glb2	5.99199e-268	-0.289773	0.458	0.193	1.25472e-263
Ptpn4	4.79682e-35	-0.210898	0.339	0.258	1.00445e-30		Ddx10	7.06678e-268	-0.0437691	0.49	0.194	1.47978e-263
Ube2h	4.91237e-35	0.0209023	0.349	0.241	1.02865e-30		Kmt5b	7.57964e-268	0.0249622	0.487	0.188	1.58718e-263
Tecpr1	5.13548e-35	0.0915858	0.261	0.163	1.07537e-30		Ap1g1	9.05666e-268	-0.00597254	0.482	0.192	1.89646e-263
Pdpk1	5.20058e-35	0.201425	0.307	0.192	1.089e-30		Micu1	1.23606e-267	-0.0746357	0.534	0.234	2.58832e-263
Rap1gap2	5.36146e-35	0.536395	0.337	0.203	1.12269e-30		Sugp2	1.25659e-267	-0.0409711	0.513	0.208	2.6313e-263
Sec24a	5.67646e-35	0.249882	0.286	0.171	1.18865e-30		St7l	1.55829e-267	-0.0370553	0.488	0.192	3.26305e-263
Bod1l	6.00774e-35	0.239956	0.342	0.217	1.25802e-30		Zc3h12b	2.10042e-267	-0.119299	0.572	0.271	4.39829e-263
Tmem175	6.13469e-35	0.213644	0.338	0.218	1.2846e-30		Acvr2a	2.73935e-267	-0.0471611	0.562	0.244	5.7362e-263
Nfia	6.35824e-35	-0.203579	0.377	0.307	1.33141e-30		Ssbp4	2.90787e-267	-0.0284109	0.478	0.181	6.08908e-263
Pakap.1	6.90279e-35	0.204922	0.378	0.25	1.44544e-30		Umad1	2.93219e-267	-0.0457331	0.539	0.228	6.14e-263
Plekha1	7.05299e-35	0.21862	0.301	0.186	1.4769e-30		Srpr	3.05053e-267	0.569804	0.452	0.124	6.38781e-263
Dtx3	7.18393e-35	0.146938	0.282	0.175	1.50432e-30		Vps54	3.35774e-267	-0.023037	0.537	0.229	7.03111e-263
Napb	8.08566e-35	0.0933267	0.348	0.234	1.69314e-30		Trappc8	3.78431e-267	0.0813928	0.537	0.224	7.92435e-263
Hace1	8.77707e-35	-0.318172	0.343	0.277	1.83792e-30		Gas5	3.8042e-267	0.61787	0.493	0.15	7.96599e-263
Ccnl2	9.60934e-35	0.0471508	0.365	0.253	2.0122e-30		A230004M16Rik	5.24699e-267	1.07061	0.542	0.151	1.09872e-262
Gm42726	9.92047e-35	-1.61816	0.088	0.139	2.07735e-30		Lrig2	5.61262e-267	-0.165314	0.528	0.237	1.17528e-262
Mlycd	1.02658e-34	-0.151931	0.328	0.239	2.14966e-30		Dstyk	5.71923e-267	0.396175	0.467	0.146	1.19761e-262
Depdc5	1.03209e-34	0.376896	0.325	0.199	2.1612e-30		Sphkap	6.97947e-267	-0.0510405	0.8	0.488	1.4615e-262
Cnnm1	1.05951e-34	-0.0969532	0.269	0.181	2.21862e-30		St13	7.66619e-267	0.0545232	0.457	0.165	1.6053e-262
Sec24b	1.18104e-34	0.123896	0.353	0.235	2.4731e-30		Reps1	8.5277e-267	-0.176412	0.529	0.241	1.7857e-262
Vps8	1.22788e-34	0.229772	0.334	0.213	2.57117e-30		Rnf130	9.63883e-267	-0.0882206	0.514	0.222	2.01837e-262
Tmem131	1.28177e-34	-0.207112	0.33	0.25	2.68403e-30		Ildr2	1.00263e-266	-0.10941	0.537	0.24	2.09951e-262
Zbtb38	1.32937e-34	0.0418747	0.324	0.218	2.78369e-30		Mlycd	1.04354e-266	-0.404801	0.502	0.239	2.18518e-262
Ndufa13	1.35936e-34	-3.43675	0.017	0.071	2.84649e-30		Eml6	1.10099e-266	-0.0995533	0.914	0.634	2.30547e-262
Nwd2	1.38249e-34	0.0214373	0.337	0.235	2.89494e-30		Gripap1	1.16915e-266	-0.0804721	0.482	0.194	2.44819e-262
Tomm40	1.41984e-34	0.616746	0.239	0.124	2.97315e-30		Ppp1cb	1.29829e-266	-0.089229	0.488	0.201	2.71862e-262
Tpr	1.42373e-34	0.185831	0.363	0.244	2.98129e-30		Wdr70	1.33013e-266	0.0436956	0.506	0.201	2.78529e-262
5031439G07Rik	1.46466e-34	0.0930548	0.304	0.197	3.067e-30		Fam135a	2.31799e-266	0.174819	0.55	0.22	4.85387e-262
Cdc42se2	1.60599e-34	-0.128011	0.392	0.297	3.36294e-30		Mgrn1	2.77183e-266	0.118047	0.472	0.173	5.80422e-262
Rngtt	1.6478e-34	-0.11315	0.375	0.282	3.45049e-30		Prepl	4.51293e-266	-0.302042	0.461	0.198	9.45007e-262
Rlf	2.01091e-34	-0.0138145	0.344	0.242	4.21084e-30		Smchd1	5.3012e-266	0.258646	0.505	0.185	1.11007e-261
Pard3	2.04307e-34	0.0558761	0.287	0.187	4.27819e-30		C78859	5.30321e-266	-0.0257676	0.526	0.222	1.11049e-261
Ppip5k1	2.07006e-34	0.270577	0.345	0.221	4.33471e-30		Larp1	5.37612e-266	0.0283201	0.457	0.168	1.12576e-261
Astn2	2.12229e-34	0.298674	0.548	0.404	4.44407e-30		Wwc1	5.77243e-266	-0.224492	0.558	0.274	1.20875e-261
Luzp2	2.38135e-34	0.244118	0.378	0.256	4.98655e-30		Rap1gap	6.7361e-266	-0.248822	0.476	0.209	1.41054e-261
Fbxw8	2.54141e-34	0.563683	0.234	0.122	5.32172e-30		Pdpk1	6.92138e-266	0.046245	0.494	0.192	1.44934e-261
Thada	2.71224e-34	0.256363	0.293	0.179	5.67943e-30		4732471J01Rik	7.87178e-266	-0.0486461	0.542	0.243	1.64835e-261
Mapre2	2.78145e-34	-0.191451	0.34	0.263	5.82436e-30		Zyg11b	8.66968e-266	-0.214649	0.504	0.219	1.81543e-261
Klhl7	2.79646e-34	0.239141	0.336	0.214	5.85578e-30		Nudt5	1.08955e-265	1.39769	0.495	0.117	2.28151e-261
Aatk	2.87257e-34	-0.142918	0.225	0.147	6.01516e-30		4921534H16Rik	1.31334e-265	0.499817	0.55	0.188	2.75013e-261
Mon2	2.92511e-34	-0.13721	0.337	0.247	6.12518e-30		Lncppara	1.32231e-265	-0.00950342	0.473	0.18	2.76891e-261
Ralgps2	2.94221e-34	-0.0850589	0.418	0.318	6.16099e-30		Rab14	1.72826e-265	-0.15855	0.469	0.196	3.61898e-261
Slit3	3.09651e-34	0.0225106	0.939	0.857	6.48409e-30		Mtch1	2.74766e-265	0.296677	0.44	0.137	5.7536e-261
March7	3.10091e-34	0.0334623	0.337	0.229	6.4933e-30		Ap3b2	3.05598e-265	-0.165577	0.471	0.189	6.39923e-261
Ice1	3.37105e-34	0.0495987	0.383	0.271	7.05898e-30		Coro2b	3.54798e-265	-0.171041	0.528	0.235	7.42947e-261
Lims1	3.45507e-34	0.213827	0.298	0.187	7.23493e-30		Ap3s1	3.70156e-265	0.0292342	0.482	0.192	7.75108e-261
Slc4a7	3.49185e-34	-0.246397	0.331	0.263	7.31193e-30		Tmx4	4.64934e-265	-0.121536	0.491	0.202	9.73571e-261
Thsd7b	3.54882e-34	-0.101538	0.505	0.419	7.43122e-30		Ssbp3	5.26238e-265	-0.217909	0.513	0.227	1.10194e-260
Adgrl3	3.73324e-34	-0.129481	0.929	0.867	7.8174e-30		Cryzl1	5.26791e-265	-0.0253661	0.478	0.18	1.1031e-260
Slc38a9	3.75751e-34	0.403665	0.303	0.18	7.86822e-30		Exoc2	5.4305e-265	-0.0396897	0.495	0.205	1.13715e-260
Rasa2	3.75953e-34	0.178	0.298	0.187	7.87246e-30		Rbbp6	5.79133e-265	0.164866	0.501	0.188	1.2127e-260
Zcchc18	4.04326e-34	-0.0562824	0.297	0.208	8.46658e-30		Mphosph9	6.4906e-265	-0.160242	0.512	0.221	1.35913e-260
Cyp7b1	4.07956e-34	-0.278249	0.264	0.201	8.5426e-30		Stk38	6.66411e-265	0.0537142	0.51	0.203	1.39546e-260
Yeats2	4.11855e-34	0.0137786	0.354	0.247	8.62424e-30		Zbtb11	7.40131e-265	-0.0418	0.483	0.189	1.54983e-260
Zfp532	4.18186e-34	-0.0119198	0.353	0.252	8.75681e-30		4930532I03Rik	8.0324e-265	1.16586	0.548	0.155	1.68199e-260
Syndig1	4.25388e-34	0.21632	0.348	0.225	8.90763e-30		4933424G05Rik	1.06489e-264	0.867597	0.593	0.199	2.22987e-260
Zfp207	4.31399e-34	-0.36499	0.338	0.283	9.03349e-30		Rabgap1l	1.13626e-264	0.0412871	0.95	0.659	2.37933e-260
Gabra5	4.39542e-34	0.0313508	0.351	0.239	9.20401e-30		Rnf14	1.96739e-264	0.129924	0.458	0.155	4.11971e-260
Schip1	4.42533e-34	0.263179	0.955	0.878	9.26664e-30		Sdha	2.77573e-264	0.172999	0.47	0.168	5.81237e-260
Yme1l1	4.55115e-34	-0.474451	0.28	0.233	9.5301e-30		Ate1	3.0209e-264	0.949358	0.478	0.128	6.32577e-260
Hnrnph1	4.74979e-34	-0.288148	0.333	0.265	9.94607e-30		Hmgcll1	3.17313e-264	0.0365047	0.562	0.245	6.64453e-260
Zswim5	4.77811e-34	0.0557251	0.296	0.195	1.00054e-29		Rcor3	4.22924e-264	-0.0786904	0.497	0.203	8.85604e-260
Slc22a23	4.87966e-34	0.0466996	0.317	0.213	1.0218e-29		Mia3	6.24132e-264	-0.0102809	0.449	0.162	1.30693e-259
Taf15	5.40098e-34	-0.20871	0.34	0.26	1.13097e-29		4921511C10Rik	6.64666e-264	0.650596	0.682	0.279	1.39181e-259
Tmem150c	5.46617e-34	0.136331	0.298	0.19	1.14462e-29		Slc25a36	6.72803e-264	-0.00294936	0.499	0.204	1.40885e-259
Trim44	5.72196e-34	-0.269408	0.346	0.276	1.19818e-29		Bod1l	7.62583e-264	-0.0389822	0.518	0.217	1.59685e-259
Dlgap1	5.93746e-34	0.253229	0.983	0.959	1.2433e-29		Atf7ip	8.38618e-264	-0.154731	0.463	0.188	1.75607e-259
Arid5b	5.95359e-34	0.173913	0.367	0.247	1.24668e-29		Angptl2	8.60534e-264	0.888326	0.523	0.153	1.80196e-259
Cbfa2t2	6.05223e-34	0.0223233	0.352	0.245	1.26734e-29		Araf	8.95929e-264	0.447865	0.507	0.173	1.87607e-259
Ubap2l	6.25519e-34	0.182865	0.355	0.235	1.30984e-29		Rere	1.06399e-263	0.058424	0.95	0.661	2.228e-259
Cwc27	6.27118e-34	-0.00323492	0.329	0.226	1.31319e-29		Rnf165	1.08178e-263	-0.228826	0.583	0.295	2.26525e-259
Exoc6	6.45188e-34	0.148493	0.36	0.243	1.35102e-29		Tasor	1.57426e-263	0.0743558	0.515	0.21	3.2965e-259
Spata7	6.73428e-34	0.0208221	0.33	0.221	1.41016e-29		Agap2	1.66595e-263	-0.448974	0.486	0.232	3.48849e-259
Pgm2l1	6.96427e-34	0.0211476	0.325	0.22	1.45832e-29		Ptpre	2.08081e-263	-0.179377	0.52	0.233	4.35722e-259
Bicc1	6.99551e-34	0.242373	0.225	0.126	1.46486e-29		AW554918	2.13078e-263	-0.0373545	0.522	0.221	4.46185e-259
Slc12a5	7.1942e-34	-0.00458969	0.349	0.249	1.50647e-29		Atg16l1	2.23525e-263	0.0285906	0.516	0.209	4.68062e-259
Cabp1	7.47329e-34	0.188561	0.264	0.162	1.56491e-29		Brd9	2.361e-263	0.347866	0.856	0.49	4.94394e-259
Cabin1	7.65754e-34	-0.0177396	0.34	0.244	1.60349e-29		Dicer1	2.94289e-263	0.03186	0.512	0.202	6.16241e-259
Atl1	7.89701e-34	-0.376308	0.317	0.248	1.65363e-29		Luc7l	3.78326e-263	-0.304206	0.462	0.208	7.92215e-259
Lrpprc	8.4853e-34	0.00770159	0.338	0.236	1.77682e-29		Hspa4l	4.58523e-263	-0.0567491	0.481	0.188	9.60147e-259
Sept8	8.80113e-34	0.411195	0.278	0.163	1.84296e-29		Sgsm2	4.74514e-263	0.0224998	0.488	0.185	9.93633e-259
Malat1	9.25008e-34	0.197825	1	1	1.93697e-29		Ttc37	5.33762e-263	-0.0575855	0.506	0.205	1.1177e-258
Tent4b	9.88834e-34	0.33768	0.275	0.163	2.07062e-29		Foxj3	5.89799e-263	-0.0899598	0.501	0.21	1.23504e-258
Camkk2	1.00485e-33	0.226899	0.283	0.173	2.10416e-29		Galnt16	8.3863e-263	-0.252031	0.6	0.31	1.75609e-258
Cep83	1.08674e-33	-0.0393355	0.351	0.256	2.27564e-29		Kif13b	9.9701e-263	-0.145368	0.489	0.209	2.08774e-258
Rnf121	1.10321e-33	0.0654129	0.384	0.278	2.31012e-29		Ptpn9	1.05729e-262	0.0602282	0.517	0.214	2.21396e-258
Jak1	1.1404e-33	-0.42741	0.31	0.263	2.388e-29		Micu3	1.22531e-262	-0.15247	0.535	0.243	2.5658e-258
Rpl34	1.15448e-33	-4.24379	0.008	0.054	2.41748e-29		Esf1	1.27517e-262	0.320419	0.423	0.126	2.67021e-258
Adamts17	1.19088e-33	0.128261	0.234	0.141	2.4937e-29		Ahctf1	1.66037e-262	0.148609	0.481	0.181	3.47682e-258
Nemf	1.21179e-33	0.283889	0.302	0.185	2.53748e-29		Fchsd2	2.03741e-262	0.242019	0.512	0.197	4.26633e-258
Gsg1l	1.3041e-33	0.980458	0.122	0.044	2.73079e-29		Lrrn2	2.11267e-262	-0.256059	0.634	0.343	4.42393e-258
Aifm3	1.32729e-33	0.567355	0.247	0.134	2.77935e-29		Atrnl1	2.4932e-262	-0.0864188	0.824	0.519	5.22075e-258
Ptpn9	1.39868e-33	0.269121	0.334	0.214	2.92883e-29		Tlk1	2.78449e-262	-0.141645	0.566	0.271	5.83072e-258
Riok3	1.41155e-33	0.0255599	0.315	0.211	2.95578e-29		Mblac2	3.5978e-262	0.227808	0.502	0.187	7.53379e-258
Map3k2	1.46307e-33	-0.020957	0.336	0.236	3.06367e-29		Cul4a	4.76412e-262	0.251461	0.486	0.174	9.97606e-258
Mau2	1.54201e-33	0.390954	0.237	0.13	3.22897e-29		Hk1	5.21404e-262	-0.242916	0.456	0.188	1.09182e-257
Fcho2	1.56307e-33	0.13775	0.383	0.265	3.27306e-29		Agap3	5.90299e-262	-0.2113	0.479	0.196	1.23609e-257
Dop1a	1.60765e-33	0.0673685	0.36	0.25	3.36642e-29		Dennd6a	6.03221e-262	0.218262	0.509	0.193	1.26314e-257
Prkar1a	1.66469e-33	-0.783193	0.236	0.226	3.48586e-29		Snx10	6.18812e-262	-0.115538	0.528	0.233	1.29579e-257
Smarca4	1.66554e-33	0.13122	0.35	0.238	3.48765e-29		Ube2r2	8.16452e-262	0.0946576	0.502	0.195	1.70965e-257
Ank2	1.78467e-33	0.0374673	0.971	0.901	3.7371e-29		Rsf1os1	1.20261e-261	0.816159	0.514	0.151	2.51827e-257
Osbpl1a	1.84578e-33	-0.0183195	0.321	0.223	3.86507e-29		Gm1976	1.30734e-261	-0.161566	0.524	0.235	2.73757e-257
Gm19938	1.9262e-33	0.459944	0.275	0.156	4.03346e-29		Mef2d	1.43551e-261	-0.0137023	0.503	0.2	3.00596e-257
Myh10	1.92784e-33	-0.131464	0.342	0.251	4.0369e-29		Flrt3	1.46986e-261	0.694626	0.488	0.139	3.07789e-257
Cul9	1.9283e-33	0.173768	0.242	0.148	4.03786e-29		Tmem243	1.59241e-261	1.15365	0.518	0.142	3.33451e-257
Tmem63b	2.00188e-33	0.0142025	0.297	0.2	4.19193e-29		Pid1	1.76716e-261	-0.191445	0.599	0.309	3.70042e-257
Tle1	2.05985e-33	-0.190987	0.306	0.239	4.31333e-29		Mmd	1.76734e-261	-0.306205	0.511	0.241	3.70082e-257
Mcph1	2.06252e-33	0.168855	0.29	0.184	4.31892e-29		Ptpn1	1.89474e-261	-0.184302	0.489	0.211	3.96758e-257
Sh3bp5	2.20059e-33	-0.276195	0.35	0.282	4.60803e-29		Mlip	1.92713e-261	0.0938024	0.673	0.329	4.03541e-257
Rps27a	2.20595e-33	-3.40044	0.017	0.061	4.61927e-29		Pnpla8	2.19254e-261	0.212191	0.483	0.172	4.59118e-257
Slc35f1	2.26062e-33	-0.0771397	0.483	0.393	4.73373e-29		Snx14	2.54488e-261	-0.192859	0.479	0.2	5.32897e-257
Evl	2.39823e-33	0.307065	0.266	0.156	5.02188e-29		Aim2	2.72632e-261	1.37109	0.433	0.088	5.70891e-257
Gm9801	2.41654e-33	-0.251045	0.288	0.215	5.06024e-29		Chuk	3.06848e-261	0.296119	0.483	0.166	6.42539e-257
Meis2	2.42592e-33	0.382435	0.39	0.256	5.07987e-29		Plekhm3	3.19053e-261	-0.178282	0.509	0.226	6.68097e-257
Csde1	2.79199e-33	-0.30373	0.276	0.209	5.84643e-29		Mier1	3.28264e-261	0.218795	0.506	0.19	6.87384e-257
Rab14	2.95335e-33	0.0492443	0.296	0.196	6.18431e-29		Pak1	3.57293e-261	0.191491	0.512	0.194	7.48172e-257
Eps15l1	3.61574e-33	-0.00889611	0.299	0.204	7.57136e-29		Abca5	4.30417e-261	-0.0972889	0.512	0.209	9.01294e-257
Iqgap1	3.84321e-33	0.258838	0.34	0.219	8.04769e-29		Hacd3	4.4656e-261	0.167252	0.513	0.199	9.35096e-257
Lpin2	4.32762e-33	0.0375222	0.356	0.251	9.06203e-29		Smarcc2	4.88534e-261	-0.286181	0.472	0.209	1.02299e-256
Evi5	4.34929e-33	-0.0598689	0.346	0.248	9.10741e-29		Mir100hg	4.98849e-261	0.122259	0.768	0.42	1.04459e-256
Cacng3	4.42472e-33	0.319258	0.306	0.189	9.26537e-29		Slit1	5.87043e-261	-0.171655	0.72	0.425	1.22927e-256
Zyg11b	4.47114e-33	-0.025008	0.319	0.219	9.36257e-29		Zc3h14	6.14319e-261	-0.0223445	0.503	0.204	1.28638e-256
Tbc1d19	4.63018e-33	-0.239119	0.316	0.239	9.69559e-29		Stk3	6.94672e-261	-0.116374	0.525	0.239	1.45464e-256
Sash1	4.71036e-33	0.452041	0.26	0.147	9.8635e-29		Snx13	1.48677e-260	-0.222296	0.523	0.245	3.1133e-256
Mysm1	4.92813e-33	0.0389976	0.341	0.235	1.03195e-28		Glp2r	1.77826e-260	1.11151	0.551	0.159	3.72368e-256
Irf2	5.25604e-33	-0.102288	0.348	0.257	1.10061e-28		Ahi1	2.30875e-260	0.596592	0.983	0.678	4.83452e-256
Lrrc4	5.90491e-33	-0.238452	0.397	0.327	1.23649e-28		Bcr	2.87486e-260	-0.263839	0.495	0.226	6.01995e-256
Lrrc4c	5.93751e-33	0.190272	0.869	0.772	1.24331e-28		Adam11	2.91214e-260	-0.630687	0.419	0.197	6.09801e-256
Fam222b	6.05983e-33	0.203482	0.317	0.201	1.26893e-28		Taf1	4.7067e-260	0.190589	0.442	0.151	9.85582e-256
Chfr	6.56729e-33	0.322057	0.328	0.209	1.37519e-28		Txlng	5.03873e-260	-0.0369692	0.523	0.22	1.05511e-255
Hnrnpm	6.59146e-33	0.164567	0.334	0.22	1.38025e-28		Hmg20a	5.22232e-260	-0.0547745	0.503	0.209	1.09355e-255
Ndufs4	6.83205e-33	-0.0779825	0.333	0.234	1.43063e-28		Ddx6	5.33674e-260	0.00201591	0.491	0.198	1.11751e-255
Slain1	7.02333e-33	-0.264081	0.252	0.188	1.47068e-28		Ubac2	5.40432e-260	-0.166243	0.508	0.227	1.13166e-255
Cyth1	7.34787e-33	-0.0577083	0.275	0.186	1.53864e-28		Epha4	5.44993e-260	-0.143837	0.828	0.537	1.14122e-255
Nbeal1	7.45721e-33	0.139203	0.348	0.235	1.56154e-28		Zeb1	5.91311e-260	-0.325746	0.526	0.267	1.2382e-255
Cul1	7.71096e-33	-0.184965	0.338	0.256	1.61468e-28		Jph4	1.07343e-259	-0.224542	0.489	0.208	2.24776e-255
Dhx30	7.98373e-33	0.371558	0.297	0.179	1.67179e-28		Aplp1	1.14767e-259	0.0152652	0.349	0.104	2.40323e-255
Sertad2	8.12122e-33	0.320639	0.267	0.156	1.70058e-28		Cdh11	1.40058e-259	-0.165424	0.877	0.605	2.93282e-255
Slc6a7	8.16106e-33	0.343203	0.26	0.153	1.70893e-28		Wwox	1.72665e-259	-0.108008	0.661	0.358	3.61561e-255
Csnk1g3	8.45694e-33	-0.0704111	0.367	0.269	1.77088e-28		Prdm2	1.89178e-259	0.216989	0.496	0.184	3.96139e-255
Slf2	8.79035e-33	-0.0546149	0.362	0.264	1.8407e-28		Spen	2.00808e-259	-0.131658	0.42	0.159	4.20492e-255
Map2k6	8.97324e-33	0.246724	0.297	0.183	1.879e-28		Sun1	2.14025e-259	-0.135003	0.502	0.215	4.48168e-255
Cltc	9.61922e-33	-0.494298	0.306	0.263	2.01426e-28		Ccdc50	2.3882e-259	0.057458	0.446	0.165	5.0009e-255
Snx24	9.80748e-33	0.378136	0.281	0.165	2.05369e-28		Chrd	2.54635e-259	0.198264	0.55	0.219	5.33206e-255
Scn3a	1.03196e-32	-0.229205	0.326	0.247	2.16093e-28		Gm26672	2.5576e-259	1.64529	0.481	0.103	5.35562e-255
Upf3b	1.1236e-32	0.578392	0.247	0.132	2.35282e-28		Hectd2	2.68395e-259	-0.0384614	0.543	0.241	5.6202e-255
Fam171b	1.14891e-32	-0.139207	0.362	0.273	2.40582e-28		Ankrd10	3.07632e-259	0.104809	0.53	0.217	6.44181e-255
Tmem44	1.26812e-32	0.929961	0.148	0.06	2.65544e-28		Ppp4r3a	3.67861e-259	-0.0010682	0.446	0.163	7.70301e-255
N4bp2l2	1.31322e-32	-0.00663943	0.34	0.239	2.74988e-28		Rasa2	3.76409e-259	0.0133153	0.48	0.187	7.882e-255
Nkain3	1.33034e-32	-0.309079	0.512	0.471	2.78574e-28		Ino80d	4.58899e-259	0.0893541	0.488	0.188	9.60934e-255
Glmn	1.41682e-32	0.216682	0.288	0.179	2.96682e-28		Fam120b	5.16598e-259	0.138015	0.468	0.168	1.08176e-254
Abhd6	1.5618e-32	0.205707	0.284	0.178	3.27042e-28		Ski	5.66848e-259	-0.19948	0.503	0.226	1.18698e-254
Baz1b	1.56648e-32	0.0673346	0.322	0.219	3.2802e-28		Cntln	5.94648e-259	0.197904	0.499	0.186	1.24519e-254
Dcaf5	1.58455e-32	0.0238838	0.349	0.246	3.31804e-28		Vps8	6.04456e-259	0.18695	0.535	0.213	1.26573e-254
Strada	1.59942e-32	0.354976	0.251	0.143	3.34919e-28		Jakmip3	7.1135e-259	0.0267632	0.49	0.193	1.48957e-254
Impact	1.61611e-32	-0.368388	0.319	0.256	3.38413e-28		Hsp90b1	7.45991e-259	0.182881	0.38	0.11	1.56211e-254
Tecpr2	1.68589e-32	0.266246	0.307	0.189	3.53025e-28		Crtc1	8.00067e-259	-0.0781081	0.449	0.167	1.67534e-254
Dlc1	1.69431e-32	-0.0809299	0.333	0.242	3.54788e-28		Sel1l	1.06839e-258	-0.0827852	0.478	0.192	2.2372e-254
Spock3	1.72914e-32	0.121861	0.206	0.129	3.62083e-28		Stag2	1.10882e-258	-0.140944	0.473	0.196	2.32186e-254
Dot1l	1.82139e-32	0.0430588	0.288	0.189	3.81398e-28		Arfgef2	1.18875e-258	-0.0583884	0.484	0.195	2.48924e-254
Gmcl1	1.84332e-32	0.291487	0.332	0.211	3.85991e-28		Bmt2	1.32236e-258	-0.000131867	0.515	0.214	2.76902e-254
Efr3b	1.90311e-32	0.142832	0.326	0.218	3.98511e-28		Fam222b	1.62303e-258	-0.0150989	0.495	0.201	3.39863e-254
Pde3b	1.92558e-32	0.0203511	0.318	0.219	4.03216e-28		Nyap2	1.74291e-258	-0.00871496	0.659	0.336	3.64966e-254
Ggt7	2.02788e-32	-0.0424997	0.288	0.199	4.24639e-28		Stmn2	2.07861e-258	-0.26292	0.49	0.22	4.35262e-254
Ola1	2.3645e-32	-0.221109	0.287	0.212	4.95125e-28		Frrs1l	2.66273e-258	-0.10173	0.483	0.198	5.57576e-254
Zfp950	2.40575e-32	0.121746	0.354	0.238	5.03764e-28		Il1rap	2.80482e-258	0.127108	0.605	0.271	5.87329e-254
Map6	2.54642e-32	0.398928	0.261	0.15	5.3322e-28		St8sia5	3.05701e-258	-0.141595	0.516	0.222	6.40139e-254
Ubr1	2.60971e-32	0.0879648	0.342	0.234	5.46474e-28		Ttyh1	3.35372e-258	0.0688353	0.414	0.139	7.02268e-254
Ppp3cb	2.69105e-32	-0.332556	0.325	0.261	5.63506e-28		Jph1	3.37806e-258	-0.195256	0.573	0.283	7.07365e-254
Lonp2	2.73848e-32	0.211635	0.364	0.243	5.73438e-28		Zfp608	4.31132e-258	-0.0998337	0.621	0.331	9.02791e-254
Dhx57	2.73905e-32	0.335972	0.302	0.185	5.73557e-28		Sec24a	6.17284e-258	-0.0376468	0.46	0.171	1.29259e-253
Plcl1	2.75974e-32	-0.0274767	0.227	0.145	5.7789e-28		B230307C23Rik	6.22224e-258	0.603193	0.493	0.146	1.30294e-253
Setx	2.89069e-32	0.0284113	0.305	0.201	6.0531e-28		Dgkz	6.79441e-258	-0.2906	0.596	0.321	1.42275e-253
Hexb	3.20808e-32	-1.54451	0.031	0.029	6.71773e-28		Srpk1	7.79964e-258	0.148969	0.484	0.176	1.63324e-253
Shisa9	3.30197e-32	0.164259	0.429	0.306	6.91432e-28		St3gal3	9.97771e-258	-0.132936	0.479	0.2	2.08933e-253
Jph4	3.47088e-32	0.0875347	0.317	0.208	7.26802e-28		Adcy2	1.09834e-257	-0.0835501	0.779	0.469	2.29991e-253
Mdm4	3.56143e-32	-0.111341	0.345	0.256	7.45764e-28		Crmp1	1.1386e-257	-0.14665	0.503	0.225	2.38424e-253
Apex2	3.63435e-32	-0.127067	0.335	0.246	7.61033e-28		Armh3	1.26778e-257	0.268274	0.521	0.196	2.65472e-253
Clcn3	3.64028e-32	-0.11653	0.342	0.255	7.62275e-28		Trpc1	1.33845e-257	0.0591796	0.504	0.2	2.80272e-253
Tmtc2	3.72319e-32	-0.175427	0.282	0.203	7.79635e-28		Clint1	1.60389e-257	-0.0499114	0.482	0.204	3.35854e-253
Senp5	4.16358e-32	0.074378	0.326	0.222	8.71853e-28		Tacc1	1.67359e-257	-0.0409951	0.55	0.244	3.5045e-253
Agfg1	4.18964e-32	-0.257693	0.309	0.235	8.7731e-28		P4ha1	1.71526e-257	0.0508555	0.547	0.238	3.59174e-253
Usp25	4.1937e-32	-0.0739995	0.323	0.237	8.7816e-28		Mfsd4a	1.7257e-257	0.412428	0.469	0.149	3.61361e-253
Nek1	4.21917e-32	-0.135833	0.334	0.248	8.83494e-28		Nebl	1.79608e-257	-0.0349861	0.913	0.634	3.76099e-253
Arhgap17	4.23125e-32	0.0885049	0.303	0.197	8.86023e-28		Maged1	1.93778e-257	-0.538414	0.394	0.176	4.0577e-253
Rasgef1b	4.34421e-32	0.203531	0.398	0.278	9.09678e-28		Cnnm1	3.09314e-257	-0.148573	0.451	0.181	6.47704e-253
March6	4.36384e-32	-0.38817	0.299	0.247	9.13789e-28		Slc4a3	3.23298e-257	0.267276	0.481	0.167	6.76986e-253
Sept11	4.95598e-32	-0.00254349	0.285	0.19	1.03778e-27		Rhot1	3.26983e-257	0.206317	0.467	0.163	6.84702e-253
Atf6	5.15932e-32	-0.0658561	0.328	0.232	1.08036e-27		Gm1043	3.50496e-257	-0.0978816	0.423	0.151	7.33938e-253
Dstyk	5.192e-32	0.378086	0.255	0.146	1.08721e-27		Sel1l3	3.75713e-257	-0.0837745	0.575	0.268	7.86744e-253
Ctnnd2	5.19844e-32	-0.12428	0.946	0.887	1.08855e-27		Hnrnpk	4.26872e-257	0.155899	0.435	0.146	8.93871e-253
Rps6kc1	5.36275e-32	-0.0135213	0.296	0.201	1.12296e-27		St3gal5	5.35193e-257	0.0714826	0.491	0.191	1.12069e-252
Stum	5.56826e-32	-0.391855	0.303	0.248	1.16599e-27		Ankrd33b	5.36303e-257	-0.306775	0.58	0.305	1.12302e-252
Dzip1	6.0065e-32	0.140895	0.325	0.212	1.25776e-27		Nav2	6.33895e-257	-0.0591764	0.923	0.638	1.32738e-252
Tbce	6.15994e-32	-0.0329405	0.349	0.248	1.28989e-27		Uri1	6.49655e-257	-0.0285365	0.493	0.201	1.36038e-252
Tshz3	6.453e-32	0.750697	0.184	0.087	1.35126e-27		Gpm6b	6.8543e-257	0.0707729	0.909	0.601	1.43529e-252
Zdhhc2	6.49068e-32	-0.0168564	0.331	0.233	1.35915e-27		Scaf4	8.03281e-257	0.0339146	0.467	0.177	1.68207e-252
Nrxn2	6.70939e-32	0.0185648	0.349	0.245	1.40495e-27		Sesn1	8.81334e-257	0.202162	0.499	0.186	1.84551e-252
Pcmt1	7.1775e-32	0.00525251	0.299	0.203	1.50297e-27		Xrn2	9.83269e-257	0.0566523	0.535	0.229	2.05897e-252
Elp4	7.55916e-32	-0.0573531	0.321	0.23	1.58289e-27		Nova2	1.25756e-256	0.00270418	0.496	0.197	2.63332e-252
Grm1	7.86598e-32	-0.118155	0.548	0.465	1.64714e-27		Slc25a23	1.54605e-256	0.0643517	0.49	0.191	3.23744e-252
4930509J09Rik	7.88074e-32	-0.477273	0.385	0.389	1.65023e-27		B3gat1	1.63907e-256	-0.247329	0.505	0.233	3.43222e-252
Pou2f2	7.92338e-32	0.659704	0.216	0.11	1.65916e-27		Mga	1.7439e-256	-0.0887898	0.515	0.226	3.65173e-252
Cop1	8.04101e-32	-0.153669	0.323	0.243	1.68379e-27		Cd46	1.97605e-256	0.205845	0.462	0.161	4.13784e-252
Lcorl	8.19069e-32	-0.105697	0.307	0.224	1.71513e-27		Cpd	1.99087e-256	-0.0548517	0.5	0.21	4.16889e-252
Uchl1	9.79331e-32	-0.641786	0.198	0.173	2.05072e-27		Sf1	2.45305e-256	0.107447	0.419	0.144	5.13669e-252
Mnat1	1.0916e-31	-0.0106104	0.355	0.258	2.28581e-27		Slc4a7	3.1166e-256	-0.0302073	0.561	0.263	6.52617e-252
Epc1	1.11263e-31	0.00359838	0.366	0.268	2.32985e-27		Pik3c2a	3.47871e-256	0.00194089	0.467	0.182	7.28441e-252
Ccnl1	1.12012e-31	0.0246414	0.326	0.228	2.34553e-27		Gm37459	3.52624e-256	1.31921	0.69	0.262	7.38396e-252
Mia2	1.1422e-31	-0.189741	0.283	0.204	2.39176e-27		Cab39	3.62425e-256	0.112711	0.502	0.199	7.58917e-252
Epb41l4b	1.15295e-31	0.0192512	0.264	0.175	2.41428e-27		Tango2	3.7403e-256	0.11946	0.496	0.193	7.83219e-252
Nisch	1.19292e-31	-0.133813	0.326	0.243	2.49798e-27		Hdlbp	5.13635e-256	0.00755762	0.485	0.196	1.07555e-251
AW554918	1.23647e-31	0.0162132	0.319	0.221	2.58917e-27		Eif4g1	7.8146e-256	-0.0373246	0.492	0.203	1.63638e-251
Kpna1	1.2511e-31	-0.415333	0.275	0.228	2.61981e-27		Zfp451	8.21175e-256	-0.06004	0.48	0.197	1.71954e-251
Fermt2	1.26742e-31	0.138291	0.312	0.204	2.65398e-27		Senp2	8.27135e-256	0.0508439	0.452	0.167	1.73202e-251
Nrg2	1.30011e-31	0.428195	0.266	0.154	2.72242e-27		Hacd4	1.31509e-255	0.910867	0.507	0.142	2.7538e-251
Myh9	1.33582e-31	-0.0604467	0.248	0.165	2.79721e-27		Fbrsl1	1.33496e-255	0.00583776	0.471	0.183	2.7954e-251
Dnajc5	1.38539e-31	0.34554	0.242	0.137	2.90101e-27		Pgm2l1	1.41621e-255	-0.178537	0.496	0.22	2.96554e-251
Rundc3a	1.40564e-31	-0.495239	0.218	0.179	2.9434e-27		Rad23b	1.61631e-255	-0.0371875	0.483	0.193	3.38455e-251
Stmn2	1.49236e-31	-0.259571	0.29	0.22	3.12501e-27		Dnaja2	1.72122e-255	0.1987	0.456	0.157	3.60424e-251
Spink10	1.68551e-31	0.341309	0.249	0.144	3.52946e-27		Kdm1a	1.78339e-255	0.0965804	0.477	0.176	3.73441e-251
Mier1	1.72647e-31	0.0303164	0.284	0.19	3.61524e-27		Wasf3	1.81107e-255	-0.193327	0.435	0.177	3.79238e-251
Tasp1	1.77163e-31	-0.110883	0.338	0.252	3.70979e-27		Lnpk	1.95895e-255	0.0486388	0.494	0.194	4.10203e-251
Ep300	1.7815e-31	-0.0383669	0.337	0.242	3.73047e-27		Cpt1c	2.53889e-255	-0.103997	0.435	0.166	5.31644e-251
Snhg11	1.82298e-31	0.147052	0.998	0.993	3.81732e-27		Gm49797	3.036e-255	0.0681064	0.518	0.212	6.35739e-251
Osbpl9	1.85966e-31	0.101698	0.37	0.258	3.89413e-27		Ppargc1a	3.18905e-255	0.0966195	0.49	0.197	6.67788e-251
Elavl4	1.98731e-31	0.00304752	0.344	0.244	4.16142e-27		Synj2bp	3.69332e-255	0.0587063	0.493	0.195	7.73382e-251
Atp6v1a	2.11304e-31	-0.124544	0.277	0.195	4.4247e-27		Hbs1l	4.43591e-255	-0.104166	0.462	0.183	9.2888e-251
Vgll4	2.19526e-31	0.598277	0.248	0.137	4.59687e-27		Pkia	4.46941e-255	-0.0915373	0.515	0.225	9.35894e-251
Ate1	2.29238e-31	0.637719	0.238	0.128	4.80025e-27		Golga1	6.11561e-255	0.0325031	0.458	0.171	1.28061e-250
Mapk4	2.31007e-31	0.213016	0.336	0.22	4.83728e-27		Fip1l1	7.11844e-255	0.179925	0.51	0.198	1.4906e-250
Mast3	2.39454e-31	-0.0597783	0.347	0.254	5.01417e-27		Usp19	7.11887e-255	0.0101349	0.392	0.132	1.49069e-250
Picalm	2.73418e-31	-0.20415	0.28	0.209	5.72538e-27		Ano4	7.68153e-255	-0.0988375	0.679	0.376	1.60851e-250
Miga1	2.73615e-31	-0.0823844	0.278	0.192	5.72949e-27		Rtl4	9.80528e-255	-0.035411	0.766	0.448	2.05322e-250
Frmd6	2.81019e-31	0.0972126	0.294	0.194	5.88454e-27		Plekha6	1.67915e-254	-0.0814858	0.524	0.229	3.51614e-250
Kpna3	2.93709e-31	0.0999337	0.348	0.241	6.15027e-27		Lmtk3	1.75437e-254	-0.256979	0.449	0.182	3.67365e-250
Prepl	3.36483e-31	-0.384126	0.252	0.198	7.04596e-27		Klhl29	1.82978e-254	-0.27819	0.832	0.566	3.83156e-250
Rps6ka5	3.5498e-31	-0.276463	0.254	0.192	7.43328e-27		4933406I18Rik	2.13912e-254	-0.191302	0.521	0.245	4.47933e-250
Tmem178	3.85782e-31	-0.0220761	0.261	0.172	8.07826e-27		4930570B17Rik	2.18936e-254	0.80449	0.522	0.155	4.58451e-250
Wapl	3.95023e-31	-0.255083	0.317	0.25	8.27178e-27		Slc9a9	2.56524e-254	-0.269509	0.623	0.354	5.37161e-250
Ajap1	4.11413e-31	0.165202	0.247	0.149	8.61499e-27		Fam171a1	2.67188e-254	-0.128761	0.494	0.215	5.59492e-250
Stx8	4.1816e-31	0.342398	0.286	0.173	8.75626e-27		Thrap3	2.96412e-254	-0.0915562	0.465	0.185	6.20686e-250
Rps6kb1	4.23384e-31	0.054529	0.328	0.225	8.86566e-27		Pigk	4.02571e-254	0.868445	0.95	0.611	8.42985e-250
Galnt1	4.26642e-31	-0.386131	0.361	0.322	8.93389e-27		Fam117b	5.10775e-254	-0.113006	0.488	0.203	1.06956e-249
Arhgef3	4.48933e-31	0.0311816	0.298	0.197	9.40065e-27		Shisa7	5.7216e-254	-0.380987	0.473	0.221	1.1981e-249
Bcl11b	4.61594e-31	0.030639	0.423	0.322	9.66578e-27		Sergef	7.01492e-254	-0.069459	0.523	0.222	1.46892e-249
Tmem200a	4.68663e-31	-0.219757	0.393	0.32	9.8138e-27		Col4a3bp	8.19955e-254	-0.0945016	0.449	0.176	1.71699e-249
Aff2	4.79659e-31	-0.0376881	0.286	0.198	1.00441e-26		Slc9a7	1.19803e-253	-0.208981	0.47	0.202	2.50868e-249
Arhgef28	4.90455e-31	-0.186869	0.389	0.313	1.02701e-26		Ywhab	1.71229e-253	-0.557734	0.343	0.137	3.58554e-249
Gcc2	4.90539e-31	-0.0815361	0.302	0.216	1.02719e-26		Pam	2.07236e-253	-0.0783142	0.774	0.461	4.33951e-249
Slc12a6	5.03099e-31	0.00944199	0.361	0.263	1.05349e-26		Mdh1	2.24851e-253	-0.50954	0.358	0.142	4.70837e-249
Cdh20	5.2038e-31	0.707849	0.212	0.11	1.08968e-26		Zmym1	2.32949e-253	1.45149	0.447	0.093	4.87795e-249
Synj2bp	5.20543e-31	0.197789	0.305	0.195	1.09002e-26		Ap3m1	2.37134e-253	0.271868	0.452	0.149	4.96558e-249
Fbxo41	5.64938e-31	-0.155189	0.264	0.182	1.18298e-26		Sestd1	2.71659e-253	-0.262983	0.475	0.212	5.68853e-249
Bcr	5.79825e-31	0.00746835	0.323	0.226	1.21415e-26		Fbxo41	2.76732e-253	-0.259166	0.444	0.182	5.79477e-249
Prpf39	5.96391e-31	-0.259269	0.332	0.26	1.24884e-26		Ppfia1	2.85757e-253	0.0486789	0.474	0.18	5.98375e-249
Crtc1	6.2896e-31	0.0995363	0.264	0.167	1.31704e-26		Eea1	3.53915e-253	-0.186379	0.467	0.2	7.41098e-249
Nsmf	6.47449e-31	-0.096387	0.268	0.188	1.35576e-26		Glmn	4.01891e-253	0.246153	0.492	0.179	8.41559e-249
Man2a1	6.48406e-31	0.340359	0.321	0.203	1.35776e-26		Depdc5	4.08699e-253	0.082156	0.495	0.199	8.55815e-249
Arntl	7.10843e-31	0.0834734	0.275	0.176	1.48851e-26		5031439G07Rik	4.10051e-253	-0.119327	0.474	0.197	8.58647e-249
Ppfia3	7.49145e-31	0.0103742	0.242	0.157	1.56871e-26		Tbcd	4.32701e-253	-0.15392	0.475	0.193	9.06076e-249
Klf7	7.70287e-31	0.00402078	0.317	0.221	1.61298e-26		Fnbp4	4.40927e-253	-0.129684	0.469	0.192	9.233e-249
Jakmip1	8.0219e-31	0.229559	0.273	0.167	1.67979e-26		Crtc3	4.5511e-253	0.0151219	0.501	0.204	9.53e-249
Vcl	8.37565e-31	-0.0892464	0.294	0.212	1.75386e-26		Nrg3os	5.04045e-253	0.720619	0.928	0.561	1.05547e-248
Npas2	8.59798e-31	0.186351	0.433	0.314	1.80042e-26		Tent4b	6.24835e-253	0.126851	0.447	0.163	1.3084e-248
Sv2a	8.61801e-31	0.267731	0.235	0.136	1.80461e-26		0610010F05Rik	6.33602e-253	-0.0876599	0.495	0.21	1.32676e-248
Atp9a	8.71406e-31	0.0372908	0.365	0.262	1.82472e-26		Slc2a13	6.38741e-253	-0.0732543	0.645	0.326	1.33752e-248
Tmod3	9.17349e-31	0.133497	0.292	0.194	1.92093e-26		Map2	7.03537e-253	-0.134404	0.968	0.737	1.47321e-248
Reps1	1.05853e-30	-0.173772	0.317	0.241	2.21656e-26		Sept11	7.44526e-253	0.0440539	0.489	0.19	1.55904e-248
Mtcl1	1.09021e-30	0.348559	0.261	0.155	2.2829e-26		Rprd2	8.60097e-253	0.0829546	0.477	0.183	1.80104e-248
Sh3kbp1	1.09482e-30	-0.0684751	0.183	0.117	2.29256e-26		Nck2	1.09369e-252	-0.207851	0.519	0.24	2.29019e-248
Ddx42	1.1044e-30	0.304177	0.262	0.153	2.3126e-26		Zfp329	1.26642e-252	0.331084	0.461	0.155	2.65189e-248
Nrgn	1.11026e-30	-0.473695	0.247	0.205	2.32488e-26		Kcmf1	1.48546e-252	0.00776535	0.464	0.185	3.11055e-248
Zmat4	1.14907e-30	0.330078	0.541	0.402	2.40614e-26		Smap2	1.74932e-252	0.0466761	0.481	0.183	3.66308e-248
Hnrnpll	1.15576e-30	-0.136801	0.343	0.263	2.42015e-26		Usp25	1.80756e-252	-0.239456	0.496	0.237	3.78503e-248
Cntnap2	1.20905e-30	-0.026281	0.962	0.899	2.53175e-26		Tpp2	2.63698e-252	0.0956194	0.496	0.196	5.52184e-248
Golga4	1.27512e-30	0.16474	0.34	0.229	2.67011e-26		Slf1	2.72257e-252	0.0365275	0.482	0.189	5.70105e-248
Gpr137c	1.27943e-30	0.12109	0.264	0.166	2.67913e-26		Pebp1	2.76678e-252	-0.137762	0.424	0.162	5.79365e-248
Unc5d	1.33239e-30	-0.324555	0.371	0.319	2.79002e-26		Ppp4r4	2.86432e-252	-0.156417	0.604	0.311	5.99788e-248
Iws1	1.37994e-30	0.128779	0.275	0.173	2.88959e-26		Parg	2.95399e-252	0.0689145	0.52	0.213	6.18566e-248
Slc1a2	1.42659e-30	0.110232	0.421	0.306	2.98728e-26		Atad1	2.99533e-252	0.0618973	0.465	0.177	6.27222e-248
Ptn	1.43896e-30	-0.352461	0.199	0.148	3.01318e-26		Asap1	3.26305e-252	0.208066	0.784	0.429	6.83283e-248
Itm2b	1.54234e-30	-0.431452	0.21	0.163	3.22965e-26		Tcp11l1	3.53286e-252	0.153147	0.5	0.185	7.3978e-248
Kdm5a	1.65465e-30	0.16604	0.318	0.208	3.46483e-26		Asph	3.75672e-252	-0.0536633	0.496	0.213	7.86657e-248
Timm9	1.8535e-30	0.253318	0.209	0.119	3.88124e-26		Dhx57	4.53681e-252	0.0218365	0.476	0.185	9.50008e-248
Smap1	1.88954e-30	-0.0450204	0.298	0.209	3.9567e-26		Prkag2	4.73268e-252	-0.154499	0.844	0.565	9.91023e-248
Itfg1	2.08897e-30	0.0425011	0.312	0.213	4.37431e-26		Tab2	5.01697e-252	0.147287	0.491	0.191	1.05055e-247
Hmg20a	2.1238e-30	0.100995	0.313	0.209	4.44723e-26		Rsbn1l	5.16758e-252	0.312794	0.506	0.183	1.08209e-247
Rpl3	2.13281e-30	-2.29842	0.04	0.08	4.46611e-26		Nmt1	6.79749e-252	-0.2132	0.447	0.181	1.42339e-247
Gm37240	2.13385e-30	-0.480078	0.352	0.337	4.46827e-26		Mcph1	1.05231e-251	-0.0148845	0.468	0.184	2.20354e-247
Sel1l3	2.16733e-30	-0.0772511	0.36	0.268	4.53839e-26		Srcap	1.51948e-251	0.00587411	0.438	0.163	3.18178e-247
4930419G24Rik	2.24629e-30	-0.157803	0.418	0.361	4.70373e-26		Opa1	1.55906e-251	0.0680958	0.491	0.196	3.26468e-247
Galnt9	2.28734e-30	-0.264264	0.332	0.27	4.78968e-26		Thrb	1.56032e-251	-0.00701604	0.773	0.449	3.26731e-247
Sos1	2.30579e-30	-0.0248959	0.342	0.247	4.82832e-26		Gm28376	1.75889e-251	0.736278	0.761	0.359	3.68312e-247
Smc6	2.3279e-30	0.14236	0.278	0.179	4.87463e-26		Gdap1	2.06155e-251	0.339589	0.438	0.144	4.31688e-247
Mfhas1	2.6257e-30	-0.130639	0.277	0.196	5.49822e-26		Adcy1	2.18554e-251	-0.352234	0.545	0.295	4.57652e-247
Ophn1	2.73691e-30	-0.16631	0.332	0.253	5.7311e-26		Dennd5a	2.57769e-251	-0.119931	0.465	0.194	5.39769e-247
Dnajc13	2.84994e-30	-0.171109	0.357	0.277	5.96777e-26		Tmem191c	2.69904e-251	0.470782	0.49	0.161	5.6518e-247
Cryzl1	3.04356e-30	0.167158	0.284	0.18	6.37322e-26		Rab30	3.44585e-251	-0.0123806	0.475	0.195	7.21561e-247
Smarcc1	3.16286e-30	0.129245	0.287	0.188	6.62302e-26		Ppm1b	4.74776e-251	-0.0186577	0.425	0.155	9.94181e-247
Mafg	3.23275e-30	0.445288	0.216	0.116	6.76939e-26		Srrt	5.64099e-251	-0.345015	0.401	0.162	1.18122e-246
Rapgefl1	3.4096e-30	-0.381244	0.226	0.175	7.1397e-26		Vcl	5.77276e-251	0.0118639	0.503	0.212	1.20882e-246
Ube2r2	3.90972e-30	0.261293	0.308	0.195	8.18696e-26		Ephb2	6.36712e-251	0.0167566	0.482	0.187	1.33327e-246
Cnnm2	3.97663e-30	0.0690679	0.292	0.193	8.32706e-26		Pygb	7.71039e-251	0.0221138	0.434	0.164	1.61456e-246
Garnl3	4.05178e-30	0.499929	0.267	0.156	8.48443e-26		Snrpn	9.14789e-251	-0.00366894	0.519	0.223	1.91557e-246
Rab28	4.12818e-30	-0.292258	0.303	0.238	8.64441e-26		Cds2	1.90293e-250	-0.0901224	0.457	0.181	3.98474e-246
Cox4i1	4.22926e-30	-2.17408	0.057	0.113	8.85606e-26		Dctn1	2.3368e-250	-0.144184	0.456	0.182	4.89326e-246
Nfx1	4.29444e-30	0.105159	0.34	0.236	8.99255e-26		Dhx30	2.97388e-250	0.149165	0.477	0.179	6.22731e-246
Sorcs1	4.36167e-30	0.480802	0.257	0.152	9.13333e-26		Srebf2	3.28025e-250	0.249199	0.485	0.178	6.86884e-246
Rbm33	4.91542e-30	-0.24219	0.308	0.24	1.02929e-25		Slc16a2	3.60073e-250	-0.0196817	0.569	0.268	7.53993e-246
Ncor2	5.54264e-30	-0.161878	0.332	0.254	1.16063e-25		Sod2	3.93099e-250	-0.153079	0.465	0.189	8.23148e-246
Necab1	5.65317e-30	0.55794	0.263	0.153	1.18377e-25		Sgsm1	6.44689e-250	-0.170797	0.436	0.174	1.34998e-245
Fbxl5	5.67186e-30	-0.00661182	0.334	0.238	1.18769e-25		Tro	8.61936e-250	-0.0295478	0.437	0.16	1.80489e-245
Thy1	5.813e-30	-0.316498	0.161	0.112	1.21724e-25		Asap2	8.92882e-250	-0.00971658	0.628	0.311	1.8697e-245
Atp6v0b	5.9385e-30	0.349474	0.355	0.233	1.24352e-25		Zdhhc2	9.1298e-250	-0.0951123	0.528	0.233	1.91178e-245
Rpl8	7.14555e-30	-3.77887	0.009	0.055	1.49628e-25		Psmd11	9.59332e-250	0.0720202	0.45	0.162	2.00884e-245
Spns2	7.47335e-30	0.261827	0.26	0.159	1.56492e-25		Agpat3	1.07994e-249	-0.263357	0.352	0.127	2.26139e-245
Cnr1	7.49406e-30	-0.827609	0.197	0.191	1.56926e-25		Rtf1	1.51633e-249	0.382648	0.491	0.17	3.17519e-245
March1	7.87614e-30	-0.0794822	0.814	0.738	1.64926e-25		Stum	1.56111e-249	-0.31463	0.511	0.248	3.26897e-245
Cox6c	8.00912e-30	-2.05573	0.052	0.094	1.67711e-25		Syngap1	2.22307e-249	-0.373435	0.407	0.166	4.65511e-245
Chm	8.27066e-30	-0.271218	0.313	0.249	1.73188e-25		Zfc3h1	2.289e-249	-0.344758	0.485	0.237	4.79316e-245
Pcdh7	8.56288e-30	-0.132542	0.598	0.523	1.79307e-25		Fntb	2.8172e-249	0.646598	0.539	0.182	5.89922e-245
Usp7	8.56763e-30	0.148113	0.298	0.191	1.79406e-25		Rpgrip1l	3.87587e-249	0.0892043	0.473	0.173	8.11607e-245
Chrm2	8.64364e-30	1.10482	0.064	0.016	1.80998e-25		Tbc1d1	4.13829e-249	-0.173635	0.6	0.311	8.66558e-245
Bdp1	8.73353e-30	-0.0232359	0.322	0.226	1.8288e-25		9530059O14Rik	4.24161e-249	0.0536056	0.816	0.489	8.88194e-245
Zwint	8.86456e-30	-0.362092	0.296	0.244	1.85624e-25		D930016D06Rik	4.74722e-249	0.192427	0.478	0.175	9.94068e-245
Rpl24	8.93241e-30	-3.56748	0.014	0.057	1.87045e-25		Rras2	4.94469e-249	-0.0124154	0.499	0.199	1.03542e-244
Ildr2	9.62465e-30	-0.0199303	0.335	0.24	2.0154e-25		Agrn	5.22646e-249	-0.117756	0.474	0.199	1.09442e-244
Crmp1	1.03009e-29	-0.222247	0.294	0.225	2.157e-25		Pura	5.75562e-249	-0.1409	0.419	0.161	1.20523e-244
Zfp831	1.04154e-29	0.103344	0.283	0.181	2.18098e-25		Ubr4	6.02349e-249	-0.427026	0.4	0.167	1.26132e-244
Ppp4r4	1.06826e-29	-0.157298	0.392	0.311	2.23694e-25		Nfyc	6.62484e-249	-0.0657527	0.421	0.158	1.38724e-244
Tax1bp1	1.07598e-29	0.081375	0.309	0.209	2.2531e-25		Glyr1	1.18412e-248	-0.184601	0.46	0.197	2.47955e-244
Cep112	1.08633e-29	-0.215852	0.258	0.193	2.27478e-25		Usp40	1.42611e-248	0.0179375	0.468	0.181	2.98627e-244
Acyp2	1.13127e-29	0.107124	0.291	0.194	2.36889e-25		Miga1	1.44437e-248	-0.342284	0.44	0.192	3.02451e-244
Acsl6	1.23098e-29	-0.177245	0.248	0.177	2.57768e-25		Ppargc1b	1.60255e-248	-0.286846	0.431	0.172	3.35575e-244
Nck2	1.30148e-29	-0.22519	0.315	0.24	2.7253e-25		Serinc1	1.61622e-248	-0.790608	0.35	0.169	3.38437e-244
Rnf214	1.31238e-29	0.239098	0.262	0.159	2.74812e-25		Ndufs1	1.89308e-248	-0.100193	0.439	0.173	3.96411e-244
Tmed9	1.32839e-29	0.404361	0.155	0.076	2.78165e-25		Ppp4r2	2.3252e-248	-0.0100511	0.453	0.171	4.86898e-244
Dscaml1	1.42836e-29	0.243617	0.756	0.627	2.99098e-25		St6galnac3	2.61968e-248	-0.108164	0.762	0.458	5.4856e-244
Zfp644	1.43847e-29	-0.18612	0.363	0.286	3.01215e-25		Dync1li1	2.82773e-248	-0.123123	0.42	0.16	5.92127e-244
Dpyd	1.50643e-29	-0.487883	0.37	0.367	3.15447e-25		Camkk2	2.89467e-248	0.199916	0.475	0.173	6.06144e-244
Mcf2l	1.5328e-29	-0.107585	0.359	0.272	3.20968e-25		Ints6l	2.94375e-248	-0.106943	0.474	0.204	6.16422e-244
Ube2w	1.65683e-29	-0.268577	0.348	0.278	3.4694e-25		Rapgef4os1	3.32562e-248	1.02159	0.528	0.155	6.96384e-244
Ppp3r1	1.76644e-29	-0.857268	0.169	0.161	3.69892e-25		Nrf1	3.7104e-248	0.0240891	0.526	0.228	7.76958e-244
Rufy2	1.7796e-29	0.228031	0.357	0.24	3.72648e-25		Wdr60	4.03719e-248	0.473937	0.51	0.178	8.45388e-244
Fam13b	1.7862e-29	-0.124183	0.321	0.239	3.7403e-25		Iws1	4.53643e-248	0.106556	0.469	0.173	9.49929e-244
Nbas	1.86271e-29	-0.334375	0.324	0.268	3.90051e-25		Tgfbr3	4.71664e-248	-0.128655	0.496	0.222	9.87664e-244
Myo1d	1.94758e-29	0.133391	0.194	0.116	4.07824e-25		Galnt18	5.50661e-248	-0.0228682	0.85	0.538	1.15308e-243
Myef2	2.04408e-29	-0.39651	0.326	0.279	4.2803e-25		Vps50	6.36671e-248	-0.0870006	0.477	0.202	1.33319e-243
Igsf11	2.12748e-29	0.70134	0.17	0.081	4.45494e-25		Dnajc5	7.48574e-248	0.082952	0.41	0.137	1.56751e-243
Upf2	2.15699e-29	0.0539913	0.33	0.229	4.51674e-25		Brinp2	8.21784e-248	0.038596	0.661	0.33	1.72081e-243
Ncoa6	2.17699e-29	-0.108516	0.295	0.214	4.55862e-25		Serbp1	8.63815e-248	-0.135574	0.465	0.197	1.80883e-243
Ccser2	2.22081e-29	-0.0372406	0.294	0.205	4.65037e-25		Gm28750	1.07274e-247	1.05252	0.54	0.162	2.24633e-243
Dhdds	2.25625e-29	0.438087	0.269	0.159	4.7246e-25		Dzank1	1.4665e-247	0.0501566	0.491	0.193	3.07084e-243
Brdt	2.26803e-29	0.233477	0.271	0.168	4.74925e-25		Pacrg	1.58199e-247	-0.183725	0.507	0.234	3.31268e-243
Mgrn1	2.31444e-29	0.210625	0.272	0.173	4.84645e-25		Kdm3b	1.60944e-247	-0.0838705	0.426	0.161	3.37018e-243
Rpl11	2.45206e-29	-2.64608	0.031	0.074	5.13461e-25		Pkm	1.82405e-247	-0.760685	0.351	0.163	3.81957e-243
Urgcp	2.47158e-29	0.172542	0.267	0.165	5.1755e-25		Foxp1	1.99426e-247	-0.0428078	0.918	0.648	4.17598e-243
Ap3b1	2.53883e-29	0.0422065	0.344	0.242	5.3163e-25		Wipf3	2.71202e-247	-0.187891	0.632	0.352	5.67897e-243
Rsrc1	2.66014e-29	-0.0526893	0.357	0.268	5.57034e-25		Sh3rf1	3.35215e-247	-0.119124	0.758	0.468	7.0194e-243
A330102I10Rik	2.74692e-29	0.218688	0.278	0.173	5.75206e-25		Sez6l2	4.45206e-247	-0.00373718	0.412	0.148	9.32262e-243
Nploc4	2.74866e-29	0.201156	0.266	0.167	5.75569e-25		Hp1bp3	4.49052e-247	0.154656	0.442	0.153	9.40314e-243
Bicra	2.77549e-29	0.587967	0.232	0.126	5.81187e-25		Dag1	4.88542e-247	0.0833749	0.455	0.169	1.02301e-242
Uhrf2	2.78449e-29	0.00686553	0.303	0.209	5.83072e-25		Pde7a	5.36083e-247	-0.0571935	0.483	0.2	1.12256e-242
Vps50	2.97343e-29	0.00375327	0.29	0.202	6.22637e-25		Cck	5.61936e-247	-0.691906	0.3	0.112	1.17669e-242
Tlk1	2.9951e-29	-0.0831903	0.359	0.271	6.27174e-25		Clvs2	5.95768e-247	-0.378694	0.478	0.246	1.24754e-242
Slc8a1	3.1176e-29	0.0766986	0.952	0.877	6.52825e-25		Ncoa5	6.44816e-247	-0.0248945	0.453	0.17	1.35024e-242
Cd47	3.37045e-29	-0.29825	0.263	0.199	7.05773e-25		Rnpc3	7.28458e-247	0.563753	0.506	0.169	1.52539e-242
Rae1	3.37309e-29	0.187619	0.266	0.165	7.06325e-25		Gm38393	7.75935e-247	-0.214889	0.46	0.207	1.62481e-242
Mmd	3.83465e-29	-0.133523	0.323	0.241	8.02976e-25		Sez6	8.08731e-247	-0.478389	0.454	0.214	1.69348e-242
Xkr6	4.05356e-29	0.162528	0.368	0.254	8.48815e-25		Slk	9.95283e-247	-0.133883	0.432	0.173	2.08412e-242
Lmbrd1	4.34146e-29	-0.371728	0.265	0.212	9.09102e-25		Col4a2	1.24021e-246	-0.0924601	0.453	0.183	2.597e-242
Gm10419	4.8037e-29	-0.160256	0.266	0.192	1.00589e-24		D130043K22Rik	1.52946e-246	0.126849	0.47	0.177	3.2027e-242
Cbl	5.09264e-29	0.163144	0.333	0.226	1.0664e-24		Usp7	1.76534e-246	-0.0414611	0.48	0.191	3.69663e-242
Nsun2	5.20743e-29	0.0933315	0.26	0.168	1.09044e-24		Elavl4	1.96854e-246	-0.22855	0.52	0.244	4.12213e-242
Wsb1	5.22877e-29	-0.315358	0.29	0.234	1.0949e-24		2900026A02Rik	1.97204e-246	-0.0210348	0.499	0.214	4.12945e-242
Lhfp	5.68813e-29	0.873017	0.122	0.048	1.19109e-24		Stxbp5l	2.15958e-246	0.0202851	0.936	0.654	4.52217e-242
Ppp1r14c	5.82782e-29	0.0446011	0.344	0.246	1.22035e-24		Gdpd1	3.12715e-246	-0.0305048	0.427	0.147	6.54825e-242
Nipsnap1	5.93674e-29	0.199967	0.248	0.152	1.24315e-24		Mtmr7	3.30198e-246	0.0372906	0.433	0.153	6.91435e-242
Fbrsl1	6.03657e-29	0.196994	0.286	0.183	1.26406e-24		Ube2e2	3.46717e-246	-0.189698	0.934	0.695	7.26026e-242
Naaladl2	6.13859e-29	-0.0650941	0.358	0.278	1.28542e-24		Magi3	4.38849e-246	-0.133457	0.588	0.297	9.18951e-242
Trpc1	6.22732e-29	0.0445834	0.295	0.2	1.304e-24		Frmd6	5.86989e-246	-0.0135576	0.482	0.194	1.22916e-241
P4htm	6.30379e-29	0.512585	0.205	0.108	1.32001e-24		Rap1a	6.12056e-246	0.0807775	0.461	0.178	1.28165e-241
Fnbp1l	6.71885e-29	0.451134	0.235	0.133	1.40693e-24		Ncapd3	7.74945e-246	0.190754	0.486	0.182	1.62274e-241
Smg7	7.3864e-29	-0.0458873	0.323	0.231	1.54671e-24		Slc22a23	1.09341e-245	-0.154198	0.49	0.213	2.28959e-241
Ndst3	7.515e-29	-0.175304	0.49	0.432	1.57364e-24		Dnaja1	1.69829e-245	0.0873591	0.452	0.167	3.55623e-241
Larp4b	7.8649e-29	-0.0631125	0.334	0.241	1.64691e-24		Icam5	2.17927e-245	-0.353459	0.479	0.226	4.56338e-241
Rab11fip4	8.65332e-29	-0.0565108	0.256	0.17	1.81201e-24		Rora	2.21627e-245	0.113872	0.896	0.58	4.64087e-241
Txlng	8.71723e-29	0.0914673	0.324	0.22	1.82539e-24		Tbk1	3.05263e-245	0.2138	0.441	0.153	6.39221e-241
Ldb2	8.8293e-29	-0.0162567	0.598	0.503	1.84886e-24		Baz2a	3.31206e-245	-0.126448	0.414	0.158	6.93545e-241
Adnp	8.94805e-29	-0.245999	0.298	0.228	1.87372e-24		Gm32509	3.31658e-245	1.02381	0.557	0.179	6.94492e-241
Epb41	9.08823e-29	0.68258	0.138	0.06	1.90308e-24		Filip1l	3.85154e-245	-0.790668	0.493	0.308	8.06513e-241
Umad1	9.14446e-29	-0.14941	0.311	0.228	1.91485e-24		Slc6a7	3.88863e-245	-0.0331273	0.414	0.153	8.14279e-241
Rev1	9.16307e-29	-0.0239536	0.335	0.246	1.91875e-24		Tmem150c	4.10477e-245	-0.227289	0.449	0.19	8.59538e-241
Trhde	9.568e-29	0.20424	0.404	0.286	2.00354e-24		Tef	4.97374e-245	-0.091333	0.44	0.173	1.0415e-240
Srcap	1.02591e-28	0.25478	0.264	0.163	2.14826e-24		Rbm28	5.20447e-245	0.227788	0.463	0.166	1.08982e-240
Mctp1	1.06999e-28	-0.516452	0.426	0.426	2.24055e-24		1700084C06Rik	5.43458e-245	0.680786	0.469	0.135	1.138e-240
Phf12	1.08967e-28	0.183556	0.275	0.176	2.28176e-24		Ccpg1	6.39513e-245	-0.249078	0.471	0.204	1.33914e-240
Gm49797	1.11651e-28	0.340859	0.33	0.212	2.33798e-24		Gm42609	8.16986e-245	1.19641	0.484	0.122	1.71077e-240
Lrp6	1.12842e-28	-0.123978	0.306	0.225	2.36291e-24		Safb2	1.07269e-244	0.00394725	0.464	0.18	2.24621e-240
Nrf1	1.15294e-28	0.0341932	0.326	0.228	2.41426e-24		Desi1	1.1282e-244	0.368909	0.455	0.152	2.36246e-240
Smc5	1.16917e-28	0.177489	0.285	0.184	2.44823e-24		Tecpr2	1.52839e-244	0.0875228	0.49	0.189	3.20045e-240
Syp	1.17756e-28	-0.195448	0.271	0.197	2.46581e-24		Rcor1	1.56174e-244	0.0230356	0.507	0.211	3.27027e-240
Kdm7a	1.19343e-28	-0.0675235	0.339	0.253	2.49904e-24		Mtmr1	1.73049e-244	0.0174431	0.472	0.189	3.62365e-240
Lrp1b	1.2874e-28	-0.107656	0.92	0.858	2.69581e-24		Slc44a5	2.07739e-244	-0.127706	0.695	0.403	4.35006e-240
Sorcs3	1.32812e-28	0.0420484	0.58	0.475	2.78107e-24		Ptpn5	2.14243e-244	0.117899	0.451	0.161	4.48626e-240
Rhot1	1.44893e-28	0.182304	0.26	0.163	3.03406e-24		Fam110b	2.46807e-244	-0.202756	0.504	0.24	5.16813e-240
Clasrp	1.46589e-28	0.296584	0.248	0.149	3.06958e-24		Rims2	2.60371e-244	-0.063398	0.946	0.682	5.45217e-240
Jam3	1.46999e-28	0.0136413	0.287	0.194	3.07817e-24		Gm6994	2.77329e-244	1.05978	0.541	0.165	5.80726e-240
Mtmr12	1.48708e-28	0.0686423	0.291	0.195	3.11394e-24		Cadm3	3.18322e-244	-0.377814	0.409	0.169	6.66566e-240
Ywhag	1.57405e-28	-0.312485	0.278	0.223	3.29606e-24		4930512B01Rik	3.52153e-244	1.19339	0.468	0.113	7.37408e-240
Lrrc8b	1.58299e-28	0.0721455	0.218	0.134	3.31479e-24		Zfp106	5.03981e-244	0.0696053	0.489	0.194	1.05534e-239
Arhgap22	1.58905e-28	0.276059	0.113	0.052	3.32748e-24		Cers4	5.37499e-244	-0.0935499	0.481	0.197	1.12552e-239
A330015K06Rik	1.8292e-28	0.212271	0.382	0.271	3.83035e-24		Eefsec	5.46864e-244	0.0389023	0.508	0.207	1.14513e-239
Nudcd3	1.84068e-28	0.136042	0.298	0.2	3.85438e-24		Dctn4	5.90848e-244	-0.00934564	0.418	0.154	1.23723e-239
Chst11	1.86857e-28	0.107468	0.362	0.258	3.91278e-24		Fut9	7.15674e-244	0.00692105	0.667	0.339	1.49862e-239
Dennd6a	1.95599e-28	0.258655	0.3	0.193	4.09585e-24		Tet2	1.03025e-243	-0.303594	0.461	0.213	2.15734e-239
Hnrnpc	1.99552e-28	-0.0216097	0.308	0.217	4.17863e-24		Gm42303	1.0501e-243	2.08517	0.444	0.085	2.1989e-239
Tex2	2.03169e-28	0.194336	0.279	0.179	4.25436e-24		Txndc11	1.1296e-243	0.0710958	0.474	0.18	2.36539e-239
Mtmr7	2.06543e-28	0.0437781	0.24	0.153	4.325e-24		Rasgrf1	1.69347e-243	-0.0136878	0.94	0.667	3.54612e-239
Pum2	2.17411e-28	-0.470943	0.324	0.281	4.55259e-24		Msi2	2.13503e-243	0.144676	0.539	0.227	4.47076e-239
5330438D12Rik	2.27043e-28	-0.445663	0.384	0.374	4.75428e-24		Sh3d19	2.20047e-243	0.271771	0.538	0.214	4.60779e-239
Sesn1	2.27346e-28	0.30378	0.295	0.186	4.76063e-24		Dnajc19	2.23885e-243	0.950896	0.444	0.113	4.68816e-239
Slc7a8	2.33397e-28	0.161128	0.277	0.178	4.88734e-24		Chic1	2.63504e-243	0.0899147	0.395	0.134	5.51777e-239
Ankfy1	2.36646e-28	0.221728	0.278	0.174	4.95536e-24		Gm48765	2.69594e-243	0.908208	0.488	0.136	5.64531e-239
Tcf4	2.38156e-28	0.0984013	0.968	0.901	4.98698e-24		Uggt1	2.84039e-243	-0.0942843	0.419	0.154	5.94777e-239
Vps53	2.73339e-28	0.160578	0.239	0.146	5.72372e-24		Pde3b	3.50996e-243	-0.0758991	0.495	0.219	7.34985e-239
Ube2d3	2.77235e-28	-0.0496261	0.307	0.222	5.80531e-24		Mindy3	3.81735e-243	-0.0422761	0.469	0.189	7.99352e-239
Ski	2.85121e-28	0.055591	0.325	0.226	5.97043e-24		Sntg1	5.07465e-243	-0.240569	0.929	0.713	1.06263e-238
Git2	2.89491e-28	0.566142	0.225	0.123	6.06195e-24		Angpt2	5.41715e-243	1.0705	0.452	0.111	1.13435e-238
Eea1	2.91639e-28	-0.238009	0.266	0.2	6.10691e-24		Nrp1	5.70458e-243	-0.0381532	0.765	0.457	1.19454e-238
Hectd1	2.94304e-28	-0.0380718	0.318	0.229	6.16273e-24		Kdm2b	6.81609e-243	0.157205	0.468	0.179	1.42729e-238
Hdgfl3	3.05778e-28	0.090324	0.306	0.207	6.403e-24		Ift88	6.87056e-243	0.15055	0.445	0.154	1.4387e-238
Kdm4b	3.16187e-28	0.390736	0.242	0.143	6.62095e-24		Ext2	6.87818e-243	-0.100065	0.433	0.168	1.44029e-238
Sgk1	3.20108e-28	-0.0655528	0.345	0.26	6.70306e-24		Abhd6	8.42249e-243	0.0257561	0.455	0.178	1.76367e-238
Pkm	3.21347e-28	-0.649929	0.187	0.163	6.729e-24		Gm41505	9.26337e-243	1.20829	0.505	0.137	1.93975e-238
Hunk	3.23475e-28	0.279632	0.246	0.153	6.77357e-24		Tsga10	1.16825e-242	0.0155064	0.486	0.201	2.44632e-238
Rras2	3.23497e-28	0.0482825	0.298	0.199	6.77403e-24		Slc25a3	1.18929e-242	0.229641	0.431	0.143	2.49036e-238
Cyld	3.35013e-28	-0.0344488	0.288	0.205	7.01517e-24		Mff	1.30351e-242	0.146757	0.44	0.156	2.72955e-238
Rprd2	3.48279e-28	0.2705	0.288	0.183	7.29296e-24		Snx27	1.30615e-242	-0.0881257	0.427	0.163	2.73508e-238
Plekhm2	3.67346e-28	0.459586	0.224	0.124	7.69222e-24		Uhrf1bp1l	1.34586e-242	-0.0740855	0.465	0.19	2.81822e-238
Dennd5a	3.74887e-28	0.0630953	0.29	0.194	7.85014e-24		Fndc3b	1.76915e-242	-0.0847947	0.494	0.216	3.70459e-238
Cnot10	3.79436e-28	0.187437	0.31	0.203	7.9454e-24		Mast3	1.83741e-242	0.111894	0.566	0.254	3.84754e-238
Setdb1	3.80734e-28	0.355719	0.26	0.154	7.97256e-24		Acadsb	1.86454e-242	-0.116268	0.44	0.178	3.90435e-238
Fam120c	3.80757e-28	-0.028572	0.317	0.228	7.97305e-24		Slc25a27	2.33029e-242	0.266037	0.425	0.137	4.87963e-238
Trim46	3.83412e-28	-0.0331312	0.27	0.185	8.02865e-24		Kif3c	2.8232e-242	-0.127927	0.457	0.19	5.91178e-238
Stx16	3.88809e-28	0.0335028	0.307	0.212	8.14165e-24		Chst11	4.8942e-242	-0.26038	0.517	0.258	1.02484e-237
Abl1	4.04386e-28	0.190832	0.223	0.134	8.46785e-24		Fam189a1	5.02491e-242	-0.122861	0.888	0.627	1.05222e-237
Stt3b	4.25277e-28	-0.0305093	0.241	0.159	8.90531e-24		Atp5c1	5.71377e-242	-0.225934	0.387	0.149	1.19646e-237
Htr1f	4.42723e-28	0.178432	0.275	0.178	9.27061e-24		Vps35l	6.60708e-242	0.0136316	0.481	0.197	1.38352e-237
Eif5b	4.48072e-28	0.436269	0.298	0.184	9.38263e-24		Pakap.1	8.30556e-242	-0.0986782	0.537	0.25	1.73918e-237
Ccpg1	4.53178e-28	-0.362127	0.264	0.204	9.48955e-24		Dcaf8	9.59594e-242	0.11428	0.438	0.158	2.00939e-237
Caprin1	4.88256e-28	0.0997938	0.309	0.211	1.02241e-23		Kcnh1	9.60373e-242	-0.041593	0.489	0.208	2.01102e-237
Agap3	5.07451e-28	0.137001	0.297	0.196	1.0626e-23		Hnrnpd	9.89861e-242	-0.049965	0.439	0.169	2.07277e-237
Cachd1	5.08623e-28	0.0682342	0.312	0.216	1.06506e-23		Zswim5	1.15277e-241	-0.161239	0.458	0.195	2.4139e-237
Miga2	5.56563e-28	0.0269942	0.232	0.151	1.16544e-23		6530409C15Rik	1.27811e-241	0.890293	0.478	0.131	2.67637e-237
Nxpe4	5.897e-28	0.432858	0.292	0.181	1.23483e-23		Zhx3	1.32345e-241	0.216818	0.458	0.165	2.77129e-237
Arl3	5.91578e-28	0.491908	0.241	0.137	1.23877e-23		Atp5b	1.86525e-241	-0.654528	0.331	0.136	3.90584e-237
Sestd1	5.93811e-28	-0.339402	0.265	0.212	1.24344e-23		Ywhaq	2.04966e-241	-0.0556724	0.449	0.183	4.29198e-237
Ank3	6.01227e-28	0.0880409	0.963	0.893	1.25897e-23		Smc5	2.28726e-241	-0.0315269	0.463	0.184	4.78953e-237
Kcnip3	6.52563e-28	0.499232	0.239	0.135	1.36647e-23		Mtor	2.53029e-241	-0.134295	0.438	0.179	5.29843e-237
Clstn3	6.58612e-28	0.0255222	0.217	0.136	1.37913e-23		AU040320	2.77189e-241	0.133694	0.431	0.15	5.80433e-237
Tmeff1	6.69716e-28	-0.0848296	0.266	0.186	1.40239e-23		Micu2	2.82833e-241	0.170456	0.479	0.182	5.92253e-237
Asxl1	6.76836e-28	0.101348	0.318	0.219	1.41729e-23		Morf4l2	3.02878e-241	-0.0825849	0.398	0.147	6.34227e-237
Pak1	6.84767e-28	0.0806168	0.288	0.194	1.4339e-23		Slc38a2	3.0581e-241	0.137716	0.412	0.141	6.40366e-237
Ppargc1a	6.88143e-28	-0.256486	0.254	0.197	1.44097e-23		Tle1	3.9368e-241	-0.187603	0.496	0.239	8.24366e-237
Stk38	7.06301e-28	0.0524361	0.297	0.203	1.47899e-23		A630089N07Rik	4.35697e-241	0.69095	0.462	0.139	9.1235e-237
Arpc1a	7.41864e-28	0.245535	0.244	0.147	1.55346e-23		Setbp1	4.36335e-241	-0.0402853	0.943	0.677	9.13686e-237
Fbxl2	7.92887e-28	-0.0375913	0.338	0.248	1.6603e-23		Zcchc14	4.38425e-241	-0.16492	0.453	0.19	9.18062e-237
Tardbp	8.0039e-28	-0.168941	0.313	0.238	1.67602e-23		Ddx42	4.993e-241	0.310014	0.458	0.153	1.04554e-236
Pcdh17	8.44264e-28	-0.466971	0.254	0.227	1.76789e-23		2610035D17Rik	5.61266e-241	-0.279107	0.449	0.197	1.17529e-236
Capza2	8.71331e-28	-0.897964	0.179	0.177	1.82457e-23		Tmem200a	5.73385e-241	-0.20901	0.598	0.32	1.20067e-236
Wdr26	9.06456e-28	-0.341764	0.277	0.22	1.89812e-23		Atp1a1	5.76103e-241	-0.202451	0.409	0.156	1.20636e-236
Vezt	9.21996e-28	-0.234957	0.294	0.229	1.93066e-23		Arid1a	5.9914e-241	-0.000126699	0.445	0.17	1.2546e-236
Lncppara	1.00176e-27	0.240988	0.285	0.18	2.09768e-23		Nnat	6.87456e-241	0.263845	0.622	0.28	1.43953e-236
Nhsl2	1.07194e-27	0.0514127	0.261	0.173	2.24463e-23		Ust	8.35279e-241	-0.304788	0.63	0.372	1.74907e-236
Ap2a2	1.08055e-27	-0.064044	0.302	0.215	2.26268e-23		Exd2	8.80476e-241	-0.180528	0.423	0.168	1.84372e-236
Swt1	1.13454e-27	0.122884	0.229	0.141	2.37573e-23		Ksr1	9.09239e-241	-0.244886	0.633	0.359	1.90395e-236
Cdip1	1.18548e-27	0.0217466	0.285	0.194	2.48238e-23		Mpped2	9.76642e-241	0.121001	0.58	0.26	2.04509e-236
Rab27b	1.19622e-27	0.233232	0.312	0.204	2.50489e-23		Atxn1	1.26697e-240	-0.103623	0.941	0.692	2.65304e-236
Mapk8	1.20994e-27	-0.0592877	0.291	0.206	2.53361e-23		Rgs7	1.39442e-240	0.0218568	0.942	0.67	2.91991e-236
Usp33	1.32274e-27	0.135008	0.354	0.247	2.76983e-23		Snrnp48	1.61523e-240	0.230266	0.435	0.149	3.38229e-236
Cadm3	1.3434e-27	-0.219062	0.236	0.169	2.81308e-23		Ryk	1.73753e-240	0.0448517	0.439	0.164	3.63839e-236
Jpx	1.36841e-27	0.348821	0.219	0.125	2.86544e-23		Ppp3r1	2.0943e-240	-0.500634	0.373	0.161	4.38546e-236
Slc4a3	1.38226e-27	0.194888	0.263	0.167	2.89446e-23		Rtn4rl1	2.20799e-240	-0.286467	0.481	0.223	4.62352e-236
Zfp652	1.50599e-27	0.11712	0.314	0.213	3.15353e-23		3110039M20Rik	2.54793e-240	0.00401296	0.502	0.219	5.33536e-236
Cfap36	1.65065e-27	-0.290817	0.277	0.214	3.45647e-23		Zc3h15	2.6477e-240	0.369333	0.483	0.172	5.54428e-236
4632427E13Rik	1.71477e-27	0.316682	0.245	0.147	3.59074e-23		Runx2	3.15333e-240	0.0885493	0.708	0.387	6.60308e-236
Syn3	1.91029e-27	0.249408	0.321	0.214	4.00015e-23		Ilf3	3.21623e-240	0.00266478	0.443	0.17	6.73478e-236
Ext2	1.93951e-27	0.136948	0.261	0.168	4.06134e-23		Dagla	3.32223e-240	-0.266794	0.461	0.202	6.95675e-236
Lmo3	1.94062e-27	0.0119573	0.379	0.287	4.06366e-23		Eif4a2	3.73796e-240	-0.070701	0.367	0.126	7.82728e-236
Map3k5	1.97036e-27	0.252536	0.227	0.139	4.12594e-23		Tmem38a	5.48698e-240	-0.0540356	0.411	0.151	1.14897e-235
Gabra1	1.98815e-27	-0.0888957	0.268	0.186	4.16318e-23		Arhgap17	6.47287e-240	0.0423776	0.489	0.197	1.35542e-235
Wdr37	2.18794e-27	-0.123499	0.328	0.252	4.58155e-23		Firre	6.67526e-240	-0.128785	0.439	0.177	1.3978e-235
Bzw2	2.21367e-27	-0.00290772	0.331	0.237	4.63542e-23		Gm11099	7.62283e-240	0.846467	0.502	0.152	1.59622e-235
Mrpl41	2.22456e-27	-0.309183	0.197	0.143	4.65823e-23		Stx8	7.85105e-240	0.0549658	0.453	0.173	1.64401e-235
Sdk2	2.23787e-27	0.214473	0.244	0.154	4.6861e-23		Timm44	8.39595e-240	0.100714	0.485	0.191	1.75811e-235
Rpl37a	2.33043e-27	-2.30369	0.045	0.093	4.87993e-23		Crebzf	9.47363e-240	0.337912	0.462	0.162	1.98378e-235
Ccdc57	2.35697e-27	0.187805	0.216	0.126	4.93549e-23		Dkk3	9.96316e-240	-0.0765676	0.584	0.283	2.08628e-235
4930447C04Rik	2.40313e-27	0.566677	0.172	0.087	5.03216e-23		Pcnp	1.12277e-239	-0.0982283	0.433	0.174	2.35108e-235
Wdr20	2.51446e-27	-0.00162031	0.238	0.157	5.26527e-23		Mrps5	1.26463e-239	0.355156	0.469	0.157	2.64813e-235
Fam171a1	2.64138e-27	-0.0666817	0.297	0.215	5.53106e-23		Esco1	1.33361e-239	-0.07938	0.447	0.181	2.79258e-235
D430042O09Rik	2.74427e-27	0.257681	0.284	0.182	5.74649e-23		Rapgefl1	1.51048e-239	-0.661881	0.372	0.175	3.16294e-235
Eftud2	2.88342e-27	0.576338	0.237	0.133	6.03789e-23		Cep19	1.88959e-239	0.633272	0.389	0.101	3.95679e-235
Zfc3h1	2.90753e-27	-0.15548	0.309	0.237	6.08836e-23		Dcun1d5	2.1893e-239	0.261955	0.45	0.151	4.58439e-235
9630014M24Rik	2.92892e-27	0.934435	0.133	0.055	6.13316e-23		Iqsec3	2.22525e-239	0.00832984	0.523	0.232	4.65967e-235
Scd2	2.94201e-27	-2.47884	0.036	0.083	6.16056e-23		Cdadc1	2.24925e-239	-0.124165	0.411	0.154	4.70992e-235
Icam5	2.94642e-27	-0.61133	0.251	0.226	6.1698e-23		P2ry12	2.34028e-239	0.853107	0.443	0.119	4.90054e-235
Phtf1	3.1156e-27	0.131567	0.299	0.199	6.52407e-23		Rbl2	2.7124e-239	0.899707	0.421	0.104	5.67978e-235
Gm30382	3.2498e-27	0.30952	0.362	0.247	6.80509e-23		Spaca6	2.88074e-239	-0.0413243	0.45	0.176	6.03227e-235
Maged1	3.31406e-27	-0.953318	0.165	0.176	6.93964e-23		Tbl1x	3.08338e-239	0.0578976	0.454	0.177	6.45659e-235
Ergic1	3.34515e-27	0.35177	0.223	0.129	7.00475e-23		Ctnnd1	3.5733e-239	0.182973	0.455	0.169	7.48249e-235
Slc25a27	3.48301e-27	0.281815	0.231	0.137	7.29342e-23		Uxs1	3.5873e-239	-0.164171	0.453	0.193	7.51181e-235
[truncated: 13,637 more rows]

## Sheet: CA1 CA3 GLUT Metascape
Overrepresentation pathway analysis was performed using metascape on increased and decreased DEGs (lfc > |1|, p < 0.001). Genes without a canonical name (e.g. genes ending in Rik or beginning in Gm) are excluded from analysis)
Annotation of DEGs increased in 2 week E. coli mono-colonized mice vs germ-free															Enrichment results for DEGs increased in 2 week E. coli mono-colonized mice vs germ-free										Annotation of DEGs decreased in 2 week E. coli mono-colonized mice vs germ-free
MyList	Gene ID	Type	Tax ID	Homologene Gene ID	Homologene Gene Tax ID	Gene Symbol	Description	Biological Process (GO)	GO:0050808 synapse organization	GO:0050804 modulation of chemical synapti	mmu04714 Thermogenesis - Mus musculus (	GO:0007411 axon guidance	WP1396 GPCRs non odorant		GroupID	Category	Term	Description	LogP	Log(q-value)	Genes	Symbols	InTerm_InList		MyList	Gene ID	Type	Tax ID	Homologene Gene ID	Homologene Gene Tax ID	Gene Symbol	Description	Biological Process (GO)	Kinase Class (UniProt)	WP163 Cytoplasmic ribosomal proteins	mmu00190 Oxidative phosphorylation - Mu	CORUM:3047 Parvulin-associated pre-rRNP c	GO:0000028 ribosomal small subunit assemb	R-MMU-8953897 Cellular responses to stimuli	GO:1901798 positive regulation of signal	CORUM:495 Cytochrome bc1-complex, mitoch	R-MMU-917937 Iron uptake and transport	R-MMU-5626467 RHO GTPases activate IQGAPs	R-MMU-6798695 Neutrophil degranulation	GO:0042273 ribosomal large subunit biogen	GO:0030490 maturation of SSU-rRNA	GO:0007005 mitochondrion organization	R-MMU-156842 Eukaryotic Translation Elongat	CORUM:676 Metallothionein-3 complex
Mgll	23945	symbol	M. musculus	23945	M. musculus	Mgll	monoglyceride lipase	GO:2000124 regulation of endocannabinoid signaling pathway;GO:0099178 regulation of retrograde trans-synaptic signaling by endocanabinoid;GO:0052651 monoacylglycerol catabolic process	0	1	1	0	0		1_Summary	GO Biological Processes	GO:0050808	synapse organization	-2.88056	0	1.98946e+31	Rph3a,Pdzrn3,Rims3,Lgi2,Cckbr,COX2	6/-		AY036118	101056014	symbol	M. musculus	101056014	M. musculus	AY036118	cDNA sequence AY036118	GO:0030097 hemopoiesis;GO:0008284 positive regulation of cell population proliferation;GO:0042127 regulation of cell population proliferation		0	0	0	0	0	0	0	0	0	0	0	0	0	0	0
Cux2	13048	symbol	M. musculus	13048	M. musculus	Cux2	cut-like homeobox 2	GO:0007614 short-term memory;GO:0061003 positive regulation of dendritic spine morphogenesis;GO:2000463 positive regulation of excitatory postsynaptic potential	0	1	0	0	0		1_Member	GO Biological Processes	GO:0050808	synapse organization	-2.88056	0	1.98946e+21	Rph3a,Pdzrn3,Rims3,Lgi2	4/415		Lars2	102436	symbol	M. musculus	102436	M. musculus	Lars2	leucyl-tRNA synthetase, mitochondrial	GO:0006429 leucyl-tRNA aminoacylation;GO:0106074 aminoacyl-tRNA metabolism involved in translational fidelity;GO:0006450 regulation of translational fidelity		1	0	0	0	0	0	0	0	0	0	0	0	0	0	0
Cux1	13047	symbol	M. musculus	13047	M. musculus	Cux1	cut-like homeobox 1	GO:0000301 retrograde transport, vesicle recycling within Golgi;GO:0006891 intra-Golgi vesicle-mediated transport;GO:0042491 inner ear auditory receptor cell differentiation	0	0	0	0	0		1_Member	GO Biological Processes	GO:0046903	secretion	-2.27663	0	1.24262e+20	Cckbr,COX2,Rph3a,Rims3	4/610		Cmss1	66497	symbol	M. musculus	66497	M. musculus	Cmss1	cms small ribosomal subunit 1	GO:0008150 biological_process		0	0	0	0	0	0	0	0	0	0	0	0	0	0	0
Ptchd4	627626	symbol	M. musculus	627626	M. musculus	Ptchd4	patched domain containing 4	GO:0008150 biological_process	0	0	0	0	0		1_Member	GO Biological Processes	GO:0034330	cell junction organization	-2.22251	0	1.98946e+21	Rph3a,Pdzrn3,Rims3,Lgi2	4/632		Cdk8	264064	symbol	M. musculus	264064	M. musculus	Cdk8	cyclin dependent kinase 8	GO:0090209 negative regulation of triglyceride metabolic process;GO:0090207 regulation of triglyceride metabolic process;GO:0045833 negative regulation of lipid metabolic process	yes	0	0	0	0	0	0	0	1	0	0	0	0	0	0	0
Pdzrn3	55983	symbol	M. musculus	55983	M. musculus	Pdzrn3	PDZ domain containing RING finger 3	GO:0007528 neuromuscular junction development;GO:0050808 synapse organization;GO:0034330 cell junction organization	1	0	0	0	0		2_Summary	GO Biological Processes	GO:0050804	modulation of chemical synaptic transmission	-2.71236	0	1.24261e+32	Cckbr,Cux2,Mgll,Rims3,Chrm2,Scn4b	6/-		Tmsb4x	19241	symbol	M. musculus	19241	M. musculus	Tmsb4x	thymosin, beta 4, X chromosome	GO:1905273 positive regulation of proton-transporting ATP synthase activity, rotational mechanism;GO:1902037 negative regulation of hematopoietic stem cell differentiation;GO:0051351 positive regulation of ligase activity		0	0	0	0	0	0	0	0	0	0	0	0	0	0	0
Rph3a	19894	symbol	M. musculus	19894	M. musculus	Rph3a	rabphilin 3A	GO:0061669 spontaneous neurotransmitter secretion;GO:0098814 spontaneous synaptic transmission;GO:0031632 positive regulation of synaptic vesicle fusion to presynaptic active zone membrane	1	0	0	0	0		2_Member	GO Biological Processes	GO:0050804	modulation of chemical synaptic transmission	-2.71236	0	1.24261e+26	Cckbr,Cux2,Mgll,Rims3,Chrm2	5/783		Calm1	12313	symbol	M. musculus	12313	M. musculus	Calm1	calmodulin 1	GO:0060315 negative regulation of ryanodine-sensitive calcium-release channel activity;GO:1901842 negative regulation of high voltage-gated calcium channel activity;GO:1901841 regulation of high voltage-gated calcium channel activity		0	1	0	0	1	0	0	1	1	0	0	0	1	1	0
Tshz2	228911	symbol	M. musculus	228911	M. musculus	Tshz2	teashirt zinc finger family member 2	GO:0006357 regulation of transcription by RNA polymerase II;GO:0006355 regulation of DNA-templated transcription;GO:2001141 regulation of RNA biosynthetic process	0	0	0	0	0		2_Member	GO Biological Processes	GO:0099177	regulation of trans-synaptic signaling	-2.70993	0	1.24261e+26	Cckbr,Cux2,Mgll,Rims3,Chrm2	5/784		Hspa8	15481	symbol	M. musculus	15481	M. musculus	Hspa8	heat shock protein 8	GO:1904592 positive regulation of protein refolding;GO:1904764 chaperone-mediated autophagy translocation complex disassembly;GO:1990832 slow axonal transport		1	1	0	0	1	0	0	1	1	1	0	0	0	1	0
Chrm2	243764	symbol	M. musculus	243764	M. musculus	Chrm2	cholinergic receptor, muscarinic 2, cardiac	GO:0007197 adenylate cyclase-inhibiting G protein-coupled acetylcholine receptor signaling pathway;GO:0007213 G protein-coupled acetylcholine receptor signaling pathway;GO:0007187 G protein-coupled receptor signaling pathway, coupled to cyclic nucleotide second messenger	0	1	0	0	1		2_Member	GO Biological Processes	GO:1903522	regulation of blood circulation	-2.37082	0	2.39452e+16	Mgll,Chrm2,Scn4b	3/281		Actb	11461	symbol	M. musculus	11461	M. musculus	Actb	actin, beta	GO:0072749 cellular response to cytochalasin B;GO:1901328 response to cytochalasin B;GO:0051621 regulation of norepinephrine uptake		0	1	0	0	0	0	0	1	1	0	0	0	0	0	1
Sgpp2	433323	symbol	M. musculus	433323	M. musculus	Sgpp2	sphingosine-1-phosphate phosphatase 2	GO:0061469 regulation of type B pancreatic cell proliferation;GO:0006670 sphingosine metabolic process;GO:0046519 sphingoid metabolic process	0	0	0	0	0		2_Member	GO Biological Processes	GO:0044057	regulation of system process	-2.12049	0	1.30482e+21	Cux2,Mgll,Chrm2,Scn4b	4/676		Filip1l	78749	symbol	M. musculus	78749	M. musculus	Filip1l	filamin A interacting protein 1-like	GO:1903119 protein localization to actin cytoskeleton;GO:0061525 hindgut development;GO:0044380 protein localization to cytoskeleton		0	0	0	0	0	0	0	0	0	0	0	0	0	0	0
mt-Co2	17709	gene_synonym	M. musculus	17709	M. musculus	COX2	cytochrome c oxidase subunit II	GO:0007595 lactation;GO:0042773 ATP synthesis coupled electron transport;GO:0007589 body fluid secretion	1	0	1	0	0		3_Summary	KEGG Pathway	mmu04714	Thermogenesis - Mus musculus (house mouse)	-2.57358	0	177091771123945	COX2,CYTB,Mgll	3/-		Rps24	20088	symbol	M. musculus	20088	M. musculus	Rps24	ribosomal protein S24	GO:0140236 translation at presynapse;GO:0140241 translation at synapse;GO:0140242 translation at postsynapse		1	0	0	0	0	0	0	0	0	0	0	0	0	0	0
Rims3	242662	symbol	M. musculus	242662	M. musculus	Rims3	regulating synaptic membrane exocytosis 3	GO:0048790 maintenance of presynaptic active zone structure;GO:1990709 presynaptic active zone organization;GO:0016081 synaptic vesicle docking	1	1	0	0	0		3_Member	KEGG Pathway	mmu04714	Thermogenesis - Mus musculus (house mouse)	-2.57358	0	177091771123945	COX2,CYTB,Mgll	3/238		Rpl37	67281	symbol	M. musculus	67281	M. musculus	Rpl37	ribosomal protein L37	GO:1901798 positive regulation of signal transduction by p53 class mediator;GO:0140236 translation at presynapse;GO:0140241 translation at synapse		1	0	0	0	0	1	0	0	0	0	0	0	0	0	0
Lgi2	246316	symbol	M. musculus	246316	M. musculus	Lgi2	leucine-rich repeat LGI family, member 2	GO:1904862 inhibitory synapse assembly;GO:0007416 synapse assembly;GO:0034329 cell junction assembly	1	0	0	0	0		4_Summary	GO Biological Processes	GO:0007411	axon guidance	-2.49867	0	167821927420357	Lamc2,Ptprm,Sema5b	3/-		Tpt1	22070	symbol	M. musculus	22070	M. musculus	Tpt1	tumor protein, translationally-controlled 1	GO:2000383 regulation of ectoderm development;GO:2000384 negative regulation of ectoderm development;GO:1902230 negative regulation of intrinsic apoptotic signaling pathway in response to DNA damage		0	0	0	0	0	1	0	0	0	0	0	0	0	0	0
Stac2	217154	symbol	M. musculus	217154	M. musculus	Stac2	SH3 and cysteine rich domain 2	GO:1901387 positive regulation of voltage-gated calcium channel activity;GO:1901385 regulation of voltage-gated calcium channel activity;GO:0003009 skeletal muscle contraction	0	0	0	0	0		4_Member	GO Biological Processes	GO:0007411	axon guidance	-2.49867	0	167821927420357	Lamc2,Ptprm,Sema5b	3/253		Rps29	20090	symbol	M. musculus	20090	M. musculus	Rps29	ribosomal protein S29	GO:0002181 cytoplasmic translation;GO:0006412 translation;GO:0010467 gene expression		1	0	0	0	0	0	0	0	0	0	0	0	0	0	0
Ubtd1	226122	symbol	M. musculus	226122	M. musculus	Ubtd1	ubiquitin domain containing 1	GO:0008150 biological_process	0	0	0	0	0		4_Member	GO Biological Processes	GO:0097485	neuron projection guidance	-2.49385	0	167821927420357	Lamc2,Ptprm,Sema5b	3/254		Chchd2	14004	symbol	M. musculus	14004	M. musculus	Chchd2	coiled-coil-helix-coiled-coil-helix domain containing 2	GO:1905448 positive regulation of mitochondrial ATP synthesis coupled electron transport;GO:1905446 regulation of mitochondrial ATP synthesis coupled electron transport;GO:1900037 regulation of cellular response to hypoxia		0	0	0	0	0	0	0	0	0	0	0	0	1	0	0
Ptprm	19274	symbol	M. musculus	19274	M. musculus	Ptprm	protein tyrosine phosphatase receptor type M	GO:0031290 retinal ganglion cell axon guidance;GO:0010842 retina layer formation;GO:0010829 negative regulation of D-glucose transmembrane transport	0	0	0	1	0		5_Summary	WikiPathways	WP1396	GPCRs non odorant	-2.42385	0	1.24262e+16	Cckbr,Qrfpr,Chrm2	3/-		Rpl35a	57808	symbol	M. musculus	57808	M. musculus	Rpl35a	ribosomal protein L35A	GO:0140236 translation at presynapse;GO:0140241 translation at synapse;GO:0140242 translation at postsynapse		1	0	0	0	0	0	0	0	0	0	1	0	0	0	0
Cckbr	12426	symbol	M. musculus	12426	M. musculus	Cckbr	cholecystokinin B receptor	GO:0038188 cholecystokinin signaling pathway;GO:0090274 positive regulation of somatostatin secretion;GO:0045851 pH reduction	1	1	0	0	1		5_Member	WikiPathways	WP1396	GPCRs non odorant	-2.42385	0	1.24262e+16	Cckbr,Qrfpr,Chrm2	3/269		Fth1	14319	symbol	M. musculus	14319	M. musculus	Fth1	ferritin heavy polypeptide 1	GO:0110076 negative regulation of ferroptosis;GO:0110075 regulation of ferroptosis;GO:0048147 negative regulation of fibroblast proliferation		0	0	0	0	0	0	0	1	0	1	0	0	0	0	0
Lamc2	16782	symbol	M. musculus	16782	M. musculus	Lamc2	laminin, gamma 2	GO:0007411 axon guidance;GO:0097485 neuron projection guidance;GO:0007409 axonogenesis	0	0	0	1	0												Ubb	22187	symbol	M. musculus	22187	M. musculus	Ubb	ubiquitin B	GO:1902527 positive regulation of protein monoubiquitination;GO:1902525 regulation of protein monoubiquitination;GO:0021886 hypothalamus gonadotrophin-releasing hormone neuron differentiation		1	1	0	0	1	1	0	1	0	0	0	0	0	0	0
Bglap3	12095	symbol	M. musculus	12095	M. musculus	Bglap3	bone gamma-carboxyglutamate protein 3	GO:0032571 response to vitamin K;GO:0033273 response to vitamin;GO:0030500 regulation of bone mineralization	0	0	0	0	0												Ndufa4	17992	symbol	M. musculus	17992	M. musculus	Ndufa4	Ndufa4, mitochondrial complex associated			0	1	0	0	1	0	0	0	0	0	0	0	0	0	0
Catsperz	67077	symbol	M. musculus	67077	M. musculus	Catsperz	cation channel sperm associated auxiliary subunit zeta	GO:0048240 sperm capacitation;GO:0007140 male meiotic nuclear division;GO:0140013 meiotic nuclear division	0	0	0	0	0												Hsp90ab1	15516	symbol	M. musculus	15516	M. musculus	Hsp90ab1	heat shock protein 90 alpha (cytosolic), class B member 1	GO:1903660 negative regulation of complement-dependent cytotoxicity;GO:1905323 telomerase holoenzyme complex assembly;GO:0019062 virion attachment to host cell		1	0	0	1	1	0	0	1	1	1	0	0	0	0	1
Scn4b	399548	symbol	M. musculus	399548	M. musculus	Scn4b	sodium channel, type IV, beta	GO:0086016 AV node cell action potential;GO:0086027 AV node cell to bundle of His cell signaling;GO:0086067 AV node cell to bundle of His cell communication	0	1	0	0	0												Rps23	66475	symbol	M. musculus	66475	M. musculus	Rps23	ribosomal protein S23	GO:1990145 maintenance of translational fidelity;GO:0034063 stress granule assembly;GO:0042274 ribosomal small subunit biogenesis		1	0	0	1	0	0	0	0	0	0	0	0	0	0	0
Qrfpr	229214	symbol	M. musculus	229214	M. musculus	Qrfpr	pyroglutamylated RFamide peptide receptor	GO:0007218 neuropeptide signaling pathway;GO:0032870 cellular response to hormone stimulus;GO:0009725 response to hormone	0	0	0	0	1												Prnp	19122	symbol	M. musculus	19122	M. musculus	Prnp	prion protein	GO:1902951 negative regulation of dendritic spine maintenance;GO:1900451 positive regulation of glutamate receptor signaling pathway;GO:0046007 negative regulation of activated T cell proliferation		0	1	0	0	0	1	0	1	0	0	0	0	0	0	0
Ovol2	107586	symbol	M. musculus	107586	M. musculus	Ovol2	ovo like zinc finger 2	GO:0060214 endocardium formation;GO:0003160 endocardium morphogenesis;GO:0001842 neural fold formation	0	0	0	0	0												Eef1a1	13627	symbol	M. musculus	13627	M. musculus	Eef1a1	eukaryotic translation elongation factor 1 alpha 1	GO:0071364 cellular response to epidermal growth factor stimulus;GO:0070849 response to epidermal growth factor;GO:0006414 translational elongation		1	0	0	0	1	0	0	0	0	1	0	0	0	1	0
Klhl33	546611	symbol	M. musculus	546611	M. musculus	Klhl33	kelch-like 33	GO:0008150 biological_process	0	0	0	0	0												Il31ra	218624	symbol	M. musculus	218624	M. musculus	Il31ra	interleukin 31 receptor A	GO:0035745 T-helper 2 cell cytokine production;GO:0035743 CD4-positive, alpha-beta T cell cytokine production;GO:0002369 T cell cytokine production		0	0	0	0	0	0	0	1	0	0	0	0	0	0	0
Sema5b	20357	symbol	M. musculus	20357	M. musculus	Sema5b	sema domain, seven thrombospondin repeats (type 1 and type 1-like), transmembrane domain (TM) and short cytoplasmic domain, (semaphorin) 5B	GO:0050908 detection of light stimulus involved in visual perception;GO:0050962 detection of light stimulus involved in sensory perception;GO:0050919 negative chemotaxis	0	0	0	1	0												Rps8	20116	symbol	M. musculus	20116	M. musculus	Rps8	ribosomal protein S8	GO:0000462 maturation of SSU-rRNA from tricistronic rRNA transcript (SSU-rRNA, 5.8S rRNA, LSU-rRNA);GO:0030490 maturation of SSU-rRNA;GO:0042274 ribosomal small subunit biogenesis		1	0	1	0	0	0	0	0	0	0	0	1	0	0	0
Fads6	328035	symbol	M. musculus	328035	M. musculus	Fads6	fatty acid desaturase domain family, member 6	GO:0006633 fatty acid biosynthetic process;GO:0072330 monocarboxylic acid biosynthetic process;GO:0046394 carboxylic acid biosynthetic process	0	0	0	0	0												Rplp1	56040	symbol	M. musculus	56040	M. musculus	Rplp1	ribosomal protein lateral stalk subunit P1	GO:0006414 translational elongation;GO:0002181 cytoplasmic translation;GO:0006417 regulation of translation		1	0	0	0	0	0	0	0	0	0	0	0	0	1	0
Ankfn1	382543	symbol	M. musculus	382543	M. musculus	Ankfn1	ankyrin-repeat and fibronectin type III domain containing 1	GO:0061172 regulation of establishment of bipolar cell polarity;GO:0050957 equilibrioception;GO:2000114 regulation of establishment of cell polarity	0	0	0	0	0												Atp6v0c	11984	symbol	M. musculus	11984	M. musculus	Atp6v0c	ATPase, H+ transporting, lysosomal V0 subunit C	GO:1904093 negative regulation of autophagic cell death;GO:1904092 regulation of autophagic cell death;GO:0007042 lysosomal lumen acidification		0	1	0	0	1	0	0	1	1	1	0	0	0	0	0
mt-Cytb	17711	gene_synonym	M. musculus	17711	M. musculus	CYTB	cytochrome b	GO:1904421 response to D-galactosamine;GO:0033590 response to cobalamin;GO:0015988 energy coupled proton transmembrane transport, against electrochemical gradient	0	0	1	0	0												Serinc1	56442	symbol	M. musculus	56442	M. musculus	Serinc1	serine incorporator 1	GO:0006658 phosphatidylserine metabolic process;GO:0044091 membrane biogenesis;GO:0006665 sphingolipid metabolic process		0	1	0	0	0	0	0	0	0	0	0	0	0	0	0
																									Itm2c	64294	symbol	M. musculus	64294	M. musculus	Itm2c	integral membrane protein 2C	GO:0042985 negative regulation of amyloid precursor protein biosynthetic process;GO:0010561 negative regulation of glycoprotein biosynthetic process;GO:0042984 regulation of amyloid precursor protein biosynthetic process		0	0	0	0	0	1	0	0	0	0	0	0	0	0	0
																									Aldoa	11674	symbol	M. musculus	11674	M. musculus	Aldoa	aldolase A, fructose-bisphosphate	GO:0019242 methylglyoxal biosynthetic process;GO:0009438 methylglyoxal metabolic process;GO:0030388 fructose 1,6-bisphosphate metabolic process		0	1	0	0	0	0	0	0	0	1	0	0	0	0	0
																									Rpl23	65019	symbol	M. musculus	65019	M. musculus	Rpl23	ribosomal protein L23	GO:0072717 cellular response to actinomycin D;GO:0072716 response to actinomycin D;GO:1903450 regulation of G1 to G0 transition		1	0	0	0	0	1	0	0	0	0	0	0	0	0	0
																									Rpl19	19921	symbol	M. musculus	19921	M. musculus	Rpl19	ribosomal protein L19	GO:0002181 cytoplasmic translation;GO:0006412 translation;GO:0010467 gene expression		1	0	1	0	0	0	0	0	0	0	0	0	0	0	0
																									Fau	14109	symbol	M. musculus	14109	M. musculus	Fau	FAU ubiquitin like and ribosomal protein S30 fusion	GO:0000028 ribosomal small subunit assembly;GO:0002227 innate immune response in mucosa;GO:0002385 mucosal immune response		1	0	0	1	0	0	0	0	0	0	0	0	0	0	0
																									Cck	12424	symbol	M. musculus	12424	M. musculus	Cck	cholecystokinin	GO:1902279 positive regulation of pancreatic amylase secretion by cholecystokinin signaling pathway;GO:1902278 positive regulation of pancreatic amylase secretion;GO:1903366 negative regulation of fear response		0	0	0	0	0	0	0	0	0	0	0	0	1	0	0
																									Rpl13	270106	symbol	M. musculus	270106	M. musculus	Rpl13	ribosomal protein L13	GO:0140236 translation at presynapse;GO:0140241 translation at synapse;GO:0140242 translation at postsynapse		1	0	1	0	0	0	0	0	0	0	0	0	0	0	0
																									Actg1	11465	symbol	M. musculus	11465	M. musculus	Actg1	actin, gamma, cytoplasmic 1	GO:0150111 regulation of transepithelial transport;GO:1902396 protein localization to bicellular tight junction;GO:0150105 protein localization to cell-cell junction		0	1	0	1	0	0	0	1	1	0	0	0	0	0	0
																									Ndufa13	67184	symbol	M. musculus	67184	M. musculus	Ndufa13	NADH:ubiquinone oxidoreductase subunit A13	GO:0045039 protein insertion into mitochondrial inner membrane;GO:1900119 positive regulation of execution phase of apoptosis;GO:0090151 establishment of protein localization to mitochondrial membrane		0	1	0	0	0	1	0	0	0	0	0	0	1	0	0
																									Rpl34	68436	symbol	M. musculus	68436	M. musculus	Rpl34	ribosomal protein L34	GO:0140236 translation at presynapse;GO:0140241 translation at synapse;GO:0140242 translation at postsynapse		1	0	0	0	0	0	0	0	0	0	0	0	0	0	0
																									Rps27a	78294	symbol	M. musculus	78294	M. musculus	Rps27a	ribosomal protein S27A	GO:0140236 translation at presynapse;GO:0140241 translation at synapse;GO:0140242 translation at postsynapse		1	1	0	0	1	0	0	1	0	0	0	0	0	0	0
																									Hexb	15212	symbol	M. musculus	15212	M. musculus	Hexb	hexosaminidase B	GO:0008049 male courtship behavior;GO:0030209 dermatan sulfate proteoglycan catabolic process;GO:0007619 courtship behavior		0	1	0	0	0	0	0	0	0	1	0	0	0	0	0
																									Rpl3	27367	symbol	M. musculus	27367	M. musculus	Rpl3	ribosomal protein L3	GO:0071353 cellular response to interleukin-4;GO:0070670 response to interleukin-4;GO:0002181 cytoplasmic translation		1	0	1	0	0	0	0	0	0	0	0	0	0	0	0
																									Cox4i1	12857	symbol	M. musculus	12857	M. musculus	Cox4i1	cytochrome c oxidase subunit 4I1	GO:0006123 mitochondrial electron transport, cytochrome c to oxygen;GO:0019646 aerobic electron transport chain;GO:0042775 mitochondrial ATP synthesis coupled electron transport		0	1	0	0	1	0	1	0	0	0	0	0	0	0	0
																									Rpl8	26961	symbol	M. musculus	26961	M. musculus	Rpl8	ribosomal protein L8	GO:0140236 translation at presynapse;GO:0140241 translation at synapse;GO:0140242 translation at postsynapse		1	0	1	0	0	0	0	0	0	0	0	0	0	0	0
																									Cox6c	12864	symbol	M. musculus	12864	M. musculus	Cox6c	cytochrome c oxidase subunit 6C	GO:0006119 oxidative phosphorylation;GO:0009060 aerobic respiration;GO:0045333 cellular respiration		0	1	0	0	1	0	1	0	0	0	0	0	0	0	0
																									Rpl24	68193	symbol	M. musculus	68193	M. musculus	Rpl24	ribosomal protein L24	GO:0010458 exit from mitosis;GO:0021554 optic nerve development;GO:0000027 ribosomal large subunit assembly		1	0	0	1	0	0	0	0	0	0	1	0	0	0	0
																									Rpl11	67025	symbol	M. musculus	67025	M. musculus	Rpl11	ribosomal protein L11	GO:2000435 negative regulation of protein neddylation;GO:1904667 negative regulation of ubiquitin protein ligase activity;GO:0051444 negative regulation of ubiquitin-protein transferase activity		1	0	0	1	0	1	0	0	0	0	1	0	0	0	0
																									Rpl37a	19981	symbol	M. musculus	19981	M. musculus	Rpl37a	ribosomal protein L37a	GO:0140236 translation at presynapse;GO:0140241 translation at synapse;GO:0140242 translation at postsynapse		1	0	0	0	0	0	0	0	0	0	0	0	0	0	0
																									Scd2	20250	symbol	M. musculus	20250	M. musculus	Scd2	stearoyl-Coenzyme A desaturase 2	GO:1903964 monounsaturated fatty acid metabolic process;GO:1903966 monounsaturated fatty acid biosynthetic process;GO:0006636 unsaturated fatty acid biosynthetic process		0	0	0	0	0	0	0	0	0	0	0	0	0	0	0
																									Rpl32	19951	symbol	M. musculus	19951	M. musculus	Rpl32	ribosomal protein L32	GO:0097421 liver regeneration;GO:0071549 cellular response to dexamethasone stimulus;GO:0140236 translation at presynapse		1	0	0	0	0	0	0	0	0	0	0	0	0	0	0
																									Rpl7	19989	symbol	M. musculus	19989	M. musculus	Rpl7	ribosomal protein L7	GO:0000463 maturation of LSU-rRNA from tricistronic rRNA transcript (SSU-rRNA, 5.8S rRNA, LSU-rRNA);GO:0000470 maturation of LSU-rRNA;GO:0140236 translation at presynapse		1	0	1	0	0	0	0	0	0	0	1	0	0	0	0
																									Ppia	268373	symbol	M. musculus	268373	M. musculus	Ppia	peptidylprolyl isomerase A	GO:0061944 negative regulation of protein K48-linked ubiquitination;GO:0060352 cell adhesion molecule production;GO:0000413 protein peptidyl-prolyl isomerization		0	0	0	0	0	1	0	0	0	1	0	0	0	0	0
																									Rps20	67427	symbol	M. musculus	67427	M. musculus	Rps20	ribosomal protein S20	GO:1901798 positive regulation of signal transduction by p53 class mediator;GO:1901796 regulation of signal transduction by p53 class mediator;GO:0002181 cytoplasmic translation		1	0	0	0	0	1	0	0	0	0	0	0	0	0	0
																									Rpl4	67891	symbol	M. musculus	67891	M. musculus	Rpl4	ribosomal protein L4	GO:0140236 translation at presynapse;GO:0140241 translation at synapse;GO:0140242 translation at postsynapse		1	0	1	0	0	0	0	0	0	0	0	0	0	0	0
																									Mt3	17751	symbol	M. musculus	17751	M. musculus	Mt3	metallothionein 3	GO:2000296 negative regulation of hydrogen peroxide catabolic process;GO:2000376 positive regulation of oxygen metabolic process;GO:2000295 regulation of hydrogen peroxide catabolic process		0	1	0	0	1	0	0	0	0	0	0	0	0	0	1
																									Rpl30	19946	symbol	M. musculus	19946	M. musculus	Rpl30	ribosomal protein L30	GO:0050829 defense response to Gram-negative bacterium;GO:0031640 killing of cells of another organism;GO:0141061 disruption of cell in another organism		1	0	0	0	0	0	0	0	0	0	0	0	0	0	0
																									Rps19	20085	symbol	M. musculus	20085	M. musculus	Rps19	ribosomal protein S19	GO:0060265 positive regulation of respiratory burst involved in inflammatory response;GO:0060266 negative regulation of respiratory burst involved in inflammatory response;GO:0060267 positive regulation of respiratory burst		1	0	0	1	0	0	0	0	0	0	0	1	0	0	0
																									Rps3a1	20091	symbol	M. musculus	20091	M. musculus	Rps3a1	ribosomal protein S3A1	GO:0042274 ribosomal small subunit biogenesis;GO:0002181 cytoplasmic translation;GO:0042254 ribosome biogenesis		1	0	1	0	0	0	0	0	0	0	0	0	0	0	0
																									Tmem30a	69981	symbol	M. musculus	69981	M. musculus	Tmem30a	transmembrane protein 30A	GO:0061091 regulation of phospholipid translocation;GO:0061092 positive regulation of phospholipid translocation;GO:0140331 aminophospholipid translocation		0	0	0	0	0	0	0	0	0	1	0	0	0	0	0
																									Ncdn	26562	symbol	M. musculus	26562	M. musculus	Ncdn	neurochondrin	GO:0045453 bone resorption;GO:0099149 regulation of postsynaptic neurotransmitter receptor internalization;GO:0046849 bone remodeling		0	0	0	0	0	0	0	0	0	0	0	0	0	0	0
																									Cox7c	12867	symbol	M. musculus	12867	M. musculus	Cox7c	cytochrome c oxidase subunit 7C	GO:0006123 mitochondrial electron transport, cytochrome c to oxygen;GO:0019646 aerobic electron transport chain;GO:0042775 mitochondrial ATP synthesis coupled electron transport		0	1	0	0	1	0	1	0	0	0	0	0	0	0	0
																									Bsg	12215	symbol	M. musculus	12215	M. musculus	Bsg	basigin	GO:1904466 positive regulation of matrix metallopeptidase secretion;GO:1904464 regulation of matrix metallopeptidase secretion;GO:0003159 morphogenesis of an endothelium		0	0	0	0	0	0	0	0	0	0	0	0	0	0	0
																									Dynlt1a	100310872	symbol	M. musculus	100310872	M. musculus	Dynlt1a	dynein light chain Tctex-type 1A	GO:0019060 intracellular transport of viral protein in host cell;GO:0030581 symbiont intracellular protein transport in host;GO:0046719 regulation by virus of viral protein levels in host cell		0	0	0	0	0	0	0	0	1	1	0	0	1	0	0
																									Ubc	22190	symbol	M. musculus	22190	M. musculus	Ubc	ubiquitin C	GO:0016567 protein ubiquitination;GO:0019941 modification-dependent protein catabolic process;GO:0043632 modification-dependent macromolecule catabolic process		1	1	0	0	1	0	0	1	0	0	0	0	0	0	0
																									Ptprz1	19283	symbol	M. musculus	19283	M. musculus	Ptprz1	protein tyrosine phosphatase receptor type Z, polypeptide 1	GO:1900149 positive regulation of Schwann cell migration;GO:2000171 negative regulation of dendrite development;GO:0070445 regulation of oligodendrocyte progenitor proliferation		0	0	0	0	0	0	0	1	0	0	0	0	0	0	0
																									Atp5g3	228033	gene_synonym	M. musculus	228033	M. musculus	Atp5mc3	ATP synthase membrane subunit c locus 3	GO:0046931 pore complex assembly;GO:0015986 proton motive force-driven ATP synthesis;GO:0006754 ATP biosynthetic process		0	1	0	0	0	0	0	1	0	0	0	0	0	1	0
																									Unc5a	107448	symbol	M. musculus	107448	M. musculus	Unc5a	unc-5 netrin receptor A	GO:0033564 anterior/posterior axon guidance;GO:0038007 netrin-activated signaling pathway;GO:0007411 axon guidance		0	0	0	0	0	0	0	1	0	0	0	0	0	0	0
																									Tubb5	22154	symbol	M. musculus	22154	M. musculus	Tubb5	tubulin, beta 5 class I	GO:0071895 odontoblast differentiation;GO:0060563 neuroepithelial cell differentiation;GO:0051225 spindle assembly		0	1	1	1	0	0	0	1	1	1	0	0	0	0	0
																									Tubb2a	22151	symbol	M. musculus	22151	M. musculus	Tubb2a	tubulin, beta 2A class IIA	GO:0021987 cerebral cortex development;GO:0001764 neuron migration;GO:0021543 pallium development		0	1	0	0	1	0	0	1	1	0	0	0	0	0	0
																									Atp5b	11947	gene_synonym	M. musculus	11947	M. musculus	Atp5f1b	ATP synthase F1 subunit beta	GO:0006933 negative regulation of cell adhesion involved in substrate-bound cell migration;GO:0098761 cellular response to interleukin-7;GO:0098760 response to interleukin-7		0	1	0	0	0	0	0	1	0	0	0	0	0	0	0
																									Rpl36	54217	symbol	M. musculus	54217	M. musculus	Rpl36	ribosomal protein L36	GO:0140236 translation at presynapse;GO:0140241 translation at synapse;GO:0140242 translation at postsynapse		1	0	0	0	0	0	0	0	0	0	0	0	0	0	0
																									Hspa5	14828	symbol	M. musculus	14828	M. musculus	Hspa5	heat shock protein 5	GO:0021577 hindbrain structural organization;GO:0021589 cerebellum structural organization;GO:1903895 negative regulation of IRE1-mediated unfolded protein response		1	1	0	0	1	0	0	0	0	0	0	0	0	0	0
																									Rpl26	19941	symbol	M. musculus	19941	M. musculus	Rpl26	ribosomal protein L26	GO:1902167 positive regulation of intrinsic apoptotic signaling pathway in response to DNA damage by p53 class mediator;GO:1902255 positive regulation of intrinsic apoptotic signaling pathway by p53 class mediator;GO:1902231 positive regulation of intrinsic apoptotic signaling pathway in response to DNA damage		1	0	1	0	0	1	0	0	0	0	1	0	0	0	0
																									Ndufs5	595136	symbol	M. musculus	595136	M. musculus	Ndufs5	NADH:ubiquinone oxidoreductase core subunit S5	GO:0010257 NADH dehydrogenase complex assembly;GO:0032981 mitochondrial respiratory chain complex I assembly;GO:0042776 proton motive force-driven mitochondrial ATP synthesis		0	1	0	0	0	0	0	0	0	0	0	0	1	0	0
																									Rpl9	20005	symbol	M. musculus	20005	M. musculus	Rpl9	ribosomal protein L9	GO:0140236 translation at presynapse;GO:0140241 translation at synapse;GO:0140242 translation at postsynapse		1	0	0	0	0	0	0	0	0	0	0	0	0	0	0
																									Uqcr11	66594	symbol	M. musculus	66594	M. musculus	Uqcr11	ubiquinol-cytochrome c reductase, complex III subunit XI	GO:0006122 mitochondrial electron transport, ubiquinol to cytochrome c;GO:0019646 aerobic electron transport chain;GO:0042775 mitochondrial ATP synthesis coupled electron transport		0	1	0	0	0	0	1	0	0	0	0	0	0	0	0
																									Pcbp1	23983	symbol	M. musculus	23983	M. musculus	Pcbp1	poly(rC) binding protein 1	GO:0008612 peptidyl-lysine modification to peptidyl-hypusine;GO:0039694 viral RNA genome replication;GO:0019079 viral genome replication		1	0	0	0	0	0	0	0	0	0	0	0	0	0	0
																									Gabarapl1	57436	symbol	M. musculus	57436	M. musculus	Gabarapl1	GABA type A receptor associated protein like 1	GO:0006995 cellular response to nitrogen starvation;GO:0043562 cellular response to nitrogen levels;GO:0061753 substrate localization to autophagosome		0	1	0	0	0	0	0	1	0	0	0	0	0	0	0
																									Calm3	12315	symbol	M. musculus	12315	M. musculus	Calm3	calmodulin 3	GO:1901842 negative regulation of high voltage-gated calcium channel activity;GO:1901841 regulation of high voltage-gated calcium channel activity;GO:0016240 autophagosome membrane docking		0	1	0	0	0	0	0	0	0	0	0	0	1	1	0
																									Rps17	20068	symbol	M. musculus	20068	M. musculus	Rps17	ribosomal protein S17	GO:0042274 ribosomal small subunit biogenesis;GO:0034101 erythrocyte homeostasis;GO:0002181 cytoplasmic translation		1	0	0	0	0	0	0	0	0	0	0	0	0	0	0
																									Rps25	75617	symbol	M. musculus	75617	M. musculus	Rps25	ribosomal protein S25	GO:0042274 ribosomal small subunit biogenesis;GO:0002181 cytoplasmic translation;GO:0006364 rRNA processing		1	0	0	0	0	0	0	0	0	0	0	0	0	0	0
																									Rpl27	19942	symbol	M. musculus	19942	M. musculus	Rpl27	ribosomal protein L27	GO:1904044 response to aldosterone;GO:0051385 response to mineralocorticoid;GO:0140236 translation at presynapse		1	0	0	0	0	0	0	0	0	0	0	0	0	1	0
																									Rpl28	19943	symbol	M. musculus	19943	M. musculus	Rpl28	ribosomal protein L28	GO:0140236 translation at presynapse;GO:0140241 translation at synapse;GO:0140242 translation at postsynapse		1	0	0	0	0	0	0	0	0	0	0	0	0	0	0
																									H3f3b	15081	symbol	M. musculus	15081	M. musculus	H3f3b	H3.3 histone B	GO:0090230 regulation of centromere complex assembly;GO:1902340 negative regulation of chromosome condensation;GO:0031508 pericentric heterochromatin formation		0	0	0	0	0	0	0	1	0	0	0	0	0	0	0
																									Rpl38	67671	symbol	M. musculus	67671	M. musculus	Rpl38	ribosomal protein L38	GO:0034463 90S preribosome assembly;GO:0042256 cytosolic ribosome assembly;GO:0048318 axial mesoderm development		1	0	0	1	0	0	0	0	0	0	0	0	0	0	0
																									Rpl41	67945	symbol	M. musculus	67945	M. musculus	Rpl41	ribosomal protein L41	GO:0002181 cytoplasmic translation;GO:0006412 translation;GO:0010467 gene expression		1	0	0	0	0	0	0	0	0	0	0	0	0	0	0
																									Rpsa	16785	symbol	M. musculus	16785	M. musculus	Rpsa	ribosomal protein SA	GO:0000028 ribosomal small subunit assembly;GO:0042255 ribosome assembly;GO:0042274 ribosomal small subunit biogenesis		1	0	0	1	0	0	0	0	0	0	0	0	0	0	0
																									Mt1	17748	symbol	M. musculus	17748	M. musculus	Mt1	metallothionein 1	GO:0071247 cellular response to chromate;GO:0046687 response to chromate;GO:0010273 detoxification of copper ion		0	0	0	0	0	0	0	0	0	0	0	0	0	0	0
																									Pgrmc1	53328	symbol	M. musculus	53328	M. musculus	Pgrmc1	progesterone receptor membrane component 1	GO:0140075 regulation of lipoprotein transport;GO:0140077 positive regulation of lipoprotein transport;GO:1905809 negative regulation of synapse organization		0	0	0	0	0	0	0	0	0	1	0	0	0	0	0
																									Rpl36a	19982	symbol	M. musculus	19982	M. musculus	Rpl36a	ribosomal protein L36A	GO:0140236 translation at presynapse;GO:0140241 translation at synapse;GO:0140242 translation at postsynapse		1	0	0	0	0	0	0	0	0	0	0	0	0	0	0
																									Rps3	27050	symbol	M. musculus	27050	M. musculus	Rps3	ribosomal protein S3	GO:0061481 response to TNF agonist;GO:1905053 positive regulation of base-excision repair;GO:0032079 positive regulation of endodeoxyribonuclease activity		1	0	1	1	0	1	0	0	1	0	0	0	0	0	0
																									Rplp2	67186	symbol	M. musculus	67186	M. musculus	Rplp2	ribosomal protein lateral stalk subunit P2	GO:0002182 cytoplasmic translational elongation;GO:0140236 translation at presynapse;GO:0140241 translation at synapse		1	0	0	0	0	0	0	0	0	0	0	0	0	1	0
																									Rpl39	67248	symbol	M. musculus	67248	M. musculus	Rpl39	ribosomal protein L39	GO:0002227 innate immune response in mucosa;GO:0002385 mucosal immune response;GO:0002251 organ or tissue specific immune response		1	0	0	0	0	0	0	0	0	0	0	0	0	0	0
																									Ndufc1	66377	symbol	M. musculus	66377	M. musculus	Ndufc1	NADH:ubiquinone oxidoreductase subunit C1	GO:0042776 proton motive force-driven mitochondrial ATP synthesis;GO:0015986 proton motive force-driven ATP synthesis;GO:0006754 ATP biosynthetic process		0	1	0	0	0	0	0	0	0	0	0	0	0	0	0
																									Rps28	54127	symbol	M. musculus	54127	M. musculus	Rps28	ribosomal protein S28	GO:0000028 ribosomal small subunit assembly;GO:0140236 translation at presynapse;GO:0140241 translation at synapse		1	0	0	1	0	0	0	0	0	0	0	1	0	0	0
																									Chchd10	103172	symbol	M. musculus	103172	M. musculus	Chchd10	coiled-coil-helix-coiled-coil-helix domain containing 10	GO:0007007 inner mitochondrial membrane organization;GO:0007006 mitochondrial membrane organization;GO:0007005 mitochondrion organization		0	1	0	0	0	0	0	0	0	0	0	0	1	0	0
																									Tomm7	66169	symbol	M. musculus	66169	M. musculus	Tomm7	translocase of outer mitochondrial membrane 7	GO:1903955 positive regulation of protein targeting to mitochondrion;GO:1903749 positive regulation of establishment of protein localization to mitochondrion;GO:1905091 positive regulation of type 2 mitophagy		0	0	0	0	0	0	0	1	0	0	0	0	0	0	0
																									Cox7a2	12866	symbol	M. musculus	12866	M. musculus	Cox7a2	cytochrome c oxidase subunit 7A2	GO:0006123 mitochondrial electron transport, cytochrome c to oxygen;GO:0019646 aerobic electron transport chain;GO:0042775 mitochondrial ATP synthesis coupled electron transport		0	1	0	0	1	0	1	0	0	0	0	0	0	0	0
																									Atp5k	11958	gene_synonym	M. musculus	11958	M. musculus	Atp5me	ATP synthase membrane subunit e	GO:0042776 proton motive force-driven mitochondrial ATP synthesis;GO:0015986 proton motive force-driven ATP synthesis;GO:0006754 ATP biosynthetic process		0	1	0	0	0	0	0	0	0	0	0	0	0	0	0
																									Ndufa1	54405	symbol	M. musculus	54405	M. musculus	Ndufa1	NADH:ubiquinone oxidoreductase subunit A1	GO:0042776 proton motive force-driven mitochondrial ATP synthesis;GO:0015986 proton motive force-driven ATP synthesis;GO:0006754 ATP biosynthetic process		0	1	0	0	0	0	0	0	0	0	0	0	0	0	0
																									Rps16	20055	symbol	M. musculus	20055	M. musculus	Rps16	ribosomal protein S16	GO:0000462 maturation of SSU-rRNA from tricistronic rRNA transcript (SSU-rRNA, 5.8S rRNA, LSU-rRNA);GO:0140236 translation at presynapse;GO:0140241 translation at synapse		1	0	0	0	0	0	0	0	0	0	0	1	0	0	0
																									Jun	16476	symbol	M. musculus	16476	M. musculus	Jun	jun proto-oncogene	GO:0035026 leading edge cell differentiation;GO:0072740 cellular response to anisomycin;GO:0019045 latent virus replication		1	1	0	0	1	1	0	1	1	0	0	0	1	1	0
																									Tuba1a	22142	symbol	M. musculus	22142	M. musculus	Tuba1a	tubulin, alpha 1A	GO:0048853 forebrain morphogenesis;GO:1902065 response to L-glutamate;GO:0021859 pyramidal neuron differentiation		0	1	0	0	1	0	0	1	1	0	0	0	0	0	0
																									Timm8b	30057	symbol	M. musculus	30057	M. musculus	Timm8b	translocase of inner mitochondrial membrane 8B	GO:0015031 protein transport;GO:0045184 establishment of protein localization;GO:0071705 nitrogen compound transport		0	0	0	0	0	0	0	0	0	0	0	0	0	0	0
																									Cyc1	66445	symbol	M. musculus	66445	M. musculus	Cyc1	cytochrome c-1	GO:0006122 mitochondrial electron transport, ubiquinol to cytochrome c;GO:0033762 response to glucagon;GO:0019646 aerobic electron transport chain		0	1	0	0	0	0	1	0	0	0	0	0	0	0	0
																									Myl6	17904	symbol	M. musculus	17904	M. musculus	Myl6	myosin, light polypeptide 6, alkali, smooth muscle and non-muscle	GO:0030049 muscle filament sliding;GO:0033275 actin-myosin filament sliding;GO:0070252 actin-mediated cell contraction		0	0	0	0	0	0	0	0	1	0	0	0	0	0	0
																									Atp5e	67126	gene_synonym	M. musculus	67126	M. musculus	Atp5f1e	ATP synthase F1 subunit epsilon	GO:0042776 proton motive force-driven mitochondrial ATP synthesis;GO:0015986 proton motive force-driven ATP synthesis;GO:0006754 ATP biosynthetic process		0	1	0	0	0	0	0	0	0	0	0	0	0	0	0
																									Rpl36al	66483	symbol	M. musculus	66483	M. musculus	Rpl36al	ribosomal protein L36A-like	GO:0032526 response to retinoic acid;GO:0033993 response to lipid;GO:1901700 response to oxygen-containing compound		1	0	0	0	0	0	0	0	0	0	0	0	0	0	0
																									C1ql3	227580	symbol	M. musculus	227580	M. musculus	C1ql3	C1q-like 3	GO:0097107 postsynaptic density assembly;GO:0098698 postsynaptic specialization assembly;GO:0099068 postsynapse assembly		0	0	0	0	0	0	0	0	0	0	0	0	0	0	0
																									Mrfap1	67568	symbol	M. musculus	67568	M. musculus	Mrfap1	Morf4 family associated protein 1	GO:0008150 biological_process		0	0	0	0	0	0	0	0	0	0	0	0	0	0	0
																									Rps21	66481	symbol	M. musculus	66481	M. musculus	Rps21	ribosomal protein S21	GO:0000461 endonucleolytic cleavage to generate mature 3'-end of SSU-rRNA from (SSU-rRNA, 5.8S rRNA, LSU-rRNA);GO:0000447 endonucleolytic cleavage in ITS1 to separate SSU-rRNA from 5.8S rRNA and LSU-rRNA from tricistronic rRNA transcript (SSU-rRNA, 5.8S rRNA, LSU-rRNA);GO:0031125 rRNA 3'-end processing		1	0	0	0	0	0	0	0	0	0	0	1	0	0	0
																									Dbi	13167	symbol	M. musculus	13167	M. musculus	Dbi	diazepam binding inhibitor	GO:1903060 negative regulation of protein lipidation;GO:0050748 negative regulation of lipoprotein metabolic process;GO:1903059 regulation of protein lipidation		0	0	0	0	0	0	0	0	0	0	0	0	0	0	0
																									Eid1	58521	symbol	M. musculus	58521	M. musculus	Eid1	EP300 interacting inhibitor of differentiation 1	GO:0000122 negative regulation of transcription by RNA polymerase II;GO:0045892 negative regulation of DNA-templated transcription;GO:1902679 negative regulation of RNA biosynthetic process		0	0	0	0	0	0	0	0	0	0	0	0	0	0	0
																									Mif	17319	symbol	M. musculus	17319	M. musculus	Mif	macrophage migration inhibitory factor (glycosylation-inhibiting factor)	GO:0061078 positive regulation of prostaglandin secretion involved in immune response;GO:0002905 regulation of mature B cell apoptotic process;GO:0002906 negative regulation of mature B cell apoptotic process		0	0	0	0	0	1	0	0	0	1	0	0	0	0	0
																									Clu	12759	symbol	M. musculus	12759	M. musculus	Clu	clusterin	GO:1902847 regulation of neuronal signal transduction;GO:1902998 positive regulation of neurofibrillary tangle assembly;GO:0001971 negative regulation of activation of membrane attack complex		0	0	0	0	0	1	0	0	0	0	0	0	0	0	0
																									Rpl22l1	68028	symbol	M. musculus	68028	M. musculus	Rpl22l1	ribosomal protein L22 like 1	GO:0002181 cytoplasmic translation;GO:0006412 translation;GO:0010467 gene expression		1	0	0	0	0	0	0	0	0	0	0	0	0	0	0
																									Atp5g1	11951	gene_synonym	M. musculus	11951	M. musculus	Atp5mc1	ATP synthase membrane subunit c locus 1	GO:0046931 pore complex assembly;GO:0015986 proton motive force-driven ATP synthesis;GO:0006754 ATP biosynthetic process		0	1	0	0	0	0	0	0	0	0	0	0	0	1	0
																									Erbb4	13869	symbol	M. musculus	13869	M. musculus	Erbb4	erb-b2 receptor tyrosine kinase 4	GO:0072046 establishment of planar polarity involved in nephron morphogenesis;GO:0021551 central nervous system morphogenesis;GO:0061026 cardiac muscle tissue regeneration	yes	0	1	0	0	0	0	0	1	0	0	0	0	1	0	0
																									Atp5h	71679	gene_synonym	M. musculus	71679	M. musculus	Atp5pd	ATP synthase peripheral stalk subunit d	GO:0042776 proton motive force-driven mitochondrial ATP synthesis;GO:0015986 proton motive force-driven ATP synthesis;GO:0006754 ATP biosynthetic process		0	1	0	0	0	0	0	0	0	0	0	0	0	0	0
																									Pcsk1n	30052	symbol	M. musculus	30052	M. musculus	Pcsk1n	proprotein convertase subtilisin/kexin type 1 inhibitor	GO:0016486 peptide hormone processing;GO:0002021 response to dietary excess;GO:0140448 signaling receptor ligand precursor processing		0	0	0	0	0	0	0	0	0	0	0	0	0	0	0
																									Hnrnpa1	15382	symbol	M. musculus	15382	M. musculus	Hnrnpa1	heterogeneous nuclear ribonucleoprotein A1	GO:1903936 cellular response to sodium arsenite;GO:1902075 cellular response to salt;GO:1903935 response to sodium arsenite		1	1	0	0	0	0	0	1	0	0	0	0	0	0	0
																									Ubqln2	54609	symbol	M. musculus	54609	M. musculus	Ubqln2	ubiquilin 2	GO:1904021 negative regulation of G protein-coupled receptor internalization;GO:1900186 negative regulation of clathrin-dependent endocytosis;GO:1904020 regulation of G protein-coupled receptor internalization		0	1	0	0	0	0	0	1	0	0	0	0	0	0	0
																									Rps14	20044	symbol	M. musculus	20044	M. musculus	Rps14	ribosomal protein S14	GO:0000028 ribosomal small subunit assembly;GO:0140236 translation at presynapse;GO:0140241 translation at synapse		1	0	0	1	0	0	0	0	0	0	0	1	0	0	0
																									Rps10	67097	symbol	M. musculus	67097	M. musculus	Rps10	ribosomal protein S10	GO:0000028 ribosomal small subunit assembly;GO:0140236 translation at presynapse;GO:0140241 translation at synapse		1	0	0	1	0	0	0	0	0	0	0	0	0	0	0
																									Vamp2	22318	symbol	M. musculus	22318	M. musculus	Vamp2	vesicle-associated membrane protein 2	GO:0002278 eosinophil activation involved in immune response;GO:0043307 eosinophil activation;GO:0043308 eosinophil degranulation		0	0	0	0	0	0	0	1	0	0	0	0	0	0	0
																									Rpl27a	26451	symbol	M. musculus	26451	M. musculus	Rpl27a	ribosomal protein L27A	GO:0140236 translation at presynapse;GO:0140241 translation at synapse;GO:0140242 translation at postsynapse		1	0	0	0	0	0	0	0	0	0	0	0	0	0	0
																									Uqcr10	66152	symbol	M. musculus	66152	M. musculus	Uqcr10	ubiquinol-cytochrome c reductase, complex III subunit X	GO:0006122 mitochondrial electron transport, ubiquinol to cytochrome c;GO:0019646 aerobic electron transport chain;GO:0042775 mitochondrial ATP synthesis coupled electron transport		0	1	0	0	0	0	1	0	0	0	0	0	0	0	0
																									Atp5md	66477	gene_synonym	M. musculus	66477	M. musculus	Atp5mk	ATP synthase membrane subunit k	GO:0008150 biological_process		0	1	0	0	0	0	0	0	0	0	0	0	0	0	0
																									Rpl13a	22121	symbol	M. musculus	22121	M. musculus	Rpl13a	ribosomal protein L13A	GO:1901193 regulation of formation of translation preinitiation complex;GO:1901194 negative regulation of formation of translation preinitiation complex;GO:1904689 negative regulation of cytoplasmic translational initiation		1	0	1	0	0	0	0	0	0	0	0	0	0	0	0
																									Rps27	57294	symbol	M. musculus	57294	M. musculus	Rps27	ribosomal protein S27	GO:0000028 ribosomal small subunit assembly;GO:0140236 translation at presynapse;GO:0140241 translation at synapse		1	0	0	1	0	0	0	1	1	0	0	0	0	0	0
																									Rps4x	20102	symbol	M. musculus	20102	M. musculus	Rps4x	ribosomal protein S4, X-linked	GO:0042274 ribosomal small subunit biogenesis;GO:0045727 positive regulation of translation;GO:0002181 cytoplasmic translation		1	0	1	0	0	0	0	0	0	0	0	0	0	0	0
																									Leng9	243813	symbol	M. musculus	243813	M. musculus	Leng9	leukocyte receptor cluster (LRC) member 9			0	0	0	0	0	0	0	0	0	0	0	0	0	0	0
																									Selenof	93684	symbol	M. musculus	93684	M. musculus	Selenof	selenoprotein F	GO:0051084 'de novo' post-translational protein folding;GO:0006458 'de novo' protein folding;GO:0035092 sperm DNA condensation		0	0	0	0	0	0	0	0	0	0	0	0	0	0	0
																									Atp6v0e2	76252	symbol	M. musculus	76252	M. musculus	Atp6v0e2	ATPase, H+ transporting, lysosomal V0 subunit E2	GO:0097401 synaptic vesicle lumen acidification;GO:0016188 synaptic vesicle maturation;GO:0070050 neuron cellular homeostasis		0	1	0	0	1	0	0	1	1	0	0	0	0	0	0
																									Serpine2	20720	symbol	M. musculus	20720	M. musculus	Serpine2	serine (or cysteine) peptidase inhibitor, clade E, member 2	GO:0061108 seminal vesicle epithelium development;GO:0061110 dense core granule biogenesis;GO:0061107 seminal vesicle development		0	0	0	0	0	0	0	0	0	0	0	0	0	0	0
																									Skp1a	21402	gene_synonym	M. musculus	21402	M. musculus	Skp1	S-phase kinase-associated protein 1	GO:0051457 maintenance of protein location in nucleus;GO:1904037 positive regulation of epithelial cell apoptotic process;GO:0072595 maintenance of protein localization in organelle		0	0	0	0	1	1	0	1	1	0	0	0	0	0	0
																									Rps15	20054	symbol	M. musculus	20054	M. musculus	Rps15	ribosomal protein S15	GO:0000056 ribosomal small subunit export from nucleus;GO:0000054 ribosomal subunit export from nucleus;GO:0033750 ribosome localization		1	0	0	1	0	1	0	0	0	0	0	0	0	0	0
																									Ndufa2	17991	symbol	M. musculus	17991	M. musculus	Ndufa2	NADH:ubiquinone oxidoreductase subunit A2	GO:0001835 blastocyst hatching;GO:0035188 hatching;GO:0071684 organism emergence from protective structure		0	1	0	0	0	0	0	0	0	0	0	0	0	0	0
																									Eef2	13629	symbol	M. musculus	13629	M. musculus	Eef2	eukaryotic translation elongation factor 2	GO:0051593 response to folic acid;GO:1990416 cellular response to brain-derived neurotrophic factor stimulus;GO:2000767 positive regulation of cytoplasmic translation		1	0	0	0	0	0	0	0	0	1	0	0	0	1	0
																									Rps15a	267019	symbol	M. musculus	267019	M. musculus	Rps15a	ribosomal protein S15A	GO:0140236 translation at presynapse;GO:0140241 translation at synapse;GO:0140242 translation at postsynapse		1	0	0	0	0	0	0	0	0	0	0	0	0	0	0
																									Ndn	17984	symbol	M. musculus	17984	M. musculus	Ndn	necdin, MAGE family member	GO:0090312 positive regulation of protein deacetylation;GO:0048011 neurotrophin TRK receptor signaling pathway;GO:0090311 regulation of protein deacetylation		0	0	0	0	0	0	0	0	0	0	0	0	0	0	0
																									Purb	19291	symbol	M. musculus	19291	M. musculus	Purb	purine rich element binding protein B	GO:0000122 negative regulation of transcription by RNA polymerase II;GO:0045892 negative regulation of DNA-templated transcription;GO:1902679 negative regulation of RNA biosynthetic process		0	0	0	0	0	0	0	0	0	0	0	0	0	0	0
																									Atxn7l3b	382423	symbol	M. musculus	382423	M. musculus	Atxn7l3b	ataxin 7-like 3B	GO:0010468 regulation of gene expression;GO:0010556 regulation of macromolecule biosynthetic process;GO:0009889 regulation of biosynthetic process		0	0	0	0	0	0	0	0	0	0	0	0	0	0	0
																									Cst3	13010	symbol	M. musculus	13010	M. musculus	Cst3	cystatin C	GO:0010711 negative regulation of collagen catabolic process;GO:0060310 regulation of elastin catabolic process;GO:0060311 negative regulation of elastin catabolic process		0	0	0	0	0	0	0	0	0	1	0	0	0	0	0
																									Trim30a	20128	symbol	M. musculus	20128	M. musculus	Trim30a	tripartite motif-containing 30A	GO:0046598 positive regulation of viral entry into host cell;GO:0075294 positive regulation by symbiont of entry into host;GO:1900226 negative regulation of NLRP3 inflammasome complex assembly		0	0	0	0	0	0	0	0	0	0	0	0	0	0	0
																									Magee1	107528	symbol	M. musculus	107528	M. musculus	Magee1	MAGE family member E1	GO:0000122 negative regulation of transcription by RNA polymerase II;GO:0045892 negative regulation of DNA-templated transcription;GO:1902679 negative regulation of RNA biosynthetic process		0	0	0	0	0	0	0	0	0	0	0	0	0	0	0
																									Rpl14	67115	symbol	M. musculus	67115	M. musculus	Rpl14	ribosomal protein L14	GO:0140236 translation at presynapse;GO:0140241 translation at synapse;GO:0140242 translation at postsynapse		1	0	1	0	0	0	0	0	0	0	1	0	0	0	0
																									Atp5j	11957	gene_synonym	M. musculus	11957	M. musculus	Atp5pf	ATP synthase peripheral stalk subunit F6	GO:0032307 negative regulation of prostaglandin secretion;GO:1900139 negative regulation of arachidonate secretion;GO:0032304 negative regulation of icosanoid secretion		0	1	0	0	0	0	0	0	0	0	0	0	0	0	0
																									Gapdh	14433	symbol	M. musculus	14433	M. musculus	Gapdh	glyceraldehyde-3-phosphate dehydrogenase	GO:0035606 peptidyl-cysteine S-trans-nitrosylation;GO:0018119 peptidyl-cysteine S-nitrosylation;GO:0017014 protein nitrosylation		0	1	0	0	0	0	0	0	1	0	0	0	0	0	0
																									Elob	67673	symbol	M. musculus	67673	M. musculus	Elob	elongin B	GO:0140958 target-directed miRNA degradation;GO:0010587 miRNA catabolic process;GO:0060965 negative regulation of miRNA-mediated gene silencing		0	0	0	0	1	0	0	1	0	0	0	0	0	0	0
																									Eef1b2	55949	symbol	M. musculus	55949	M. musculus	Eef1b2	eukaryotic translation elongation factor 1 beta 2	GO:0006414 translational elongation;GO:0045471 response to ethanol;GO:0097305 response to alcohol		1	0	0	0	0	0	0	0	0	0	0	0	0	1	0
																									Slitrk2	245450	symbol	M. musculus	245450	M. musculus	Slitrk2	SLIT and NTRK-like family, member 2	GO:1905606 regulation of presynapse assembly;GO:0099560 synaptic membrane adhesion;GO:0099174 regulation of presynapse organization		0	0	0	0	0	0	0	0	0	0	0	0	0	0	0
																									Rps9	76846	symbol	M. musculus	76846	M. musculus	Rps9	ribosomal protein S9	GO:0042274 ribosomal small subunit biogenesis;GO:0002181 cytoplasmic translation;GO:0042254 ribosome biogenesis		1	0	0	0	0	0	0	0	0	0	0	0	0	0	0
																									Ndufa5	68202	symbol	M. musculus	68202	M. musculus	Ndufa5	NADH:ubiquinone oxidoreductase subunit A5	GO:0042776 proton motive force-driven mitochondrial ATP synthesis;GO:0015986 proton motive force-driven ATP synthesis;GO:0006754 ATP biosynthetic process		0	1	0	0	0	0	1	0	0	0	0	0	0	0	0
																									C2cd2l	71764	symbol	M. musculus	71764	M. musculus	C2cd2l	C2 calcium-dependent domain containing 2-like	GO:0120009 intermembrane lipid transfer;GO:0035774 positive regulation of insulin secretion involved in cellular response to glucose stimulus;GO:0061178 regulation of insulin secretion involved in cellular response to glucose stimulus		0	0	0	0	0	0	0	0	0	0	0	0	0	0	0
																									Hint1	15254	symbol	M. musculus	15254	M. musculus	Hint1	histidine triad nucleotide binding protein 1	GO:0016926 protein desumoylation;GO:0072332 intrinsic apoptotic signaling pathway by p53 class mediator;GO:0050850 positive regulation of calcium-mediated signaling		0	1	0	0	0	0	0	1	0	0	0	0	0	0	0
																									Atp5j2	57423	gene_synonym	M. musculus	57423	M. musculus	Atp5mf	ATP synthase membrane subunit f	GO:0042776 proton motive force-driven mitochondrial ATP synthesis;GO:0015986 proton motive force-driven ATP synthesis;GO:0006754 ATP biosynthetic process		0	1	0	0	0	0	0	0	0	0	0	0	0	0	0
																									Rps7	20115	symbol	M. musculus	20115	M. musculus	Rps7	ribosomal protein S7	GO:1904667 negative regulation of ubiquitin protein ligase activity;GO:1902255 positive regulation of intrinsic apoptotic signaling pathway by p53 class mediator;GO:0051444 negative regulation of ubiquitin-protein transferase activity		1	0	0	0	0	1	0	0	0	0	0	0	0	0	0
																									Rhob	11852	symbol	M. musculus	11852	M. musculus	Rhob	ras homolog family member B	GO:0003159 morphogenesis of an endothelium;GO:0061154 endothelial tube morphogenesis;GO:0099159 regulation of modification of postsynaptic structure		0	0	0	0	0	1	0	1	1	0	0	0	0	0	0
																									Rpl10a	19896	symbol	M. musculus	19896	M. musculus	Rpl10a	ribosomal protein L10A	GO:0140236 translation at presynapse;GO:0140241 translation at synapse;GO:0140242 translation at postsynapse		1	0	0	0	0	0	0	0	0	0	0	0	0	0	0
																									Rpl18a	76808	symbol	M. musculus	76808	M. musculus	Rpl18a	ribosomal protein L18A	GO:0002181 cytoplasmic translation;GO:0006412 translation;GO:0010467 gene expression		1	0	1	0	0	0	0	0	0	0	0	0	0	0	0
																									Rab3a	19339	symbol	M. musculus	19339	M. musculus	Rab3a	RAB3A, member RAS oncogene family	GO:0061670 evoked neurotransmitter secretion;GO:0099161 regulation of presynaptic dense core granule exocytosis;GO:0060478 acrosomal vesicle exocytosis		0	0	0	0	0	0	0	1	0	1	0	0	1	0	0
																									Tspyl1	22110	symbol	M. musculus	22110	M. musculus	Tspyl1	testis-specific protein, Y-encoded-like 1	GO:0006334 nucleosome assembly;GO:0034728 nucleosome organization;GO:0065004 protein-DNA complex assembly		0	0	0	0	0	0	0	0	0	0	0	0	0	0	0
																									Rps6	20104	symbol	M. musculus	20104	M. musculus	Rps6	ribosomal protein S6	GO:0002309 T cell proliferation involved in immune response;GO:1903347 negative regulation of bicellular tight junction assembly;GO:0006924 activation-induced cell death of T cells		1	1	1	1	0	1	0	0	0	0	0	0	0	1	0
																									Tuba4a	22145	symbol	M. musculus	22145	M. musculus	Tuba4a	tubulin, alpha 4A	GO:0000278 mitotic cell cycle;GO:0000226 microtubule cytoskeleton organization;GO:0007017 microtubule-based process		0	1	0	0	1	0	0	1	1	0	0	0	0	0	0
																									Rpl7a	27176	symbol	M. musculus	27176	M. musculus	Rpl7a	ribosomal protein L7A	GO:0000470 maturation of LSU-rRNA;GO:0140236 translation at presynapse;GO:0140241 translation at synapse		1	0	1	0	0	0	0	0	0	0	1	0	0	0	0
																									Rnf7	19823	symbol	M. musculus	19823	M. musculus	Rnf7	ring finger protein 7	GO:0006599 phosphagen metabolic process;GO:0006603 phosphocreatine metabolic process;GO:0042396 phosphagen biosynthetic process		0	1	0	0	0	0	0	1	0	0	0	0	1	0	0
																									Uqcrq	22272	symbol	M. musculus	22272	M. musculus	Uqcrq	ubiquinol-cytochrome c reductase, complex III subunit VII	GO:0021539 subthalamus development;GO:0006122 mitochondrial electron transport, ubiquinol to cytochrome c;GO:0021860 pyramidal neuron development		0	1	0	0	0	0	1	0	0	0	0	0	0	0	0
																									Naca	17938	symbol	M. musculus	17938	M. musculus	Naca	nascent polypeptide-associated complex alpha polypeptide	GO:1905551 negative regulation of protein localization to endoplasmic reticulum;GO:1905550 regulation of protein localization to endoplasmic reticulum;GO:0051451 myoblast migration		0	0	0	0	0	0	0	0	0	0	0	0	0	0	0
[truncated: 26 more rows]
[truncated: 92 more columns]

## Sheet: Dentate GLUT DEG analysis
Differential gene expression analysis run using Seurat FindMarkers (test.use = "MAST", logfc.threshold = 0, only.pos = FALSE). Positive ave_lfc2FC represents genes increased in mono-colonized mice. All genes are included, but genes are considered DEGs if they have lfc > |1| and p_val_adj < 0.001
[truncated: 13,777 more rows]

[truncated: 5 more sheets: Dentate GLUT Metascape, Inhibitory DEG analysis, Inhibitory Metascape, NP CT L6b GLUT DEG analysis, NP CT L6b GLUT Metascape]
