# Supplementary material for: Indigenous gut microbes modulate neural cell state and neurodegenerative disease susceptibility
Source: Cell Syst. Author manuscript; Available in PMC 2026 Apr 18. (PMC13091097; doi:10.1016/j.cels.2025.101481)
Supplement: 4 [file NIHMS2126000-supplement-4.xlsx]

## Sheet: Cell cluster markers
p_val	avg_log2FC	pct.1	pct.2	p_val_adj	cluster	gene
0	5.12928	0.883	0.066	0	Excitatory_Neurons	Slit3
0	4.74926	0.879	0.096	0	Excitatory_Neurons	Cnksr2
0	3.47361	0.952	0.171	0	Excitatory_Neurons	Grin2a
0	3.73185	0.961	0.189	0	Excitatory_Neurons	Kcnip4
0	3.66933	0.888	0.117	0	Excitatory_Neurons	Cacna1e
0	6.08489	0.775	0.026	0	Excitatory_Neurons	Nell2
0	2.64294	0.96	0.224	0	Excitatory_Neurons	Grm7
0	2.41992	0.866	0.135	0	Excitatory_Neurons	Arpp21
0	3.16356	0.909	0.187	0	Excitatory_Neurons	Ryr2
0	3.57599	0.855	0.141	0	Excitatory_Neurons	Camk2a
0	2.42496	0.99	0.28	0	Excitatory_Neurons	Tenm2
0	4.4798	0.791	0.083	0	Excitatory_Neurons	Galnt17
0	3.52986	0.828	0.122	0	Excitatory_Neurons	Gm26871
0	5.1559	0.758	0.052	0	Excitatory_Neurons	Tafa1
0	1.73352	0.976	0.27	0	Excitatory_Neurons	Syt1
0	2.52498	0.889	0.186	0	Excitatory_Neurons	Ralyl
0	2.59994	0.837	0.134	0	Excitatory_Neurons	Clstn2
0	1.78485	0.923	0.226	0	Excitatory_Neurons	Dlgap2
0	2.52739	0.908	0.211	0	Excitatory_Neurons	Lrfn5
0	2.68822	0.847	0.151	0	Excitatory_Neurons	Kctd16
0	2.03853	0.991	0.301	0	Excitatory_Neurons	Nrg3
0	2.29611	0.951	0.262	0	Excitatory_Neurons	Grin2b
0	2.06477	0.843	0.157	0	Excitatory_Neurons	Cacna2d1
0	1.28253	0.972	0.286	0	Excitatory_Neurons	Meg3
0	2.34424	0.916	0.231	0	Excitatory_Neurons	Gabrb3
0	3.07331	0.838	0.157	0	Excitatory_Neurons	Atp2b1
0	3.47933	0.762	0.083	0	Excitatory_Neurons	Ryr3
0	2.56155	0.929	0.253	0	Excitatory_Neurons	Erc2
0	3.50607	0.767	0.091	0	Excitatory_Neurons	Fam135b
0	2.44539	0.87	0.199	0	Excitatory_Neurons	Schip1
0	2.17672	0.946	0.275	0	Excitatory_Neurons	Lrrc7
0	2.01272	0.898	0.23	0	Excitatory_Neurons	Rims1
0	2.46803	0.883	0.224	0	Excitatory_Neurons	Epha6
0	3.7934	0.746	0.092	0	Excitatory_Neurons	Gm20754
0	3.02295	0.771	0.122	0	Excitatory_Neurons	5730522E02Rik
0	2.75102	0.958	0.309	0	Excitatory_Neurons	Kalrn
0	2.86642	0.798	0.15	0	Excitatory_Neurons	Rasgrf1
0	2.6383	0.801	0.156	0	Excitatory_Neurons	St6galnac5
0	2.55838	0.82	0.175	0	Excitatory_Neurons	Brinp1
0	2.67585	0.805	0.162	0	Excitatory_Neurons	Plxna4
0	2.49214	0.897	0.255	0	Excitatory_Neurons	Ppfia2
0	1.86726	0.962	0.321	0	Excitatory_Neurons	Grm5
0	2.61983	0.895	0.256	0	Excitatory_Neurons	Prkce
0	2.89527	0.802	0.165	0	Excitatory_Neurons	Lingo2
0	1.54485	0.976	0.341	0	Excitatory_Neurons	Fam155a
0	1.81785	0.899	0.264	0	Excitatory_Neurons	Gria1
0	1.70808	0.989	0.357	0	Excitatory_Neurons	Rbfox1
0	2.96957	0.819	0.187	0	Excitatory_Neurons	Cacnb2
0	3.3933	0.731	0.1	0	Excitatory_Neurons	Pcsk2
0	1.94464	0.868	0.244	0	Excitatory_Neurons	Myt1l
0	2.84724	0.782	0.16	0	Excitatory_Neurons	Stxbp5l
0	1.6001	0.979	0.359	0	Excitatory_Neurons	Opcml
0	2.09557	0.814	0.194	0	Excitatory_Neurons	Gria3
0	2.72266	0.775	0.157	0	Excitatory_Neurons	Egfem1
0	2.09436	0.932	0.316	0	Excitatory_Neurons	Kcnma1
0	2.59877	0.963	0.35	0	Excitatory_Neurons	Dab1
0	2.48374	0.689	0.079	0	Excitatory_Neurons	Prkag2
0	2.52019	0.879	0.269	0	Excitatory_Neurons	Cttnbp2
0	2.50285	0.783	0.177	0	Excitatory_Neurons	Map1b
0	2.22646	0.817	0.214	0	Excitatory_Neurons	Rgs7
0	2.3989	0.775	0.172	0	Excitatory_Neurons	Msra
0	4.17328	0.665	0.063	0	Excitatory_Neurons	Ak5
0	1.31251	0.889	0.288	0	Excitatory_Neurons	Xkr4
0	1.05904	0.887	0.286	0	Excitatory_Neurons	Snhg11
0	2.36683	0.779	0.179	0	Excitatory_Neurons	Unc80
0	3.44329	0.667	0.069	0	Excitatory_Neurons	Caln1
0	2.97186	0.749	0.151	0	Excitatory_Neurons	Nsf
0	2.67179	0.792	0.195	0	Excitatory_Neurons	Dok6
0	3.50062	0.688	0.094	0	Excitatory_Neurons	Miat
0	1.36149	0.83	0.236	0	Excitatory_Neurons	Snhg14
0	2.27818	0.754	0.16	0	Excitatory_Neurons	Rbfox3
0	4.14986	0.655	0.062	0	Excitatory_Neurons	Sphkap
0	2.00251	0.82	0.227	0	Excitatory_Neurons	Ahi1
0	1.55643	0.819	0.229	0	Excitatory_Neurons	Snap25
0	1.48229	0.845	0.255	0	Excitatory_Neurons	Frmpd4
0	1.82811	0.798	0.209	0	Excitatory_Neurons	Celf4
0	2.84708	0.723	0.135	0	Excitatory_Neurons	Scn8a
0	2.56438	0.78	0.194	0	Excitatory_Neurons	Gls
0	1.80636	0.823	0.238	0	Excitatory_Neurons	Ntrk3
0	2.01944	0.746	0.169	0	Excitatory_Neurons	Kcnj3
0	3.13394	0.725	0.149	0	Excitatory_Neurons	Hs6st3
0	2.19224	0.758	0.183	0	Excitatory_Neurons	Sipa1l1
0	4.59326	0.627	0.052	0	Excitatory_Neurons	Iqgap2
0	2.63269	0.702	0.128	0	Excitatory_Neurons	Galnt18
0	3.02405	0.656	0.085	0	Excitatory_Neurons	Cdh8
0	2.428	0.706	0.135	0	Excitatory_Neurons	Gabbr2
0	1.74047	0.814	0.245	0	Excitatory_Neurons	Ppm1e
0	0.380119	0.879	0.311	0	Excitatory_Neurons	Dpp6
0	1.91296	0.711	0.143	0	Excitatory_Neurons	Cacna2d3
0	1.7853	0.778	0.212	0	Excitatory_Neurons	Cdr1os
0	3.9193	0.602	0.036	0	Excitatory_Neurons	2010300C02Rik
0	1.71859	0.821	0.255	0	Excitatory_Neurons	Epha5
0	3.25169	0.657	0.092	0	Excitatory_Neurons	Epha4
0	3.67444	0.648	0.084	0	Excitatory_Neurons	Chn1
0	3.23447	0.659	0.097	0	Excitatory_Neurons	Kcnj6
0	1.34999	0.972	0.412	0	Excitatory_Neurons	Kcnd2
0	2.30968	0.751	0.191	0	Excitatory_Neurons	Nptn
0	4.29117	0.614	0.055	0	Excitatory_Neurons	Wasf1
0	2.50392	0.683	0.126	0	Excitatory_Neurons	Shisa6
0	2.56989	0.697	0.14	0	Excitatory_Neurons	Rgs7bp
0	3.75897	0.649	0.093	0	Excitatory_Neurons	Epha7
0	1.54018	0.76	0.205	0	Excitatory_Neurons	Robo2
0	1.08223	0.943	0.388	0	Excitatory_Neurons	Nav3
0	2.04104	0.757	0.202	0	Excitatory_Neurons	Prickle1
0	1.75771	0.993	0.439	0	Excitatory_Neurons	Csmd1
0	1.58968	0.795	0.242	0	Excitatory_Neurons	Ptprn2
0	1.17233	0.836	0.283	0	Excitatory_Neurons	Cacna1c
0	3.94773	0.584	0.032	0	Excitatory_Neurons	Ptk2b
0	1.41657	0.775	0.225	0	Excitatory_Neurons	Mmp16
0	3.37566	0.644	0.094	0	Excitatory_Neurons	Elmod1
0	2.49434	0.671	0.121	0	Excitatory_Neurons	Grm1
0	1.15125	0.888	0.339	0	Excitatory_Neurons	Ccser1
0	2.44008	0.6	0.053	0	Excitatory_Neurons	Ano3
0	0.745285	0.829	0.282	0	Excitatory_Neurons	Prkg1
0	2.25811	0.653	0.109	0	Excitatory_Neurons	Bcl11a
0	2.34832	0.676	0.132	0	Excitatory_Neurons	Dgkg
0	4.06596	0.595	0.052	0	Excitatory_Neurons	Syt7
0	1.38544	0.765	0.224	0	Excitatory_Neurons	Pclo
0	2.05487	0.729	0.188	0	Excitatory_Neurons	Unc79
0	3.7443	0.581	0.04	0	Excitatory_Neurons	Slit1
0	2.09818	0.811	0.271	0	Excitatory_Neurons	R3hdm1
0	0.344199	0.767	0.23	0	Excitatory_Neurons	Kcnb2
0	2.21069	0.693	0.156	0	Excitatory_Neurons	Scn2a
0	3.10078	0.625	0.09	0	Excitatory_Neurons	Slc35f3
0	2.00546	0.681	0.147	0	Excitatory_Neurons	Gabrb2
0	1.14096	0.82	0.287	0	Excitatory_Neurons	Cadps
0	1.71148	0.732	0.203	0	Excitatory_Neurons	Pde10a
0	2.39133	0.69	0.165	0	Excitatory_Neurons	Pigk
0	1.90666	0.711	0.186	0	Excitatory_Neurons	Mical2
0	1.83263	0.686	0.163	0	Excitatory_Neurons	Klhl29
0	1.49987	0.822	0.299	0	Excitatory_Neurons	Mapk10
0	1.52811	0.801	0.28	0	Excitatory_Neurons	Cdk14
0	1.33834	0.995	0.474	0	Excitatory_Neurons	Dlg2
0	7.27718	0.524	0.005	0	Excitatory_Neurons	Itga8
0	1.83236	0.73	0.212	0	Excitatory_Neurons	Hivep2
0	1.81195	0.748	0.231	0	Excitatory_Neurons	Rapgef2
0	2.67575	0.599	0.082	0	Excitatory_Neurons	Nrp1
0	1.55337	0.94	0.424	0	Excitatory_Neurons	Nbea
0	2.30711	0.667	0.151	0	Excitatory_Neurons	Cdh11
0	0.952832	0.967	0.452	0	Excitatory_Neurons	Anks1b
0	2.49681	0.63	0.116	0	Excitatory_Neurons	Sez6l
0	1.34725	0.937	0.425	0	Excitatory_Neurons	Macrod2
0	1.3008	0.973	0.461	0	Excitatory_Neurons	Fgf14
0	2.59732	0.612	0.1	0	Excitatory_Neurons	Cdh12
0	1.37316	0.8	0.289	0	Excitatory_Neurons	Oxr1
0	1.03136	0.715	0.206	0	Excitatory_Neurons	Dync1i1
0	1.10629	0.963	0.454	0	Excitatory_Neurons	Ptprd
0	2.26327	0.653	0.145	0	Excitatory_Neurons	Ksr2
0	1.83347	0.703	0.195	0	Excitatory_Neurons	Atrnl1
0	1.72666	0.724	0.217	0	Excitatory_Neurons	Pde4dip
0	2.33317	0.624	0.117	0	Excitatory_Neurons	Zbtb16
0	2.30616	0.633	0.126	0	Excitatory_Neurons	Nrg3os
0	1.57534	0.757	0.251	0	Excitatory_Neurons	Sobp
0	2.67935	0.609	0.104	0	Excitatory_Neurons	Trank1
0	1.87247	0.676	0.171	0	Excitatory_Neurons	Rtn1
0	0.965985	0.836	0.331	0	Excitatory_Neurons	Kcnq3
0	2.51724	0.693	0.189	0	Excitatory_Neurons	Ahcyl2
0	2.87411	0.596	0.092	0	Excitatory_Neurons	Camk2b
0	2.50818	0.996	0.493	0	Excitatory_Neurons	Celf2
0	5.15287	0.518	0.015	0	Excitatory_Neurons	Lmo7
0	1.75587	0.701	0.199	0	Excitatory_Neurons	Gabra2
0	0.553431	0.786	0.285	0	Excitatory_Neurons	Sntg1
0	2.58051	0.621	0.12	0	Excitatory_Neurons	Osbpl6
0	3.02729	0.589	0.088	0	Excitatory_Neurons	Pde1a
0	2.27997	0.662	0.162	0	Excitatory_Neurons	Adcy9
0	1.60481	0.728	0.229	0	Excitatory_Neurons	Syn2
0	1.8244	0.891	0.395	0	Excitatory_Neurons	Phactr1
0	1.48421	0.726	0.23	0	Excitatory_Neurons	Samd12
0	1.10649	0.797	0.302	0	Excitatory_Neurons	Enox1
0	2.02745	0.657	0.162	0	Excitatory_Neurons	Kcnab1
0	2.27285	0.628	0.133	0	Excitatory_Neurons	Rimbp2
0	1.28438	0.752	0.257	0	Excitatory_Neurons	Sorbs2
0	1.52635	0.681	0.188	0	Excitatory_Neurons	Gpr158
0	1.17644	0.838	0.346	0	Excitatory_Neurons	Ttc3
0	1.25739	0.689	0.197	0	Excitatory_Neurons	Csmd2
0	1.35191	0.754	0.263	0	Excitatory_Neurons	Ube3a
0	2.63819	0.602	0.113	0	Excitatory_Neurons	Fam189a1
0	0.194133	0.824	0.335	0	Excitatory_Neurons	Fgf12
0	2.70392	0.603	0.115	0	Excitatory_Neurons	Hecw1
0	1.27361	0.69	0.202	0	Excitatory_Neurons	Tmem132b
0	2.41244	0.601	0.114	0	Excitatory_Neurons	Shisa9
0	2.11072	0.635	0.15	0	Excitatory_Neurons	Dapk1
0	1.1496	0.687	0.203	0	Excitatory_Neurons	Rian
0	1.32832	0.848	0.364	0	Excitatory_Neurons	Large1
0	0.889883	0.948	0.464	0	Excitatory_Neurons	Ank3
0	2.07947	0.655	0.172	0	Excitatory_Neurons	Dync1i2
0	1.82285	0.608	0.126	0	Excitatory_Neurons	Khdrbs2
0	2.10814	0.647	0.168	0	Excitatory_Neurons	Aff3
0	1.62611	0.681	0.204	0	Excitatory_Neurons	Nrg1
0	4.32552	0.518	0.041	0	Excitatory_Neurons	Sidt1
0	1.23256	0.767	0.291	0	Excitatory_Neurons	Tenm4
0	0.698556	0.739	0.263	0	Excitatory_Neurons	Cntnap2
0	1.65367	0.67	0.195	0	Excitatory_Neurons	Ftx
0	0.978178	0.829	0.354	0	Excitatory_Neurons	Map2
0	1.32275	0.701	0.226	0	Excitatory_Neurons	Rapgef4
0	1.18674	0.962	0.488	0	Excitatory_Neurons	Gria2
0	2.18827	0.957	0.483	0	Excitatory_Neurons	Ppp3ca
0	1.19745	0.783	0.31	0	Excitatory_Neurons	Dcc
0	3.3275	0.546	0.074	0	Excitatory_Neurons	Rasgef1a
0	0.951909	0.837	0.365	0	Excitatory_Neurons	Dgki
0	2.97866	0.557	0.087	0	Excitatory_Neurons	Rnf150
0	1.62801	0.796	0.326	0	Excitatory_Neurons	Lrrtm4
0	1.36289	0.743	0.273	0	Excitatory_Neurons	Rasal2
0	2.17707	0.596	0.126	0	Excitatory_Neurons	Grin1
0	1.94072	0.634	0.164	0	Excitatory_Neurons	Mctp1
0	1.82235	0.623	0.153	0	Excitatory_Neurons	Mrtfb
0	1.25987	0.68	0.211	0	Excitatory_Neurons	Eml5
0	2.58934	0.57	0.101	0	Excitatory_Neurons	Apba2
0	0.775642	0.688	0.22	0	Excitatory_Neurons	Slc4a10
0	0.255974	0.773	0.307	0	Excitatory_Neurons	Asic2
0	0.9442	0.718	0.253	0	Excitatory_Neurons	Cacna1a
0	2.37504	0.563	0.099	0	Excitatory_Neurons	Kcnt2
0	0.875005	0.757	0.294	0	Excitatory_Neurons	Grid1
0	1.07029	0.828	0.365	0	Excitatory_Neurons	Atxn1
0	2.56669	0.556	0.094	0	Excitatory_Neurons	Cntn3
0	1.23782	0.976	0.515	0	Excitatory_Neurons	Dlgap1
0	2.67166	0.563	0.103	0	Excitatory_Neurons	Cap2
0	2.05626	0.593	0.133	0	Excitatory_Neurons	Pip5k1b
0	1.88166	0.559	0.1	0	Excitatory_Neurons	Zfp804a
0	1.23961	0.741	0.282	0	Excitatory_Neurons	Otud7a
0	1.61428	0.611	0.152	0	Excitatory_Neurons	Cers6
0	1.82184	0.782	0.324	0	Excitatory_Neurons	Nr3c2
0	2.85062	0.546	0.089	0	Excitatory_Neurons	Plppr4
0	2.92509	0.54	0.085	0	Excitatory_Neurons	Syt16
0	2.37786	0.563	0.109	0	Excitatory_Neurons	D430041D05Rik
0	2.02128	0.599	0.146	0	Excitatory_Neurons	Jazf1
0	2.49595	0.562	0.11	0	Excitatory_Neurons	Sptbn4
0	1.23752	0.789	0.337	0	Excitatory_Neurons	Akt3
0	3.77602	0.502	0.05	0	Excitatory_Neurons	Snca
0	0.842005	0.726	0.274	0	Excitatory_Neurons	Dscaml1
0	3.0808	0.533	0.082	0	Excitatory_Neurons	Add2
0	4.68849	0.479	0.028	0	Excitatory_Neurons	Plekhg5
0	3.32972	0.527	0.077	0	Excitatory_Neurons	Slc7a14
0	2.40898	0.55	0.102	0	Excitatory_Neurons	Gfod1
0	2.97931	0.521	0.074	0	Excitatory_Neurons	Cntnap5b
0	2.1007	0.591	0.144	0	Excitatory_Neurons	Sh3gl2
0	1.16535	0.611	0.164	0	Excitatory_Neurons	Shank2
0	1.71459	0.58	0.134	0	Excitatory_Neurons	Nkain3
0	2.34911	0.524	0.079	0	Excitatory_Neurons	Ntng1
0	1.59426	0.646	0.201	0	Excitatory_Neurons	Atp6v0a1
0	1.38898	0.713	0.268	0	Excitatory_Neurons	Eml6
0	1.63943	0.838	0.393	0	Excitatory_Neurons	Btbd9
0	3.74795	0.491	0.048	0	Excitatory_Neurons	4930509J09Rik
0	1.99536	0.595	0.152	0	Excitatory_Neurons	Dmxl2
0	1.0054	0.827	0.384	0	Excitatory_Neurons	Dip2c
0	1.04973	0.73	0.288	0	Excitatory_Neurons	Camta1
0	0.55106	0.658	0.22	0	Excitatory_Neurons	Pex5l
0	3.55718	0.488	0.05	0	Excitatory_Neurons	Bcl11b
0	0.968243	0.705	0.268	0	Excitatory_Neurons	Cacnb4
0	1.04933	0.711	0.274	0	Excitatory_Neurons	Plekha5
0	1.22335	0.69	0.254	0	Excitatory_Neurons	Zranb2
0	2.2545	0.53	0.095	0	Excitatory_Neurons	Gm28376
0	1.26618	0.652	0.217	0	Excitatory_Neurons	Atp2b2
0	1.69706	0.562	0.128	0	Excitatory_Neurons	9530059O14Rik
0	0.624489	0.843	0.409	0	Excitatory_Neurons	Nrcam
0	1.49023	0.558	0.125	0	Excitatory_Neurons	Tanc1
0	2.2945	0.559	0.126	0	Excitatory_Neurons	Focad
0	1.01044	0.68	0.247	0	Excitatory_Neurons	Cacna1d
0	1.80665	0.615	0.182	0	Excitatory_Neurons	Nos1ap
0	0.75724	0.739	0.306	0	Excitatory_Neurons	Rims2
0	2.68329	0.517	0.085	0	Excitatory_Neurons	Lrfn2
0	0.932597	0.806	0.375	0	Excitatory_Neurons	Setbp1
0	2.62768	0.525	0.095	0	Excitatory_Neurons	Dnm1
0	2.27358	0.536	0.106	0	Excitatory_Neurons	Gm20642
0	1.19156	0.716	0.286	0	Excitatory_Neurons	Nedd4l
0	1.68109	0.622	0.193	0	Excitatory_Neurons	Atp2c1
0	1.39764	0.608	0.179	0	Excitatory_Neurons	Pak3
0	0.9047	0.678	0.25	0	Excitatory_Neurons	Adcy2
0	3.62416	0.521	0.093	0	Excitatory_Neurons	Khdrbs3
0	4.18599	0.465	0.038	0	Excitatory_Neurons	Lmo3
0	2.16987	0.548	0.121	0	Excitatory_Neurons	Grik4
0	1.19624	0.739	0.312	0	Excitatory_Neurons	Tnrc6c
0	1.8763	0.591	0.164	0	Excitatory_Neurons	Stxbp5
0	0.574461	0.797	0.371	0	Excitatory_Neurons	Cntn1
0	0.997092	0.733	0.309	0	Excitatory_Neurons	Rbfox2
0	2.17404	0.552	0.129	0	Excitatory_Neurons	Abi2
0	1.73948	0.562	0.139	0	Excitatory_Neurons	Chl1
0	3.07718	0.5	0.077	0	Excitatory_Neurons	Bsn
0	1.54279	0.552	0.133	0	Excitatory_Neurons	Galnt13
0	1.61871	0.61	0.191	0	Excitatory_Neurons	Dtnb
0	0.308758	0.763	0.348	0	Excitatory_Neurons	Camk1d
0	2.03451	0.557	0.142	0	Excitatory_Neurons	Arhgef9
0	0.554916	0.859	0.444	0	Excitatory_Neurons	Dclk1
0	6.35646	0.422	0.007	0	Excitatory_Neurons	Sv2b
0	1.83941	0.571	0.156	0	Excitatory_Neurons	Map2k4
0	1.582	0.534	0.12	0	Excitatory_Neurons	Slc44a5
0	1.92369	0.541	0.127	0	Excitatory_Neurons	Mtus2
0	0.951196	0.63	0.216	0	Excitatory_Neurons	Arhgap39
0	4.53936	0.436	0.022	0	Excitatory_Neurons	Cpne6
0	2.2484	0.527	0.114	0	Excitatory_Neurons	Nin
0	3.58035	0.472	0.059	0	Excitatory_Neurons	Adcy1
0	1.03751	0.76	0.348	0	Excitatory_Neurons	Rabgap1l
0	1.95253	0.538	0.126	0	Excitatory_Neurons	Calm2
0	1.76727	0.553	0.142	0	Excitatory_Neurons	Pacsin1
0	0.977661	0.822	0.411	0	Excitatory_Neurons	Lncpint
0	1.06059	0.708	0.297	0	Excitatory_Neurons	Rtn3
0	1.41222	0.628	0.219	0	Excitatory_Neurons	Trerf1
0	0.793365	0.716	0.307	0	Excitatory_Neurons	Dock3
0	4.18883	0.431	0.022	0	Excitatory_Neurons	Baiap2
0	1.49642	0.545	0.138	0	Excitatory_Neurons	Cacna1b
0	1.92855	0.56	0.153	0	Excitatory_Neurons	St7
0	2.94294	0.473	0.066	0	Excitatory_Neurons	Osbp2
0	1.27444	0.637	0.231	0	Excitatory_Neurons	A330023F24Rik
0	0.632852	0.789	0.383	0	Excitatory_Neurons	Akap6
0	1.06019	0.669	0.263	0	Excitatory_Neurons	Acap2
0	0.77857	0.721	0.315	0	Excitatory_Neurons	Trio
0	2.31273	0.508	0.103	0	Excitatory_Neurons	Cyfip2
0	1.74654	0.587	0.182	0	Excitatory_Neurons	Tafa2
0	1.17914	0.632	0.228	0	Excitatory_Neurons	Upp2
0	1.07119	0.685	0.281	0	Excitatory_Neurons	Aak1
0	4.3882	0.432	0.028	0	Excitatory_Neurons	Mlip
0	1.1202	0.732	0.328	0	Excitatory_Neurons	Arl15
0	0.386787	0.635	0.232	0	Excitatory_Neurons	Ptprj
0	1.73358	0.547	0.144	0	Excitatory_Neurons	Ica1
0	2.32665	0.543	0.14	0	Excitatory_Neurons	Gm44151
0	0.962524	0.575	0.172	0	Excitatory_Neurons	Zmat4
0	0.531156	0.695	0.292	0	Excitatory_Neurons	2025-03-01
0	0.55588	0.841	0.438	0	Excitatory_Neurons	Dock4
0	1.25168	0.568	0.165	0	Excitatory_Neurons	Cntn5
0	1.77109	0.533	0.131	0	Excitatory_Neurons	Kif5c
0	4.49215	0.434	0.032	0	Excitatory_Neurons	Hs3st4
0	1.66212	0.591	0.189	0	Excitatory_Neurons	Kcnh7
0	1.15334	0.617	0.216	0	Excitatory_Neurons	Adam22
0	2.10898	0.519	0.119	0	Excitatory_Neurons	Gm15738
0	1.78534	0.538	0.138	0	Excitatory_Neurons	Iqsec2
0	3.85682	0.443	0.044	0	Excitatory_Neurons	Prkcg
0	1.11521	0.525	0.127	0	Excitatory_Neurons	A830018L16Rik
0	0.771005	0.923	0.525	0	Excitatory_Neurons	Grik2
0	2.14998	0.502	0.104	0	Excitatory_Neurons	Runx2
0	0.229927	0.912	0.515	0	Excitatory_Neurons	Frmd4a
0	2.78813	0.46	0.064	0	Excitatory_Neurons	Wipf3
0	1.66866	0.475	0.079	0	Excitatory_Neurons	Jph1
0	1.34203	0.548	0.153	0	Excitatory_Neurons	A230006K03Rik
0	1.05623	0.623	0.228	0	Excitatory_Neurons	Amph
0	3.14352	0.457	0.062	0	Excitatory_Neurons	Klhl3
0	2.36493	0.507	0.112	0	Excitatory_Neurons	Dgkh
0	0.25012	0.759	0.365	0	Excitatory_Neurons	Fry
0	2.30396	0.492	0.098	0	Excitatory_Neurons	Arfgef3
0	2.15466	0.504	0.11	0	Excitatory_Neurons	Rit2
0	4.64307	0.423	0.029	0	Excitatory_Neurons	Camkv
0	5.05595	0.415	0.022	0	Excitatory_Neurons	Rnf112
0	1.77582	0.53	0.139	0	Excitatory_Neurons	Cntnap5a
0	1.31372	0.603	0.212	0	Excitatory_Neurons	Arhgap21
0	0.666508	0.752	0.361	0	Excitatory_Neurons	Kcnq1ot1
0	0.891457	0.664	0.273	0	Excitatory_Neurons	Fat3
0	2.01625	0.508	0.117	0	Excitatory_Neurons	Reps2
0	1.26279	0.569	0.179	0	Excitatory_Neurons	Csrnp3
0	1.23315	0.512	0.124	0	Excitatory_Neurons	Cfap54
0	1.6958	0.544	0.156	0	Excitatory_Neurons	Jakmip2
0	0.400401	0.911	0.524	0	Excitatory_Neurons	Il1rapl1
0	1.17488	0.575	0.188	0	Excitatory_Neurons	Kcnd3
0	0.384529	0.731	0.345	0	Excitatory_Neurons	Hdac9
0	1.45603	0.552	0.167	0	Excitatory_Neurons	Cdk17
0	1.81772	0.537	0.152	0	Excitatory_Neurons	Vps13a
0	0.993947	0.584	0.199	0	Excitatory_Neurons	Rock2
0	0.828681	0.817	0.433	0	Excitatory_Neurons	Strbp
0	0.917619	0.86	0.477	0	Excitatory_Neurons	Mycbp2
0	0.988234	0.567	0.184	0	Excitatory_Neurons	Tenm1
0	1.12185	0.637	0.255	0	Excitatory_Neurons	Celf1
0	0.926732	0.617	0.235	0	Excitatory_Neurons	Nalcn
0	4.54668	0.413	0.031	0	Excitatory_Neurons	Htr4
0	0.868447	0.743	0.362	0	Excitatory_Neurons	Mbd5
0	2.55498	0.464	0.083	0	Excitatory_Neurons	Slc16a7
0	2.72859	0.465	0.084	0	Excitatory_Neurons	Gabrg2
0	1.18773	0.618	0.238	0	Excitatory_Neurons	Pi4ka
0	0.638083	0.974	0.595	0	Excitatory_Neurons	Adgrb3
0	4.38864	0.402	0.026	0	Excitatory_Neurons	Olfm1
0	1.39373	0.566	0.19	0	Excitatory_Neurons	Ralgapa2
0	1.41695	0.555	0.18	0	Excitatory_Neurons	Scai
0	3.80081	0.43	0.055	0	Excitatory_Neurons	Cdh9
0	1.08524	0.546	0.172	0	Excitatory_Neurons	Slc2a13
0	2.37621	0.472	0.098	0	Excitatory_Neurons	Syt14
0	0.897006	0.612	0.238	0	Excitatory_Neurons	Sptan1
0	0.877948	0.582	0.208	0	Excitatory_Neurons	Snap91
0	1.75661	0.538	0.164	0	Excitatory_Neurons	Tiam1
0	0.965082	0.566	0.192	0	Excitatory_Neurons	A230057D06Rik
0	1.29069	0.545	0.173	0	Excitatory_Neurons	Tmem108
0	1.97645	0.533	0.161	0	Excitatory_Neurons	Brd9
0	0.654333	0.705	0.333	0	Excitatory_Neurons	Tspan5
0	1.14406	0.495	0.124	0	Excitatory_Neurons	Dpyd
0	7.58985	0.374	0.003	0	Excitatory_Neurons	Slc17a7
0	3.00483	0.44	0.069	0	Excitatory_Neurons	Pgbd5
0	0.193866	0.796	0.426	0	Excitatory_Neurons	Gpm6a
0	1.72348	0.574	0.204	0	Excitatory_Neurons	Kcnq5
0	0.231642	0.61	0.24	0	Excitatory_Neurons	Pakap
0	1.21346	0.66	0.291	0	Excitatory_Neurons	Rfx3
0	1.62726	0.509	0.14	0	Excitatory_Neurons	Gucy1a2
0	1.63914	0.482	0.113	0	Excitatory_Neurons	Rtl4
0	0.568873	0.758	0.39	0	Excitatory_Neurons	Srgap3
0	3.91589	0.397	0.029	0	Excitatory_Neurons	Lingo1
0	1.56477	0.482	0.114	0	Excitatory_Neurons	Sh3rf3
0	2.98113	0.43	0.063	0	Excitatory_Neurons	Lrrn2
0	0.965794	0.648	0.281	0	Excitatory_Neurons	Ttc14
0	1.23194	0.571	0.204	0	Excitatory_Neurons	Ylpm1
0	6.09559	0.382	0.015	0	Excitatory_Neurons	Gm49678
0	2.27736	0.457	0.091	0	Excitatory_Neurons	Ttll11
0	2.76503	0.44	0.074	0	Excitatory_Neurons	Kcnq2
0	2.51627	0.443	0.077	0	Excitatory_Neurons	Gm12296
0	1.36473	0.508	0.142	0	Excitatory_Neurons	Mir124a-1hg
0	1.14296	0.581	0.215	0	Excitatory_Neurons	Tcf20
0	1.88982	0.5	0.134	0	Excitatory_Neurons	Synj1
0	2.39451	0.43	0.065	0	Excitatory_Neurons	Sntb2
0	0.589983	0.831	0.466	0	Excitatory_Neurons	Dmd
0	0.915755	0.556	0.192	0	Excitatory_Neurons	Dnajc6
0	4.2735	0.379	0.015	0	Excitatory_Neurons	Ankrd33b
0	0.397005	0.7	0.336	0	Excitatory_Neurons	Hivep3
0	1.42577	0.538	0.175	0	Excitatory_Neurons	C2cd5
0	1.58127	0.492	0.129	0	Excitatory_Neurons	Clvs1
0	2.02179	0.428	0.065	0	Excitatory_Neurons	Faah
0	0.395866	0.648	0.286	0	Excitatory_Neurons	Dock9
0	0.944902	0.637	0.275	0	Excitatory_Neurons	Mllt3
0	0.996969	0.574	0.212	0	Excitatory_Neurons	Myo5a
0	0.377366	0.702	0.34	0	Excitatory_Neurons	Trim2
0	0.136885	0.906	0.545	0	Excitatory_Neurons	Plcb1
0	0.947546	0.575	0.214	0	Excitatory_Neurons	Med12l
0	0.98224	0.595	0.234	0	Excitatory_Neurons	Agbl4
0	1.17695	0.552	0.192	0	Excitatory_Neurons	Stau2
0	1.29385	0.552	0.192	0	Excitatory_Neurons	Hectd4
0	0.80147	0.669	0.309	0	Excitatory_Neurons	Herc1
0	1.58745	0.511	0.151	0	Excitatory_Neurons	Sipa1l3
0	0.752357	0.68	0.321	0	Excitatory_Neurons	Vps13b
0	1.7988	0.477	0.118	0	Excitatory_Neurons	Susd4
0	6.82543	0.362	0.004	0	Excitatory_Neurons	6530403H02Rik
0	0.887315	0.605	0.247	0	Excitatory_Neurons	Bicd1
0	1.40853	0.475	0.117	0	Excitatory_Neurons	Sorl1
0	0.864146	0.98	0.623	0	Excitatory_Neurons	Nlgn1
0	2.34151	0.457	0.1	0	Excitatory_Neurons	Homer1
0	0.964457	0.583	0.226	0	Excitatory_Neurons	Ptprs
0	0.342783	0.793	0.438	0	Excitatory_Neurons	Ube2e2
0	1.25894	0.537	0.182	0	Excitatory_Neurons	Mapk1
0	0.801415	0.61	0.255	0	Excitatory_Neurons	Sybu
0	1.53837	0.532	0.178	0	Excitatory_Neurons	Vps13c
0	0.363407	0.895	0.541	0	Excitatory_Neurons	Adgrl3
0	1.2474	0.546	0.193	0	Excitatory_Neurons	Ttc7b
0	0.983722	0.595	0.242	0	Excitatory_Neurons	Prkcb
0	3.45758	0.399	0.047	0	Excitatory_Neurons	Actr3b
0	2.56413	0.428	0.076	0	Excitatory_Neurons	Gabra4
0	0.897449	0.495	0.144	0	Excitatory_Neurons	Unc5d
0	0.735986	0.566	0.217	0	Excitatory_Neurons	Pam
0	0.427435	0.7	0.351	0	Excitatory_Neurons	Sgip1
0	4.07205	0.383	0.034	0	Excitatory_Neurons	Tub
0	1.04657	0.579	0.231	0	Excitatory_Neurons	Zfr
0	1.55075	0.469	0.122	0	Excitatory_Neurons	Me3
0	2.46194	0.427	0.08	0	Excitatory_Neurons	Unc13a
0	3.75622	0.386	0.04	0	Excitatory_Neurons	Gm13269
0	0.112207	0.642	0.296	0	Excitatory_Neurons	Trim9
0	1.72303	0.415	0.069	0	Excitatory_Neurons	Cadps2
0	0.946741	0.601	0.255	0	Excitatory_Neurons	Phf20l1
0	1.03207	0.514	0.169	0	Excitatory_Neurons	Neto1
0	0.377837	0.641	0.297	0	Excitatory_Neurons	Abr
0	1.31262	0.473	0.13	0	Excitatory_Neurons	Srrm4
0	2.62812	0.411	0.068	0	Excitatory_Neurons	Pde4a
0	0.339071	0.735	0.392	0	Excitatory_Neurons	Sorbs1
0	0.980722	0.965	0.622	0	Excitatory_Neurons	AC149090.1
0	1.34591	0.523	0.181	0	Excitatory_Neurons	Wdr7
0	4.49403	0.367	0.025	0	Excitatory_Neurons	Phf24
0	1.50571	0.498	0.156	0	Excitatory_Neurons	Ncoa7
0	0.609202	0.592	0.25	0	Excitatory_Neurons	Immp2l
0	0.962681	0.487	0.145	0	Excitatory_Neurons	Chsy3
0	0.361106	0.687	0.346	0	Excitatory_Neurons	Tjp1
0	0.856219	0.486	0.145	0	Excitatory_Neurons	Ablim2
0	0.882933	0.606	0.265	0	Excitatory_Neurons	Srek1
0	1.7719	0.455	0.115	0	Excitatory_Neurons	Fbxw7
0	1.16791	0.54	0.2	0	Excitatory_Neurons	Etnk1
0	0.750024	0.546	0.207	0	Excitatory_Neurons	Gtdc1
0	1.81648	0.451	0.112	0	Excitatory_Neurons	Ptprn
0	3.45969	0.384	0.045	0	Excitatory_Neurons	B230209E15Rik
0	1.44747	0.515	0.176	0	Excitatory_Neurons	Hcn1
0	1.15709	0.523	0.184	0	Excitatory_Neurons	Gprasp1
0	2.73333	0.391	0.052	0	Excitatory_Neurons	Trpc5
0	0.930384	0.573	0.234	0	Excitatory_Neurons	Atp9b
0	0.718468	0.498	0.16	0	Excitatory_Neurons	Il1rap
0	2.41492	0.424	0.086	0	Excitatory_Neurons	Sptbn2
0	0.61163	0.873	0.536	0	Excitatory_Neurons	Negr1
0	1.25408	0.489	0.152	0	Excitatory_Neurons	Mrtfa
0	0.844381	0.604	0.268	0	Excitatory_Neurons	Faf1
0	3.16799	0.383	0.048	0	Excitatory_Neurons	Celf5
0	0.146017	0.724	0.389	0	Excitatory_Neurons	Foxp1
0	3.36206	0.377	0.043	0	Excitatory_Neurons	Adgrb2
0	1.3204	0.51	0.176	0	Excitatory_Neurons	Car10
0	1.09351	0.484	0.15	0	Excitatory_Neurons	Scn1a
0	4.69602	0.35	0.016	0	Excitatory_Neurons	Pcsk5
0	2.12286	0.422	0.089	0	Excitatory_Neurons	Arhgap44
0	1.85939	0.438	0.106	0	Excitatory_Neurons	Syn1
0	2.58303	0.409	0.077	0	Excitatory_Neurons	Fbxo34
0	1.3829	0.471	0.139	0	Excitatory_Neurons	Atp8a2
0	2.06965	0.419	0.087	0	Excitatory_Neurons	Camk4
0	1.29471	0.466	0.135	0	Excitatory_Neurons	Lrrfip1
0	3.26609	0.377	0.047	0	Excitatory_Neurons	Rnf165
0	2.19676	0.419	0.09	0	Excitatory_Neurons	Cacng8
0	1.28312	0.459	0.131	0	Excitatory_Neurons	Atp1b1
0	1.48857	0.441	0.113	0	Excitatory_Neurons	Ppp2r2c
0	1.38347	0.494	0.166	0	Excitatory_Neurons	Lyst
0	0.68238	0.616	0.289	0	Excitatory_Neurons	Dnajc1
0	2.49554	0.406	0.079	0	Excitatory_Neurons	Cdc40
0	0.168729	0.624	0.297	0	Excitatory_Neurons	Diaph2
0	0.559156	0.575	0.248	0	Excitatory_Neurons	Ppp1r12b
0	1.64608	0.428	0.102	0	Excitatory_Neurons	Trpc4
0	4.11677	0.347	0.022	0	Excitatory_Neurons	Gm10848
0	0.888268	0.562	0.238	0	Excitatory_Neurons	Zmynd11
0	0.816676	0.446	0.122	0	Excitatory_Neurons	Cpne4
0	1.30485	0.48	0.156	0	Excitatory_Neurons	Agtpbp1
0	0.790667	0.562	0.239	0	Excitatory_Neurons	Cplane1
0	0.927599	0.479	0.156	0	Excitatory_Neurons	Plxna2
0	2.8218	0.351	0.028	0	Excitatory_Neurons	Slc24a4
0	0.252095	0.665	0.343	0	Excitatory_Neurons	Ppp1r9a
0	0.367394	0.637	0.316	0	Excitatory_Neurons	Astn1
0	2.37433	0.387	0.066	0	Excitatory_Neurons	B230334C09Rik
0	2.69817	0.387	0.066	0	Excitatory_Neurons	Hook1
0	0.707254	0.6	0.28	0	Excitatory_Neurons	Nckap1
0	1.2395	0.44	0.121	0	Excitatory_Neurons	Rgl1
0	1.74826	0.44	0.121	0	Excitatory_Neurons	Dtd1
0	0.729964	0.59	0.271	0	Excitatory_Neurons	Braf
0	1.15738	0.59	0.271	0	Excitatory_Neurons	Zfpm2
0	1.39205	0.451	0.133	0	Excitatory_Neurons	Reep1
0	0.703615	0.512	0.194	0	Excitatory_Neurons	Esyt2
0	0.690046	0.584	0.266	0	Excitatory_Neurons	Kmt2a
0	1.58372	0.425	0.108	0	Excitatory_Neurons	A330015K06Rik
0	1.06153	0.507	0.19	0	Excitatory_Neurons	Csnk1g1
0	0.41158	0.544	0.228	0	Excitatory_Neurons	Elavl3
0	1.2916	0.426	0.11	0	Excitatory_Neurons	Stim2
0	0.549239	0.618	0.302	0	Excitatory_Neurons	Myo9a
0	1.95984	0.421	0.105	0	Excitatory_Neurons	Hace1
0	1.97892	0.449	0.133	0	Excitatory_Neurons	Chrm3
0	1.3867	0.441	0.125	0	Excitatory_Neurons	Ripor2
0	0.642861	0.564	0.248	0	Excitatory_Neurons	Gramd1b
0	1.22368	0.461	0.146	0	Excitatory_Neurons	Dlgap4
0	1.07228	0.46	0.145	0	Excitatory_Neurons	Srrm3
0	2.16827	0.404	0.089	0	Excitatory_Neurons	Ints10
0	0.739985	0.534	0.219	0	Excitatory_Neurons	Rapgef6
0	1.76529	0.427	0.112	0	Excitatory_Neurons	Pip5k1a
0	1.34001	0.412	0.097	0	Excitatory_Neurons	Arpc2
0	2.06628	0.414	0.099	0	Excitatory_Neurons	Efr3a
0	0.103576	0.683	0.369	0	Excitatory_Neurons	Ptprg
0	1.46036	0.439	0.125	0	Excitatory_Neurons	Adam23
0	2.24183	0.382	0.068	0	Excitatory_Neurons	Kcnb1
0	1.67465	0.416	0.102	0	Excitatory_Neurons	Ndrg4
0	1.26003	0.443	0.131	0	Excitatory_Neurons	Vsnl1
0	0.112547	0.608	0.296	0	Excitatory_Neurons	Kif21a
0	1.09046	0.471	0.159	0	Excitatory_Neurons	Lgi1
0	1.82898	0.405	0.094	0	Excitatory_Neurons	Ywhaz
0	2.88396	0.359	0.048	0	Excitatory_Neurons	Wscd2
0	2.55671	0.376	0.065	0	Excitatory_Neurons	Sh3bp5
0	0.940733	0.521	0.211	0	Excitatory_Neurons	Tia1
0	1.50956	0.429	0.119	0	Excitatory_Neurons	Thsd7b
0	5.81795	0.318	0.008	0	Excitatory_Neurons	Ndst4
0	3.02789	0.357	0.047	0	Excitatory_Neurons	Smpd3
0	2.75286	0.37	0.06	0	Excitatory_Neurons	Dbn1
0	0.425179	0.665	0.356	0	Excitatory_Neurons	Ralgapa1
0	1.92121	0.416	0.107	0	Excitatory_Neurons	Herc3
0	2.30191	0.383	0.075	0	Excitatory_Neurons	Svop
0	0.476748	0.48	0.172	0	Excitatory_Neurons	Itpr1
0	1.12975	0.484	0.176	0	Excitatory_Neurons	Spred2
0	0.919109	0.464	0.157	0	Excitatory_Neurons	Nmnat2
0	0.108369	0.536	0.229	0	Excitatory_Neurons	Ppm1h
0	2.75195	0.368	0.061	0	Excitatory_Neurons	Clvs2
0	1.19705	0.463	0.157	0	Excitatory_Neurons	Epb41l1
0	1.9708	0.398	0.092	0	Excitatory_Neurons	Gm48091
0	3.24937	0.345	0.039	0	Excitatory_Neurons	Prmt8
0	0.633096	0.579	0.273	0	Excitatory_Neurons	Csnk1a1
0	0.750057	0.547	0.242	0	Excitatory_Neurons	Srsf11
0	1.48922	0.479	0.174	0	Excitatory_Neurons	Gm36975
0	1.44625	0.43	0.125	0	Excitatory_Neurons	Stxbp1
0	0.476753	0.625	0.32	0	Excitatory_Neurons	Ankrd17
0	0.926253	0.504	0.199	0	Excitatory_Neurons	Map4k3
0	1.75771	0.421	0.117	0	Excitatory_Neurons	Pitpnm2
0	2.82478	0.334	0.031	0	Excitatory_Neurons	Gabra5
0	1.45088	0.431	0.128	0	Excitatory_Neurons	Snph
0	2.23574	0.381	0.078	0	Excitatory_Neurons	5330417C22Rik
0	0.324937	0.594	0.291	0	Excitatory_Neurons	Cmip
0	0.641307	0.572	0.269	0	Excitatory_Neurons	Ubr3
0	0.622554	0.523	0.221	0	Excitatory_Neurons	Mprip
0	0.798372	0.467	0.165	0	Excitatory_Neurons	Pcnx
0	1.54859	0.403	0.102	0	Excitatory_Neurons	Kcnh1
0	1.34255	0.443	0.142	0	Excitatory_Neurons	Casc4
0	1.95553	0.395	0.094	0	Excitatory_Neurons	Shank1
0	0.636626	0.532	0.231	0	Excitatory_Neurons	Arhgap26
0	2.46015	0.376	0.075	0	Excitatory_Neurons	Fam126b
0	0.780478	0.486	0.185	0	Excitatory_Neurons	Ppm1l
0	0.561768	0.483	0.182	0	Excitatory_Neurons	Sort1
0	1.95811	0.355	0.054	0	Excitatory_Neurons	Raver2
0	0.753089	0.518	0.218	0	Excitatory_Neurons	Dcaf6
0	2.28223	0.371	0.071	0	Excitatory_Neurons	Nexmif
0	1.05888	0.464	0.165	0	Excitatory_Neurons	Cntn4
0	0.674117	0.54	0.241	0	Excitatory_Neurons	Smg1
0	1.33719	0.417	0.118	0	Excitatory_Neurons	Scn3a
0	1.69427	0.408	0.109	0	Excitatory_Neurons	Megf9
0	0.943259	0.495	0.196	0	Excitatory_Neurons	Klhdc10
0	2.30877	0.362	0.063	0	Excitatory_Neurons	Pde2a
0	0.865172	0.412	0.113	0	Excitatory_Neurons	Spon1
0	1.39795	0.421	0.122	0	Excitatory_Neurons	Fam49a
0	2.55349	0.34	0.042	0	Excitatory_Neurons	Rras2
0	1.86102	0.396	0.098	0	Excitatory_Neurons	Tusc3
0	2.94172	0.328	0.03	0	Excitatory_Neurons	Tspan13
0	1.06016	0.4	0.102	0	Excitatory_Neurons	Basp1
0	1.34159	0.432	0.134	0	Excitatory_Neurons	Slc24a5
0	1.46023	0.416	0.118	0	Excitatory_Neurons	Atp1a3
0	1.21259	0.412	0.114	0	Excitatory_Neurons	Gng2
0	3.07763	0.334	0.037	0	Excitatory_Neurons	Sema3e
0	2.89541	0.343	0.046	0	Excitatory_Neurons	Arhgef25
0	3.12134	0.343	0.046	0	Excitatory_Neurons	Mtmr12
0	1.49622	0.42	0.123	0	Excitatory_Neurons	Nvl
0	2.42791	0.362	0.065	0	Excitatory_Neurons	Ppp4r4
0	1.26549	0.421	0.124	0	Excitatory_Neurons	Cdkl5
0	0.691154	0.549	0.253	0	Excitatory_Neurons	Ecpas
0	2.33216	0.369	0.073	0	Excitatory_Neurons	Slc12a5
0	2.69943	0.317	0.021	0	Excitatory_Neurons	Rasal1
0	0.320905	0.618	0.322	0	Excitatory_Neurons	Cdh2
0	2.86069	0.335	0.04	0	Excitatory_Neurons	Ptpn3
0	0.556889	0.599	0.304	0	Excitatory_Neurons	Hnrnpu
0	1.79093	0.403	0.109	0	Excitatory_Neurons	Ldb2
0	1.73458	0.395	0.101	0	Excitatory_Neurons	Nsg2
0	1.27586	0.394	0.1	0	Excitatory_Neurons	Crim1
0	0.817646	0.361	0.067	0	Excitatory_Neurons	Mast3
0	0.77136	0.526	0.234	0	Excitatory_Neurons	Sfpq
0	1.89707	0.381	0.089	0	Excitatory_Neurons	Bicdl1
0	1.85086	0.384	0.092	0	Excitatory_Neurons	Gm41609
0	3.68411	0.32	0.028	0	Excitatory_Neurons	Nwd2
0	0.6664	0.523	0.232	0	Excitatory_Neurons	Galntl6
0	3.09091	0.325	0.034	0	Excitatory_Neurons	Gda
0	0.390609	0.575	0.284	0	Excitatory_Neurons	1110051M20Rik
0	1.44157	0.416	0.125	0	Excitatory_Neurons	Mtf2
0	4.61117	0.3	0.009	0	Excitatory_Neurons	Icam5
0	3.42113	0.316	0.025	0	Excitatory_Neurons	Inhba
0	0.340332	0.934	0.644	0	Excitatory_Neurons	Auts2
0	1.08746	0.441	0.151	0	Excitatory_Neurons	Soga3
0	3.76334	0.32	0.03	0	Excitatory_Neurons	Fam131a
0	0.769405	0.478	0.188	0	Excitatory_Neurons	A330076H08Rik
0	0.732377	0.497	0.208	0	Excitatory_Neurons	Erc1
0	0.369135	0.552	0.263	0	Excitatory_Neurons	Mical3
0	0.308339	0.466	0.177	0	Excitatory_Neurons	Cyfip1
0	2.57534	0.341	0.052	0	Excitatory_Neurons	Fstl4
0	1.56955	0.394	0.105	0	Excitatory_Neurons	Adgrb1
0	0.568435	0.556	0.268	0	Excitatory_Neurons	4932438A13Rik
0	0.56296	0.413	0.125	0	Excitatory_Neurons	Calm1
0	1.8585	0.37	0.082	0	Excitatory_Neurons	Hspa12a
0	0.742171	0.468	0.181	0	Excitatory_Neurons	Abl2
0	1.02092	0.389	0.102	0	Excitatory_Neurons	4930419G24Rik
0	2.18192	0.365	0.078	0	Excitatory_Neurons	4921511C10Rik
0	2.22705	0.355	0.068	0	Excitatory_Neurons	Rap1gap2
0	0.355193	0.545	0.259	0	Excitatory_Neurons	Herc2
0	0.455479	0.406	0.12	0	Excitatory_Neurons	Ust
0	0.624064	0.525	0.239	0	Excitatory_Neurons	Ascc3
0	1.92428	0.391	0.105	0	Excitatory_Neurons	Acp1
0	1.55885	0.396	0.11	0	Excitatory_Neurons	Bmerb1
0	1.05566	0.404	0.118	0	Excitatory_Neurons	Slc1a1
0	0.421324	0.58	0.294	0	Excitatory_Neurons	Nsd3
0	2.94464	0.321	0.036	0	Excitatory_Neurons	4921534H16Rik
0	1.03338	0.449	0.164	0	Excitatory_Neurons	Chka
0	4.72356	0.297	0.012	0	Excitatory_Neurons	Mmd
0	0.135994	0.543	0.259	0	Excitatory_Neurons	Slc24a3
0	1.55494	0.386	0.102	0	Excitatory_Neurons	D630045J12Rik
0	0.426717	0.504	0.22	0	Excitatory_Neurons	9330159F19Rik
0	6.31383	0.289	0.005	0	Excitatory_Neurons	Pkp2
0	0.981942	0.467	0.184	0	Excitatory_Neurons	Psip1
0	0.756138	0.618	0.335	0	Excitatory_Neurons	Ext1
0	0.856054	0.466	0.184	0	Excitatory_Neurons	Atxn10
0	1.23005	0.429	0.147	0	Excitatory_Neurons	Pja2
0	2.03296	0.366	0.084	0	Excitatory_Neurons	Madd
0	5.79484	0.29	0.008	0	Excitatory_Neurons	Slc8a2
0	0.995106	0.439	0.158	0	Excitatory_Neurons	Runx1t1
0	0.55285	0.526	0.245	0	Excitatory_Neurons	Papola
0	0.290091	0.492	0.212	0	Excitatory_Neurons	Zfp385b
0	1.67783	0.374	0.094	0	Excitatory_Neurons	Dgkz
0	2.81721	0.332	0.052	0	Excitatory_Neurons	Celf3
0	2.06192	0.358	0.078	0	Excitatory_Neurons	Gm43376
0	2.69262	0.337	0.058	0	Excitatory_Neurons	Ndst3
0	0.538768	0.551	0.272	0	Excitatory_Neurons	Dmxl1
0	0.509912	0.478	0.199	0	Excitatory_Neurons	Gse1
0	1.04878	0.361	0.082	0	Excitatory_Neurons	Atp2b3
0	1.48103	0.396	0.118	0	Excitatory_Neurons	Ndrg3
0	1.47578	0.392	0.114	0	Excitatory_Neurons	Arhgef7
0	0.96469	0.448	0.17	0	Excitatory_Neurons	Galnt1
0	2.1374	0.358	0.08	0	Excitatory_Neurons	Pcnx2
0	2.71971	0.311	0.034	0	Excitatory_Neurons	Rasgrp1
0	1.00248	0.435	0.158	0	Excitatory_Neurons	Clip1
0	3.4871	0.311	0.034	0	Excitatory_Neurons	Matk
0	0.956512	0.418	0.141	0	Excitatory_Neurons	Ksr1
0	1.42091	0.384	0.107	0	Excitatory_Neurons	Ppp1r13b
0	0.773882	0.486	0.209	0	Excitatory_Neurons	Btrc
0	1.67888	0.376	0.1	0	Excitatory_Neurons	Inpp4a
0	2.21574	0.341	0.065	0	Excitatory_Neurons	Dlgap3
0	1.55473	0.39	0.114	0	Excitatory_Neurons	Cep70
0	1.67855	0.372	0.096	0	Excitatory_Neurons	Ptprr
0	0.489043	0.546	0.27	0	Excitatory_Neurons	Nlk
0	1.5108	0.374	0.098	0	Excitatory_Neurons	Slc4a7
0	1.60041	0.381	0.106	0	Excitatory_Neurons	Btbd10
0	0.838997	0.389	0.114	0	Excitatory_Neurons	Ptpre
0	0.743884	0.452	0.177	0	Excitatory_Neurons	Mboat2
0	0.627332	0.402	0.127	0	Excitatory_Neurons	Galnt16
0	0.42164	0.492	0.217	0	Excitatory_Neurons	Tsc22d1
0	0.851049	0.391	0.116	0	Excitatory_Neurons	Pvt1
0	2.08704	0.356	0.081	0	Excitatory_Neurons	Nup93
0	1.19534	0.417	0.143	0	Excitatory_Neurons	Tcaf1
0	3.29799	0.305	0.031	0	Excitatory_Neurons	Gm10649
0	0.548858	0.508	0.234	0	Excitatory_Neurons	R3hdm2
0	6.29818	0.276	0.004	0	Excitatory_Neurons	Stum
0	0.578751	0.518	0.246	0	Excitatory_Neurons	Fubp1
0	1.29103	0.377	0.105	0	Excitatory_Neurons	Mcf2l
0	3.86276	0.305	0.033	0	Excitatory_Neurons	Cpne7
0	0.697643	0.481	0.209	0	Excitatory_Neurons	Ube2b
0	0.390353	0.523	0.252	0	Excitatory_Neurons	Med13l
0	1.23204	0.393	0.122	0	Excitatory_Neurons	Grik5
0	2.22096	0.343	0.072	0	Excitatory_Neurons	Tmem181a
0	0.933055	0.441	0.17	0	Excitatory_Neurons	Rab11fip3
0	2.33766	0.325	0.054	0	Excitatory_Neurons	Galnt14
0	2.15979	0.34	0.07	0	Excitatory_Neurons	Zfyve28
0	2.57432	0.328	0.058	0	Excitatory_Neurons	Dmtn
0	1.63703	0.376	0.106	0	Excitatory_Neurons	Prr16
0	2.44643	0.33	0.06	0	Excitatory_Neurons	Dagla
0	2.65851	0.327	0.057	0	Excitatory_Neurons	Cnnm1
0	2.20979	0.353	0.083	0	Excitatory_Neurons	Acvr2a
0	0.55404	0.473	0.204	0	Excitatory_Neurons	Sfswap
0	1.37116	0.372	0.103	0	Excitatory_Neurons	1700111E14Rik
0	1.29319	0.387	0.118	0	Excitatory_Neurons	Sorbs2os
0	1.92747	0.345	0.076	0	Excitatory_Neurons	Dlg4
0	1.04234	0.434	0.166	0	Excitatory_Neurons	Dennd1b
0	1.67833	0.358	0.09	0	Excitatory_Neurons	Rab6b
0	0.617223	0.479	0.211	0	Excitatory_Neurons	Nt5c2
0	0.817988	0.385	0.118	0	Excitatory_Neurons	Ildr2
0	1.14701	0.397	0.131	0	Excitatory_Neurons	Far1
0	2.38199	0.302	0.036	0	Excitatory_Neurons	Rtn4rl1
0	2.40273	0.319	0.053	0	Excitatory_Neurons	Jph4
0	2.00937	0.343	0.077	0	Excitatory_Neurons	Pdzd4
0	0.848635	0.404	0.139	0	Excitatory_Neurons	1700025G04Rik
0	0.666071	0.454	0.189	0	Excitatory_Neurons	Hs2st1
0	1.64306	0.324	0.059	0	Excitatory_Neurons	Kcnk10
0	0.444561	0.522	0.257	0	Excitatory_Neurons	Mark3
0	0.44094	0.528	0.263	0	Excitatory_Neurons	Rbm26
0	4.35331	0.275	0.011	0	Excitatory_Neurons	Gm10115
0	1.14392	0.409	0.145	0	Excitatory_Neurons	Psmd14
0	0.91067	0.438	0.174	0	Excitatory_Neurons	Cstf3
0	4.20804	0.274	0.01	0	Excitatory_Neurons	Zfp831
0	3.46404	0.297	0.033	0	Excitatory_Neurons	Pgm2l1
0	0.676294	0.451	0.187	0	Excitatory_Neurons	Usp15
0	0.798817	0.455	0.191	0	Excitatory_Neurons	Usp32
0	0.456856	0.48	0.217	0	Excitatory_Neurons	Snd1
0	1.22416	0.373	0.11	0	Excitatory_Neurons	Chd3
0	0.48143	0.709	0.446	0	Excitatory_Neurons	Kirrel3
0	1.42447	0.375	0.113	0	Excitatory_Neurons	Myef2
0	3.10271	0.314	0.052	0	Excitatory_Neurons	Trpc6
0	0.410097	0.464	0.202	0	Excitatory_Neurons	5330434G04Rik
0	1.27637	0.345	0.083	0	Excitatory_Neurons	St3gal5
0	0.588907	0.481	0.22	0	Excitatory_Neurons	Arfgef1
0	1.23911	0.358	0.097	0	Excitatory_Neurons	Ccdc148
0	0.710821	0.461	0.2	0	Excitatory_Neurons	Ptbp2
0	0.924565	0.385	0.124	0	Excitatory_Neurons	Unc13b
0	0.853643	0.437	0.176	0	Excitatory_Neurons	Cpsf6
0	2.23551	0.33	0.069	0	Excitatory_Neurons	Fndc9
0	0.577068	0.455	0.194	0	Excitatory_Neurons	Ranbp9
0	0.67524	0.356	0.096	0	Excitatory_Neurons	Slc16a2
0	0.536206	0.484	0.225	0	Excitatory_Neurons	Rb1cc1
0	0.367478	0.465	0.206	0	Excitatory_Neurons	Flnb
0	3.59619	0.288	0.029	0	Excitatory_Neurons	Scn3b
0	1.14137	0.386	0.129	0	Excitatory_Neurons	Ube2w
0	0.480243	0.423	0.166	0	Excitatory_Neurons	Mpped2
0	0.579219	0.46	0.203	0	Excitatory_Neurons	Pdss2
0	0.394019	0.451	0.194	0	Excitatory_Neurons	Mcu
0	1.96482	0.339	0.082	0	Excitatory_Neurons	Tspoap1
0	1.05586	0.386	0.129	0	Excitatory_Neurons	Ice1
0	0.530637	0.463	0.206	0	Excitatory_Neurons	Ncald
0	2.2789	0.313	0.056	0	Excitatory_Neurons	Arf3
0	5.27939	0.27	0.013	0	Excitatory_Neurons	Chrd
0	0.40315	0.49	0.233	0	Excitatory_Neurons	Zfp148
0	2.36282	0.308	0.052	0	Excitatory_Neurons	Gm15594
0	1.4246	0.347	0.091	0	Excitatory_Neurons	Cep112
0	0.393691	0.473	0.217	0	Excitatory_Neurons	Atxn7l1
0	2.56389	0.314	0.058	0	Excitatory_Neurons	Hectd2
0	0.856681	0.406	0.15	0	Excitatory_Neurons	Slf2
0	0.813878	0.387	0.132	0	Excitatory_Neurons	Plppr5
0	1.98596	0.311	0.056	0	Excitatory_Neurons	Chrna7
0	1.11888	0.397	0.142	0	Excitatory_Neurons	Ttc19
0	0.78706	0.424	0.169	0	Excitatory_Neurons	Hmbox1
0	1.16481	0.379	0.125	0	Excitatory_Neurons	Raph1
0	1.45197	0.368	0.114	0	Excitatory_Neurons	Sec61a2
0	0.838964	0.329	0.075	0	Excitatory_Neurons	Tgfbr3
0	1.26314	0.369	0.116	0	Excitatory_Neurons	Nell1
0	0.527294	0.457	0.204	0	Excitatory_Neurons	Wnk2
0	0.864065	0.42	0.167	0	Excitatory_Neurons	Dzip3
0	0.558819	0.429	0.176	0	Excitatory_Neurons	Sorcs3
0	1.54154	0.343	0.091	0	Excitatory_Neurons	Gm1992
0	1.07293	0.38	0.128	0	Excitatory_Neurons	Atf6
0	1.49622	0.373	0.121	0	Excitatory_Neurons	P2ry14
0	0.67717	0.438	0.186	0	Excitatory_Neurons	Polb
0	1.6988	0.343	0.091	0	Excitatory_Neurons	1700109K24Rik
0	1.07233	0.371	0.121	0	Excitatory_Neurons	Armc9
0	0.199887	0.399	0.149	0	Excitatory_Neurons	Cyp7b1
0	5.5687	0.255	0.005	0	Excitatory_Neurons	Nrgn
0	1.48523	0.36	0.11	0	Excitatory_Neurons	Ipo11
0	2.27711	0.284	0.034	0	Excitatory_Neurons	Tmem150c
0	0.236226	0.415	0.165	0	Excitatory_Neurons	Eml4
0	1.06924	0.304	0.055	0	Excitatory_Neurons	Dnah9
0	1.22519	0.37	0.121	0	Excitatory_Neurons	Ttc8
0	1.15486	0.372	0.123	0	Excitatory_Neurons	Ddx24
0	1.58739	0.348	0.099	0	Excitatory_Neurons	Map7d2
0	0.837238	0.396	0.148	0	Excitatory_Neurons	9630028H03Rik
0	0.681382	0.431	0.183	0	Excitatory_Neurons	Ccnt2
0	0.691357	0.382	0.134	0	Excitatory_Neurons	Man1a2
0	0.97972	0.428	0.18	0	Excitatory_Neurons	Gm20275
0	0.588841	0.434	0.186	0	Excitatory_Neurons	Ccny
0	0.8622	0.357	0.109	0	Excitatory_Neurons	Exoc6
0	3.12406	0.265	0.018	0	Excitatory_Neurons	1500035N22Rik
0	0.520621	0.453	0.206	0	Excitatory_Neurons	Zfp445
0	0.521552	0.464	0.217	0	Excitatory_Neurons	Rasa1
0	0.335536	0.455	0.208	0	Excitatory_Neurons	Tnpo1
0	2.16765	0.307	0.06	0	Excitatory_Neurons	Gpr45
0	0.799653	0.322	0.075	0	Excitatory_Neurons	Ror1
0	0.751668	0.328	0.081	0	Excitatory_Neurons	Smad3
0	0.613927	0.437	0.19	0	Excitatory_Neurons	Clec16a
0	0.918687	0.415	0.168	0	Excitatory_Neurons	Ap2b1
0	1.12923	0.352	0.106	0	Excitatory_Neurons	Atp9a
0	1.08902	0.37	0.124	0	Excitatory_Neurons	B830012L14Rik
0	1.00971	0.392	0.147	0	Excitatory_Neurons	Ints6
0	1.38067	0.322	0.077	0	Excitatory_Neurons	Tbc1d1
0	0.695652	0.446	0.201	0	Excitatory_Neurons	Lrrc4
0	1.8285	0.329	0.084	0	Excitatory_Neurons	Sgsm2
0	0.715361	0.376	0.131	0	Excitatory_Neurons	Thra
0	2.75739	0.29	0.045	0	Excitatory_Neurons	Sptb
0	0.414429	0.439	0.194	0	Excitatory_Neurons	Mark2
0	0.392033	0.408	0.163	0	Excitatory_Neurons	Mpp6
0	2.19341	0.305	0.061	0	Excitatory_Neurons	Spata2
0	2.37841	0.295	0.051	0	Excitatory_Neurons	Shisa7
0	0.774875	0.419	0.176	0	Excitatory_Neurons	Smim14
0	0.462236	0.439	0.196	0	Excitatory_Neurons	C530008M17Rik
0	0.25607	0.298	0.055	0	Excitatory_Neurons	Cemip
0	2.16233	0.299	0.056	0	Excitatory_Neurons	B3gat1
0	0.954623	0.383	0.141	0	Excitatory_Neurons	Kifap3
0	0.476403	0.447	0.205	0	Excitatory_Neurons	Ggnbp2
0	0.391532	0.424	0.182	0	Excitatory_Neurons	Ralgps2
0	2.86627	0.285	0.043	0	Excitatory_Neurons	Trim46
0	2.46356	0.294	0.052	0	Excitatory_Neurons	Frrs1l
0	1.01995	0.377	0.135	0	Excitatory_Neurons	Zc3h13
0	1.55038	0.331	0.09	0	Excitatory_Neurons	Nme7
0	0.633461	0.385	0.144	0	Excitatory_Neurons	Acvr1
0	2.58409	0.286	0.045	0	Excitatory_Neurons	Ephb2
0	2.17689	0.297	0.056	0	Excitatory_Neurons	Cacng3
0	2.40801	0.296	0.055	0	Excitatory_Neurons	Tmem178
0	0.642078	0.411	0.17	0	Excitatory_Neurons	Krit1
0	1.25743	0.337	0.097	0	Excitatory_Neurons	Nck2
0	2.79553	0.264	0.024	0	Excitatory_Neurons	Ntng2
0	0.924939	0.385	0.145	0	Excitatory_Neurons	Srsf7
0	0.379983	0.44	0.2	0	Excitatory_Neurons	Sdccag8
0	0.567515	0.437	0.197	0	Excitatory_Neurons	Hnrnpdl
0	2.11368	0.286	0.046	0	Excitatory_Neurons	Agap2
0	1.4796	0.327	0.088	0	Excitatory_Neurons	Nova2
0	2.00947	0.295	0.056	0	Excitatory_Neurons	Sel1l3
0	1.84553	0.317	0.078	0	Excitatory_Neurons	Snx10
0	1.80484	0.312	0.073	0	Excitatory_Neurons	Arhgap20
0	0.620635	0.417	0.178	0	Excitatory_Neurons	Dym
0	0.699065	0.443	0.205	0	Excitatory_Neurons	Xkr6
0	1.13606	0.373	0.135	0	Excitatory_Neurons	Atp6v1h
0	2.3476	0.291	0.053	0	Excitatory_Neurons	Ly6h
0	0.546012	0.968	0.73	0	Excitatory_Neurons	Cadm2
0	0.757894	0.339	0.102	0	Excitatory_Neurons	Ccdc30
0	0.656203	0.381	0.144	0	Excitatory_Neurons	Fmn1
0	0.76643	0.394	0.157	0	Excitatory_Neurons	Ranbp2
0	0.140587	0.322	0.085	0	Excitatory_Neurons	Col25a1
0	1.01283	0.362	0.125	0	Excitatory_Neurons	Lmtk2
0	2.82015	0.283	0.046	0	Excitatory_Neurons	A230004M16Rik
0	0.554086	0.427	0.19	0	Excitatory_Neurons	Ppp6r2
0	0.748716	0.402	0.166	0	Excitatory_Neurons	Atf2
0	2.25531	0.277	0.041	0	Excitatory_Neurons	Gm2164
0	3.34611	0.264	0.028	0	Excitatory_Neurons	Gm41505
0	1.68136	0.319	0.083	0	Excitatory_Neurons	Macrod2os1
0	0.210501	0.416	0.18	0	Excitatory_Neurons	Cdc42se2
0	0.657028	0.418	0.182	0	Excitatory_Neurons	Vps41
0	0.647143	0.375	0.139	0	Excitatory_Neurons	Epha3
0	0.937096	0.42	0.184	0	Excitatory_Neurons	Nrg2
0	2.29603	0.271	0.036	0	Excitatory_Neurons	Gm12064
0	0.478366	0.428	0.193	0	Excitatory_Neurons	Pds5b
0	0.795662	0.398	0.164	0	Excitatory_Neurons	Trim33
0	2.15342	0.266	0.032	0	Excitatory_Neurons	Dkk3
0	2.68066	0.274	0.04	0	Excitatory_Neurons	Chst9
0	1.65063	0.317	0.083	0	Excitatory_Neurons	Atp6v1b2
0	1.47715	0.313	0.079	0	Excitatory_Neurons	4430402I18Rik
0	2.4479	0.286	0.052	0	Excitatory_Neurons	Syp
0	1.297	0.343	0.11	0	Excitatory_Neurons	Gpi1
0	3.66457	0.261	0.028	0	Excitatory_Neurons	Kcnj9
0	0.652516	0.394	0.161	0	Excitatory_Neurons	BC005561
0	0.799699	0.393	0.16	0	Excitatory_Neurons	Ddhd2
0	3.34745	0.266	0.033	0	Excitatory_Neurons	Plppr2
0	0.826272	0.375	0.142	0	Excitatory_Neurons	Traf3
0	2.45556	0.266	0.034	0	Excitatory_Neurons	Rab40b
0	0.96402	0.388	0.156	0	Excitatory_Neurons	Dnm1l
0	2.3208	0.27	0.038	0	Excitatory_Neurons	Kcnip2
0	1.65307	0.314	0.082	0	Excitatory_Neurons	Wdr47
0	0.900497	0.367	0.135	0	Excitatory_Neurons	Mdn1
0	1.10621	0.347	0.115	0	Excitatory_Neurons	Cpeb1
0	0.769422	0.338	0.107	0	Excitatory_Neurons	Kdm7a
0	0.654564	0.395	0.164	0	Excitatory_Neurons	Atp6v0b
0	3.01264	0.267	0.036	0	Excitatory_Neurons	Gm10419
0	0.585938	0.377	0.146	0	Excitatory_Neurons	Adgrl1
0	0.49156	0.381	0.15	0	Excitatory_Neurons	Kctd1
0	0.482675	0.413	0.182	0	Excitatory_Neurons	Prrc2b
0	1.16678	0.359	0.128	0	Excitatory_Neurons	Adar
0	1.50682	0.315	0.084	0	Excitatory_Neurons	Sugp2
0	0.633934	0.399	0.169	0	Excitatory_Neurons	Odf2
0	1.41734	0.331	0.101	0	Excitatory_Neurons	Far1os
0	0.336652	0.356	0.126	0	Excitatory_Neurons	Mapk14
0	0.839327	0.341	0.112	0	Excitatory_Neurons	Npas2
0	0.511193	0.409	0.18	0	Excitatory_Neurons	Dync2h1
0	1.9232	0.296	0.067	0	Excitatory_Neurons	Ccpg1
0	1.10228	0.351	0.122	0	Excitatory_Neurons	Uggt2
0	0.837735	0.361	0.132	0	Excitatory_Neurons	Pdcd4
0	0.761629	0.333	0.105	0	Excitatory_Neurons	Actr3
0	2.37303	0.28	0.052	0	Excitatory_Neurons	C78859
0	1.17342	0.339	0.111	0	Excitatory_Neurons	Rnf157
0	0.286297	0.369	0.141	0	Excitatory_Neurons	Tmtc1
0	0.720053	0.381	0.153	0	Excitatory_Neurons	Akap11
0	1.57505	0.319	0.091	0	Excitatory_Neurons	Gm1976
0	0.835232	0.355	0.127	0	Excitatory_Neurons	Gm42439
0	2.45599	0.293	0.065	0	Excitatory_Neurons	Mpped1
0	3.37904	0.258	0.031	0	Excitatory_Neurons	Kcnab2
0	2.74994	0.261	0.034	0	Excitatory_Neurons	Cdon
0	0.709934	0.384	0.157	0	Excitatory_Neurons	Qrich1
0	0.854246	0.353	0.126	0	Excitatory_Neurons	Pkia
0	1.80871	0.304	0.077	0	Excitatory_Neurons	4930532I03Rik
0	2.52734	0.277	0.051	0	Excitatory_Neurons	Fbxo41
0	1.2086	0.326	0.1	0	Excitatory_Neurons	Gm16183
0	0.662638	0.38	0.154	0	Excitatory_Neurons	Zc3h12b
0	0.872527	0.36	0.134	0	Excitatory_Neurons	Trim37
0	0.632659	0.343	0.118	0	Excitatory_Neurons	Nol4l
0	0.72158	0.398	0.173	0	Excitatory_Neurons	Zfp207
0	1.38888	0.317	0.092	0	Excitatory_Neurons	Napb
0	1.49723	0.311	0.086	0	Excitatory_Neurons	Slc6a17
0	3.27702	0.256	0.031	0	Excitatory_Neurons	Galnt9
0	2.93151	0.262	0.037	0	Excitatory_Neurons	D130043K22Rik
0	0.902477	0.372	0.147	0	Excitatory_Neurons	Memo1
0	0.65941	0.385	0.16	0	Excitatory_Neurons	Ndfip1
0	0.888258	0.363	0.138	0	Excitatory_Neurons	Hira
0	1.8752	0.298	0.073	0	Excitatory_Neurons	Atp6v1a
0	1.9881	0.28	0.056	0	Excitatory_Neurons	Crtac1
0	0.946085	0.364	0.14	0	Excitatory_Neurons	Acbd6
0	0.70528	0.305	0.081	0	Excitatory_Neurons	Gm37459
0	1.70154	0.298	0.074	0	Excitatory_Neurons	Bzw2
0	1.822	0.276	0.053	0	Excitatory_Neurons	Actn1
0	1.10829	0.32	0.097	0	Excitatory_Neurons	Plekha6
0	3.00363	0.255	0.032	0	Excitatory_Neurons	Rogdi
0	0.982075	0.348	0.125	0	Excitatory_Neurons	Ppp3cb
0	1.02105	0.352	0.129	0	Excitatory_Neurons	Rprd1a
0	2.53533	0.253	0.031	0	Excitatory_Neurons	Lmo4
0	2.75895	0.252	0.03	0	Excitatory_Neurons	Adamts3
0	1.06156	0.355	0.133	0	Excitatory_Neurons	Man1a
0	0.58522	0.352	0.13	0	Excitatory_Neurons	Lpin2
0	1.10012	0.335	0.114	0	Excitatory_Neurons	Clstn1
0	1.10936	0.341	0.12	0	Excitatory_Neurons	Fbxl2
0	1.32451	0.324	0.103	0	Excitatory_Neurons	Zwint
0	0.65548	0.34	0.119	0	Excitatory_Neurons	Actr2
0	1.10854	0.34	0.119	0	Excitatory_Neurons	Apex2
0	0.836261	0.359	0.138	0	Excitatory_Neurons	Rev1
0	0.946903	0.306	0.085	0	Excitatory_Neurons	Slit2
0	1.67543	0.303	0.082	0	Excitatory_Neurons	Atl1
0	0.786723	0.355	0.134	0	Excitatory_Neurons	Wdr37
0	1.0614	0.338	0.118	0	Excitatory_Neurons	Maco1
0	0.656352	0.368	0.148	0	Excitatory_Neurons	Cblb
0	0.880184	0.354	0.134	0	Excitatory_Neurons	Appl1
0	2.14727	0.268	0.049	0	Excitatory_Neurons	Syndig1
0	2.16422	0.276	0.057	0	Excitatory_Neurons	Crmp1
0	1.17877	0.322	0.103	0	Excitatory_Neurons	Adarb1
0	1.47692	0.311	0.092	0	Excitatory_Neurons	Myh10
0	0.713188	0.377	0.158	0	Excitatory_Neurons	Csnk1g3
0	1.0753	0.327	0.109	0	Excitatory_Neurons	Timp4
0	1.11539	0.335	0.117	0	Excitatory_Neurons	Kif5a
0	2.22995	0.277	0.059	0	Excitatory_Neurons	Tmem191c
0	1.51792	0.308	0.09	0	Excitatory_Neurons	Abca5
0	0.205233	0.371	0.153	0	Excitatory_Neurons	Flrt2
0	3.30341	0.25	0.032	0	Excitatory_Neurons	4930547E14Rik
0	0.60489	0.33	0.113	0	Excitatory_Neurons	2025-09-11
0	0.616554	0.373	0.156	0	Excitatory_Neurons	Shprh
0	0.684922	0.365	0.148	0	Excitatory_Neurons	Pkd1
0	1.27485	0.322	0.106	0	Excitatory_Neurons	Usp45
0	1.26445	0.321	0.105	0	Excitatory_Neurons	Spata7
0	0.83872	0.368	0.152	0	Excitatory_Neurons	Rufy2
0	0.88006	0.348	0.132	0	Excitatory_Neurons	Trrap
0	0.83605	0.349	0.133	0	Excitatory_Neurons	Gsdme
0	0.849652	0.329	0.114	0	Excitatory_Neurons	Ssbp3
0	2.09059	0.26	0.045	0	Excitatory_Neurons	Glp2r
0	0.194511	0.329	0.114	0	Excitatory_Neurons	Nhsl2
0	1.94582	0.276	0.061	0	Excitatory_Neurons	Pcdh19
0	0.630766	0.313	0.098	0	Excitatory_Neurons	Ppp1r14c
0	0.969353	0.334	0.12	0	Excitatory_Neurons	Rab6a
0	2.21275	0.257	0.043	0	Excitatory_Neurons	F730043M19Rik
0	0.74216	0.36	0.146	0	Excitatory_Neurons	Rc3h2
0	0.981486	0.328	0.115	0	Excitatory_Neurons	Brinp2
0	0.948241	0.341	0.128	0	Excitatory_Neurons	Tasp1
0	0.935208	0.334	0.121	0	Excitatory_Neurons	Ppme1
0	0.676196	0.352	0.139	0	Excitatory_Neurons	Tle1
0	1.79339	0.279	0.067	0	Excitatory_Neurons	Slc2a3
0	2.30644	0.264	0.052	0	Excitatory_Neurons	Lmtk3
0	2.1816	0.263	0.052	0	Excitatory_Neurons	Mfsd4a
0	2.78199	0.253	0.042	0	Excitatory_Neurons	Ica1l
0	2.71065	0.253	0.042	0	Excitatory_Neurons	Exd2
0	1.21681	0.308	0.097	0	Excitatory_Neurons	Hnrnpll
0	1.51765	0.293	0.082	0	Excitatory_Neurons	Gm32250
0	0.727393	0.314	0.104	0	Excitatory_Neurons	Pkig
0	0.550775	0.336	0.126	0	Excitatory_Neurons	Fbxl5
0	0.926762	0.337	0.127	0	Excitatory_Neurons	Sergef
0	2.50289	0.254	0.044	0	Excitatory_Neurons	Slc6a15
0	0.997461	0.316	0.106	0	Excitatory_Neurons	Slc22a17
0	0.871111	0.304	0.094	0	Excitatory_Neurons	Nsmf
0	1.26025	0.305	0.095	0	Excitatory_Neurons	Adamts17
0	2.4553	0.253	0.044	0	Excitatory_Neurons	Tmem200a
0	0.928291	0.326	0.117	0	Excitatory_Neurons	Mirg
0	1.02636	0.289	0.08	0	Excitatory_Neurons	Rasgef1b
0	0.982783	0.33	0.122	0	Excitatory_Neurons	Orc4
0	0.778099	0.312	0.104	0	Excitatory_Neurons	Sec14l1
0	1.05526	0.325	0.117	0	Excitatory_Neurons	Lrpprc
0	1.17678	0.294	0.086	0	Excitatory_Neurons	Shank3
0	1.48952	0.29	0.082	0	Excitatory_Neurons	Chd5
0	1.27252	0.29	0.082	0	Excitatory_Neurons	Cluap1
0	1.63307	0.288	0.08	0	Excitatory_Neurons	Gnl3l
0	1.70207	0.281	0.074	0	Excitatory_Neurons	Ggt7
0	2.00193	0.255	0.048	0	Excitatory_Neurons	Agfg2
0	0.734424	0.341	0.134	0	Excitatory_Neurons	Smarca4
0	0.930782	0.323	0.116	0	Excitatory_Neurons	8030462N17Rik
0	1.37595	0.283	0.076	0	Excitatory_Neurons	Crtc1
0	0.907436	0.311	0.105	0	Excitatory_Neurons	Tsga10
0	0.848823	0.33	0.124	0	Excitatory_Neurons	Cers4
0	0.3163	0.324	0.118	0	Excitatory_Neurons	Gm32509
0	0.829763	0.339	0.134	0	Excitatory_Neurons	Nmt2
0	1.30521	0.27	0.065	0	Excitatory_Neurons	Gm44257
0	0.666898	0.341	0.136	0	Excitatory_Neurons	Cabin1
0	1.21039	0.305	0.1	0	Excitatory_Neurons	Ola1
0	1.1152	0.304	0.099	0	Excitatory_Neurons	Slc25a23
0	0.779105	0.309	0.105	0	Excitatory_Neurons	D430042O09Rik
0	0.711905	0.339	0.135	0	Excitatory_Neurons	Kpna3
0	0.891108	0.331	0.128	0	Excitatory_Neurons	Ubp1
0	1.16395	0.302	0.099	0	Excitatory_Neurons	Gmcl1
0	1.06085	0.302	0.099	0	Excitatory_Neurons	Chchd6
0	1.72328	0.277	0.076	0	Excitatory_Neurons	Sh3glb2
0	0.42793	0.273	0.072	0	Excitatory_Neurons	Fras1
0	1.33633	0.27	0.069	0	Excitatory_Neurons	Camkk2
0	2.2287	0.251	0.051	0	Excitatory_Neurons	Gm1043
0	1.55235	0.279	0.079	0	Excitatory_Neurons	Ywhag
0	0.528875	0.304	0.104	0	Excitatory_Neurons	Map2k6
0	1.40703	0.27	0.07	0	Excitatory_Neurons	Gm49003
0	1.51596	0.277	0.078	0	Excitatory_Neurons	Stmn3
0	1.02243	0.309	0.11	0	Excitatory_Neurons	Gm9801
0	0.82297	0.311	0.113	0	Excitatory_Neurons	Wasl
0	0.834061	0.311	0.113	0	Excitatory_Neurons	D10Wsu102e
0	0.85025	0.305	0.107	0	Excitatory_Neurons	Nap1l1
0	1.19002	0.283	0.085	0	Excitatory_Neurons	Mindy3
0	0.884033	0.311	0.114	0	Excitatory_Neurons	Ppip5k1
0	0.785972	0.316	0.119	0	Excitatory_Neurons	Tmem175
0	0.853705	0.313	0.116	0	Excitatory_Neurons	Ap2a2
0	1.5492	0.265	0.068	0	Excitatory_Neurons	Gabra1
0	0.970206	0.314	0.117	0	Excitatory_Neurons	Cd47
0	1.22802	0.286	0.089	0	Excitatory_Neurons	Dpm1
0	1.67799	0.263	0.067	0	Excitatory_Neurons	Ap3b2
0	0.975565	0.307	0.111	0	Excitatory_Neurons	Senp5
0	1.20094	0.286	0.09	0	Excitatory_Neurons	Iqsec3
0	0.525677	0.293	0.097	0	Excitatory_Neurons	Asxl3
0	1.25892	0.289	0.093	0	Excitatory_Neurons	Slc9a7
0	0.841842	0.267	0.072	0	Excitatory_Neurons	Slc7a8
0	1.33887	0.279	0.084	0	Excitatory_Neurons	Zcchc18
0	1.37023	0.287	0.092	0	Excitatory_Neurons	Prkar1b
0	1.14609	0.282	0.087	0	Excitatory_Neurons	Strn4
0	1.20319	0.259	0.065	0	Excitatory_Neurons	Palm
0	0.538889	0.286	0.092	0	Excitatory_Neurons	Abca8b
0	1.27704	0.284	0.09	0	Excitatory_Neurons	Kpna1
0	1.63654	0.262	0.069	0	Excitatory_Neurons	Samd5
0	1.34979	0.279	0.087	0	Excitatory_Neurons	Mblac2
0	1.18343	0.281	0.09	0	Excitatory_Neurons	Tmx4
0	0.854621	0.296	0.105	0	Excitatory_Neurons	Bcr
0	0.914517	0.286	0.095	0	Excitatory_Neurons	Lin7a
0	1.02001	0.281	0.091	0	Excitatory_Neurons	Sppl2a
0	0.841605	0.279	0.089	0	Excitatory_Neurons	Pls3
0	1.30749	0.266	0.076	0	Excitatory_Neurons	Rnf19a
0	1.11735	0.279	0.09	0	Excitatory_Neurons	Napg
0	0.988682	0.295	0.106	0	Excitatory_Neurons	Metap2
0	1.25762	0.251	0.062	0	Excitatory_Neurons	Sdk2
0	1.37666	0.269	0.081	0	Excitatory_Neurons	Uxs1
0	1.10993	0.292	0.104	0	Excitatory_Neurons	Farsb
0	1.04569	0.253	0.065	0	Excitatory_Neurons	Atp1a1
0	0.897192	0.293	0.105	0	Excitatory_Neurons	Bmt2
0	1.25227	0.268	0.08	0	Excitatory_Neurons	Fntb
0	1.1035	0.282	0.094	0	Excitatory_Neurons	Rcor3
0	1.07751	0.273	0.086	0	Excitatory_Neurons	Trpc1
0	1.25845	0.266	0.08	0	Excitatory_Neurons	Gm5441
0	0.962746	0.29	0.104	0	Excitatory_Neurons	Matr3
0	1.12372	0.283	0.097	0	Excitatory_Neurons	Mark1
0	0.826755	0.281	0.096	0	Excitatory_Neurons	Usp46
0	1.46396	0.252	0.067	0	Excitatory_Neurons	Kif26b
0	1.26363	0.259	0.074	0	Excitatory_Neurons	Far2
0	1.05348	0.285	0.1	0	Excitatory_Neurons	Ddx10
0	1.07179	0.272	0.088	0	Excitatory_Neurons	Prkar1a
0	1.07667	0.276	0.093	0	Excitatory_Neurons	Tmem63b
0	1.2757	0.254	0.071	0	Excitatory_Neurons	Gucy1b1
0	0.604692	0.27	0.088	0	Excitatory_Neurons	Arhgef3
0	1.02744	0.279	0.098	0	Excitatory_Neurons	Sestd1
0	1.10955	0.264	0.083	0	Excitatory_Neurons	Greb1l
0	1.31857	0.259	0.079	0	Excitatory_Neurons	Rapgef4os1
0	1.17088	0.264	0.084	0	Excitatory_Neurons	Mtmr1
0	1.16011	0.258	0.08	0	Excitatory_Neurons	Dctn1
0	1.37295	0.258	0.08	0	Excitatory_Neurons	Sacs
0	1.30228	0.258	0.082	0	Excitatory_Neurons	Zdhhc21
1.40406e-307	1.12748	0.253	0.081	2.9401e-303	Excitatory_Neurons	Phka2
1.47474e-307	0.175919	0.831	0.473	3.0881e-303	Excitatory_Neurons	Cadm1
3.27621e-307	0.979621	0.309	0.118	6.86037e-303	Excitatory_Neurons	Pdzrn4
3.58488e-307	0.240642	0.677	0.372	7.50673e-303	Excitatory_Neurons	Ptk2
1.9392e-306	0.371631	0.368	0.152	4.06069e-302	Excitatory_Neurons	Fam171b
2.36386e-306	0.883708	0.278	0.096	4.94992e-302	Excitatory_Neurons	Abhd6
2.98383e-306	1.06824	0.265	0.088	6.24814e-302	Excitatory_Neurons	Btbd3
4.24769e-306	0.819125	0.315	0.12	8.89466e-302	Excitatory_Neurons	Taf1b
5.97139e-306	0.510403	0.334	0.131	1.25041e-301	Excitatory_Neurons	Cbl
8.62905e-306	0.33924	0.527	0.262	1.80692e-301	Excitatory_Neurons	Sf3b1
8.05698e-305	0.495132	0.419	0.187	1.68713e-300	Excitatory_Neurons	Rnf121
2.16614e-304	0.830246	0.278	0.097	4.53589e-300	Excitatory_Neurons	Vps50
2.6686e-304	0.620807	0.422	0.192	5.58806e-300	Excitatory_Neurons	Pias2
4.5048e-303	0.502749	0.465	0.221	9.43304e-299	Excitatory_Neurons	Ewsr1
1.01595e-302	0.787391	0.313	0.119	2.1274e-298	Excitatory_Neurons	Tango2
5.6049e-302	0.255473	0.39	0.169	1.17367e-297	Excitatory_Neurons	Pacs1
2.56914e-301	1.10279	0.264	0.09	5.37978e-297	Excitatory_Neurons	Lnpk
2.93483e-300	0.461568	0.323	0.122	6.14553e-296	Excitatory_Neurons	P4ha1
5.38318e-300	1.05247	0.275	0.095	1.12724e-295	Excitatory_Neurons	Igf2bp3
8.84725e-299	0.317344	0.387	0.169	1.85261e-294	Excitatory_Neurons	Susd6
1.83029e-298	0.696653	0.306	0.116	3.83262e-294	Excitatory_Neurons	Serpini1
2.04741e-298	0.555134	0.326	0.128	4.28728e-294	Excitatory_Neurons	Cnot6l
4.97884e-298	0.319029	0.684	0.437	1.04257e-293	Excitatory_Neurons	Slc8a1
8.67371e-298	0.895152	0.425	0.217	1.81628e-293	Excitatory_Neurons	Mgat4c
9.32501e-298	1.20684	0.252	0.083	1.95266e-293	Excitatory_Neurons	CAAA01118383.1
2.28847e-297	0.316054	0.678	0.382	4.79205e-293	Excitatory_Neurons	Arid1b
1.43589e-296	0.86878	0.277	0.098	3.00676e-292	Excitatory_Neurons	Mcph1
2.22473e-296	1.05176	0.282	0.102	4.65858e-292	Excitatory_Neurons	Zbtb11
5.16526e-295	0.484985	0.463	0.221	1.08161e-290	Excitatory_Neurons	Kdm4c
6.69485e-295	0.723554	0.28	0.099	1.4019e-290	Excitatory_Neurons	4933424G05Rik
7.4455e-295	0.438465	0.519	0.257	1.55909e-290	Excitatory_Neurons	Srpk2
8.26218e-295	0.537435	0.5	0.255	1.7301e-290	Excitatory_Neurons	5330438D12Rik
3.6538e-294	0.511246	0.371	0.157	7.65106e-290	Excitatory_Neurons	Adcy8
7.64569e-294	0.249361	0.445	0.207	1.60101e-289	Excitatory_Neurons	Atrn
3.62762e-293	0.626693	0.389	0.171	7.59623e-289	Excitatory_Neurons	Nsd2
6.87872e-293	1.00796	0.271	0.096	1.4404e-288	Excitatory_Neurons	0610010F05Rik
2.42838e-292	0.275535	0.367	0.154	5.08502e-288	Excitatory_Neurons	Luzp1
4.59907e-292	0.827957	0.255	0.085	9.63046e-288	Excitatory_Neurons	Gm28750
1.01593e-291	0.531181	0.374	0.166	2.12735e-287	Excitatory_Neurons	Pdzd2
1.82357e-291	0.923249	0.29	0.108	3.81856e-287	Excitatory_Neurons	Cfap36
2.30027e-291	0.880992	0.274	0.097	4.81677e-287	Excitatory_Neurons	Zer1
3.71368e-291	0.843099	0.304	0.117	7.77645e-287	Excitatory_Neurons	Chfr
9.96474e-291	0.587368	0.352	0.148	2.08662e-286	Excitatory_Neurons	Kif2a
1.12476e-290	1.19893	0.261	0.091	2.35525e-286	Excitatory_Neurons	Scg5
7.67172e-290	0.660873	0.339	0.139	1.60646e-285	Excitatory_Neurons	Smg7
4.00193e-289	0.582978	0.397	0.177	8.38005e-285	Excitatory_Neurons	Sclt1
5.49335e-289	0.820333	0.277	0.099	1.15031e-284	Excitatory_Neurons	Srsf10
1.52786e-288	0.609291	0.365	0.156	3.19934e-284	Excitatory_Neurons	2210408F21Rik
7.38859e-288	0.460514	0.444	0.211	1.54717e-283	Excitatory_Neurons	9930021J03Rik
1.8019e-287	0.851582	0.257	0.087	3.77318e-283	Excitatory_Neurons	Sdcbp
2.57747e-287	0.688416	0.374	0.164	5.39722e-283	Excitatory_Neurons	Nfx1
2.98148e-287	0.770161	0.321	0.13	6.24323e-283	Excitatory_Neurons	Tecr
8.40253e-287	0.214558	0.565	0.294	1.75949e-282	Excitatory_Neurons	Aopep
9.87111e-287	0.361408	0.548	0.281	2.06701e-282	Excitatory_Neurons	Akap8l
1.26052e-286	0.582766	0.324	0.13	2.63954e-282	Excitatory_Neurons	Ppp1cb
3.10969e-286	0.408427	0.454	0.218	6.51169e-282	Excitatory_Neurons	Ube2k
4.86605e-286	0.775705	0.319	0.129	1.01895e-281	Excitatory_Neurons	Mphosph9
6.59247e-286	0.191398	0.376	0.162	1.38046e-281	Excitatory_Neurons	Dgkd
1.6069e-285	0.869941	0.297	0.115	3.36486e-281	Excitatory_Neurons	Zc3h14
1.9562e-285	0.904536	0.264	0.092	4.09628e-281	Excitatory_Neurons	Lztfl1
5.89058e-285	0.744535	0.32	0.129	1.23349e-280	Excitatory_Neurons	Tbc1d19
6.98938e-285	1.13939	0.251	0.085	1.46358e-280	Excitatory_Neurons	D930016D06Rik
3.94666e-284	0.554639	0.362	0.156	8.26431e-280	Excitatory_Neurons	Kdm5b
4.14263e-284	1.15977	0.254	0.088	8.67466e-280	Excitatory_Neurons	Rgs17
4.29506e-284	0.876858	0.293	0.112	8.99385e-280	Excitatory_Neurons	Phtf1
4.82614e-283	0.551797	0.419	0.195	1.01059e-278	Excitatory_Neurons	Zmym2
3.05534e-282	0.713958	0.336	0.14	6.39789e-278	Excitatory_Neurons	Impact
8.40521e-282	0.643262	0.34	0.142	1.76005e-277	Excitatory_Neurons	Ocrl
8.77492e-282	0.59111	0.374	0.165	1.83747e-277	Excitatory_Neurons	Ddx50
8.90562e-282	0.654863	0.258	0.089	1.86484e-277	Excitatory_Neurons	Plec
2.26707e-281	0.935366	0.266	0.095	4.74725e-277	Excitatory_Neurons	Cd46
2.66039e-279	0.812135	0.269	0.097	5.57086e-275	Excitatory_Neurons	Bbof1
4.97407e-279	1.00411	0.264	0.094	1.04157e-274	Excitatory_Neurons	Ythdc2
7.40707e-279	0.150343	0.747	0.426	1.55104e-274	Excitatory_Neurons	Nebl
1.22115e-278	0.950196	0.301	0.119	2.5571e-274	Excitatory_Neurons	Mapk8
1.40026e-278	0.903209	0.265	0.096	2.93214e-274	Excitatory_Neurons	Miga1
2.72854e-278	0.88258	0.286	0.109	5.71355e-274	Excitatory_Neurons	Ccnh
3.02268e-278	0.48217	0.366	0.159	6.3295e-274	Excitatory_Neurons	Rlf
3.31798e-278	0.246792	0.423	0.196	6.94786e-274	Excitatory_Neurons	Golgb1
2.70452e-277	0.866378	0.267	0.097	5.66326e-273	Excitatory_Neurons	Clcn4
5.47721e-277	0.621599	0.328	0.135	1.14693e-272	Excitatory_Neurons	Rab3gap2
9.79825e-276	0.591723	0.318	0.129	2.05175e-271	Excitatory_Neurons	Agfg1
1.08759e-275	0.576473	0.271	0.098	2.2774e-271	Excitatory_Neurons	Nmt1
5.07201e-275	0.488367	0.311	0.122	1.06208e-270	Excitatory_Neurons	Rcor1
1.7702e-274	0.472555	0.377	0.168	3.70679e-270	Excitatory_Neurons	Btaf1
2.1011e-274	0.32611	0.619	0.34	4.39971e-270	Excitatory_Neurons	Mllt10
3.22452e-274	0.760262	0.278	0.104	6.75215e-270	Excitatory_Neurons	Agap3
5.10841e-274	0.451883	0.446	0.216	1.0697e-269	Excitatory_Neurons	Gm37240
5.31902e-274	0.524983	0.344	0.147	1.1138e-269	Excitatory_Neurons	Tbce
5.67383e-274	0.830887	0.302	0.12	1.1881e-269	Excitatory_Neurons	Tmem161b
6.17944e-274	0.350128	0.607	0.331	1.29398e-269	Excitatory_Neurons	Birc6
1.20689e-273	0.142852	0.503	0.247	2.52723e-269	Excitatory_Neurons	Afdn
1.91511e-273	0.412174	0.439	0.21	4.01025e-269	Excitatory_Neurons	U2surp
4.87307e-273	0.440306	0.439	0.209	1.02042e-268	Excitatory_Neurons	Senp7
7.14437e-273	0.524864	0.398	0.183	1.49603e-268	Excitatory_Neurons	Prpf40a
1.1855e-272	0.826297	0.297	0.117	2.48245e-268	Excitatory_Neurons	Pcmt1
1.28598e-272	0.366752	0.267	0.096	2.69284e-268	Excitatory_Neurons	Ptpn1
1.41455e-272	0.460131	0.529	0.289	2.96206e-268	Excitatory_Neurons	Kcnn2
2.36407e-272	0.613543	0.299	0.118	4.95036e-268	Excitatory_Neurons	Cep83
4.29465e-271	0.492793	0.285	0.107	8.993e-267	Excitatory_Neurons	Fyco1
2.32249e-270	0.726556	0.292	0.114	4.8633e-266	Excitatory_Neurons	Lrig2
2.86059e-270	0.384727	0.427	0.202	5.99008e-266	Excitatory_Neurons	Cnot2
5.11464e-270	0.461982	0.324	0.133	1.07101e-265	Excitatory_Neurons	Banp
1.91657e-269	0.330502	0.674	0.389	4.01331e-265	Excitatory_Neurons	Stag1
4.29793e-268	0.849934	0.273	0.103	8.99987e-264	Excitatory_Neurons	Dtx3
6.3154e-268	0.89737	0.26	0.095	1.32244e-263	Excitatory_Neurons	Sumo2
8.06165e-268	0.825132	0.258	0.092	1.68811e-263	Excitatory_Neurons	Anks3
9.58307e-268	0.795439	0.264	0.097	2.0067e-263	Excitatory_Neurons	Ahctf1
1.69594e-267	0.183595	0.301	0.117	3.55129e-263	Excitatory_Neurons	Trim35
2.66387e-267	0.697629	0.279	0.107	5.57815e-263	Excitatory_Neurons	Fyttd1
5.73902e-267	0.738223	0.273	0.102	1.20175e-262	Excitatory_Neurons	Sun1
1.20528e-265	0.184082	0.378	0.168	2.52386e-261	Excitatory_Neurons	Kif3a
7.7023e-265	0.349875	0.494	0.25	1.61286e-260	Excitatory_Neurons	Bclaf1
9.10189e-265	0.659878	0.298	0.119	1.90594e-260	Excitatory_Neurons	Synj2bp
1.08261e-264	0.63977	0.319	0.134	2.26699e-260	Excitatory_Neurons	Anapc5
1.16589e-264	0.411059	0.427	0.205	2.44138e-260	Excitatory_Neurons	Mib1
8.95972e-264	0.368894	0.32	0.131	1.87617e-259	Excitatory_Neurons	Nyap2
2.84485e-262	0.439794	0.404	0.189	5.95712e-258	Excitatory_Neurons	Ip6k1
3.3079e-262	0.250061	0.542	0.282	6.92673e-258	Excitatory_Neurons	Fam168a
1.14014e-261	0.344398	0.304	0.121	2.38745e-257	Excitatory_Neurons	Eefsec
1.66051e-261	0.32887	0.583	0.315	3.4771e-257	Excitatory_Neurons	Rbm6
3.59079e-261	0.334721	0.554	0.293	7.51912e-257	Excitatory_Neurons	Trip12
4.02276e-261	0.844288	0.274	0.105	8.42365e-257	Excitatory_Neurons	Gtf3c1
6.16271e-261	0.301475	0.346	0.149	1.29047e-256	Excitatory_Neurons	Plekhm3
6.34271e-261	0.264845	0.464	0.229	1.32816e-256	Excitatory_Neurons	Taok1
1.44522e-260	0.391221	0.392	0.181	3.02629e-256	Excitatory_Neurons	Clock
1.56277e-260	0.86117	0.306	0.129	3.27245e-256	Excitatory_Neurons	Cntnap5c
1.69463e-260	0.508476	0.349	0.153	3.54855e-256	Excitatory_Neurons	Dcaf5
2.5678e-260	0.289238	0.351	0.152	5.37698e-256	Excitatory_Neurons	Mef2d
4.13385e-260	0.79873	0.264	0.098	8.65629e-256	Excitatory_Neurons	Togaram1
5.36189e-260	0.309492	0.688	0.398	1.12278e-255	Excitatory_Neurons	Usp34
5.50146e-260	0.555831	0.334	0.144	1.152e-255	Excitatory_Neurons	Rab28
5.98945e-260	0.737585	0.261	0.096	1.25419e-255	Excitatory_Neurons	Zc3h15
8.90492e-260	0.43465	0.29	0.113	1.86469e-255	Excitatory_Neurons	Med27
1.15494e-259	0.525037	0.37	0.168	2.41845e-255	Excitatory_Neurons	Klc1
2.52773e-259	0.385133	0.426	0.206	5.29307e-255	Excitatory_Neurons	Aff4
3.47487e-259	0.423047	0.361	0.161	7.27639e-255	Excitatory_Neurons	Tmem131
1.98015e-258	0.555964	0.349	0.154	4.14643e-254	Excitatory_Neurons	Psma3
3.58312e-258	0.3954	0.415	0.198	7.50306e-254	Excitatory_Neurons	Relch
3.76939e-258	0.526388	0.367	0.165	7.89309e-254	Excitatory_Neurons	Ino80
3.93692e-258	0.337696	0.376	0.171	8.24391e-254	Excitatory_Neurons	Prr14l
4.11682e-258	0.495896	0.372	0.17	8.62061e-254	Excitatory_Neurons	Fam219a
1.59896e-257	0.818919	0.261	0.097	3.34822e-253	Excitatory_Neurons	Ankrd13c
2.25868e-257	0.21917	0.514	0.264	4.72967e-253	Excitatory_Neurons	Kat6b
3.58166e-257	0.28101	0.52	0.27	7.5e-253	Excitatory_Neurons	Brwd1
6.81218e-257	0.520974	0.358	0.16	1.42647e-252	Excitatory_Neurons	Mnat1
1.11276e-256	0.451926	0.38	0.177	2.33013e-252	Excitatory_Neurons	Tfdp2
1.49438e-256	0.252383	0.592	0.322	3.12923e-252	Excitatory_Neurons	Sbf2
7.91468e-256	0.812072	0.268	0.102	1.65733e-251	Excitatory_Neurons	Gm40841
8.10092e-256	0.786911	0.255	0.093	1.69633e-251	Excitatory_Neurons	Gm12940
1.35464e-255	0.416138	0.377	0.172	2.83662e-251	Excitatory_Neurons	Pknox2
1.63711e-255	0.725723	0.287	0.114	3.42811e-251	Excitatory_Neurons	Ttc37
7.11999e-255	0.39094	0.375	0.17	1.49093e-250	Excitatory_Neurons	Ddx46
9.39999e-255	0.63873	0.32	0.137	1.96836e-250	Excitatory_Neurons	Chm
2.56194e-254	0.832192	0.272	0.104	5.3647e-250	Excitatory_Neurons	Gm38134
4.02846e-254	0.491133	0.335	0.146	8.4356e-250	Excitatory_Neurons	Riok3
4.31813e-254	0.618391	0.322	0.138	9.04216e-250	Excitatory_Neurons	Hdgfl3
1.05037e-253	0.500409	0.363	0.164	2.19948e-249	Excitatory_Neurons	Zfp950
1.37283e-252	0.665263	0.308	0.13	2.8747e-248	Excitatory_Neurons	Vezt
2.05988e-252	0.171449	0.383	0.175	4.3134e-248	Excitatory_Neurons	Tln2
2.46799e-252	0.63188	0.317	0.135	5.16798e-248	Excitatory_Neurons	Txlng
2.95981e-252	0.943949	0.259	0.098	6.19785e-248	Excitatory_Neurons	Atad1
1.02513e-251	0.19811	0.585	0.319	2.14661e-247	Excitatory_Neurons	Ppp1r12a
1.54678e-251	0.756755	0.261	0.099	3.23896e-247	Excitatory_Neurons	BC005537
1.80775e-251	0.225351	0.44	0.213	3.78543e-247	Excitatory_Neurons	Sgcd
1.87995e-251	0.683146	0.29	0.117	3.93661e-247	Excitatory_Neurons	Ric1
8.48784e-251	0.459804	0.351	0.156	1.77735e-246	Excitatory_Neurons	Tnpo3
9.0277e-251	0.300793	0.738	0.452	1.8904e-246	Excitatory_Neurons	Zcchc7
1.29748e-250	0.546554	0.302	0.125	2.71692e-246	Excitatory_Neurons	Gcc2
8.49725e-250	0.215965	0.552	0.292	1.77932e-245	Excitatory_Neurons	Kidins220
1.11615e-249	0.841279	0.254	0.095	2.33723e-245	Excitatory_Neurons	Lclat1
3.75011e-249	0.243109	0.724	0.427	7.85273e-245	Excitatory_Neurons	Fbxl17
9.01295e-249	0.869663	0.256	0.097	1.88731e-244	Excitatory_Neurons	Rad23b
1.85542e-248	0.406025	0.286	0.114	3.88524e-244	Excitatory_Neurons	Zswim5
3.21499e-248	0.121014	0.383	0.176	6.73219e-244	Excitatory_Neurons	Phc2
7.91018e-248	0.623244	0.255	0.094	1.65639e-243	Excitatory_Neurons	Gm17227
2.9817e-247	0.494369	0.393	0.187	6.24368e-243	Excitatory_Neurons	Zfyve9
4.8917e-245	0.23729	0.546	0.289	1.02432e-240	Excitatory_Neurons	Sltm
4.90916e-245	0.808305	0.271	0.106	1.02798e-240	Excitatory_Neurons	Glrb
1.65092e-244	0.386747	0.424	0.208	3.45702e-240	Excitatory_Neurons	Gm47283
1.95658e-244	0.474802	0.303	0.127	4.09708e-240	Excitatory_Neurons	Smap1
5.9068e-244	0.478673	0.29	0.118	1.23688e-239	Excitatory_Neurons	Fam171a1
9.79494e-244	0.5473	0.378	0.178	2.05106e-239	Excitatory_Neurons	Drg1
1.19749e-243	0.23535	0.445	0.223	2.50755e-239	Excitatory_Neurons	Atp2a2
2.16026e-243	0.311247	0.445	0.223	4.52359e-239	Excitatory_Neurons	Arhgap32
4.30372e-243	0.693918	0.253	0.095	9.012e-239	Excitatory_Neurons	Gtf2a1
8.05718e-243	0.373988	0.381	0.179	1.68717e-238	Excitatory_Neurons	Rab3gap1
8.07525e-243	0.25606	0.493	0.255	1.69096e-238	Excitatory_Neurons	Lcor
6.63639e-242	0.730664	0.28	0.112	1.38966e-237	Excitatory_Neurons	Gm10785
3.08237e-241	0.453694	0.354	0.162	6.45448e-237	Excitatory_Neurons	Tardbp
3.21534e-241	0.361163	0.357	0.166	6.73293e-237	Excitatory_Neurons	Cdh13
3.50631e-241	0.6871	0.284	0.117	7.34221e-237	Excitatory_Neurons	Cryzl1
1.23069e-240	0.216383	0.607	0.33	2.57707e-236	Excitatory_Neurons	Cpeb3
2.14376e-240	0.30866	0.471	0.246	4.48903e-236	Excitatory_Neurons	Etl4
4.15465e-240	0.105554	0.367	0.168	8.69983e-236	Excitatory_Neurons	Rnf169
7.04511e-240	0.577724	0.324	0.144	1.47525e-235	Excitatory_Neurons	Micu3
7.47225e-240	0.278102	0.322	0.139	1.56469e-235	Excitatory_Neurons	Fbxw4
2.2356e-239	0.265007	0.446	0.224	4.68135e-235	Excitatory_Neurons	Gatad2b
2.85498e-239	0.227841	0.605	0.338	5.97833e-235	Excitatory_Neurons	Ssbp2
3.96527e-239	0.404034	0.369	0.173	8.30327e-235	Excitatory_Neurons	Fam120a
5.31867e-239	0.279347	0.423	0.208	1.11373e-234	Excitatory_Neurons	Oga
1.48811e-238	0.330396	0.491	0.257	3.11611e-234	Excitatory_Neurons	Top1
6.53976e-238	0.431627	0.386	0.184	1.36943e-233	Excitatory_Neurons	Rngtt
1.67593e-237	0.50263	0.26	0.1	3.50939e-233	Excitatory_Neurons	Rap1gap
4.35131e-237	0.417728	0.382	0.18	9.11165e-233	Excitatory_Neurons	Abhd18
1.34473e-236	0.4271	0.32	0.139	2.81587e-232	Excitatory_Neurons	Atg16l1
5.83911e-236	0.34302	0.462	0.237	1.22271e-231	Excitatory_Neurons	Zfp280d
1.76928e-235	0.81543	0.259	0.102	3.70486e-231	Excitatory_Neurons	Snrpn
1.60319e-234	0.174454	0.306	0.129	3.35708e-230	Excitatory_Neurons	Cpd
2.09911e-234	0.497575	0.329	0.147	4.39555e-230	Excitatory_Neurons	Chd8
5.83655e-234	0.150867	0.346	0.156	1.22217e-229	Excitatory_Neurons	Arid5b
6.4858e-234	0.342976	0.358	0.166	1.35813e-229	Excitatory_Neurons	Emsy
9.38238e-234	0.669712	0.258	0.101	1.96467e-229	Excitatory_Neurons	B230307C23Rik
1.29468e-233	0.30845	0.453	0.23	2.71106e-229	Excitatory_Neurons	Bicral
1.80796e-233	0.505471	0.294	0.124	3.78586e-229	Excitatory_Neurons	Ankrd10
6.80976e-233	0.1298	0.396	0.19	1.42596e-228	Excitatory_Neurons	Rai1
8.98472e-233	0.412488	0.315	0.138	1.8814e-228	Excitatory_Neurons	Klhl7
1.69949e-232	0.654591	0.28	0.116	3.55873e-228	Excitatory_Neurons	Mapre3
2.3357e-232	0.446123	0.313	0.136	4.89096e-228	Excitatory_Neurons	Fam110b
7.90168e-232	0.280637	0.501	0.264	1.65461e-227	Excitatory_Neurons	Zmym4
1.98601e-231	0.392448	0.312	0.137	4.15871e-227	Excitatory_Neurons	Eif5b
8.47646e-231	0.196688	0.36	0.168	1.77497e-226	Excitatory_Neurons	Rps6ka3
3.57827e-229	0.707832	0.256	0.101	7.4929e-225	Excitatory_Neurons	Srpk1
7.86787e-229	0.418749	0.292	0.123	1.64753e-224	Excitatory_Neurons	Hspa4
3.80395e-228	0.314121	0.46	0.237	7.96547e-224	Excitatory_Neurons	Gigyf2
1.05793e-227	0.129408	0.364	0.17	2.21531e-223	Excitatory_Neurons	Scfd2
1.58557e-227	0.309926	0.302	0.131	3.32019e-223	Excitatory_Neurons	Nrp2
2.03098e-227	0.288341	0.335	0.152	4.25287e-223	Excitatory_Neurons	Rab11fip2
4.60929e-227	0.471001	0.268	0.109	9.65186e-223	Excitatory_Neurons	Rtf1
1.25022e-226	0.34095	0.398	0.196	2.61797e-222	Excitatory_Neurons	Tial1
1.79799e-226	0.775549	0.251	0.098	3.765e-222	Excitatory_Neurons	Chordc1
3.2784e-226	0.244602	0.376	0.18	6.86496e-222	Excitatory_Neurons	Paip2
5.88957e-226	0.168496	0.337	0.153	1.23328e-221	Excitatory_Neurons	Slc23a2
7.44398e-226	0.482795	0.258	0.102	1.55877e-221	Excitatory_Neurons	Hk1
8.21355e-226	0.425706	0.358	0.176	1.71992e-221	Excitatory_Neurons	Arhgap12
9.30242e-226	0.196801	0.487	0.252	1.94793e-221	Excitatory_Neurons	Dennd5b
1.8446e-225	0.38373	0.406	0.21	3.86258e-221	Excitatory_Neurons	Sh3rf1
4.18882e-225	0.459576	0.328	0.15	8.77139e-221	Excitatory_Neurons	Smarcad1
1.05095e-224	0.328341	0.361	0.17	2.20069e-220	Excitatory_Neurons	Sbno1
1.4705e-224	0.601428	0.285	0.12	3.07923e-220	Excitatory_Neurons	Tent2
2.00841e-224	0.180044	0.533	0.288	4.20561e-220	Excitatory_Neurons	Cnot4
8.99231e-224	0.541652	0.308	0.136	1.88299e-219	Excitatory_Neurons	Adnp
1.34152e-223	0.538189	0.279	0.117	2.80915e-219	Excitatory_Neurons	Commd10
1.39829e-223	0.40237	0.361	0.172	2.92801e-219	Excitatory_Neurons	Tlk1
2.66221e-223	0.335123	0.427	0.215	5.57467e-219	Excitatory_Neurons	Rmdn1
5.35613e-223	0.574762	0.292	0.126	1.12157e-218	Excitatory_Neurons	Uri1
2.09173e-222	0.452391	0.313	0.138	4.38008e-218	Excitatory_Neurons	D830024N08Rik
1.1002e-221	0.604043	0.258	0.104	2.30382e-217	Excitatory_Neurons	Mapk1ip1
1.14628e-221	0.743224	0.258	0.104	2.40031e-217	Excitatory_Neurons	Slc4a3
5.49839e-221	0.339403	0.269	0.11	1.15136e-216	Excitatory_Neurons	Scamp1
8.18366e-221	0.430336	0.339	0.158	1.71366e-216	Excitatory_Neurons	Map3k2
1.2447e-220	0.418449	0.334	0.154	2.6064e-216	Excitatory_Neurons	Cul5
1.5586e-220	0.438138	0.317	0.144	3.26372e-216	Excitatory_Neurons	Bdp1
4.73065e-220	0.288339	0.335	0.154	9.90597e-216	Excitatory_Neurons	Rabl6
1.88383e-219	0.538143	0.283	0.12	3.94474e-215	Excitatory_Neurons	Otud4
1.93462e-219	0.361739	0.282	0.119	4.05109e-215	Excitatory_Neurons	Dot1l
2.91213e-219	0.468744	0.253	0.101	6.09801e-215	Excitatory_Neurons	Anp32a
3.52984e-219	0.216488	0.361	0.17	7.39149e-215	Excitatory_Neurons	Fam214a
1.61648e-217	0.417744	0.307	0.136	3.38491e-213	Excitatory_Neurons	Pdpk1
3.23413e-217	0.183277	0.384	0.188	6.77227e-213	Excitatory_Neurons	Pitpna
6.60744e-217	0.508944	0.276	0.117	1.3836e-212	Excitatory_Neurons	Dhx57
7.18011e-217	0.227395	0.475	0.251	1.50351e-212	Excitatory_Neurons	Fbxo11
8.5338e-217	0.72533	0.262	0.108	1.78698e-212	Excitatory_Neurons	Gm26749
1.26807e-216	0.362466	0.284	0.122	2.65535e-212	Excitatory_Neurons	Rps6kc1
1.33783e-216	0.40386	0.253	0.101	2.80142e-212	Excitatory_Neurons	Strada
2.49668e-216	0.422853	0.335	0.157	5.22805e-212	Excitatory_Neurons	Yme1l1
4.07136e-216	0.566953	0.263	0.108	8.52543e-212	Excitatory_Neurons	Setdb1
1.6364e-215	1.1594	0.273	0.126	3.42662e-211	Excitatory_Neurons	Spock1
2.49664e-215	0.297856	0.355	0.169	5.22796e-211	Excitatory_Neurons	Tra2b
5.24193e-215	0.403979	0.336	0.157	1.09766e-210	Excitatory_Neurons	D5Ertd579e
1.57476e-214	0.343658	0.309	0.139	3.29754e-210	Excitatory_Neurons	Ubxn4
5.32104e-214	0.569055	0.26	0.108	1.11423e-209	Excitatory_Neurons	Trhde
2.18704e-213	0.211784	0.487	0.259	4.57967e-209	Excitatory_Neurons	Usp9x
2.19963e-212	0.17671	0.52	0.281	4.60603e-208	Excitatory_Neurons	Abcc5
4.41908e-212	0.345278	0.307	0.138	9.25356e-208	Excitatory_Neurons	Reps1
6.28496e-212	0.402751	0.252	0.101	1.31607e-207	Excitatory_Neurons	Rab11fip4
6.29589e-211	0.229444	0.4	0.199	1.31836e-206	Excitatory_Neurons	Dock7
9.89641e-211	0.399546	0.318	0.146	2.07231e-206	Excitatory_Neurons	Tcerg1
1.24459e-210	0.239485	0.29	0.126	2.60616e-206	Excitatory_Neurons	Cab39
3.40077e-210	0.720023	0.252	0.103	7.12122e-206	Excitatory_Neurons	Manf
3.96935e-210	0.443828	0.286	0.126	8.31182e-206	Excitatory_Neurons	Usp7
1.03239e-209	0.667432	0.341	0.175	2.16183e-205	Excitatory_Neurons	Sema5a
1.05691e-209	0.603251	0.262	0.111	2.21317e-205	Excitatory_Neurons	Hbs1l
1.00725e-208	0.192778	0.324	0.149	2.10918e-204	Excitatory_Neurons	Morf4l1
1.61582e-208	0.41074	0.316	0.146	3.38353e-204	Excitatory_Neurons	Naa15
4.57322e-207	0.198249	0.396	0.2	9.57631e-203	Excitatory_Neurons	Pum1
4.69473e-207	0.121975	0.281	0.119	9.83077e-203	Excitatory_Neurons	Vav3
1.34984e-206	0.23917	0.828	0.572	2.82656e-202	Excitatory_Neurons	Luc7l2
1.74335e-206	0.448394	0.254	0.105	3.65058e-202	Excitatory_Neurons	Timm44
2.03982e-206	0.127035	0.423	0.216	4.27138e-202	Excitatory_Neurons	Ptpn12
3.12975e-206	0.182572	0.325	0.151	6.5537e-202	Excitatory_Neurons	Fbxw11
3.7837e-206	0.462844	0.295	0.133	7.92307e-202	Excitatory_Neurons	Zyg11b
2.64331e-205	0.714112	0.256	0.108	5.5351e-201	Excitatory_Neurons	Med14
5.30662e-205	0.533627	0.295	0.133	1.11121e-200	Excitatory_Neurons	Foxj3
5.32159e-205	0.314588	0.289	0.128	1.11434e-200	Excitatory_Neurons	Gm28375
7.81988e-205	0.384559	0.306	0.14	1.63748e-200	Excitatory_Neurons	Lrrc49
1.04002e-204	0.142444	0.41	0.21	2.1778e-200	Excitatory_Neurons	Ppp2r5c
1.33667e-204	0.328208	0.307	0.14	2.79899e-200	Excitatory_Neurons	Ube2r2
2.24786e-204	0.45382	0.252	0.105	4.70702e-200	Excitatory_Neurons	Cds2
4.34995e-204	0.307734	0.292	0.13	9.10879e-200	Excitatory_Neurons	Myo9b
5.34256e-204	0.413692	0.335	0.161	1.11873e-199	Excitatory_Neurons	Ralgapb
6.75198e-204	0.318385	0.39	0.196	1.41387e-199	Excitatory_Neurons	Mast2
1.01095e-203	0.400366	0.305	0.139	2.11693e-199	Excitatory_Neurons	Cdc73
2.90751e-203	0.220302	0.494	0.269	6.08833e-199	Excitatory_Neurons	Thoc2
3.42912e-203	0.556293	0.284	0.127	7.18057e-199	Excitatory_Neurons	Thoc1
3.58597e-203	0.315333	0.307	0.142	7.50902e-199	Excitatory_Neurons	Zbtb38
6.24978e-203	0.28954	0.33	0.155	1.3087e-198	Excitatory_Neurons	Gm48512
6.34996e-203	0.151366	0.472	0.253	1.32968e-198	Excitatory_Neurons	Mbtd1
7.17891e-203	0.467737	0.288	0.129	1.50326e-198	Excitatory_Neurons	Dhx30
6.58015e-202	0.259672	0.349	0.17	1.37788e-197	Excitatory_Neurons	Ndufs4
1.27392e-201	0.337579	0.29	0.131	2.66759e-197	Excitatory_Neurons	Zfp106
1.91289e-201	0.43976	0.281	0.123	4.0056e-197	Excitatory_Neurons	Luc7l
1.78277e-200	0.240666	0.342	0.165	3.73312e-196	Excitatory_Neurons	Tbck
1.96216e-200	0.551849	0.267	0.116	4.10876e-196	Excitatory_Neurons	Kdm1a
2.31919e-200	0.338676	0.292	0.133	4.85638e-196	Excitatory_Neurons	Sgk1
3.77098e-200	0.243192	0.435	0.228	7.89644e-196	Excitatory_Neurons	Rufy3
7.32786e-200	0.502055	0.25	0.104	1.53445e-195	Excitatory_Neurons	Camsap1
2.50081e-199	0.109298	0.937	0.692	5.2367e-195	Excitatory_Neurons	Lrp1b
6.3297e-199	0.499062	0.267	0.115	1.32544e-194	Excitatory_Neurons	Ddx42
1.42634e-198	0.231928	0.426	0.223	2.98676e-194	Excitatory_Neurons	Ppp2r5e
1.5965e-198	0.475025	0.369	0.19	3.34307e-194	Excitatory_Neurons	Syn3
2.19745e-197	0.119314	0.316	0.146	4.60146e-193	Excitatory_Neurons	Tmem132d
4.5058e-197	0.177576	0.494	0.27	9.43515e-193	Excitatory_Neurons	Cdk13
9.25387e-197	0.167842	0.255	0.107	1.93776e-192	Excitatory_Neurons	Kdm2b
3.96816e-196	0.185408	0.497	0.274	8.30934e-192	Excitatory_Neurons	Wdr33
8.81227e-196	0.263015	0.383	0.193	1.84529e-191	Excitatory_Neurons	Zzef1
9.92849e-196	0.465929	0.253	0.107	2.07903e-191	Excitatory_Neurons	Rbm28
1.52648e-195	0.11548	0.514	0.284	3.19644e-191	Excitatory_Neurons	Rock1
1.59318e-195	0.293777	0.35	0.172	3.33612e-191	Excitatory_Neurons	N4bp2l2
6.60903e-195	0.186635	0.374	0.187	1.38393e-190	Excitatory_Neurons	Usp48
7.53759e-195	0.233987	0.43	0.226	1.57837e-190	Excitatory_Neurons	Slc25a12
8.14918e-195	0.145835	0.53	0.296	1.70644e-190	Excitatory_Neurons	Psme4
2.45209e-194	0.2104	0.453	0.242	5.13468e-190	Excitatory_Neurons	Scaf8
8.06146e-194	0.197971	0.396	0.203	1.68807e-189	Excitatory_Neurons	Zfp644
1.8886e-193	0.479788	0.25	0.106	3.95473e-189	Excitatory_Neurons	Slf1
5.37087e-193	0.342873	0.31	0.147	1.12466e-188	Excitatory_Neurons	Araf
3.43597e-192	0.540831	0.259	0.112	7.19493e-188	Excitatory_Neurons	Gm19710
5.4246e-192	0.327641	0.276	0.123	1.13591e-187	Excitatory_Neurons	Stx18
4.40751e-191	0.213993	0.375	0.191	9.22932e-187	Excitatory_Neurons	Glg1
6.25515e-191	0.352431	0.282	0.128	1.30983e-186	Excitatory_Neurons	Glmn
6.79427e-191	0.226503	0.326	0.157	1.42272e-186	Excitatory_Neurons	Sec63
8.88999e-191	0.224486	0.396	0.204	1.86156e-186	Excitatory_Neurons	Htt
1.01178e-190	0.366861	0.301	0.141	2.11866e-186	Excitatory_Neurons	Pde7a
2.30056e-190	0.234245	0.343	0.17	4.81737e-186	Excitatory_Neurons	Cop1
3.70948e-190	0.256607	0.374	0.19	7.76766e-186	Excitatory_Neurons	Prpf39
4.70541e-190	0.145849	0.342	0.167	9.85313e-186	Excitatory_Neurons	Lrp6
7.37547e-190	0.143378	0.405	0.209	1.54442e-185	Excitatory_Neurons	Rsrc2
2.28837e-189	0.229447	0.341	0.168	4.79185e-185	Excitatory_Neurons	Pcdh17
5.57389e-189	0.243271	0.356	0.178	1.16717e-184	Excitatory_Neurons	Ttc17
6.39228e-189	0.417957	0.309	0.147	1.33854e-184	Excitatory_Neurons	Armc8
8.45565e-189	0.212721	0.394	0.203	1.77061e-184	Excitatory_Neurons	Trim44
1.33479e-188	0.142952	0.562	0.32	2.79504e-184	Excitatory_Neurons	Ambra1
2.35355e-188	0.352904	0.274	0.124	4.92833e-184	Excitatory_Neurons	Auh
3.42139e-188	0.127056	0.469	0.252	7.16439e-184	Excitatory_Neurons	Oxct1
4.03798e-188	0.155732	0.375	0.191	8.45553e-184	Excitatory_Neurons	Helz
4.29339e-188	0.333145	0.278	0.126	8.99036e-184	Excitatory_Neurons	Glyr1
7.10611e-188	0.270797	0.252	0.108	1.48802e-183	Excitatory_Neurons	Zfp91
1.26202e-187	0.100606	0.447	0.239	2.64268e-183	Excitatory_Neurons	Nrd1
1.33343e-187	0.127216	0.429	0.227	2.79221e-183	Excitatory_Neurons	Gapvd1
6.34587e-187	0.187496	0.428	0.228	1.32883e-182	Excitatory_Neurons	Senp6
7.24383e-187	0.199366	0.643	0.381	1.51686e-182	Excitatory_Neurons	Gpatch8
9.15905e-187	0.151028	0.456	0.247	1.9179e-182	Excitatory_Neurons	Ube3c
1.39467e-186	0.357736	0.266	0.119	2.92045e-182	Excitatory_Neurons	Serbp1
4.19736e-186	0.343758	0.342	0.168	8.78926e-182	Excitatory_Neurons	Rab3c
1.19865e-185	0.294789	0.274	0.123	2.50997e-181	Excitatory_Neurons	Ncapd3
1.68497e-185	0.253544	0.327	0.159	3.52833e-181	Excitatory_Neurons	Caprin1
2.07952e-185	0.318213	0.294	0.138	4.35451e-181	Excitatory_Neurons	Ddx39b
2.50474e-185	0.262559	0.323	0.158	5.24493e-181	Excitatory_Neurons	Mapk8ip3
2.01289e-184	0.114128	0.339	0.167	4.215e-180	Excitatory_Neurons	Mysm1
4.03772e-184	0.300498	0.3	0.142	8.45499e-180	Excitatory_Neurons	Lmbrd1
7.99913e-184	0.287847	0.33	0.163	1.67502e-179	Excitatory_Neurons	Copg2
1.41891e-183	0.157076	0.355	0.177	2.97119e-179	Excitatory_Neurons	Upf2
1.80795e-183	0.202671	0.646	0.386	3.78584e-179	Excitatory_Neurons	Luc7l3
2.63864e-183	0.139711	0.401	0.212	5.52531e-179	Excitatory_Neurons	Dync1h1
3.3001e-183	0.109793	0.369	0.189	6.9104e-179	Excitatory_Neurons	Nisch
4.78843e-183	0.173852	0.341	0.169	1.0027e-178	Excitatory_Neurons	2025-03-07
1.83585e-182	0.414771	0.26	0.116	3.84428e-178	Excitatory_Neurons	Ncoa5
2.34871e-182	0.115435	0.383	0.198	4.9182e-178	Excitatory_Neurons	Rab2a
2.37801e-182	0.327568	0.302	0.144	4.97955e-178	Excitatory_Neurons	Srsf1
4.71538e-182	0.172281	0.25	0.109	9.874e-178	Excitatory_Neurons	Grina
5.51267e-182	0.13386	0.285	0.131	1.15435e-177	Excitatory_Neurons	Tef
9.53814e-182	0.26444	0.369	0.189	1.99729e-177	Excitatory_Neurons	Paxbp1
1.07401e-181	0.198619	0.35	0.175	2.24897e-177	Excitatory_Neurons	Aff2
1.12899e-181	0.154882	0.327	0.159	2.36411e-177	Excitatory_Neurons	Fam120c
1.78297e-181	0.183601	0.388	0.203	3.73354e-177	Excitatory_Neurons	Phf3
2.04518e-181	0.130949	0.274	0.125	4.28261e-177	Excitatory_Neurons	Usp50
4.57827e-181	0.454954	0.272	0.125	9.5869e-177	Excitatory_Neurons	Gas5
5.1612e-181	0.276426	0.356	0.18	1.08076e-176	Excitatory_Neurons	Dop1a
9.65947e-181	0.193104	0.705	0.433	2.02269e-176	Excitatory_Neurons	Srrm2
2.11528e-180	0.464681	0.265	0.12	4.42939e-176	Excitatory_Neurons	Sec24a
2.25831e-180	0.165644	0.422	0.226	4.72891e-176	Excitatory_Neurons	Vwa8
4.34821e-180	0.29413	0.297	0.141	9.10515e-176	Excitatory_Neurons	Gripap1
6.04844e-180	0.191411	0.352	0.179	1.26654e-175	Excitatory_Neurons	Ythdf3
9.32493e-180	0.224972	0.347	0.175	1.95264e-175	Excitatory_Neurons	Clcn3
1.20051e-178	0.14812	0.33	0.164	2.51387e-174	Excitatory_Neurons	Camsap2
2.4476e-178	0.102468	0.331	0.164	5.12526e-174	Excitatory_Neurons	Taf1d
2.49135e-178	0.227116	0.285	0.133	5.21689e-174	Excitatory_Neurons	Zcchc14
2.77338e-178	0.310391	0.255	0.113	5.80746e-174	Excitatory_Neurons	Rbm10
3.49592e-178	0.321883	0.362	0.187	7.32045e-174	Excitatory_Neurons	Usp33
1.91695e-177	0.100113	0.556	0.316	4.01409e-173	Excitatory_Neurons	Nktr
2.08768e-177	0.413587	0.267	0.123	4.37159e-173	Excitatory_Neurons	Fam120b
2.62371e-177	0.177364	0.373	0.193	5.49405e-173	Excitatory_Neurons	Ube4b
4.97037e-177	0.137543	0.332	0.165	1.0408e-172	Excitatory_Neurons	Yeats2
6.61342e-176	0.207451	0.29	0.138	1.38485e-171	Excitatory_Neurons	Csde1
9.52024e-176	0.282564	0.324	0.161	1.99354e-171	Excitatory_Neurons	Pspc1
1.53532e-175	0.156103	0.405	0.215	3.21496e-171	Excitatory_Neurons	Tut4
7.20395e-175	0.298733	0.261	0.118	1.50851e-170	Excitatory_Neurons	Scaf4
7.95333e-175	0.7628	0.251	0.115	1.66543e-170	Excitatory_Neurons	Elavl4
1.97203e-174	0.127952	0.298	0.142	4.12942e-170	Excitatory_Neurons	Hacd3
2.31364e-174	0.194416	0.292	0.139	4.84477e-170	Excitatory_Neurons	Rmnd5a
2.60419e-174	0.142251	0.278	0.13	5.45317e-170	Excitatory_Neurons	Kif3c
4.44381e-174	0.451265	0.256	0.116	9.30533e-170	Excitatory_Neurons	Zfp451
2.28618e-173	0.217451	0.332	0.164	4.78726e-169	Excitatory_Neurons	Cdh18
3.51262e-173	0.267918	0.34	0.173	7.35543e-169	Excitatory_Neurons	Sos1
5.66178e-173	0.175158	0.354	0.176	1.18558e-168	Excitatory_Neurons	Peg3
8.31981e-173	0.152486	0.304	0.147	1.74217e-168	Excitatory_Neurons	Chpt1
1.4672e-172	0.201167	0.266	0.123	3.07232e-168	Excitatory_Neurons	Hdlbp
1.68462e-172	0.316435	0.285	0.135	3.52758e-168	Excitatory_Neurons	Virma
3.1785e-171	0.18842	0.324	0.162	6.65578e-167	Excitatory_Neurons	Ube2d3
1.25277e-170	0.129495	0.374	0.196	2.6233e-166	Excitatory_Neurons	Cnot1
1.52673e-170	0.322982	0.276	0.131	3.19697e-166	Excitatory_Neurons	Iws1
6.69809e-170	0.178963	0.563	0.331	1.40258e-165	Excitatory_Neurons	Arglu1
2.66893e-168	0.218455	0.271	0.127	5.58873e-164	Excitatory_Neurons	Tpp2
4.09305e-168	0.288687	0.256	0.117	8.57085e-164	Excitatory_Neurons	Ryk
1.34063e-167	0.336214	0.274	0.131	2.80728e-163	Excitatory_Neurons	Gpr137c
4.25661e-167	0.330153	0.28	0.133	8.91334e-163	Excitatory_Neurons	Opa1
8.0216e-167	0.370104	0.308	0.153	1.67972e-162	Excitatory_Neurons	Atp11b
1.49133e-166	0.210522	0.306	0.15	3.12284e-162	Excitatory_Neurons	Cul3
9.92528e-166	0.463435	0.255	0.118	2.07835e-161	Excitatory_Neurons	Snx14
2.12339e-165	0.175303	0.301	0.148	4.44638e-161	Excitatory_Neurons	Ube2d2a
4.97284e-165	0.171768	0.325	0.165	1.04131e-160	Excitatory_Neurons	Exoc5
8.056e-165	0.274294	0.288	0.139	1.68693e-160	Excitatory_Neurons	Smarcc1
1.74424e-164	0.332138	0.39	0.222	3.65244e-160	Excitatory_Neurons	Thsd7a
4.06527e-164	0.201133	0.321	0.163	8.51267e-160	Excitatory_Neurons	Fam193b
1.7306e-163	0.169766	0.29	0.141	3.62388e-159	Excitatory_Neurons	Exoc2
4.65122e-163	0.394987	0.399	0.231	9.73966e-159	Excitatory_Neurons	Sgcz
5.04506e-163	0.12355	0.352	0.183	1.05643e-158	Excitatory_Neurons	Cbfa2t2
2.459e-162	0.242507	0.281	0.137	5.14914e-158	Excitatory_Neurons	Sacm1l
1.02451e-161	0.302789	0.261	0.124	2.14533e-157	Excitatory_Neurons	Zdhhc2
3.08348e-161	0.172652	0.321	0.164	6.4568e-157	Excitatory_Neurons	Trappc8
3.58691e-161	0.257586	0.289	0.143	7.511e-157	Excitatory_Neurons	Ppig
4.03587e-161	0.292523	0.274	0.132	8.45112e-157	Excitatory_Neurons	Gon4l
7.55598e-161	0.268566	0.319	0.163	1.58222e-156	Excitatory_Neurons	Evi5
4.62036e-160	0.139967	0.317	0.161	9.67503e-156	Excitatory_Neurons	Gm49797
6.49626e-160	0.238127	0.253	0.118	1.36032e-155	Excitatory_Neurons	Mphosph8
1.53107e-159	0.197932	0.304	0.152	3.20607e-155	Excitatory_Neurons	Trp53bp1
2.71389e-159	0.121013	0.321	0.164	5.68288e-155	Excitatory_Neurons	Pcbp2
1.04273e-158	0.279414	0.261	0.123	2.18347e-154	Excitatory_Neurons	Ireb2
1.73344e-158	0.189333	0.256	0.119	3.62982e-154	Excitatory_Neurons	Golga1
4.664e-158	0.170301	0.359	0.191	9.76641e-154	Excitatory_Neurons	Rbm33
7.65553e-158	0.137446	0.384	0.208	1.60307e-153	Excitatory_Neurons	Med13
3.43662e-157	0.152175	0.323	0.166	7.19628e-153	Excitatory_Neurons	Zranb1
1.27387e-154	0.119323	0.263	0.124	2.66748e-150	Excitatory_Neurons	Mbd2
5.90027e-154	0.244792	0.269	0.13	1.23552e-149	Excitatory_Neurons	Cdc27
1.28275e-153	0.15623	0.328	0.171	2.68608e-149	Excitatory_Neurons	Rps6kb1
1.69409e-152	0.319184	0.259	0.125	3.54742e-148	Excitatory_Neurons	Atxn2l
1.38139e-151	0.106001	0.334	0.176	2.89263e-147	Excitatory_Neurons	Sec24b
2.04003e-151	0.139454	0.263	0.127	4.27183e-147	Excitatory_Neurons	Smarca5
7.70289e-151	0.10528	0.406	0.224	1.61299e-146	Excitatory_Neurons	Fxr1
1.63444e-148	0.138832	0.293	0.148	3.42251e-144	Excitatory_Neurons	Parg
6.36493e-147	0.262408	0.252	0.121	1.33282e-142	Excitatory_Neurons	Ext2
2.45186e-146	0.303913	0.251	0.121	5.1342e-142	Excitatory_Neurons	Hnrnpd
2.54324e-146	0.13589	0.329	0.174	5.32555e-142	Excitatory_Neurons	Hnrnpc
1.20692e-145	0.192401	0.301	0.156	2.52729e-141	Excitatory_Neurons	Setx
3.90448e-145	0.151063	0.281	0.145	8.17597e-141	Excitatory_Neurons	Grm8
9.81799e-142	0.196711	0.261	0.129	2.05589e-137	Excitatory_Neurons	Dhx15
1.87068e-139	0.185027	0.299	0.156	3.91721e-135	Excitatory_Neurons	Acat1
4.04201e-139	0.117615	0.287	0.147	8.46397e-135	Excitatory_Neurons	Wdr70
7.859e-139	0.137643	0.329	0.178	1.64568e-134	Excitatory_Neurons	Klhl32
3.60575e-137	0.185557	0.279	0.144	7.55044e-133	Excitatory_Neurons	Slc25a36
8.5189e-134	0.174076	0.256	0.129	1.78386e-129	Excitatory_Neurons	Vapa
4.47218e-131	0.101627	0.308	0.166	9.36475e-127	Excitatory_Neurons	Zdhhc17
1.26303e-129	0.152311	0.253	0.127	2.64478e-125	Excitatory_Neurons	3110021N24Rik
7.73681e-129	0.204333	0.25	0.126	1.62009e-124	Excitatory_Neurons	Spata5
1.0226e-127	0.163479	0.265	0.137	2.14133e-123	Excitatory_Neurons	Ctdspl2
1.41858e-120	0.216349	0.258	0.135	2.97051e-116	Excitatory_Neurons	E530011L22Rik
3.05983e-118	0.226713	0.252	0.132	6.40728e-114	Excitatory_Neurons	Lmbr1
3.96023e-106	0.125245	0.252	0.136	8.29272e-102	Excitatory_Neurons	Ndufs1
3.09437e-76	0.157586	0.3	0.193	6.47961e-72	Excitatory_Neurons	Ptchd4
5.15771e-49	0.50555	0.336	0.267	1.08002e-44	Excitatory_Neurons	Stxbp6
6.82415e-13	1.41696	0.304	0.288	1.42898e-08	Excitatory_Neurons	Dpp10
0	0.80322	0.83	0.223	0	Inhibitory_Neurons	Dpp10
0	3.23309	0.763	0.171	0	Inhibitory_Neurons	Erbb4
0	8.41099	0.539	0.003	0	Inhibitory_Neurons	Dlx6os1
0	3.08073	0.699	0.173	0	Inhibitory_Neurons	Rbms3
0	2.49562	0.854	0.329	0	Inhibitory_Neurons	Gria4
0	1.6626	0.705	0.181	0	Inhibitory_Neurons	Sox2ot
0	3.31284	0.571	0.048	0	Inhibitory_Neurons	Nxph1
0	3.70833	0.574	0.078	0	Inhibitory_Neurons	Grik1
0	1.822	0.821	0.335	0	Inhibitory_Neurons	Galntl6
0	5.99074	0.51	0.03	0	Inhibitory_Neurons	Kcnmb2
0	7.75874	0.475	0.003	0	Inhibitory_Neurons	Gad2
0	3.84057	0.516	0.047	0	Inhibitory_Neurons	Kcnip1
0	1.79453	0.931	0.472	0	Inhibitory_Neurons	Cntnap2
0	4.83852	0.493	0.037	0	Inhibitory_Neurons	Gad1
0	4.7701	0.516	0.061	0	Inhibitory_Neurons	C130073E24Rik
0	1.63684	0.628	0.183	0	Inhibitory_Neurons	Ptprm
0	3.38794	0.838	0.393	0	Inhibitory_Neurons	Grip1
0	3.64425	0.499	0.064	0	Inhibitory_Neurons	Cntnap4
0	3.62308	0.615	0.182	0	Inhibitory_Neurons	Kcnc2
0	3.51257	0.556	0.152	0	Inhibitory_Neurons	Myo16
0	1.70283	0.724	0.322	0	Inhibitory_Neurons	Etl4
0	2.5646	0.604	0.204	0	Inhibitory_Neurons	Usp29
0	2.09755	0.75	0.359	0	Inhibitory_Neurons	Tenm3
0	3.06525	0.476	0.085	0	Inhibitory_Neurons	Cit
0	2.47567	0.973	0.585	0	Inhibitory_Neurons	Nrxn3
0	2.20144	0.469	0.082	0	Inhibitory_Neurons	Nhs
0	1.41142	0.954	0.574	0	Inhibitory_Neurons	Snhg11
0	2.98892	0.512	0.14	0	Inhibitory_Neurons	Elavl2
0	4.10054	0.46	0.094	0	Inhibitory_Neurons	Zfp804b
0	1.52063	0.599	0.24	0	Inhibitory_Neurons	Spock3
0	1.6256	0.637	0.281	0	Inhibitory_Neurons	Sgcz
0	1.20048	0.567	0.214	0	Inhibitory_Neurons	Dlc1
0	1.8345	0.606	0.253	0	Inhibitory_Neurons	Epb41l3
0	1.87654	0.666	0.326	0	Inhibitory_Neurons	Zfp385b
0	4.749	0.382	0.045	0	Inhibitory_Neurons	4930555F03Rik
0	3.13606	0.386	0.049	0	Inhibitory_Neurons	Alk
0	1.27982	0.475	0.138	0	Inhibitory_Neurons	Plcb4
0	4.12114	0.355	0.019	0	Inhibitory_Neurons	Btbd11
0	1.20104	0.963	0.628	0	Inhibitory_Neurons	Meg3
0	1.16571	0.875	0.544	0	Inhibitory_Neurons	Cadps
0	3.19529	0.425	0.097	0	Inhibitory_Neurons	Dcx
0	1.99429	0.507	0.18	0	Inhibitory_Neurons	Dner
0	2.27179	0.579	0.252	0	Inhibitory_Neurons	Fgf13
0	1.89947	0.892	0.568	0	Inhibitory_Neurons	Fgf12
0	2.20185	0.614	0.295	0	Inhibitory_Neurons	Gabrg3
0	1.53996	0.412	0.093	0	Inhibitory_Neurons	Slc6a1
0	3.07473	0.347	0.031	0	Inhibitory_Neurons	Gm38505
0	1.8521	0.903	0.589	0	Inhibitory_Neurons	Dpp6
0	1.86961	0.541	0.227	0	Inhibitory_Neurons	Rab3c
0	1.17695	0.857	0.543	0	Inhibitory_Neurons	Pde4d
0	4.84307	0.336	0.025	0	Inhibitory_Neurons	Gm45323
0	2.00785	0.541	0.238	0	Inhibitory_Neurons	Peg3
0	1.29984	0.81	0.511	0	Inhibitory_Neurons	Rims2
0	2.49434	0.438	0.142	0	Inhibitory_Neurons	Fstl5
0	2.40875	0.478	0.182	0	Inhibitory_Neurons	Slc35f4
0	1.68487	0.464	0.17	0	Inhibitory_Neurons	Slc8a3
0	1.71602	0.606	0.312	0	Inhibitory_Neurons	5330434G04Rik
0	5.66763	0.317	0.024	0	Inhibitory_Neurons	Col19a1
0	4.72155	0.305	0.013	0	Inhibitory_Neurons	Vwc2
0	1.1216	0.823	0.531	0	Inhibitory_Neurons	Snhg14
0	1.34639	0.727	0.438	0	Inhibitory_Neurons	Rian
0	2.00195	0.82	0.531	0	Inhibitory_Neurons	Asic2
0	1.39349	0.617	0.329	0	Inhibitory_Neurons	Astn2
0	2.92779	0.544	0.262	0	Inhibitory_Neurons	Adarb2
0	2.17786	0.467	0.186	0	Inhibitory_Neurons	Grm8
0	2.49167	0.388	0.11	0	Inhibitory_Neurons	Vstm2a
0	1.33694	0.45	0.174	0	Inhibitory_Neurons	Spock1
0	4.97159	0.302	0.029	0	Inhibitory_Neurons	Gm45321
0	4.11991	0.301	0.033	0	Inhibitory_Neurons	Hs3st5
0	1.63557	0.462	0.195	0	Inhibitory_Neurons	Cntnap5c
0	1.07598	0.76	0.504	0	Inhibitory_Neurons	Dock3
0	1.63356	0.481	0.226	0	Inhibitory_Neurons	Esrrg
0	4.77031	0.281	0.026	0	Inhibitory_Neurons	Reln
0	2.23531	0.356	0.102	0	Inhibitory_Neurons	Ank1
0	1.71652	0.354	0.101	0	Inhibitory_Neurons	Abat
0	1.96085	0.278	0.029	0	Inhibitory_Neurons	Maf
0	1.13794	0.783	0.534	0	Inhibitory_Neurons	Sntg1
0	4.23538	0.272	0.024	0	Inhibitory_Neurons	Cntnap3
0	1.46712	0.315	0.067	0	Inhibitory_Neurons	Rcan2
0	4.2712	0.275	0.028	0	Inhibitory_Neurons	Chrm2
0	1.2683	0.336	0.09	0	Inhibitory_Neurons	Cux2
0	2.05787	0.39	0.144	0	Inhibitory_Neurons	Rasgrf2
0	3.51553	0.32	0.074	0	Inhibitory_Neurons	Grip1os2
0	4.70296	0.271	0.027	0	Inhibitory_Neurons	Gm2516
0	2.58364	0.314	0.07	0	Inhibitory_Neurons	Kctd8
0	2.28521	0.355	0.113	0	Inhibitory_Neurons	Kcnc1
0	2.06146	0.356	0.117	0	Inhibitory_Neurons	Efna5
0	4.03371	0.282	0.045	0	Inhibitory_Neurons	Dlx1as
0	2.73841	0.318	0.085	0	Inhibitory_Neurons	Frmd3
0	2.391	0.352	0.119	0	Inhibitory_Neurons	Ablim3
0	2.36709	0.275	0.056	0	Inhibitory_Neurons	Adra1a
0	2.13543	0.322	0.104	0	Inhibitory_Neurons	Osbpl3
0	3.33377	0.253	0.041	0	Inhibitory_Neurons	Gm13629
0	1.89821	0.273	0.066	0	Inhibitory_Neurons	Tm6sf1
0	1.86452	0.292	0.085	0	Inhibitory_Neurons	Cdh4
0	3.72508	0.308	0.103	0	Inhibitory_Neurons	Pbx3
0	3.588	0.25	0.045	0	Inhibitory_Neurons	Gm47027
0	1.54523	0.288	0.083	0	Inhibitory_Neurons	9630014M24Rik
0	2.58448	0.253	0.062	0	Inhibitory_Neurons	Dpysl5
3.36425e-306	1.53072	0.616	0.366	7.04475e-302	Inhibitory_Neurons	Zmat4
4.87683e-302	0.750695	0.942	0.625	1.02121e-297	Inhibitory_Neurons	Syt1
4.3591e-301	2.07247	0.749	0.499	9.12796e-297	Inhibitory_Neurons	Kcnb2
1.27701e-298	2.03096	0.452	0.206	2.67407e-294	Inhibitory_Neurons	Nyap2
6.99149e-293	1.05032	0.63	0.357	1.46402e-288	Inhibitory_Neurons	Mef2c
6.2213e-292	1.6312	0.317	0.103	1.30274e-287	Inhibitory_Neurons	Fhod3
2.78935e-290	0.843632	0.802	0.516	5.84091e-286	Inhibitory_Neurons	Ptprn2
3.69799e-288	1.46509	0.556	0.3	7.74359e-284	Inhibitory_Neurons	C530008M17Rik
2.90442e-287	1.3472	0.411	0.165	6.08186e-283	Inhibitory_Neurons	Garnl3
3.08272e-282	1.36018	0.61	0.371	6.45522e-278	Inhibitory_Neurons	A230057D06Rik
1.39795e-279	1.05225	0.632	0.328	2.92731e-275	Inhibitory_Neurons	Hcn1
5.62464e-278	1.42727	0.291	0.09	1.1778e-273	Inhibitory_Neurons	Cntn6
7.39383e-276	0.768792	0.611	0.309	1.54827e-271	Inhibitory_Neurons	Pcdh15
3.44589e-272	2.28316	0.307	0.107	7.21569e-268	Inhibitory_Neurons	Pitpnm3
4.84231e-272	2.21353	0.282	0.091	1.01398e-267	Inhibitory_Neurons	Frmpd3
3.55806e-271	0.741792	0.495	0.225	7.45057e-267	Inhibitory_Neurons	Zfp536
4.57138e-270	2.92383	0.413	0.192	9.57246e-266	Inhibitory_Neurons	Pcbp3
6.31097e-267	1.41434	0.481	0.236	1.32152e-262	Inhibitory_Neurons	Tmtc2
4.77341e-266	1.22524	0.765	0.566	9.99552e-262	Inhibitory_Neurons	Apc
6.79457e-260	0.909433	0.417	0.172	1.42278e-255	Inhibitory_Neurons	Mtss1
1.83905e-259	1.79158	0.458	0.23	3.85097e-255	Inhibitory_Neurons	Cdh18
1.92836e-257	2.23896	0.26	0.081	4.03798e-253	Inhibitory_Neurons	Plcxd3
7.17875e-256	1.77451	0.346	0.133	1.50323e-251	Inhibitory_Neurons	Fnbp1l
4.52848e-254	0.712796	0.924	0.758	9.48264e-250	Inhibitory_Neurons	Ctnna2
8.0338e-252	1.75496	0.479	0.241	1.68228e-247	Inhibitory_Neurons	Epha3
1.48117e-251	1.97037	0.343	0.137	3.10157e-247	Inhibitory_Neurons	Gm26691
6.63316e-251	1.91762	0.384	0.166	1.38898e-246	Inhibitory_Neurons	Trhde
1.59536e-247	1.52776	0.292	0.101	3.34069e-243	Inhibitory_Neurons	Tbc1d9
8.80246e-244	1.51943	0.406	0.181	1.84324e-239	Inhibitory_Neurons	Amy1
9.51855e-242	0.986255	0.519	0.255	1.99319e-237	Inhibitory_Neurons	Lrrtm3
9.80399e-240	1.9336	0.282	0.099	2.05296e-235	Inhibitory_Neurons	Tox3
2.06367e-236	0.764622	0.823	0.592	4.32133e-232	Inhibitory_Neurons	Ttc3
3.06106e-232	0.923013	0.733	0.507	6.40985e-228	Inhibitory_Neurons	Camta1
5.29276e-226	1.60219	0.503	0.274	1.1083e-221	Inhibitory_Neurons	Dclk2
5.78555e-226	1.56365	0.42	0.208	1.21149e-221	Inhibitory_Neurons	Mirg
7.23896e-226	1.23772	0.549	0.322	1.51584e-221	Inhibitory_Neurons	A330076H08Rik
1.112e-221	0.828117	0.667	0.378	2.32853e-217	Inhibitory_Neurons	Kcnh7
9.19582e-221	0.802164	0.731	0.523	1.92561e-216	Inhibitory_Neurons	Ntrk2
4.09177e-218	0.915242	0.792	0.526	8.56816e-214	Inhibitory_Neurons	Snap25
7.09332e-218	1.10135	0.607	0.39	1.48534e-213	Inhibitory_Neurons	Snap91
8.92249e-218	1.47454	0.311	0.122	1.86837e-213	Inhibitory_Neurons	Ccdc136
1.01538e-217	1.11363	0.593	0.369	2.1262e-213	Inhibitory_Neurons	Csrnp3
1.29917e-217	1.24215	0.376	0.167	2.72047e-213	Inhibitory_Neurons	Sdk1
1.02519e-216	1.98834	0.387	0.183	2.14675e-212	Inhibitory_Neurons	Ptpro
1.62962e-213	1.88863	0.282	0.107	3.41243e-209	Inhibitory_Neurons	Neto2
8.94441e-213	0.941835	0.729	0.51	1.87296e-208	Inhibitory_Neurons	Ube3a
1.0844e-211	0.76019	0.803	0.582	2.27073e-207	Inhibitory_Neurons	Akap6
3.11203e-210	1.84232	0.262	0.094	6.5166e-206	Inhibitory_Neurons	Olfm3
6.49173e-208	1.81239	0.284	0.108	1.35937e-203	Inhibitory_Neurons	Necab1
7.65291e-208	0.917986	0.686	0.471	1.60252e-203	Inhibitory_Neurons	Zranb2
1.33872e-205	1.27586	0.496	0.276	2.80328e-201	Inhibitory_Neurons	Pfkp
1.53025e-204	1.59587	0.515	0.316	3.20435e-200	Inhibitory_Neurons	Unc5d
2.46616e-204	1.32095	0.613	0.437	5.16413e-200	Inhibitory_Neurons	Robo1
7.42821e-203	1.40678	0.443	0.236	1.55547e-198	Inhibitory_Neurons	B830012L14Rik
5.88801e-201	0.831565	0.709	0.484	1.23295e-196	Inhibitory_Neurons	Cacnb4
7.65481e-201	1.38999	0.407	0.199	1.60292e-196	Inhibitory_Neurons	Hmgcll1
6.60732e-194	1.15175	0.548	0.349	1.38357e-189	Inhibitory_Neurons	A230006K03Rik
2.29363e-192	0.794533	0.812	0.592	4.80285e-188	Inhibitory_Neurons	Map2
5.6548e-192	0.681392	0.653	0.376	1.18411e-187	Inhibitory_Neurons	Kcnq5
2.94834e-191	0.892876	0.625	0.417	6.17382e-187	Inhibitory_Neurons	Rev3l
1.50626e-190	0.415038	0.366	0.152	3.15411e-186	Inhibitory_Neurons	Utrn
2.13803e-190	1.71418	0.392	0.198	4.47704e-186	Inhibitory_Neurons	Serpini1
1.74685e-189	1.382	0.502	0.295	3.65791e-185	Inhibitory_Neurons	Srrm3
2.87911e-189	1.65981	0.431	0.234	6.02885e-185	Inhibitory_Neurons	Synpr
1.25621e-188	1.2442	0.572	0.39	2.6305e-184	Inhibitory_Neurons	Pam
2.59987e-186	0.96771	0.666	0.45	5.44413e-182	Inhibitory_Neurons	Pcdh7
2.66903e-185	0.794451	0.765	0.527	5.58894e-181	Inhibitory_Neurons	Tenm4
5.32722e-180	0.725093	0.543	0.305	1.11552e-175	Inhibitory_Neurons	Slc35f1
1.41389e-179	1.51405	0.308	0.132	2.96069e-175	Inhibitory_Neurons	Rph3a
5.42811e-178	0.747098	0.716	0.522	1.13665e-173	Inhibitory_Neurons	Sgip1
9.34959e-178	1.04363	0.809	0.561	1.9578e-173	Inhibitory_Neurons	Cacna1c
1.29671e-177	0.391732	0.886	0.547	2.71531e-173	Inhibitory_Neurons	Lrrtm4
2.683e-177	1.38609	0.306	0.13	5.61821e-173	Inhibitory_Neurons	Grb10
4.51667e-177	0.628997	0.898	0.726	9.4579e-173	Inhibitory_Neurons	Grik2
1.11255e-175	0.274354	0.627	0.395	2.32968e-171	Inhibitory_Neurons	Dnm3
4.9901e-175	1.24118	0.588	0.362	1.04493e-170	Inhibitory_Neurons	Cntn5
1.7875e-174	1.70144	0.293	0.126	3.74302e-170	Inhibitory_Neurons	Cacng2
2.3627e-174	0.637091	0.672	0.451	4.94749e-170	Inhibitory_Neurons	Klf12
2.64036e-174	1.29933	0.354	0.168	5.52891e-170	Inhibitory_Neurons	Elavl4
3.91655e-174	0.739415	0.835	0.619	8.20126e-170	Inhibitory_Neurons	Ccser1
2.52764e-172	1.27632	0.499	0.314	5.29289e-168	Inhibitory_Neurons	Scn1a
2.16272e-169	1.56949	0.351	0.172	4.52873e-165	Inhibitory_Neurons	Gm40841
2.71203e-168	1.3086	0.349	0.169	5.679e-164	Inhibitory_Neurons	Metap1d
3.20833e-167	1.0153	0.661	0.464	6.71823e-163	Inhibitory_Neurons	Cacna1d
6.7864e-166	1.80686	0.274	0.117	1.42107e-161	Inhibitory_Neurons	Clstn3
2.21316e-163	0.784058	0.525	0.321	4.63436e-159	Inhibitory_Neurons	Osbpl9
7.3007e-162	0.99746	0.552	0.359	1.52877e-157	Inhibitory_Neurons	Dennd5b
8.1679e-159	1.12986	0.507	0.324	1.71036e-154	Inhibitory_Neurons	Mir124a-1hg
9.43712e-159	0.660729	0.745	0.509	1.97613e-154	Inhibitory_Neurons	Celf4
2.07898e-157	0.88163	0.62	0.43	4.35338e-153	Inhibitory_Neurons	Upp2
3.39297e-157	1.2713	0.485	0.291	7.10487e-153	Inhibitory_Neurons	Runx1t1
1.06605e-155	0.598514	0.391	0.203	2.23231e-151	Inhibitory_Neurons	Ubash3b
3.97402e-155	1.24342	0.543	0.358	8.3216e-151	Inhibitory_Neurons	Slc2a13
6.26392e-152	1.29263	0.287	0.126	1.31167e-147	Inhibitory_Neurons	Grik3
5.40319e-151	0.972977	0.294	0.129	1.13143e-146	Inhibitory_Neurons	Cdc14b
1.51026e-150	1.28306	0.278	0.122	3.16249e-146	Inhibitory_Neurons	Spats2l
2.13761e-150	1.36635	0.351	0.181	4.47615e-146	Inhibitory_Neurons	Ppp3cc
3.4431e-148	1.07867	0.488	0.301	7.20984e-144	Inhibitory_Neurons	Atp8a2
1.91952e-147	0.708445	0.808	0.588	4.01947e-143	Inhibitory_Neurons	Dlgap2
2.04749e-146	0.751663	0.649	0.473	4.28745e-142	Inhibitory_Neurons	Ogt
1.20121e-144	0.670238	0.971	0.736	2.51533e-140	Inhibitory_Neurons	Dlg2
1.75508e-144	0.873714	0.629	0.44	3.67514e-140	Inhibitory_Neurons	Gpr158
5.58663e-144	1.33298	0.655	0.467	1.16984e-139	Inhibitory_Neurons	Dync1i1
3.74556e-143	0.619642	0.886	0.701	7.84319e-139	Inhibitory_Neurons	Negr1
4.64595e-143	1.38044	0.321	0.159	9.72863e-139	Inhibitory_Neurons	Tmem131l
1.98897e-142	0.890081	0.648	0.509	4.16491e-138	Inhibitory_Neurons	Pclo
1.2603e-141	0.896231	0.474	0.285	2.63906e-137	Inhibitory_Neurons	Inpp4b
1.68151e-141	0.636833	0.891	0.58	3.52108e-137	Inhibitory_Neurons	Gria1
1.72098e-141	1.44315	0.332	0.17	3.60374e-137	Inhibitory_Neurons	Snrpn
1.54554e-140	1.13395	0.46	0.283	3.23637e-136	Inhibitory_Neurons	Mast2
1.14696e-138	0.394454	0.534	0.317	2.40173e-134	Inhibitory_Neurons	Ctnna3
4.70001e-138	1.27696	0.255	0.111	9.84182e-134	Inhibitory_Neurons	Mir124-2hg
5.07959e-138	0.900633	0.602	0.416	1.06367e-133	Inhibitory_Neurons	Nol4
1.1898e-137	1.29479	0.279	0.127	2.49144e-133	Inhibitory_Neurons	Gm15398
2.14081e-137	0.632495	0.801	0.632	4.48286e-133	Inhibitory_Neurons	Nav2
1.11582e-135	0.81522	0.474	0.269	2.33653e-131	Inhibitory_Neurons	Ptprt
5.00175e-135	0.278918	0.524	0.288	1.04737e-130	Inhibitory_Neurons	Npas3
9.01829e-135	1.23433	0.416	0.235	1.88843e-130	Inhibitory_Neurons	Nell1
4.76326e-134	1.18678	0.386	0.218	9.97427e-130	Inhibitory_Neurons	Kif5a
3.10493e-133	0.452127	0.938	0.806	6.50171e-129	Inhibitory_Neurons	Mdga2
7.82131e-133	0.873207	0.366	0.197	1.63778e-128	Inhibitory_Neurons	Evl
3.12925e-132	0.794914	0.451	0.268	6.55265e-128	Inhibitory_Neurons	Nrxn2
8.52619e-132	0.864388	0.57	0.398	1.78538e-127	Inhibitory_Neurons	Cplane1
1.63582e-130	1.08092	0.458	0.287	3.42541e-126	Inhibitory_Neurons	Dzip3
4.056e-129	0.87594	0.486	0.292	8.49327e-125	Inhibitory_Neurons	Nrg2
3.59016e-126	0.772194	0.63	0.464	7.51779e-122	Inhibitory_Neurons	Cpeb3
4.24798e-126	1.18075	0.464	0.301	8.89528e-122	Inhibitory_Neurons	Srrm4
1.0269e-125	1.45224	0.48	0.316	2.15032e-121	Inhibitory_Neurons	Chsy3
5.20854e-125	0.624859	0.706	0.503	1.09067e-120	Inhibitory_Neurons	Cdr1os
7.49116e-125	0.646805	0.68	0.483	1.56865e-120	Inhibitory_Neurons	Samd12
3.68237e-124	0.558985	0.404	0.218	7.71088e-120	Inhibitory_Neurons	Cux1
2.37981e-122	1.19132	0.414	0.253	4.98332e-118	Inhibitory_Neurons	Aff2
4.29567e-121	0.944797	0.474	0.308	8.99514e-117	Inhibitory_Neurons	Epb41l1
4.32045e-121	1.3093	0.283	0.138	9.04702e-117	Inhibitory_Neurons	Epha10
1.69284e-120	1.15726	0.338	0.181	3.5448e-116	Inhibitory_Neurons	Fam184a
3.45473e-120	1.0939	0.442	0.28	7.2342e-116	Inhibitory_Neurons	Sclt1
7.75049e-120	0.43725	0.289	0.135	1.62295e-115	Inhibitory_Neurons	Sema6a
2.57764e-119	1.06548	0.305	0.155	5.39758e-115	Inhibitory_Neurons	Gm16599
1.02338e-118	1.15289	0.447	0.286	2.14296e-114	Inhibitory_Neurons	Vsnl1
1.30079e-118	0.177351	0.355	0.176	2.72386e-114	Inhibitory_Neurons	Ttc28
2.90619e-117	0.966372	0.483	0.318	6.08555e-113	Inhibitory_Neurons	Rfx7
3.07371e-117	0.966014	0.274	0.131	6.43635e-113	Inhibitory_Neurons	Gtf2ird1
1.66862e-114	0.413925	0.405	0.216	3.49409e-110	Inhibitory_Neurons	Camk2d
2.09776e-114	1.03449	0.423	0.265	4.3927e-110	Inhibitory_Neurons	Atp1a3
3.00258e-114	1.67395	0.435	0.285	6.2874e-110	Inhibitory_Neurons	Cpne4
1.921e-113	0.895707	0.485	0.317	4.02258e-109	Inhibitory_Neurons	Xkr6
1.39562e-112	0.703199	0.712	0.611	2.92243e-108	Inhibitory_Neurons	Xkr4
1.91605e-111	0.593999	0.658	0.492	4.0122e-107	Inhibitory_Neurons	Cacna1a
2.6824e-110	0.559184	0.722	0.559	5.61695e-106	Inhibitory_Neurons	Kcnq1ot1
4.27091e-110	0.550546	0.571	0.405	8.94329e-106	Inhibitory_Neurons	Tnrc6a
1.55908e-109	0.678752	0.615	0.438	3.2647e-105	Inhibitory_Neurons	Ftx
6.92488e-109	0.524847	0.501	0.321	1.45007e-104	Inhibitory_Neurons	Bach2
9.28794e-109	0.695272	0.643	0.474	1.94489e-104	Inhibitory_Neurons	Astn1
2.50998e-108	1.03624	0.491	0.343	5.25589e-104	Inhibitory_Neurons	Neto1
6.54055e-108	0.628609	0.62	0.468	1.36959e-103	Inhibitory_Neurons	Ehbp1
1.20137e-107	0.517648	0.796	0.713	2.51566e-103	Inhibitory_Neurons	Lrrc4c
2.10744e-107	0.966015	0.6	0.451	4.41298e-103	Inhibitory_Neurons	Lrba
3.23533e-107	1.2807	0.366	0.216	6.77479e-103	Inhibitory_Neurons	Brinp2
3.93446e-107	1.32472	0.313	0.173	8.23876e-103	Inhibitory_Neurons	Slc4a3
4.03792e-107	0.998955	0.495	0.347	8.45541e-103	Inhibitory_Neurons	Cacna1b
1.90901e-106	0.900864	0.675	0.545	3.99747e-102	Inhibitory_Neurons	Hdac9
2.14005e-105	0.559381	0.712	0.567	4.48126e-101	Inhibitory_Neurons	Srrm2
2.62615e-105	0.651549	0.293	0.152	5.49917e-101	Inhibitory_Neurons	Slc38a1
7.85074e-105	1.2438	0.273	0.141	1.64394e-100	Inhibitory_Neurons	Las1l
2.22817e-104	0.877063	0.865	0.723	4.66579e-100	Inhibitory_Neurons	Il1rapl1
1.73919e-103	0.793254	0.441	0.285	3.64186e-99	Inhibitory_Neurons	Ptpn4
2.10192e-103	1.75301	0.25	0.127	4.40143e-99	Inhibitory_Neurons	4930415C11Rik
5.35288e-101	0.403025	0.721	0.511	1.12089e-96	Inhibitory_Neurons	Ppp2r2b
5.868e-101	1.26277	0.273	0.143	1.22876e-96	Inhibitory_Neurons	Sv2a
3.48832e-100	0.687416	0.601	0.44	7.30454e-96	Inhibitory_Neurons	Atp2b2
1.47893e-99	0.706274	0.576	0.421	3.09689e-95	Inhibitory_Neurons	Adam22
2.88012e-99	1.06457	0.401	0.256	6.03098e-95	Inhibitory_Neurons	Purg
5.77372e-99	0.72888	0.44	0.29	1.20902e-94	Inhibitory_Neurons	Gnas
4.08286e-98	0.36002	0.653	0.494	8.5495e-94	Inhibitory_Neurons	Limch1
4.46446e-98	0.824591	0.466	0.315	9.34859e-94	Inhibitory_Neurons	Osbpl8
3.53789e-97	0.653846	0.574	0.439	7.40835e-93	Inhibitory_Neurons	Apba1
5.57126e-97	1.10876	0.363	0.222	1.16662e-92	Inhibitory_Neurons	Atp11b
6.12938e-97	1.27311	0.318	0.183	1.28349e-92	Inhibitory_Neurons	Iqsec3
6.64719e-97	0.427654	0.622	0.446	1.39192e-92	Inhibitory_Neurons	Magi1
8.62201e-97	1.05457	0.371	0.226	1.80545e-92	Inhibitory_Neurons	Sergef
1.18936e-96	1.02332	0.333	0.194	2.49052e-92	Inhibitory_Neurons	Plppr1
1.21457e-96	0.917753	0.463	0.313	2.5433e-92	Inhibitory_Neurons	Clvs1
1.61221e-96	0.446254	0.795	0.564	3.37597e-92	Inhibitory_Neurons	Myt1l
2.26573e-96	0.953653	0.336	0.194	4.74443e-92	Inhibitory_Neurons	Btbd1
2.27293e-96	0.952142	0.425	0.277	4.75951e-92	Inhibitory_Neurons	Stxbp1
1.7747e-95	0.234216	0.612	0.432	3.71623e-91	Inhibitory_Neurons	Hecw2
1.04981e-94	0.957681	0.29	0.154	2.1983e-90	Inhibitory_Neurons	Gnal
1.076e-94	1.09076	0.523	0.38	2.25315e-90	Inhibitory_Neurons	Tenm1
6.17225e-94	1.33901	0.272	0.146	1.29247e-89	Inhibitory_Neurons	Pola1
1.11196e-93	1.09323	0.32	0.184	2.32844e-89	Inhibitory_Neurons	Prkar1b
1.31413e-93	0.628584	0.284	0.148	2.7518e-89	Inhibitory_Neurons	Sesn3
1.87547e-93	0.557598	0.774	0.611	3.92723e-89	Inhibitory_Neurons	Dip2c
6.1422e-93	0.532269	0.95	0.659	1.28618e-88	Inhibitory_Neurons	Fam155a
1.23574e-92	1.25099	0.292	0.162	2.58765e-88	Inhibitory_Neurons	Sgsm1
2.44624e-92	1.19039	0.344	0.209	5.12243e-88	Inhibitory_Neurons	Adarb1
9.59001e-92	0.492963	0.938	0.749	2.00815e-87	Inhibitory_Neurons	Dlgap1
1.27583e-91	0.802058	0.316	0.178	2.6716e-87	Inhibitory_Neurons	4930517O19Rik
2.02424e-91	0.757817	0.522	0.375	4.23876e-87	Inhibitory_Neurons	Stau2
2.02729e-91	1.40493	0.375	0.238	4.24514e-87	Inhibitory_Neurons	Rasa2
8.90871e-91	0.511695	0.475	0.286	1.86548e-86	Inhibitory_Neurons	Chrm3
4.78325e-90	0.617276	0.588	0.429	1.00161e-85	Inhibitory_Neurons	Nalcn
6.82168e-90	0.664793	0.508	0.359	1.42846e-85	Inhibitory_Neurons	Cox16
1.94787e-89	0.545368	0.449	0.287	4.07884e-85	Inhibitory_Neurons	Carmil1
4.75518e-89	1.21075	0.275	0.151	9.95736e-85	Inhibitory_Neurons	Rpgr
1.09117e-88	0.647323	0.39	0.233	2.28492e-84	Inhibitory_Neurons	Ptchd4
3.81104e-88	0.703915	0.466	0.319	7.98031e-84	Inhibitory_Neurons	2210408I21Rik
7.57331e-88	0.824537	0.488	0.341	1.58585e-83	Inhibitory_Neurons	Thrb
2.05698e-87	0.509927	0.636	0.494	4.30732e-83	Inhibitory_Neurons	Ubn2
4.05546e-87	0.554741	0.325	0.187	8.49213e-83	Inhibitory_Neurons	Mfn1
4.22821e-87	1.42175	0.298	0.172	8.85387e-83	Inhibitory_Neurons	Rgs6
7.96061e-87	0.846066	0.423	0.281	1.66695e-82	Inhibitory_Neurons	Ano6
1.31719e-86	0.917992	0.366	0.227	2.75819e-82	Inhibitory_Neurons	Nek1
9.07739e-86	0.474926	0.766	0.603	1.90081e-81	Inhibitory_Neurons	Atxn1
1.45063e-85	1.14706	0.285	0.161	3.03762e-81	Inhibitory_Neurons	Dzank1
1.5794e-85	0.576077	0.572	0.414	3.30727e-81	Inhibitory_Neurons	Zfp608
1.87086e-85	0.610151	0.573	0.429	3.91759e-81	Inhibitory_Neurons	Bicd1
1.9368e-85	0.451293	0.871	0.839	4.05566e-81	Inhibitory_Neurons	Tcf4
3.66765e-85	0.644586	0.7	0.556	7.68006e-81	Inhibitory_Neurons	Oxr1
4.64226e-85	1.18053	0.264	0.144	9.72088e-81	Inhibitory_Neurons	Bend6
1.57975e-84	0.54687	0.691	0.526	3.308e-80	Inhibitory_Neurons	Rbfox2
3.32539e-84	0.716959	0.497	0.338	6.96337e-80	Inhibitory_Neurons	Cntnap5a
4.71675e-84	1.37753	0.307	0.187	9.87688e-80	Inhibitory_Neurons	Lin7a
4.25277e-83	0.999556	0.312	0.185	8.90529e-79	Inhibitory_Neurons	Zdhhc2
6.939e-83	0.579618	0.449	0.3	1.45303e-78	Inhibitory_Neurons	Akap9
7.63902e-83	0.976074	0.28	0.158	1.59961e-78	Inhibitory_Neurons	Hmgb1
1.12644e-82	0.718016	0.651	0.499	2.35877e-78	Inhibitory_Neurons	Plekha5
1.53516e-82	0.574656	0.572	0.442	3.21463e-78	Inhibitory_Neurons	C130071C03Rik
1.81441e-82	0.836128	0.53	0.391	3.79938e-78	Inhibitory_Neurons	Cers6
2.02437e-82	0.881899	0.4	0.264	4.23902e-78	Inhibitory_Neurons	Klc1
4.15708e-82	0.435947	0.777	0.629	8.70493e-78	Inhibitory_Neurons	Strbp
9.86064e-82	0.546137	0.624	0.473	2.06482e-77	Inhibitory_Neurons	Rapgef4
1.59586e-81	0.536887	0.721	0.55	3.34173e-77	Inhibitory_Neurons	Epha5
3.61662e-81	1.0199	0.269	0.15	7.57321e-77	Inhibitory_Neurons	Ppip5k2
4.4086e-81	0.691004	0.464	0.323	9.2316e-77	Inhibitory_Neurons	Sgcd
2.65716e-80	0.803744	0.38	0.246	5.56409e-76	Inhibitory_Neurons	Klhl32
2.87263e-80	1.10652	0.287	0.165	6.01529e-76	Inhibitory_Neurons	Rgs17
3.37413e-80	0.850578	0.414	0.273	7.06544e-76	Inhibitory_Neurons	Syn3
2.78718e-79	1.05113	0.266	0.149	5.83635e-75	Inhibitory_Neurons	A330102I10Rik
1.65244e-78	0.90756	0.333	0.204	3.4602e-74	Inhibitory_Neurons	Rnpc3
2.45428e-78	0.854532	0.396	0.26	5.13927e-74	Inhibitory_Neurons	Wwp1
2.54283e-78	0.771155	0.431	0.294	5.32469e-74	Inhibitory_Neurons	Dock7
5.33484e-78	0.909918	0.373	0.244	1.11712e-73	Inhibitory_Neurons	Cep170
6.2616e-78	0.425216	0.741	0.532	1.31118e-73	Inhibitory_Neurons	Ahi1
9.25774e-78	1.02476	0.416	0.285	1.93857e-73	Inhibitory_Neurons	Ripor2
1.03798e-77	0.305404	0.591	0.414	2.17352e-73	Inhibitory_Neurons	Agbl4
2.39744e-77	0.599972	0.541	0.4	5.02025e-73	Inhibitory_Neurons	Slc24a3
2.6527e-77	1.11747	0.322	0.197	5.55474e-73	Inhibitory_Neurons	Adamts17
6.2467e-77	0.945111	0.251	0.137	1.30806e-72	Inhibitory_Neurons	Pcdh10
2.09233e-76	1.13427	0.372	0.246	4.38134e-72	Inhibitory_Neurons	Kif2a
5.55346e-76	0.62571	0.568	0.442	1.16289e-71	Inhibitory_Neurons	A330023F24Rik
6.1658e-76	0.826033	0.653	0.496	1.29112e-71	Inhibitory_Neurons	Robo2
6.69226e-76	1.01264	0.272	0.157	1.40136e-71	Inhibitory_Neurons	Man2a1
1.04828e-75	0.984283	0.298	0.177	2.1951e-71	Inhibitory_Neurons	Grin3a
3.70298e-75	0.147996	0.757	0.588	7.75405e-71	Inhibitory_Neurons	Tanc2
8.19991e-75	0.207013	0.251	0.134	1.71706e-70	Inhibitory_Neurons	Ckb
5.34194e-74	0.34497	0.942	0.719	1.1186e-69	Inhibitory_Neurons	Fgf14
6.64765e-74	0.939037	0.262	0.148	1.39202e-69	Inhibitory_Neurons	Cep164
1.19556e-73	0.825269	0.348	0.224	2.50351e-69	Inhibitory_Neurons	Plekha1
1.44081e-73	0.780543	0.52	0.388	3.01705e-69	Inhibitory_Neurons	Kcnd3
1.45141e-73	0.984715	0.599	0.455	3.03925e-69	Inhibitory_Neurons	Eml5
2.20129e-73	0.788335	0.28	0.165	4.60949e-69	Inhibitory_Neurons	Gnai1
6.64914e-72	0.503572	0.63	0.493	1.39233e-67	Inhibitory_Neurons	Herc1
7.41705e-72	0.882651	0.345	0.222	1.55313e-67	Inhibitory_Neurons	Trp53bp1
1.72182e-71	1.00388	0.287	0.171	3.60549e-67	Inhibitory_Neurons	Scg5
2.20346e-71	1.36011	0.265	0.157	4.61404e-67	Inhibitory_Neurons	Hs6st2
4.12645e-71	0.631985	0.604	0.471	8.64079e-67	Inhibitory_Neurons	Ssbp2
7.28569e-71	0.609794	0.57	0.433	1.52562e-66	Inhibitory_Neurons	Pi4ka
1.33272e-70	0.37974	0.909	0.682	2.79073e-66	Inhibitory_Neurons	Rbfox1
5.60712e-70	0.603513	0.554	0.428	1.17413e-65	Inhibitory_Neurons	Kmt2a
1.38783e-69	0.516571	0.523	0.388	2.90611e-65	Inhibitory_Neurons	Elavl3
1.17425e-68	0.647654	0.488	0.355	2.45888e-64	Inhibitory_Neurons	Pacsin1
4.12448e-68	0.690738	0.342	0.219	8.63667e-64	Inhibitory_Neurons	Acyp2
5.28224e-68	0.724303	0.443	0.317	1.1061e-63	Inhibitory_Neurons	Rmdn1
3.02844e-67	0.754251	0.409	0.282	6.34155e-63	Inhibitory_Neurons	Maml3
1.03206e-66	0.599742	0.485	0.358	2.16113e-62	Inhibitory_Neurons	Oxct1
2.25309e-66	1.00218	0.535	0.416	4.71798e-62	Inhibitory_Neurons	Ppp1r12b
4.25391e-66	0.486237	0.633	0.49	8.90768e-62	Inhibitory_Neurons	Syn2
2.90804e-65	0.660348	0.36	0.238	6.08943e-61	Inhibitory_Neurons	Depdc5
6.24467e-65	0.570517	0.471	0.345	1.30763e-60	Inhibitory_Neurons	Fyn
1.06068e-64	0.933161	0.376	0.26	2.22107e-60	Inhibitory_Neurons	Plppr5
5.32563e-64	0.971633	0.904	0.792	1.11519e-59	Inhibitory_Neurons	Auts2
9.14751e-64	0.791068	0.39	0.272	1.91549e-59	Inhibitory_Neurons	Pknox2
1.41742e-63	0.961339	0.272	0.163	2.96808e-59	Inhibitory_Neurons	Mtcl1
2.18775e-63	0.415075	0.882	0.687	4.58115e-59	Inhibitory_Neurons	Macrod2
2.30818e-63	0.587638	0.47	0.344	4.83334e-59	Inhibitory_Neurons	Ctif
3.79396e-63	0.859371	0.361	0.242	7.94455e-59	Inhibitory_Neurons	Adar
7.64286e-63	0.756623	0.329	0.21	1.60042e-58	Inhibitory_Neurons	Pdzrn4
7.84893e-63	0.882056	0.382	0.257	1.64357e-58	Inhibitory_Neurons	Cdh13
9.49027e-63	0.287279	0.612	0.463	1.98726e-58	Inhibitory_Neurons	Slc4a10
1.17908e-62	0.88274	0.452	0.317	2.469e-58	Inhibitory_Neurons	Mgat4c
1.51812e-62	0.593428	0.429	0.304	3.17894e-58	Inhibitory_Neurons	Kif1a
1.74801e-62	0.647691	0.334	0.216	3.66033e-58	Inhibitory_Neurons	Fndc3a
2.12579e-62	0.531399	0.551	0.435	4.4514e-58	Inhibitory_Neurons	Nktr
3.5027e-62	1.03648	0.302	0.193	7.33465e-58	Inhibitory_Neurons	Airn
1.0107e-61	0.438323	0.505	0.354	2.1164e-57	Inhibitory_Neurons	Tiam1
1.05609e-61	0.949334	0.635	0.54	2.21146e-57	Inhibitory_Neurons	Prkca
2.01931e-61	0.461698	0.657	0.539	4.22844e-57	Inhibitory_Neurons	Ccdc88a
2.43563e-61	0.522717	0.606	0.483	5.1002e-57	Inhibitory_Neurons	Pde10a
4.0177e-61	0.889887	0.295	0.186	8.41307e-57	Inhibitory_Neurons	Lmbr1
7.97616e-61	0.447833	0.559	0.404	1.67021e-56	Inhibitory_Neurons	Kcnn2
1.41851e-60	0.435515	0.644	0.498	2.97036e-56	Inhibitory_Neurons	Eml6
1.52114e-60	0.400179	0.276	0.168	3.18528e-56	Inhibitory_Neurons	Galnt7
1.70093e-60	0.489186	0.534	0.413	3.56175e-56	Inhibitory_Neurons	Ankrd12
9.79615e-60	0.731338	0.259	0.155	2.05131e-55	Inhibitory_Neurons	Macrod1
1.28566e-58	0.173769	0.382	0.256	2.69218e-54	Inhibitory_Neurons	Tmem117
1.38039e-58	0.598701	0.449	0.329	2.89053e-54	Inhibitory_Neurons	Rufy3
1.72488e-58	1.05054	0.264	0.164	3.61189e-54	Inhibitory_Neurons	Phtf2
1.8759e-58	0.734515	0.453	0.339	3.92814e-54	Inhibitory_Neurons	Ppm1l
6.16295e-58	0.439574	0.596	0.475	1.29052e-53	Inhibitory_Neurons	Ubr5
6.18363e-58	0.619624	0.466	0.349	1.29485e-53	Inhibitory_Neurons	Klhdc10
8.26765e-58	0.580263	0.53	0.415	1.73125e-53	Inhibitory_Neurons	4932438A13Rik
9.0952e-58	0.194433	0.367	0.238	1.90453e-53	Inhibitory_Neurons	Tbl1x
1.12834e-57	0.556971	0.451	0.33	2.36275e-53	Inhibitory_Neurons	Wnk2
1.14112e-57	0.817039	0.41	0.301	2.38951e-53	Inhibitory_Neurons	Atp1b1
3.24158e-57	0.71225	0.286	0.18	6.78787e-53	Inhibitory_Neurons	Pxk
5.05709e-57	0.727053	0.288	0.18	1.05895e-52	Inhibitory_Neurons	Tbc1d12
5.5256e-57	0.774992	0.329	0.22	1.15706e-52	Inhibitory_Neurons	Lrrc49
2.08996e-56	0.638465	0.567	0.439	4.37639e-52	Inhibitory_Neurons	Klhl29
5.4733e-56	0.55844	0.54	0.424	1.14611e-51	Inhibitory_Neurons	Ubr3
4.42992e-55	0.564828	0.527	0.411	9.27625e-51	Inhibitory_Neurons	Ptprs
4.51467e-55	0.765793	0.37	0.263	9.45371e-51	Inhibitory_Neurons	Kifap3
5.3677e-55	0.421582	0.599	0.46	1.124e-50	Inhibitory_Neurons	Mllt3
1.50157e-54	0.58321	0.487	0.367	3.14429e-50	Inhibitory_Neurons	E130307A14Rik
[truncated: 3,518 more rows]

## Sheet: Number of cells per cluster
Abbreviations: GF = germ-free
Raw number of cells								Percent of all cells in sample								Average per treatment
Cell Type	E.coli_2wk__1	E.coli_2wk__2	E.coli_4wk__1	E.coli_4wk__1	gf_1	gf_2		Cell Type	E.coli_2wk__1	E.coli_2wk__2	E.coli_4wk__1	E.coli_4wk__1	gf_1	gf_2		Cell Type	GF	2 week E. coli	4 week E. coli
Astrocytes	707	487	675	541	329	469		Astrocytes	12.8968	10.498	13.2405	10.1159	8.65106	8.195		Astrocytes	8.42303	11.6974	11.6782
Excitatory_Neurons	3026	2865	2559	2513	1974	3856		Excitatory_Neurons	55.1988	61.759	50.1962	46.9895	51.9064	67.3772		Excitatory_Neurons	59.6418	58.4789	48.5928
Immune_Cells	190	46	250	206	308	31		Immune_Cells	3.46589	0.991593	4.90388	3.85191	8.09887	0.541674		Immune_Cells	4.32027	2.22874	4.3779
Inhibitory_Neurons	380	516	524	1148	457	665		Inhibitory_Neurons	6.93178	11.1231	10.2785	21.466	12.0168	11.6198		Inhibitory_Neurons	11.8183	9.02743	15.8723
Myelinating_Oligos	608	237	566	429	366	122		Myelinating_Oligos	11.0908	5.10886	11.1024	8.02169	9.62398	2.13175		Myelinating_Oligos	5.87787	8.09985	9.56204
OPCs	219	159	208	179	153	210		OPCs	3.99489	3.42746	4.08003	3.34705	4.02314	3.6694		OPCs	3.84627	3.71118	3.71354
Vasculature	352	329	316	332	216	370		Vasculature	6.42101	7.09205	6.19851	6.20793	5.67973	6.46514		Vasculature	6.07243	6.75653	6.20322
Total Cells	5482	4639	5098	5348	3803	5723

## Sheet: Excitatory neuron DEG analysis
Differential gene expression analysis run using Seurat FindMarkers (test.use = "MAST", logfc.threshold = 0, only.pos = FALSE). Positive ave_lfc2FC represents genes increased in mono-colonized mice. All genes are included, but genes are considered DEGs if they have lfc > |1| and p_val_adj < 0.001
GF vs 2wk E. coli mono-colonized							GF vs 4wk E. coli mono-colonized
geneID	p_val	avg_log2FC	pct.1	pct.2	p_val_adj		geneID	p_val	avg_log2FC	pct.1	pct.2	p_val_adj
Gm42418	0	-7.39429	0.114	0.978	0		Gm42418	0	-5.95321	0.326	0.978	0
AY036118	0	-3.69781	0.232	0.723	0		Gm15738	0	1.13191	0.849	0.318	0
Lars2	0	-5.0075	0.065	0.479	0		Gm36975	0	1.39879	0.812	0.305	0
Cmss1	0	-4.26041	0.065	0.385	0		Gm20275	0	1.14549	0.767	0.272	0
Cdk8	0	-1.86135	0.412	0.43	0		Gm48678	0	1.36507	0.728	0.233	0
Tmsb4x	2.648e-246	-4.56724	0.014	0.185	5.54491e-242		Atp6v0b	0	1.13413	0.706	0.214	0
Gm15564	7.69245e-239	-6.06421	0.005	0.144	1.6108e-234		Gm43376	0	1.5545	0.686	0.195	0
Pnisr	1.36244e-211	0.33392	0.807	0.555	2.85295e-207		Gm20642	0	1.21475	0.873	0.382	0
Gls	5.32771e-211	-0.287948	0.769	0.65	1.11562e-206		Sorbs2os	0	1.26249	0.716	0.23	0
Gphn	2.09938e-208	-0.436363	0.824	0.736	4.39609e-204		A330015K06Rik	0	1.41301	0.728	0.251	0
Snhg14	1.88461e-203	-0.0260747	0.864	0.689	3.94638e-199		Rnf121	0	1.10528	0.722	0.248	0
Gpm6a	2.70731e-201	-0.359544	0.781	0.683	5.66911e-197		Far1os	0	1.51935	0.649	0.177	0
Rbm39	1.52259e-199	0.160072	0.737	0.513	3.18831e-195		9630028H03Rik	0	1.27284	0.712	0.24	0
Kcnq1ot1	4.26806e-199	0.490058	0.822	0.569	8.93732e-195		5330438D12Rik	0	1.00978	0.828	0.357	0
Tanc2	1.49798e-198	0.198641	0.833	0.607	3.13678e-194		Gm44151	0	0.964119	0.84	0.376	0
Luc7l3	1.92906e-198	0.413879	0.678	0.42	4.03946e-194		Tsix	0	0.830509	0.79	0.327	0
Map2	1.4019e-195	-0.270336	0.83	0.715	2.93558e-191		1700109K24Rik	0	1.32931	0.645	0.183	0
Strbp	7.21202e-194	-0.127651	0.828	0.676	1.5102e-189		Gm42439	0	1.36585	0.656	0.195	0
Dock3	7.50842e-192	0.30615	0.767	0.52	1.57226e-187		Gm37240	0	0.837359	0.763	0.307	0
Son	2.50073e-191	-0.452526	0.61	0.534	5.23653e-187		Gm41609	0	0.931896	0.684	0.232	0
Ncam1	5.29291e-190	0.129921	0.772	0.558	1.10834e-185		Prpf4b	0	0.490727	0.8	0.351	0
Nav2	1.05124e-189	0.353861	0.854	0.622	2.2013e-185		Luc7l3	0	0.398922	0.868	0.42	0
Nptn	3.87223e-187	-0.169537	0.754	0.599	8.10846e-183		Fgfr2	0	0.87091	0.911	0.464	0
Cacna1a	7.21311e-186	0.541921	0.775	0.52	1.51042e-181		1700111E14Rik	0	1.17438	0.669	0.224	0
Stab2	3.01293e-185	0.490872	0.425	0.205	6.30908e-181		P2ry14	0	1.09654	0.673	0.229	0
Tnrc6c	3.19536e-185	0.260455	0.784	0.553	6.69108e-181		Macrod2os1	0	1.36177	0.618	0.178	0
Sobp	5.2247e-185	0.391118	0.813	0.57	1.09405e-180		Kansl1l	0	0.751562	0.725	0.286	0
Dync1i2	2.48877e-184	-0.364735	0.613	0.497	5.21148e-180		Lrrc4	0	0.635034	0.731	0.292	0
Tmem132b	4.82897e-183	0.286639	0.735	0.496	1.01119e-178		Gm48091	0	0.993775	0.692	0.255	0
Tnik	1.11153e-182	-0.0427279	0.856	0.687	2.32755e-178		Gm11149	0	1.19207	0.626	0.191	0
Unc79	5.34926e-179	-0.0406438	0.75	0.569	1.12013e-174		Hnrnpdl	0	0.527813	0.705	0.274	0
Map1b	1.79033e-178	-0.0183232	0.815	0.631	3.74895e-174		Gm48512	0	1.06258	0.621	0.191	0
Luc7l2	2.15701e-178	0.0596081	0.86	0.674	4.51679e-174		Rbm25	0	0.262271	0.822	0.393	0
Ddx5	7.80489e-178	-0.179474	0.655	0.516	1.63434e-173		Fubp1	0	0.312042	0.752	0.325	0
Snap25	1.26101e-176	0.184025	0.861	0.661	2.64055e-172		Ktn1	0	0.386856	0.754	0.328	0
Unc80	1.73445e-176	-0.0759785	0.797	0.634	3.63194e-172		Srek1	0	0.199443	0.842	0.416	0
Rbfox3	1.80872e-176	0.297101	0.806	0.575	3.78746e-172		Fndc9	0	0.988316	0.613	0.188	0
Sorbs1	3.56488e-176	0.296375	0.787	0.554	7.46487e-172		Smg6	0	0.258659	0.754	0.331	0
Mical2	1.21418e-175	0.366165	0.764	0.522	2.54248e-171		Xrcc6	0	1.35283	0.587	0.165	0
4930402H24Rik	1.2288e-175	0.417552	0.714	0.464	2.5731e-171		Galnt1	0	0.457842	0.733	0.312	0
Ksr2	3.15077e-175	0.340592	0.692	0.45	6.59771e-171		Inhba	0	1.16487	0.6	0.179	0
Ttc3	2.25419e-174	-0.028062	0.87	0.703	4.72027e-170		Kif21a	0	0.250857	0.831	0.41	0
Zcchc7	2.58736e-174	-0.100068	0.737	0.574	5.41793e-170		Lysmd4	0	1.23226	0.589	0.169	0
Pde4dip	5.96525e-174	0.112941	0.756	0.542	1.24912e-169		Snrnp70	0	0.344794	0.886	0.467	0
Rere	1.73958e-173	0.160235	0.842	0.638	3.64267e-169		Srsf11	0	0.196537	0.772	0.354	0
Actb	3.98282e-173	-2.28499	0.142	0.257	8.34002e-169		Hnrnpu	0	0.218395	0.843	0.425	0
Fbxl17	3.99543e-173	-0.0597687	0.739	0.561	8.36642e-169		Immp1l	0	0.639351	0.638	0.222	0
Rora	5.35251e-173	0.464691	0.819	0.585	1.12082e-168		Ttc14	0	0.227524	0.866	0.45	0
Nsf	6.68057e-173	0.215149	0.793	0.575	1.39891e-168		Gm35188	0	1.15568	0.622	0.207	0
Exoc4	3.01317e-172	0.0561792	0.78	0.586	6.30957e-168		Rmdn1	0	0.508858	0.671	0.256	0
Cdr1os	8.93255e-172	-0.12474	0.79	0.643	1.87048e-167		Zranb2	0	0.423661	0.915	0.5	0
App	1.11375e-171	-0.0641508	0.745	0.574	2.33219e-167		D830024N08Rik	0	1.04926	0.586	0.172	0
Mbnl2	3.72865e-171	0.246197	0.757	0.531	7.80779e-167		Fus	0	0.18681	0.84	0.426	0
Akap6	4.78831e-171	0.0259862	0.823	0.637	1.00267e-166		Hnrnpa2b1	0	0.294555	0.74	0.326	0
Rims2	4.88753e-171	-0.341095	0.719	0.613	1.02345e-166		Top1	0	0.324971	0.723	0.309	0
Sptbn1	3.07415e-169	-0.105359	0.721	0.553	6.43728e-165		Gm37679	0	1.14619	0.586	0.173	0
Dennd1a	5.47253e-169	0.181255	0.772	0.558	1.14595e-164		Tra2a	0	0.260347	0.756	0.346	0
Macf1	2.56424e-168	0.201785	0.822	0.612	5.36952e-164		Ncor1	0	0.17421	0.826	0.416	0
Cntn1	1.20396e-167	0.0803061	0.831	0.64	2.5211e-163		Cspp1	0	0.273864	0.75	0.341	0
Pi4ka	1.87249e-167	0.465627	0.665	0.416	3.92099e-163		Sltm	0	0.17282	0.763	0.355	0
Ube3a	3.71697e-167	-0.446552	0.683	0.646	7.78333e-163		Psip1	0	0.200003	0.706	0.298	0
Kif1b	4.6011e-167	0.236754	0.708	0.487	9.63471e-163		Pafah1b1	0	0.198238	0.756	0.349	0
Cdc42bpa	1.24808e-166	0.0134249	0.772	0.586	2.61347e-162		Gm26917	0	0.332318	0.7	0.294	0
Kcnj3	6.46791e-166	-0.459424	0.698	0.638	1.35438e-161		A230004M16Rik	0	1.29145	0.568	0.162	0
Calm1	5.36488e-165	-1.29958	0.323	0.367	1.1234e-160		Drg1	0	0.585008	0.647	0.242	0
Pclo	6.3335e-164	-0.152594	0.774	0.624	1.32623e-159		Gm17106	0	1.072	0.569	0.164	0
Camk1d	5.69953e-163	-0.512844	0.754	0.679	1.19348e-158		Rbm39	0	0.243491	0.917	0.513	0
Atp6v0a1	4.88304e-162	0.202205	0.678	0.456	1.02251e-157		4930532I03Rik	0	1.19592	0.587	0.183	0
Rbfox2	9.54738e-162	0.0135285	0.759	0.576	1.99922e-157		Ubn2	0	0.138488	0.817	0.413	0
Abr	1.09964e-161	0.338861	0.686	0.451	2.30264e-157		Gm32250	0	0.936261	0.563	0.159	0
Dip2c	6.42463e-161	-0.103733	0.843	0.701	1.34532e-156		Ogt	0	0.107288	0.794	0.391	0
Stxbp5l	2.0666e-160	0.0694948	0.811	0.626	4.32747e-156		9330159F19Rik	0	0.280582	0.708	0.305	0
Lncpint	2.64026e-160	0.114608	0.86	0.673	5.5287e-156		Clk1	0	0.43332	0.706	0.303	0
Prickle1	1.00854e-159	0.315589	0.804	0.583	2.11188e-155		Acp1	0	0.780982	0.668	0.266	0
Fam135b	1.29283e-159	0.0135177	0.791	0.613	2.70718e-155		Gm1992	0	0.938285	0.625	0.223	0
Kansl1	1.3678e-159	0.207064	0.703	0.489	2.86418e-155		Nsd3	0	0.160344	0.794	0.393	0
Setbp1	4.08037e-159	0.23161	0.852	0.649	8.5443e-155		Rbm26	0	0.178618	0.763	0.362	0
Akt3	4.66199e-159	-0.180404	0.787	0.655	9.76222e-155		Cpeb3	0	0.130307	0.812	0.412	0
Cadm1	6.06474e-158	-0.0808373	0.851	0.703	1.26996e-153		Klhdc10	0	0.209487	0.711	0.311	0
Scn8a	7.13637e-157	0.147793	0.758	0.551	1.49436e-152		Papola	0	0.138095	0.743	0.343	0
Dgki	1.13331e-156	0.204309	0.889	0.699	2.37314e-152		Akap8l	0	0.138461	0.764	0.365	0
Scn2a	1.87478e-156	-0.0702752	0.7	0.529	3.92578e-152		Nrd1	0	0.282924	0.678	0.279	0
Atxn1	1.87833e-156	0.161785	0.871	0.682	3.93321e-152		Oga	0	0.439541	0.647	0.248	0
Tjp1	4.92184e-156	0.329081	0.726	0.498	1.03063e-151		Nfat5	0	0.222138	0.754	0.356	0
Clasp2	9.49765e-156	0.257273	0.661	0.442	1.98881e-151		Ascc3	0	0.155011	0.766	0.369	0
Mbd5	6.09941e-155	-0.0293145	0.757	0.584	1.27722e-150		Otulin	0	0.842789	0.611	0.214	0
Rgs7	8.69131e-155	0.110755	0.855	0.668	1.81996e-150		Srsf7	0	0.519852	0.623	0.227	0
Ccdc88a	1.83233e-153	0.212879	0.641	0.427	3.8369e-149		Taf1d	0	0.680753	0.599	0.203	0
Rimbp2	2.69102e-153	0.436319	0.672	0.434	5.63499e-149		Gsdme	0	0.832978	0.618	0.223	0
Gnaq	3.67191e-153	-0.0252436	0.69	0.514	7.68898e-149		U2surp	0	0.291194	0.661	0.266	0
Meg3	2.35253e-151	0.510713	0.997	0.928	4.9262e-147		Nrg3os	0	0.783353	0.911	0.517	0
Dscam	6.31777e-151	0.241357	0.785	0.577	1.32294e-146		Timp4	0	0.792952	0.599	0.205	0
Rtn3	6.41273e-151	-0.0222078	0.719	0.539	1.34283e-146		Thoc2	0	0.18366	0.713	0.319	0
Mmp16	7.08124e-151	-0.0616178	0.794	0.636	1.48281e-146		4921511C10Rik	0	0.69598	0.64	0.247	0
Cacna2d1	1.38574e-150	-0.090088	0.866	0.722	2.90174e-146		Abhd18	0	0.456419	0.624	0.231	0
Dclk1	2.54048e-150	0.0448082	0.893	0.731	5.31977e-146		Spag9	0	0.0720089	0.743	0.35	0
Rbm25	3.85782e-150	0.401837	0.621	0.393	8.07827e-146		Usp50	0	1.08348	0.547	0.154	0
Tmcc1	1.73496e-149	0.171383	0.697	0.489	3.63301e-145		Bclaf1	0	0.095199	0.713	0.32	0
Chd9	2.24405e-149	0.203326	0.652	0.44	4.69904e-145		Ftx	0	0.182162	0.878	0.486	0
Cap2	7.02654e-149	0.414524	0.607	0.38	1.47136e-144		Rbm6	0	0.0374653	0.787	0.395	0
Syne1	2.05664e-148	-0.161723	0.8	0.662	4.3066e-144		Gm13269	0	0.884184	0.659	0.268	0
Ubn2	3.11696e-148	0.18084	0.622	0.413	6.52692e-144		Nvl	0	0.313531	0.655	0.264	0
Otud7a	3.65463e-148	0.157326	0.777	0.576	7.65279e-144		Ksr2	0	0.0931699	0.841	0.45	0
Stag1	3.68335e-148	-0.0933832	0.662	0.502	7.71294e-144		Nsd1	0	0.00990751	0.813	0.423	0
Tspan5	6.77804e-148	0.187978	0.75	0.541	1.41932e-143		Dync1i2	0	0.17176	0.886	0.497	0
Gm26871	6.50627e-147	-0.256362	0.827	0.732	1.36241e-142		Scai	0	0.135899	0.768	0.379	0
Ncor1	7.27908e-147	0.203371	0.626	0.416	1.52424e-142		Vps13a	0	0.192251	0.757	0.368	0
1110051M20Rik	1.04733e-146	0.390617	0.607	0.378	2.1931e-142		Chd9	0	0.0471506	0.829	0.44	0
Hspa8	1.08868e-146	-4.1509	0.022	0.133	2.2797e-142		Gm16183	0	0.684673	0.585	0.196	0
Fry	2.88882e-146	0.14364	0.792	0.598	6.04919e-142		Slc24a5	0	0.123138	0.724	0.335	0
Dst	2.96286e-146	-0.144314	0.701	0.552	6.20424e-142		Strn3	0	0.0332395	0.822	0.433	0
Srgap3	6.3327e-146	0.174322	0.795	0.598	1.32607e-141		Ddx5	0	0.151807	0.904	0.516	0
Rapgef2	1.11753e-145	-0.0396018	0.766	0.596	2.3401e-141		Ggact	0	1.13332	0.554	0.166	0
Mrtfb	1.27357e-145	0.176001	0.645	0.439	2.66686e-141		Gm32509	0	0.908127	0.587	0.199	0
B3galt1	1.31243e-145	0.0731137	0.836	0.661	2.74822e-141		Arglu1	0	0.251179	0.803	0.416	0
Atrnl1	1.55837e-145	0.0753544	0.73	0.542	3.26322e-141		Gm19710	0	1.23415	0.522	0.135	0
Aak1	1.82179e-145	0.231098	0.714	0.502	3.81482e-141		Pcm1	0	0.00933091	0.751	0.364	0
Btbd9	3.77616e-145	0.33871	0.888	0.699	7.90728e-141		Lcor	0	0.155828	0.705	0.318	0
Sez6l	5.30721e-145	0.23946	0.669	0.457	1.11133e-140		1110051M20Rik	0	0.0212226	0.764	0.378	0
Nrcam	5.70744e-145	-0.0190467	0.867	0.716	1.19514e-140		Huwe1	0	0.056309	0.772	0.386	0
Ahi1	6.48078e-145	0.125605	0.835	0.661	1.35708e-140		Pigk	0	0.935645	0.938	0.552	0
AC149090.1	1.87817e-144	-0.250957	0.982	0.921	3.93288e-140		Abi2	0	-0.00659951	0.774	0.389	0
Rsrp1	4.50663e-144	-0.0707009	0.692	0.532	9.43688e-140		Kmt2c	0	0.0467883	0.772	0.387	0
Rgs7bp	4.87595e-144	0.153926	0.723	0.521	1.02102e-139		Mapk1	0	-0.0251166	0.753	0.368	0
Mapt	5.73287e-144	0.446327	0.647	0.414	1.20046e-139		Gm12296	0	0.870077	0.694	0.309	0
Gria3	9.15664e-144	-0.00577781	0.838	0.682	1.9174e-139		C130071C03Rik	0	0.0596457	0.792	0.408	0
Cdk14	1.36921e-143	-0.0997429	0.818	0.669	2.86713e-139		Mkln1	0	0.155037	0.677	0.293	0
Sipa1l1	7.59393e-143	-0.131752	0.757	0.619	1.59017e-138		Cnot4	0	0.0282832	0.752	0.368	0
Apc	9.1354e-143	-0.0459216	0.669	0.501	1.91295e-138		Herc2	0	0.0314199	0.756	0.372	0
Ttc14	1.96352e-142	0.209501	0.657	0.45	4.11161e-138		Pan3	0	0.0374358	0.77	0.386	0
Kif21a	2.10917e-142	0.197344	0.613	0.41	4.41661e-138		Prrc2c	0	0.049544	0.754	0.37	0
Gpm6b	4.24904e-142	0.177291	0.723	0.524	8.89749e-138		Stag1	0	0.0252381	0.886	0.502	0
Gabrb2	5.0199e-142	-0.0303744	0.693	0.521	1.05117e-137		Tnrc6b	0	0.0552433	0.868	0.484	0
Trio	5.23531e-142	-0.155558	0.72	0.581	1.09627e-137		Ddx17	0	0.0342285	0.758	0.375	0
Rasal2	7.29706e-142	-0.0593375	0.757	0.595	1.528e-137		Ecpas	0	0.0169176	0.773	0.39	0
Mir99ahg	7.48051e-142	-0.137543	0.742	0.608	1.56642e-137		Gm15594	0	0.670659	0.591	0.208	0
Usp34	8.18511e-142	-0.0414025	0.688	0.52	1.71396e-137		Gm48747	0	1.02282	0.54	0.157	0
Ftx	1.78949e-141	0.0966962	0.674	0.486	3.74719e-137		Kmt2e	0	0.0560314	0.77	0.387	0
Syn2	3.05524e-141	0.0959823	0.749	0.562	6.39766e-137		Rsrc2	0	0.310023	0.627	0.244	0
Plekha5	3.56293e-141	0.139562	0.739	0.545	7.46077e-137		Afdn	0	0.149496	0.719	0.336	0
Fus	5.36205e-141	0.235929	0.635	0.426	1.12281e-136		Rab11fip2	0	0.636421	0.577	0.194	0
Samd12	7.72969e-141	0.134193	0.756	0.561	1.6186e-136		Atxn10	0	0.124849	0.682	0.3	0
Vps13b	1.20714e-140	-0.131343	0.672	0.524	2.52775e-136		Arih1	0	0.118206	0.731	0.349	0
Grid1	1.42455e-140	-0.0342837	0.773	0.607	2.98302e-136		Cplane1	0	-0.0217176	0.784	0.402	0
Elmod1	1.65784e-140	0.165253	0.668	0.466	3.47151e-136		Mir124a-1hg	0	0.165373	0.745	0.363	0
Trim9	2.6369e-140	-0.135102	0.636	0.487	5.52168e-136		Rbm5	0	0.00242235	0.777	0.395	0
Slc4a10	7.24643e-140	-0.282831	0.661	0.556	1.5174e-135		Ube2b	0	0.0786287	0.709	0.327	0
Sorbs2	8.656e-140	-0.0432221	0.768	0.603	1.81257e-135		BC005561	0	0.459113	0.609	0.228	0
Miat	1.73264e-139	0.0908003	0.704	0.517	3.62814e-135		Ddhd2	0	0.410121	0.618	0.237	0
Rasgrf1	1.88134e-139	0.13886	0.834	0.651	3.93952e-135		Rufy2	0	0.476132	0.601	0.22	0
Eml5	3.79983e-139	-0.060369	0.676	0.511	7.95683e-135		Bicd1	0	0.0269474	0.808	0.428	0
Gabbr2	5.90111e-139	0.117099	0.736	0.538	1.23569e-134		Gm49003	0	1.27515	0.525	0.145	0
Nell2	7.92492e-139	-0.124085	0.787	0.651	1.65948e-134		Pten	0	0.162302	0.643	0.263	0
Snrnp70	3.34521e-138	0.125464	0.657	0.467	7.00488e-134		Clasp2	0	0.063301	0.822	0.442	0
Galnt18	3.60277e-138	0.268723	0.744	0.533	7.5442e-134		Mllt10	0	0.00590987	0.825	0.445	0
Nedd4l	4.62607e-138	0.135219	0.743	0.549	9.687e-134		Trpm7	0	0.0809378	0.696	0.316	0
Arpp21	4.97393e-138	0.387228	0.909	0.734	1.04154e-133		Cstf3	0	0.227685	0.666	0.287	0
Hivep3	6.80635e-138	0.143825	0.722	0.527	1.42525e-133		Mapt	0	0.0619703	0.793	0.414	0
Rtn1	8.23107e-138	-0.145654	0.676	0.523	1.72359e-133		Gm42303	0	1.92892	0.48	0.101	0
Rapgef4	5.52686e-137	-0.0705744	0.707	0.551	1.15732e-132		Map2k4	0	0.0282925	0.784	0.405	0
Cpeb3	1.27136e-136	0.299709	0.623	0.412	2.66223e-132		Xrn1	0	0.258898	0.659	0.28	0
Adcy2	4.33275e-136	0.227834	0.712	0.506	9.07279e-132		Baz2b	0	0.0798587	0.708	0.329	0
9330159F19Rik	6.46103e-136	0.548185	0.526	0.305	1.35294e-131		Csnk1g1	0	0.143473	0.709	0.33	0
Zbtb16	8.33861e-136	0.200344	0.655	0.452	1.7461e-131		Atp9b	0	0.0410441	0.785	0.407	0
Sgip1	9.14332e-136	-0.0576453	0.702	0.54	1.91461e-131		Pi4ka	0	0.04844	0.794	0.416	0
Tnrc6b	1.0233e-135	0.120669	0.673	0.484	2.14278e-131		Chd3	0	0.278418	0.618	0.24	0
Fmn2	1.53819e-135	-0.0144596	0.608	0.445	3.22097e-131		Gm10785	0	0.92401	0.537	0.159	0
Acap2	1.67722e-135	0.0595978	0.679	0.499	3.51209e-131		Kansl1	0	0.078441	0.867	0.489	0
Ssh2	1.79768e-135	0.224905	0.627	0.423	3.76435e-131		Celf1	0	-0.00469246	0.843	0.465	0
Myt1l	2.27584e-135	0.152452	0.908	0.747	4.7656e-131		Rabep1	0	0.0581941	0.72	0.342	0
Snap91	2.51469e-135	0.100463	0.591	0.405	5.26577e-131		Gm28375	0	0.892879	0.552	0.175	0
Arid1b	5.65152e-135	-0.0232386	0.687	0.522	1.18343e-130		Ppp1r12a	0	-0.0168501	0.794	0.417	0
Arhgap39	6.3588e-135	0.278067	0.667	0.457	1.33153e-130		Shtn1	0	0.261325	0.682	0.305	0
Epha5	6.46387e-135	0.0718292	0.856	0.688	1.35353e-130		Tcf25	0	0.138287	0.681	0.304	0
Adcy9	7.82841e-135	0.0966406	0.683	0.498	1.63927e-130		4930509J09Rik	0	1.08344	0.757	0.38	0
Dnmt3a	1.51124e-134	0.479687	0.6	0.377	3.16453e-130		Nlk	0	0.147472	0.737	0.36	0
Pcsk2	1.55863e-134	0.188034	0.762	0.563	3.26378e-130		Rabgap1	0	0.0676484	0.718	0.341	0
Fgfr2	1.92541e-134	-0.409222	0.504	0.464	4.0318e-130		Rasa1	0	0.00436122	0.698	0.321	0
Zranb2	1.95216e-134	0.124886	0.683	0.5	4.08783e-130		Wdr33	0	0.109721	0.718	0.341	0
Foxp1	2.51613e-134	0.0338879	0.743	0.574	5.26877e-130		Ccdc88a	0	-0.0232513	0.803	0.427	0
Hivep2	3.52636e-134	-0.138238	0.727	0.593	7.38419e-130		Cmip	0	6.98043e-05	0.785	0.409	0
Sntg1	3.83355e-134	-0.127216	0.792	0.668	8.02746e-130		Csnk1a1	0	0.0248824	0.787	0.411	0
Calm2	5.77553e-134	-0.464646	0.483	0.413	1.2094e-129		Gm28376	0	0.794358	0.797	0.421	0
Dync1i1	1.32964e-133	-0.0376467	0.723	0.563	2.78426e-129		Dhx36	0	0.496904	0.584	0.208	0
Syt7	3.39062e-133	0.375183	0.632	0.414	7.09997e-129		Dlg1	0	0.142699	0.752	0.376	0
Camta1	4.63072e-133	0.24619	0.765	0.562	9.69674e-129		C2cd5	0	-0.0520306	0.755	0.38	0
Ncoa1	9.11363e-133	0.000814668	0.658	0.485	1.90839e-128		Ehbp1	0	-0.0283455	0.77	0.395	0
Rbm6	4.58344e-132	0.184221	0.592	0.395	9.59772e-128		Gm17227	0	1.08629	0.508	0.133	0
Cers6	5.83126e-132	-0.120978	0.6	0.457	1.22107e-127		Gm41505	0	1.40095	0.508	0.133	0
Bcl11a	1.21462e-131	0.264048	0.685	0.478	2.54341e-127		Mprip	0	0.0503841	0.725	0.35	0
Brinp1	1.55338e-131	0.0816618	0.852	0.686	3.25278e-127		Pkn2	0	0.42022	0.592	0.217	0
Ccser1	5.87728e-131	-0.124321	0.904	0.795	1.2307e-126		Srpk2	0	0.0229856	0.741	0.366	0
Strn3	8.10698e-131	-0.155701	0.572	0.433	1.6976e-126		4930402H24Rik	0	0.0539597	0.839	0.464	0
Ube2e2	1.37814e-130	-0.0300354	0.813	0.658	2.88583e-126		Btrc	0	0.069379	0.694	0.319	0
Ptk2	1.72364e-130	0.107436	0.686	0.499	3.60929e-126		Atrx	0	-0.0847559	0.785	0.411	0
Xist	6.59802e-130	-0.112261	0.861	0.729	1.38163e-125		Dtnb	0	0.05007	0.805	0.431	0
Ppp1r9a	1.97484e-129	-0.0512331	0.669	0.504	4.13531e-125		Rock1	0	0.0303462	0.72	0.346	0
Cacna1d	1.05603e-128	-0.0435098	0.686	0.524	2.21132e-124		Ralgapa1	0	0.0246799	0.87	0.497	0
Prkce	3.00706e-128	0.230839	0.938	0.788	6.29678e-124		Tcf12	0	0.0379627	0.738	0.365	0
Sptan1	7.04779e-128	0.105664	0.623	0.441	1.47581e-123		Sybu	0	0.0541995	0.821	0.448	0
Astn1	1.24887e-127	-0.0280782	0.638	0.476	2.61513e-123		Ago3	0	0.191748	0.649	0.277	0
Srek1	1.33175e-127	0.0722174	0.593	0.416	2.78869e-123		Ambra1	0	-0.0239893	0.757	0.385	0
Atrx	1.86595e-127	0.112824	0.597	0.411	3.90731e-123		Gm10848	0	1.06902	0.597	0.225	0
Upp2	1.22203e-126	0.170675	0.655	0.458	2.55892e-122		Golgb1	0	0.192642	0.648	0.276	0
Gpatch8	2.16442e-126	0.0722782	0.65	0.472	4.53229e-122		Odf2	0	0.26202	0.617	0.245	0
Celf1	3.48287e-126	-0.000469223	0.631	0.465	7.29314e-122		Ptk2	0	0.0219074	0.871	0.499	0
Cacna1e	4.77952e-126	0.0303773	0.917	0.782	1.00083e-121		Atp6v0a1	0	0.00187985	0.828	0.456	0
Caln1	7.04913e-126	0.113861	0.683	0.503	1.47609e-121		Phf20l1	0	-0.0159849	0.813	0.441	0
Gabrb1	7.23568e-126	0.0145044	0.925	0.796	1.51515e-121		Gtf2i	0	0.0994915	0.687	0.316	0
Ntrk3	7.71305e-126	0.209688	0.865	0.688	1.61511e-121		Myo9a	0	-0.00837872	0.812	0.441	0
Phf21a	1.54123e-125	0.113397	0.625	0.442	3.22733e-121		Ddx46	0	0.389394	0.583	0.212	0
Trerf1	2.00094e-125	0.219347	0.647	0.449	4.18997e-121		Kat6b	0	-0.0542142	0.734	0.363	0
Ldlrad4	2.58768e-125	0.125027	0.635	0.45	5.41861e-121		Mbnl2	0	0.129717	0.902	0.531	0
Ppm1e	5.53321e-125	0.188812	0.85	0.675	1.15865e-120		Ylpm1	0	-0.0278457	0.763	0.392	0
Rabep1	6.28278e-125	0.290245	0.539	0.342	1.31561e-120		Atp2c1	0	-0.018931	0.833	0.462	0
Camk2a	1.31371e-124	0.282454	0.898	0.729	2.75091e-120		Slc6a6	0	0.0186886	0.663	0.293	0
Dnajc1	2.37204e-124	0.145077	0.627	0.439	4.96705e-120		Ggnbp2	0	0.183917	0.642	0.272	0
5730522E02Rik	2.6642e-124	-0.0341285	0.787	0.64	5.57884e-120		Nme7	0	0.335592	0.574	0.204	0
Ankrd11	2.77882e-124	0.176038	0.641	0.448	5.81885e-120		Phf14	0	-0.079998	0.763	0.393	0
Iqsec2	3.556e-124	0.303592	0.562	0.359	7.44627e-120		Ppp2r3a	0	0.428977	0.592	0.222	0
Myo9a	3.86206e-124	0.127002	0.626	0.441	8.08716e-120		Srrm3	0	0.108025	0.646	0.276	0
Celf4	4.9644e-124	0.190369	0.831	0.656	1.03955e-119		Ttc19	0	0.232073	0.627	0.257	0
Ogt	6.82208e-124	0.109903	0.571	0.391	1.42854e-119		Mrtfb	0	-0.0218055	0.808	0.439	0
Pak3	1.18626e-123	-0.130754	0.595	0.456	2.48403e-119		Fam168a	0	0.0176227	0.736	0.367	0
Mycbp2	1.60534e-123	0.0509304	0.882	0.739	3.36159e-119		Kif1b	0	0.00916723	0.856	0.487	0
Kcnj6	1.71186e-123	0.153551	0.686	0.496	3.58464e-119		Ralgapa2	0	0.00640913	0.758	0.389	0
Ralgapa1	2.27476e-123	-0.0369633	0.655	0.497	4.76334e-119		Rapgef6	0	0.056191	0.735	0.366	0
Csmd2	3.67041e-123	0.188104	0.712	0.522	7.68585e-119		Setd5	0	-0.0770744	0.731	0.362	0
Mllt3	5.02687e-123	-0.186099	0.615	0.498	1.05263e-118		Snap91	0	-0.0318068	0.774	0.405	0
Cnksr2	6.71874e-123	-0.212536	0.882	0.797	1.4069e-118		Tia1	0	-0.0757552	0.737	0.368	0
Adam22	1.10289e-122	-0.283754	0.589	0.475	2.30946e-118		Ncoa7	0	0.0918691	0.711	0.342	0
Herc1	1.22629e-122	-0.0594747	0.668	0.515	2.56785e-118		Nt5c2	0	-0.00397503	0.694	0.325	0
Ralgapa2	2.29997e-122	0.185584	0.578	0.389	4.81614e-118		Braf	0	-0.0428833	0.79	0.422	0
Nalcn	2.3821e-122	0.046576	0.621	0.451	4.98812e-118		Chd6	0	0.0233068	0.683	0.315	0
Chn1	2.97397e-122	-0.161619	0.634	0.495	6.22749e-118		Asb3	0	0.441969	0.581	0.213	0
Shank2	3.27585e-122	0.180296	0.635	0.44	6.85964e-118		Dmxl1	0	-0.078915	0.769	0.401	0
Jazf1	3.92545e-122	-0.0806258	0.595	0.443	8.2199e-118		Dnmt3a	0	-0.0179581	0.745	0.377	0
Rps24	4.20096e-122	-5.84888	0.003	0.081	8.79681e-118		Fxr1	0	0.116584	0.641	0.273	0
Srrm2	4.45804e-122	-0.301102	0.661	0.578	9.33514e-118		Upf2	0	0.398767	0.583	0.215	0
Prkag2	4.5372e-122	0.262233	0.723	0.524	9.5009e-118		Mark3	0	0.00932646	0.71	0.342	0
Cmip	6.38766e-122	0.320993	0.614	0.409	1.33758e-117		4921534H16Rik	0	0.631957	0.561	0.194	0
Kcnq3	1.32334e-121	0.0933796	0.873	0.715	2.77108e-117		Ash1l	0	-0.110006	0.775	0.408	0
Srrm3	1.53973e-121	0.539618	0.482	0.276	3.22419e-117		Brd9	0	0.323351	0.777	0.41	0
R3hdm1	1.80771e-121	0.098996	0.833	0.669	3.78535e-117		Dip2b	0	0.10135	0.671	0.304	0
Nlk	1.80777e-121	0.372226	0.566	0.36	3.78548e-117		Dnajc1	0	0.0341637	0.806	0.439	0
Cdh8	1.96964e-121	-0.018073	0.675	0.516	4.12443e-117		Kdm4c	0	-0.000301912	0.676	0.309	0
Pakap	2.90376e-121	0.135158	0.629	0.445	6.08048e-117		Ubr3	0	-0.0670978	0.782	0.415	0
Oxr1	3.02697e-121	-0.155024	0.801	0.686	6.33848e-117		3110021N24Rik	0	1.17583	0.506	0.139	0
Fgf12	3.28438e-121	-0.0084772	0.843	0.701	6.8775e-117		Cdh2	0	0.00658717	0.837	0.47	0
Atp2b1	3.88002e-121	-0.133111	0.849	0.731	8.12477e-117		Eml5	0	-0.0161872	0.878	0.511	0
Bicd1	6.63855e-121	0.0623483	0.604	0.428	1.39011e-116		Zfp638	0	-0.037574	0.75	0.383	0
Rabgap1l	7.15216e-121	0.0707644	0.775	0.606	1.49766e-116		Gigyf2	0	0.0129928	0.669	0.303	0
Large1	1.08382e-120	-0.0318619	0.871	0.735	2.26951e-116		Rb1cc1	0	-0.0199889	0.684	0.318	0
Rpl37	1.83442e-120	-7.37861	0.001	0.071	3.84127e-116		Rimbp2	0	0.0301209	0.8	0.434	0
Mapk10	4.29797e-120	0.0963997	0.853	0.691	8.99994e-116		Trip12	0	-0.145245	0.774	0.408	0
Pkp4	5.20895e-120	-0.274552	0.561	0.447	1.09075e-115		Gm20404	0	1.04958	0.498	0.132	0
Cadps	7.01008e-120	0.0465914	0.844	0.692	1.46791e-115		Gm5441	0	1.08966	0.518	0.152	0
Pacsin1	8.21891e-120	0.21646	0.577	0.381	1.72104e-115		Kidins220	0	-0.0270464	0.755	0.389	0
Epha4	9.08702e-120	0.0944121	0.683	0.507	1.90282e-115		Mical3	0	-0.0430944	0.746	0.38	0
Grin1	1.07837e-119	0.189741	0.619	0.423	2.2581e-115		Pnisr	0	0.17734	0.921	0.555	0
Atp1b1	1.21064e-119	-0.645232	0.394	0.355	2.53508e-115		Rasgef1a	0	-0.0287797	0.744	0.378	0
Ylpm1	1.98802e-119	0.201355	0.584	0.392	4.16291e-115		Ptbp2	0	0.0739932	0.691	0.325	0
Ubr5	2.59819e-119	-0.201534	0.565	0.435	5.44062e-115		4932438A13Rik	0	-0.114835	0.775	0.41	0
Gabrb3	2.63621e-119	0.184402	0.952	0.819	5.52022e-115		Ewsr1	0	-0.0561644	0.686	0.321	0
Dok6	5.0985e-119	-0.143336	0.794	0.679	1.06763e-114		Ssh2	0	0.00962388	0.788	0.423	0
Nckap1	5.98936e-119	-0.277795	0.57	0.463	1.25417e-114		Gm38134	0	0.774055	0.527	0.162	0
Eml6	6.63127e-119	-0.0081263	0.723	0.571	1.38859e-114		Gprasp1	0	-0.111506	0.721	0.356	0
Ntrk2	7.93463e-119	0.447619	0.676	0.47	1.66151e-114		Lrba	0	-0.0688887	0.763	0.398	0
St6galnac5	1.05872e-118	0.141042	0.837	0.666	2.21695e-114		Mark2	0	0.0825608	0.639	0.274	0
Ptprj	1.13714e-118	0.105676	0.652	0.469	2.38116e-114		Pnn	0	0.297537	0.606	0.241	0
Ppp1r12a	2.18259e-118	-0.0117193	0.573	0.417	4.57034e-114		Senp6	0	0.0698401	0.643	0.278	0
Cttnbp2	3.31729e-118	0.0156427	0.903	0.77	6.94641e-114		Sfpq	0	-0.0833246	0.742	0.377	0
Rock2	3.78415e-118	-0.0112506	0.579	0.417	7.92401e-114		R3hdm2	0	0.102452	0.701	0.336	0
Arglu1	5.8908e-118	-0.295684	0.503	0.416	1.23353e-113		Crebbp	0	-0.111927	0.778	0.414	0
Nsd1	6.36896e-118	0.0823517	0.6	0.423	1.33366e-113		Phf21a	0	0.0227554	0.806	0.442	0
Braf	8.21288e-118	0.0293304	0.586	0.422	1.71978e-113		A330023F24Rik	0	0.02818	0.848	0.484	0
Stox2	9.07685e-118	0.156082	0.651	0.466	1.90069e-113		Fto	0	-0.0693861	0.75	0.386	0
A330023F24Rik	2.22752e-117	-0.189333	0.605	0.484	4.66443e-113		Glp2r	0	1.16971	0.515	0.151	0
Cacna1c	4.49285e-117	0.149135	0.871	0.711	9.40802e-113		Hnrnph1	0	0.180542	0.611	0.247	0
Zfr	7.7562e-117	-0.236003	0.551	0.432	1.62415e-112		Ica1	0	-0.116763	0.749	0.385	0
Ash1l	8.85789e-117	0.127765	0.588	0.408	1.85484e-112		Nipbl	0	-0.116168	0.72	0.356	0
Dtnb	9.72957e-117	0.180259	0.619	0.431	2.03737e-112		Rsrp1	0	0.0677996	0.896	0.532	0
Mllt10	2.02195e-116	0.04931	0.614	0.445	4.23397e-112		Sptbn4	0	-0.0754331	0.758	0.394	0
Scai	3.75781e-116	0.0695597	0.546	0.379	7.86886e-112		Tmem132b	0	0.030463	0.86	0.496	0
Ahcyl2	4.54963e-116	0.0329217	0.707	0.539	9.52692e-112		Faf1	0	-0.104729	0.806	0.443	0
Jmjd1c	5.30873e-116	-0.0253976	0.642	0.482	1.11165e-111		Oxct1	0	-0.0215155	0.669	0.306	0
Nebl	6.84479e-116	0.0868245	0.768	0.602	1.4333e-111		Ptprn	0	0.23488	0.67	0.307	0
Dapk1	2.35858e-115	0.0521419	0.644	0.477	4.93888e-111		Rock2	0	-0.02921	0.78	0.417	0
Hdac9	3.83929e-115	-0.0846874	0.742	0.598	8.03947e-111		Sbf2	0	0.00411	0.788	0.425	0
Nsd3	3.86117e-115	0.222423	0.58	0.393	8.08528e-111		Trerf1	0	0.00838961	0.812	0.449	0
Aff3	4.43278e-115	0.246321	0.678	0.487	9.28225e-111		Cep70	0	0.268476	0.605	0.242	0
Faf1	6.61583e-115	-0.0888785	0.589	0.443	1.38536e-110		Enah	0	0.0591502	0.741	0.378	0
C130071C03Rik	7.73464e-115	-0.0886327	0.545	0.408	1.61963e-110		Nktr	0	-0.0966157	0.76	0.397	0
Prickle2	1.18864e-114	0.107619	0.787	0.619	2.48902e-110		Pabpn1	0	0.107729	0.644	0.281	0
Ctnna2	1.51294e-114	0.0641472	0.934	0.803	3.16809e-110		Sf3b1	0	-0.0733431	0.74	0.377	0
Ambra1	2.83093e-114	0.199945	0.57	0.385	5.92797e-110		Sfi1	0	-0.0525806	0.723	0.36	0
Cdh11	5.02042e-114	-0.19826	0.652	0.539	1.05128e-109		Zmynd11	0	-0.131297	0.767	0.404	0
Ankrd17	7.16845e-114	-0.120936	0.611	0.473	1.50107e-109		Ankrd11	0	-0.0800388	0.81	0.448	0
Mark3	1.07718e-113	0.345242	0.538	0.342	2.25561e-109		Brip1os	0	0.922035	0.518	0.156	0
Arhgap21	1.11243e-113	-0.324973	0.562	0.475	2.32943e-109		Fbxl2	0	0.446739	0.572	0.21	0
Gabra2	1.25853e-113	-0.0749827	0.701	0.568	2.63536e-109		Hmbox1	0	0.062283	0.639	0.277	0
Chl1	1.84052e-113	-0.333422	0.52	0.434	3.85406e-109		Polb	0	0.140295	0.642	0.28	0
Msra	2.27335e-113	0.0324206	0.795	0.642	4.76039e-109		Cog5	0	0.0472591	0.699	0.337	0
Clstn2	2.33342e-113	0.345962	0.876	0.708	4.88619e-109		Sidt1	0	0.047795	0.705	0.343	0
Ryr2	3.94369e-113	0.0424727	0.942	0.816	8.25809e-109		Camkv	0	0.100172	0.65	0.289	0
Sltm	4.09322e-113	0.301915	0.548	0.355	8.5712e-109		Dis3l2	0	-0.0131883	0.676	0.315	0
Trank1	7.41032e-113	-0.474316	0.55	0.497	1.55172e-108		Gatad2b	0	0.0731712	0.647	0.286	0
Exoc6b	1.34084e-112	0.0581722	0.684	0.522	2.80773e-108		Scmh1	0	0.109372	0.653	0.292	0
Srsf11	1.39188e-112	0.26198	0.545	0.354	2.9146e-108		Cdc37l1	0	0.273832	0.577	0.216	0
Trim2	1.65652e-112	-0.0281883	0.709	0.56	3.46876e-108		Eif4g3	0	-0.0940853	0.747	0.386	0
Crebbp	1.6968e-112	0.0109928	0.577	0.414	3.55309e-108		Limch1	0	0.0758815	0.736	0.375	0
Sidt1	2.45275e-112	0.225332	0.529	0.343	5.13606e-108		Tjp1	0	0.0651893	0.859	0.498	0
Fat3	3.21388e-112	0.254525	0.701	0.51	6.72986e-108		Tmcc1	0	-0.0740991	0.85	0.489	0
Psd3	8.00254e-112	-0.385653	0.531	0.463	1.67573e-107		Usp34	0	-0.038833	0.881	0.52	0
Vti1a	1.37389e-111	0.194855	0.576	0.392	2.87692e-107		Wdfy3	0	-0.0561925	0.748	0.387	0
Mtus2	3.60704e-111	0.0427857	0.546	0.382	7.55315e-107		Scaper	0	0.107241	0.669	0.309	0
Ehbp1	4.68179e-111	0.0397748	0.56	0.395	9.80366e-107		Smyd3	0	-0.0109403	0.775	0.415	0
Amph	6.43718e-111	-0.11387	0.618	0.479	1.34795e-106		Tnrc6a	0	0.107001	0.658	0.298	0
Myo5a	1.15715e-110	-0.016837	0.566	0.413	2.42308e-106		4930419G24Rik	0	1.14026	0.633	0.273	0
Xkr4	1.47902e-110	-0.0468644	0.91	0.795	3.09706e-106		Aak1	0	-0.0415686	0.862	0.502	0
Smg6	1.59988e-110	0.411869	0.531	0.331	3.35014e-106		Agap1	0	-0.0617067	0.737	0.377	0
Arhgef9	2.29441e-110	-0.0557277	0.544	0.399	4.80449e-106		Apc	0	-0.0764698	0.861	0.501	0
Papola	2.38417e-110	0.174973	0.521	0.343	4.99245e-106		Cacna1a	0	0.114267	0.88	0.52	0
Enah	2.47327e-110	-0.0623099	0.516	0.378	5.17904e-106		Dock3	0	0.0291138	0.88	0.52	0
Elavl3	3.46423e-110	0.394972	0.572	0.371	7.25411e-106		E530011L22Rik	0	0.838035	0.517	0.157	0
Rapgef5	3.7079e-110	-0.0814616	0.602	0.461	7.76435e-106		Hectd4	0	-0.105354	0.746	0.386	0
Plppr4	1.82598e-109	-0.356983	0.502	0.414	3.82361e-105		Hnrnpm	0	0.350731	0.573	0.213	0
Osbpl6	2.41277e-109	0.0366209	0.626	0.466	5.05234e-105		Bcas3	0	0.0366922	0.702	0.342	0
Diaph2	3.23958e-109	-0.154696	0.604	0.483	6.78367e-105		Mef2a	0	0.110328	0.641	0.282	0
Atp2b2	4.4799e-109	0.0397156	0.663	0.492	9.38091e-105		Sdccag8	0	0.0656116	0.652	0.293	0
Sptbn4	4.92586e-109	0.0692264	0.561	0.394	1.03147e-104		Gpatch8	0	0.0427064	0.831	0.472	0
Eif4g3	1.09032e-108	0.24828	0.572	0.386	2.28312e-104		Iqsec2	0	-0.00300763	0.718	0.359	0
Map2k4	1.96302e-108	-0.0934266	0.552	0.405	4.11056e-104		Pak7	0	0.0105158	0.736	0.377	0
Stxbp5	1.97646e-108	-0.294103	0.557	0.451	4.13871e-104		Stxbp1	0	-0.0386378	0.627	0.268	0
Gpr158	2.09077e-108	0.00832672	0.689	0.536	4.37808e-104		Add2	0	0.020206	0.731	0.373	0
Abi2	3.52026e-108	-0.145837	0.521	0.389	7.37143e-104		Dcaf6	0	-0.00530543	0.714	0.356	0
Birc6	4.72313e-108	-0.0231961	0.598	0.446	9.89024e-104		Dnajc6	0	-0.0553627	0.756	0.398	0
Dpp6	5.06699e-108	-0.00562496	0.902	0.778	1.06103e-103		Gm26749	0	0.935964	0.52	0.162	0
Pan3	8.72381e-108	0.128889	0.558	0.386	1.82677e-103		Mtf2	0	0.117616	0.632	0.274	0
Prkn	1.24655e-107	0.0426427	0.595	0.436	2.61028e-103		Ppp1r12b	0	-0.0859651	0.762	0.404	0
Slc24a2	2.09729e-107	0.212211	0.88	0.721	4.39173e-103		Dennd5b	0	0.0899768	0.674	0.317	0
Spag9	2.44522e-107	0.137667	0.516	0.35	5.12028e-103		Mtdh	0	0.0676933	0.658	0.301	0
Pbx1	3.05695e-107	0.230883	0.794	0.622	6.40125e-103		Mtmr3	0	0.110084	0.641	0.284	0
Akap8l	6.56026e-107	0.203621	0.543	0.365	1.37372e-102		Soga3	0	0.0949257	0.655	0.298	0
Ctnnd2	7.94733e-107	-0.0871446	0.922	0.818	1.66417e-102		Ube3c	0	-0.0551283	0.656	0.299	0
Ptprs	2.50646e-106	-0.127508	0.564	0.429	5.24853e-102		Usp32	0	0.0363483	0.658	0.301	0
Adgrl3	3.57629e-106	-0.144384	0.909	0.811	7.48876e-102		Zfp280d	0	-0.0203631	0.678	0.321	0
Camk2b	7.29922e-106	-0.380533	0.568	0.479	1.52846e-101		Zmynd8	0	0.139706	0.682	0.325	0
Wasf1	9.32843e-106	-0.144871	0.596	0.47	1.95337e-101		Acin1	0	0.030869	0.62	0.263	0
Ppp1r12b	1.00232e-105	0.186043	0.584	0.404	2.09887e-101		Arhgef9	0	-0.0145869	0.756	0.399	0
Enox1	1.41195e-105	-0.0488518	0.813	0.681	2.95663e-101		Fnbp1	0	0.237009	0.625	0.268	0
Filip1l	1.76988e-105	-1.67649	0.15	0.263	3.70613e-101		Pip5k1a	0	0.0848591	0.635	0.278	0
Atp8a1	1.79965e-105	-0.0834068	0.634	0.496	3.76847e-101		Zfp609	0	0.150838	0.621	0.264	0
Klhdc10	2.2972e-105	0.26858	0.492	0.311	4.81034e-101		Abr	0	-0.0609726	0.807	0.451	0
Kmt2e	2.98728e-105	0.193497	0.566	0.387	6.25537e-101		Birc6	0	-0.137924	0.802	0.446	0
Plxna4	3.30302e-105	0.20564	0.84	0.675	6.91652e-101		Gm26672	0	1.56472	0.461	0.105	0
Tra2a	5.92039e-105	0.194381	0.519	0.346	1.23973e-100		Gsk3b	0	-0.0445684	0.673	0.317	0
Zmynd11	8.86318e-105	-0.0657498	0.543	0.404	1.85595e-100		Prkn	0	0.0554165	0.792	0.436	0
Rbfox1	9.53685e-105	0.299818	0.995	0.978	1.99702e-100		Rptor	0	0.0149979	0.645	0.289	0
Syt1	1.49219e-104	0.274669	0.988	0.947	3.12465e-100		Sptan1	0	-0.138799	0.797	0.441	0
Ptprn2	1.73088e-104	0.263492	0.828	0.657	3.62445e-100		Atf2	0	0.149518	0.612	0.256	0
Stau2	3.10226e-104	-0.328271	0.518	0.42	6.49613e-100		Cdk12	0	0.306331	0.594	0.238	0
Lrba	3.24606e-104	-0.101201	0.532	0.398	6.79726e-100		Son	0	0.148963	0.89	0.534	0
Csnk1a1	6.3321e-104	0.0420837	0.567	0.411	1.32594e-99		Specc1	0	0.220987	0.703	0.347	0
Dgkg	7.77321e-104	0.0479565	0.685	0.531	1.62771e-99		Elmod1	0	-0.000402302	0.822	0.466	0
Fam168a	8.30257e-104	0.24282	0.549	0.367	1.73856e-99		Atxn2	0	0.0175089	0.666	0.311	0
Rasgef1a	1.23819e-103	0.0779054	0.541	0.378	2.59276e-99		Casc4	0	0.100085	0.648	0.293	0
Phlpp1	1.86577e-103	-0.345347	0.473	0.388	3.90693e-99		Chchd3	0	0.0273142	0.646	0.291	0
Rnf150	2.94581e-103	-0.0953447	0.55	0.411	6.16854e-99		Immp2l	0	0.0752896	0.796	0.441	0
Rbm5	3.47787e-103	0.0135276	0.548	0.395	7.28266e-99		Npepps	0	0.0771781	0.642	0.287	0
Phf20l1	3.87412e-103	-0.111385	0.575	0.441	8.1124e-99		Ptprs	0	-0.105304	0.784	0.429	0
Rims1	7.06981e-103	0.044217	0.924	0.801	1.48042e-98		Acap2	0	-0.0153346	0.854	0.499	0
Kmt2c	2.00431e-102	0.00791698	0.535	0.387	4.19702e-98		Brwd1	0	-0.12832	0.716	0.361	0
Kcnma1	2.05155e-102	0.151598	0.963	0.85	4.29594e-98		Ndfip1	0	0.0708303	0.603	0.248	0
Phf14	2.20082e-102	-0.179604	0.509	0.393	4.60852e-98		Paip2	0	0.0816311	0.59	0.235	0
Dlgap2	2.87232e-102	0.254886	0.956	0.84	6.01463e-98		Rev3l	0	-0.0578695	0.729	0.374	0
Pafah1b1	3.03217e-102	0.169767	0.516	0.349	6.34937e-98		Zcchc7	0	0.165622	0.928	0.574	0
Fubp1	6.46318e-102	0.333474	0.508	0.325	1.35339e-97		9930021J03Rik	0	0.0987582	0.642	0.288	0
Nfat5	7.89174e-102	0.147731	0.522	0.356	1.65253e-97		Cpsf6	0	-0.03924	0.668	0.314	0
Mical3	8.53241e-102	0.204616	0.556	0.38	1.78669e-97		Dmxl2	0	-0.114725	0.797	0.443	0
Wdfy3	8.67255e-102	0.167266	0.559	0.387	1.81603e-97		Fmn2	0	-0.0678236	0.799	0.445	0
Tcf12	9.50509e-102	-0.0587265	0.5	0.365	1.99037e-97		Myo5a	0	-0.151342	0.767	0.413	0
Mast4	1.74759e-101	-0.124132	0.564	0.433	3.65946e-97		Srrm4	0	0.104309	0.66	0.306	0
Hecw1	1.99312e-101	0.068425	0.61	0.445	4.17359e-97		Ube2k	0	-0.0413197	0.66	0.306	0
Kmt2a	2.37873e-101	-0.135331	0.575	0.441	4.98105e-97		Usp15	0	0.0234655	0.662	0.308	0
Dnm1	5.12734e-101	-0.0448072	0.531	0.382	1.07366e-96		Dtnbos	0	0.98252	0.482	0.128	0
Hectd4	7.58897e-101	0.0740457	0.549	0.386	1.58913e-96		Gapvd1	0	0.0396647	0.624	0.27	0
Plcb1	7.74509e-101	0.15209	0.938	0.81	1.62182e-96		Jmjd1c	0	-0.0506682	0.836	0.482	0
Zdhhc14	1.05938e-100	0.325323	0.552	0.37	2.21834e-96		Ppp6r2	0	0.0457671	0.623	0.269	0
Sbf2	1.28585e-100	0.117283	0.589	0.425	2.69257e-96		Ankhd1	0	0.0434449	0.639	0.286	0
Trip12	1.5127e-100	-0.272217	0.51	0.408	3.16759e-96		Bptf	0	-0.0281567	0.636	0.283	0
Sfswap	1.52251e-100	0.294374	0.494	0.314	3.18813e-96		Gse1	0	0.0545285	0.668	0.315	0
Jakmip2	1.83798e-100	-0.256719	0.515	0.405	3.84872e-96		Nalcn	0	-0.0966649	0.804	0.451	0
Gfod1	1.97013e-100	0.0902853	0.55	0.387	4.12546e-96		Ranbp9	0	-0.0364417	0.67	0.317	0
Fam189a1	2.94622e-100	-0.089791	0.596	0.475	6.16938e-96		Fam172a	0	-0.105946	0.743	0.39	0
Klhl29	3.02006e-100	-0.037169	0.696	0.551	6.32401e-96		Klhl2	0	-0.0396023	0.739	0.386	0
Map7	3.31551e-100	0.0572951	0.539	0.377	6.94268e-96		Med13l	0	-0.110661	0.715	0.362	0
Rps29	3.97907e-100	-10.7707	0	0.055	8.33217e-96		Pde4dip	0	-0.0787646	0.895	0.542	0
Specc1	6.28749e-100	0.454819	0.54	0.347	1.3166e-95		Reps2	0	0.093603	0.718	0.365	0
Agap1	9.21259e-100	0.0384026	0.53	0.377	1.92912e-95		Slf2	0	0.107894	0.62	0.267	0
Slit1	1.10342e-99	0.243716	0.606	0.425	2.31055e-95		Trim44	0	0.100205	0.618	0.265	0
Nrg3os	2.74236e-99	-0.523789	0.51	0.517	5.7425e-95		5330434G04Rik	0	0.168434	0.669	0.317	0
Frmd4a	3.36229e-99	0.102636	0.943	0.824	7.04063e-95		A230057D06Rik	0	-0.0787983	0.759	0.407	0
Lcor	3.40149e-99	0.205458	0.485	0.318	7.12271e-95		Pcnx	0	-0.14905	0.672	0.32	0
Rb1cc1	3.81366e-99	0.0896008	0.475	0.318	7.9858e-95		Psma3	0	0.383699	0.548	0.196	0
Fam172a	3.95879e-99	-0.0569686	0.53	0.39	8.2897e-95		Apba1	0	-0.0139029	0.746	0.394	0
Etnk1	7.23143e-99	-0.402466	0.482	0.41	1.51426e-94		Ddx50	0	0.139882	0.589	0.237	0
Cdh2	8.17721e-99	-0.250093	0.576	0.47	1.71231e-94		Gramd1b	0	-0.060234	0.754	0.402	0
Chchd2	1.51479e-98	-10.7354	0	0.054	3.17198e-94		Ip6k1	0	0.0922181	0.61	0.258	0
Kidins220	2.34042e-98	0.0302996	0.539	0.389	4.90084e-94		Ppm1h	0	-0.0390352	0.728	0.376	0
Zfp638	2.97705e-98	-0.00748738	0.531	0.383	6.23394e-94		Slc12a5	0	0.0621854	0.59	0.238	0
Pak7	3.22087e-98	-0.0853206	0.511	0.377	6.7445e-94		Tut4	0	0.010515	0.616	0.264	0
Nfib	4.43917e-98	-0.216937	0.732	0.649	9.29561e-94		Zmym4	0	0.0108443	0.698	0.346	0
Nmnat2	5.11918e-98	0.206179	0.47	0.301	1.07196e-93		Pcmtd1	0	0.0290335	0.662	0.311	0
St7	9.00731e-98	-0.332099	0.515	0.424	1.88613e-93		Ralgps2	0	0.0963013	0.638	0.287	0
Cacna1b	9.74627e-98	-0.00500664	0.544	0.395	2.04087e-93		Ahcyl1	0	0.137386	0.586	0.235	0
Psme4	1.27813e-97	0.13258	0.531	0.367	2.6764e-93		Ccar1	0	0.142533	0.578	0.227	0
Ubr3	1.471e-97	-0.0863537	0.548	0.415	3.08027e-93		Ep400	0	0.0920573	0.585	0.234	0
Ralgps1	2.08099e-97	0.0988044	0.573	0.406	4.35759e-93		Psme4	0	-0.0736567	0.718	0.367	0
R3hdm2	2.77537e-97	0.281709	0.513	0.336	5.81163e-93		Tra2b	0	0.258827	0.58	0.229	0
Atrn	3.60676e-97	0.276097	0.453	0.284	7.55256e-93		Gabrg2	0	0.0457001	0.67	0.32	0
Hnrnpu	4.26039e-97	-0.0273313	0.563	0.425	8.92125e-93		Med12l	0	-0.125855	0.775	0.425	0
Apba2	4.70507e-97	0.0508103	0.568	0.414	9.85242e-93		Spire1	0	0.00329411	0.637	0.287	0
Gprasp1	6.43215e-97	0.073161	0.517	0.356	1.34689e-92		Gfod1	0	-0.0567231	0.737	0.387	0
Igf1r	6.9068e-97	0.399398	0.478	0.298	1.44628e-92		Pias1	0	0.176483	0.598	0.248	0
Dlg1	1.02132e-96	0.22608	0.548	0.376	2.13864e-92		Tnrc6c	0	0.138389	0.903	0.553	0
Aig1	1.0965e-96	0.153378	0.524	0.36	2.29608e-92		Wdr7	0	-0.185168	0.726	0.376	0
Zmynd8	1.11909e-96	0.399279	0.507	0.325	2.34337e-92		Ccnt2	0	0.0314702	0.638	0.289	0
Smyd3	1.35378e-96	0.0163566	0.565	0.415	2.83482e-92		Pcbp2	0	0.303544	0.542	0.193	0
Cspp1	1.39556e-96	0.223289	0.508	0.341	2.9223e-92		Tnpo1	0	-0.0591956	0.664	0.315	0
St6galnac3	2.16377e-96	0.0427091	0.643	0.491	4.53092e-92		Zfr	0	-0.136592	0.781	0.432	0
Ica1	2.67943e-96	-0.00998664	0.534	0.385	5.61072e-92		4933424G05Rik	0	0.910389	0.514	0.165	0
Srcin1	2.70668e-96	0.401633	0.465	0.287	5.6678e-92		Abcc5	0	-0.161896	0.721	0.372	0
Cacnb4	6.69762e-96	0.25278	0.722	0.547	1.40248e-91		Arid4b	0	-0.140517	0.726	0.377	0
Mapk1	6.94593e-96	0.00303403	0.517	0.368	1.45448e-91		Cdk13	0	-0.127901	0.708	0.359	0
Rps23	1.01935e-95	-5.21854	0.005	0.071	2.13452e-91		Gm28750	0	1.16296	0.492	0.143	0
A230057D06Rik	1.15822e-95	0.0447114	0.558	0.407	2.42532e-91		Ptpn12	0	0.0455962	0.626	0.277	0
Pde10a	1.49966e-95	0.419509	0.765	0.586	3.14028e-91		Rtn3	0	-0.0632627	0.888	0.539	0
Rapgef6	1.50411e-95	0.145092	0.526	0.366	3.14962e-91		Aff4	0	-0.0155098	0.638	0.29	0
Rabgap1	1.72763e-95	0.217855	0.51	0.341	3.61766e-91		Lrrfip1	0	0.0122429	0.662	0.314	0
Herc2	3.25257e-95	0.156374	0.536	0.372	6.81089e-91		Mbtd1	0	0.0285274	0.655	0.307	0
Il1rap	3.2903e-95	0.0194586	0.497	0.353	6.88989e-91		Pcca	0	0.0203159	0.657	0.309	0
4932438A13Rik	3.37582e-95	-0.24338	0.512	0.41	7.06897e-91		Tcf20	0	-0.0744636	0.781	0.433	0
Dtna	9.52337e-95	0.0173421	0.539	0.391	1.99419e-90		Dennd4a	0	0.101869	0.62	0.272	0
Dennd5b	9.57334e-95	0.322682	0.493	0.317	2.00466e-90		Gbf1	0	0.0760384	0.601	0.253	0
Ggnbp2	1.03527e-94	0.462913	0.451	0.272	2.16785e-90		Gm48383	0	1.04951	0.486	0.138	0
Csnk1g1	1.14117e-94	0.32436	0.507	0.33	2.3896e-90		Ncoa1	0	-0.0962155	0.833	0.485	0
Tnr	1.39186e-94	0.00763304	0.731	0.59	2.91456e-90		Nfx1	0	0.159647	0.586	0.238	0
Cfap54	1.54725e-94	-0.112198	0.492	0.364	3.23995e-90		Pde8b	0	-0.0821776	0.697	0.349	0
Arid4b	1.76193e-94	-0.0699263	0.512	0.377	3.68948e-90		Rapgef4os1	0	0.99316	0.498	0.15	0
Ano3	2.66637e-94	-0.0387953	0.603	0.464	5.58339e-90		Abl2	0	0.000581932	0.663	0.316	0
Zfand3	2.87996e-94	-0.0834886	0.522	0.391	6.03063e-90		Etnk1	0	-0.216541	0.757	0.41	0
Setd5	3.41612e-94	0.0438894	0.509	0.362	7.15337e-90		2610020C07Rik	0	0.723849	0.502	0.155	0
Nktr	5.57895e-94	-0.0173554	0.537	0.397	1.16823e-89		Dennd1a	0	0.0956805	0.905	0.558	0
Nf1	6.03815e-94	0.156742	0.508	0.349	1.26439e-89		Gpm6b	0	0.123149	0.871	0.524	0
Baz2b	6.04085e-94	0.109006	0.48	0.329	1.26495e-89		Map7	0	-0.0889913	0.724	0.377	0
Cntn3	7.98495e-94	0.0552232	0.556	0.409	1.67205e-89		Miat	0	-0.025735	0.864	0.517	0
Fto	8.16426e-94	0.0794299	0.542	0.386	1.7096e-89		Phf3	0	0.00909048	0.608	0.261	0
Tcf20	1.03711e-93	-0.122649	0.554	0.433	2.17171e-89		Rgs7bp	0	-0.0381263	0.868	0.521	0
Fmnl2	1.13552e-93	0.0390544	0.548	0.399	2.37779e-89		Tspan7	0	-0.122181	0.689	0.342	0
Pip5k1b	1.31847e-93	0.20068	0.617	0.449	2.76088e-89		Gm37459	0	1.31742	0.532	0.186	0
Esyt2	1.64348e-93	-0.0977637	0.492	0.365	3.44144e-89		Syt7	0	-0.142254	0.76	0.414	0
Atp2c1	1.87604e-93	-0.058055	0.598	0.462	3.92843e-89		Upp2	0	-0.0326893	0.804	0.458	0
Iqsec1	2.68165e-93	0.136695	0.565	0.4	5.61538e-89		Chn1	0	-0.120604	0.841	0.495	0
Ddx17	3.63489e-93	-0.0317893	0.512	0.375	7.61146e-89		Erc1	0	-0.0953114	0.697	0.351	0
Sipa1l3	3.85067e-93	0.357419	0.533	0.352	8.06331e-89		Hivep3	0	-0.0222241	0.873	0.527	0
Sybu	3.97807e-93	-0.0299607	0.589	0.448	8.33008e-89		Hnrnpr	0	0.0780487	0.59	0.244	0
Arhgap26	4.1854e-93	-0.145666	0.515	0.402	8.76422e-89		Manf	0	0.718245	0.494	0.148	0
Cyfip2	4.98752e-93	-0.215742	0.482	0.365	1.04439e-88		Mical2	0	0.0187903	0.868	0.522	0
Sema6d	5.22636e-93	0.361252	0.608	0.425	1.0944e-88		Orc4	0	0.156804	0.566	0.22	0
Csrnp3	5.36962e-93	-0.0361205	0.555	0.418	1.1244e-88		Tmem243	0	1.12869	0.48	0.134	0
Mdga2	6.06904e-93	-0.0510943	0.951	0.861	1.27086e-88		Gas7	0	-0.0284809	0.655	0.31	0
Nol4	7.39763e-93	-0.0203044	0.519	0.378	1.54906e-88		Grin1	0	-0.226702	0.768	0.423	0
Dnajc6	1.27511e-92	-0.0239891	0.541	0.398	2.67009e-88		Taok1	0	-0.0899938	0.66	0.315	0
Mpped2	1.30028e-92	0.331319	0.437	0.269	2.72279e-88		Astn1	0	-0.161676	0.821	0.476	0
Dscaml1	1.30042e-92	0.332987	0.763	0.587	2.72308e-88		Brd4	0	0.0261187	0.607	0.262	0
Ptprg	1.63399e-92	-0.435174	0.646	0.607	3.42157e-88		Gm15414	0	1.2586	0.48	0.135	0
Immp2l	1.64916e-92	-0.0955544	0.566	0.441	3.45334e-88		Nf1	0	-0.0240305	0.694	0.349	0
Tenm4	2.02536e-92	0.0784376	0.791	0.647	4.24111e-88		Rngtt	0	0.0667055	0.598	0.253	0
Nrp1	2.05861e-92	0.179407	0.615	0.448	4.31072e-88		Smg1	0	-0.160066	0.732	0.387	0
Scaper	4.16766e-92	0.254906	0.476	0.309	8.72707e-88		Tsc22d1	0	-0.156049	0.705	0.36	0
Atp9b	5.18266e-92	0.0544724	0.556	0.407	1.08525e-87		Vti1a	0	-0.0668756	0.737	0.392	0
9530059O14Rik	9.51945e-92	0.374982	0.582	0.4	1.99337e-87		Cask	0	-0.0871527	0.66	0.316	0
Kif5c	9.64601e-92	-0.160807	0.512	0.389	2.01987e-87		Cers6	0	-0.125205	0.801	0.457	0
Rock1	1.58735e-91	0.142572	0.504	0.346	3.32391e-87		Dzip3	0	0.0358921	0.633	0.289	0
Mprip	1.79916e-91	0.216348	0.519	0.35	3.76744e-87		Mib1	0	-0.0287495	0.642	0.298	0
Dmxl2	3.50639e-91	-0.0939581	0.572	0.443	7.34237e-87		Mrtfa	0	-0.0128609	0.683	0.339	0
Fth1	5.27167e-91	-4.53584	0.009	0.076	1.10389e-86		Nmnat2	0	-0.0481565	0.645	0.301	0
Robo2	7.36194e-91	0.00428072	0.773	0.633	1.54159e-86		Pias2	0	0.0190529	0.64	0.296	0
Srrm4	1.00741e-90	0.301116	0.476	0.306	2.10951e-86		Ptpra	0	-0.04813	0.634	0.29	0
Kcnab1	1.29571e-90	0.0866532	0.668	0.517	2.71323e-86		St7	0	-0.164919	0.768	0.424	0
Lrfn5	1.33982e-90	-0.129044	0.916	0.837	2.80558e-86		Fut8	0	-0.0568956	0.688	0.344	0
Syt14	1.39344e-90	-0.120125	0.45	0.328	2.91786e-86		Gm28379	0	0.852165	0.483	0.139	0
Sphkap	2.27044e-90	0.16257	0.669	0.507	4.7543e-86		Ncoa2	0	-0.114956	0.704	0.36	0
Reep1	3.1406e-90	0.405428	0.466	0.291	6.57641e-86		Prpf40a	0	0.138662	0.594	0.25	0
Mbtd1	3.76614e-90	0.313249	0.478	0.307	7.8863e-86		Scn2a	0	-0.171327	0.873	0.529	0
Dock9	3.86903e-90	0.00141049	0.646	0.51	8.10176e-86		Traf3ip2	0	0.694491	0.49	0.146	0
Slc2a13	3.95103e-90	0.242569	0.557	0.389	8.27346e-86		Usp9x	0	-0.144067	0.697	0.353	0
Dcaf6	3.9924e-90	0.116703	0.511	0.356	8.36009e-86		Vps13b	0	-0.168535	0.868	0.524	0
Runx2	7.26996e-90	0.113871	0.497	0.347	1.52233e-85		Zfp148	0	-0.122266	0.687	0.344	0
Rabl6	1.10873e-89	0.810854	0.345	0.181	2.32167e-85		Bicral	0	-0.00405118	0.637	0.294	0
Gse1	1.24327e-89	0.224886	0.475	0.315	2.60341e-85		Chd2	0	0.0128776	0.656	0.313	0
Add2	1.29057e-89	0.0348767	0.52	0.373	2.70244e-85		Chka	0	0.00809995	0.644	0.301	0
Ttc7b	1.55282e-89	-0.0434141	0.533	0.397	3.25161e-85		Pak3	0	-0.0646515	0.799	0.456	0
Dip2b	1.56409e-89	0.247773	0.466	0.304	3.27521e-85		Plxna2	0	-0.0378984	0.668	0.325	0
Rab11fip3	2.96746e-89	0.36321	0.451	0.282	6.21387e-85		Senp7	0	-0.0454535	0.641	0.298	0
Ecpas	3.4313e-89	-0.0979644	0.512	0.39	7.18515e-85		Tom1l2	0	-0.0473398	0.66	0.317	0
Nin	3.74489e-89	-0.0230672	0.519	0.386	7.84179e-85		Wnk1	0	-0.00940107	0.63	0.287	0
Slc44a1	4.25468e-89	-0.226238	0.473	0.373	8.90931e-85		Ankrd17	0	-0.115253	0.816	0.473	0
Csmd3	6.37666e-89	-0.140081	0.936	0.862	1.33527e-84		Cap2	0	0.0455452	0.723	0.38	0
Ssbp2	7.85492e-89	-0.205597	0.573	0.472	1.64482e-84		Hook1	0	0.177182	0.599	0.256	0
Kcnd3	1.32532e-88	0.0672617	0.576	0.43	2.77523e-84		Nedd4	0	-0.112897	0.69	0.347	0
Tia1	1.33828e-88	-0.124673	0.485	0.368	2.80235e-84		Nr2c2	0	0.0894808	0.604	0.261	0
D430041D05Rik	1.3759e-88	0.110634	0.565	0.409	2.88113e-84		Pacsin1	0	-0.233779	0.724	0.381	0
Lrrc4c	1.4698e-88	0.163189	0.863	0.731	3.07775e-84		Paxbp1	0	0.208686	0.586	0.243	0
Bmerb1	2.19896e-88	0.436204	0.401	0.235	4.60463e-84		Zmym1	0	1.57404	0.438	0.095	0
Fut8	2.76325e-88	0.00390228	0.486	0.344	5.78625e-84		Ndufs4	0	0.107878	0.557	0.215	0
Ankrd12	2.95835e-88	0.231991	0.526	0.358	6.19479e-84		Tpr	0	0.357534	0.556	0.214	0
Cdh12	3.0942e-88	0.111091	0.628	0.469	6.47926e-84		Apbb2	0	0.0152287	0.683	0.341	0
Klhl2	3.1594e-88	0.0651988	0.537	0.386	6.61579e-84		Csrnp3	0	-0.0261167	0.76	0.418	0
Flnb	3.74992e-88	0.340665	0.474	0.305	7.85234e-84		Eif5b	0	0.519132	0.52	0.178	0
C2cd5	4.56685e-88	-0.0902045	0.508	0.38	9.56298e-84		Itsn1	0	-0.113254	0.629	0.287	0
Med13l	4.59797e-88	0.119087	0.516	0.362	9.62814e-84		Mboat2	0	-0.0386348	0.641	0.299	0
Ak5	5.09451e-88	0.270547	0.685	0.512	1.06679e-83		Wac	0	-0.127105	0.637	0.295	0
Nfasc	5.6063e-88	0.0669659	0.52	0.369	1.17396e-83		Zmym2	0	-0.0210367	0.624	0.282	0
Med12l	6.92176e-88	-0.0916917	0.55	0.425	1.44942e-83		Cfap54	0	-0.101624	0.706	0.364	0
Dgkb	8.71904e-88	-0.304602	0.681	0.621	1.82577e-83		Prpf39	0	0.0249851	0.593	0.251	0
Rev3l	9.51429e-88	-0.123897	0.491	0.374	1.99229e-83		Psmd14	0	-0.0231241	0.617	0.275	0
Pam	9.6539e-88	-0.00163819	0.569	0.43	2.02153e-83		Rb1	0	0.144782	0.595	0.253	0
Nipbl	9.68592e-88	-0.118062	0.478	0.356	2.02823e-83		Sgip1	0	-0.0267903	0.882	0.54	0
Kctd16	1.19152e-87	0.179719	0.882	0.742	2.49505e-83		Appl1	0	0.269374	0.554	0.213	0
Dock4	1.24075e-87	-0.0703855	0.847	0.75	2.59814e-83		Cdc42	0	0.260129	0.554	0.213	0
Cog5	1.50405e-87	0.107397	0.485	0.337	3.14947e-83		Snd1	0	-0.0804581	0.686	0.345	0
Stxbp1	1.93606e-87	0.201697	0.421	0.268	4.05411e-83		Spata2	0	0.54473	0.523	0.182	0
Brd9	2.66508e-87	-0.488549	0.444	0.41	5.58069e-83		Wwp1	0	0.593983	0.521	0.18	0
Rptor	2.83794e-87	0.322527	0.455	0.289	5.94265e-83		5031425E22Rik	0	0.113167	0.6	0.259	0
Nedd4	5.16771e-87	0.00717325	0.481	0.347	1.08212e-82		Bmerb1	0	0.155034	0.576	0.235	0
Ablim2	5.48408e-87	0.322386	0.497	0.326	1.14837e-82		Epc1	0	0.0428664	0.605	0.264	0
Tmem108	7.38908e-87	0.420989	0.578	0.399	1.54727e-82		Gm14330	0	0.75046	0.483	0.142	0
Ncald	7.43017e-87	0.0666984	0.471	0.332	1.55588e-82		Gnaq	0	-0.105146	0.855	0.514	0
Epb41l1	8.69035e-87	0.215486	0.466	0.306	1.81976e-82		Nol4	0	-0.102616	0.719	0.378	0
Map4k3	1.0517e-86	0.0552038	0.5	0.355	2.20227e-82		Phactr3	0	0.0731268	0.61	0.269	0
Limch1	1.06195e-86	0.0862115	0.525	0.375	2.22373e-82		Ppp1r9a	0	-0.143323	0.845	0.504	0
Vps13a	1.11253e-86	0.066014	0.514	0.368	2.32963e-82		Ttll7	0	0.166733	0.6	0.259	0
Nos1ap	1.23924e-86	-0.040566	0.611	0.481	2.59497e-82		Zfp644	0	0.0156149	0.608	0.267	0
Cdk17	1.43992e-86	-0.194031	0.517	0.416	3.01518e-82		Clvs1	0	-0.15756	0.684	0.344	0
Wnk2	1.45353e-86	0.186148	0.465	0.307	3.04369e-82		Ntrk2	0	-0.0234238	0.81	0.47	0
Nbea	1.52833e-86	-0.0861688	0.958	0.879	3.20032e-82		Cyfip1	0	0.0262979	0.647	0.307	0
Clvs1	1.69673e-86	-0.0649661	0.472	0.344	3.55296e-82		Jazf1	0	-0.143203	0.783	0.443	0
Brwd1	1.93029e-86	0.0841537	0.508	0.361	4.04202e-82		Lgi1	0	-0.0546002	0.659	0.319	0
Scmh1	2.77884e-86	0.324306	0.459	0.292	5.81889e-82		Shank2	0	-0.180383	0.78	0.44	0
Bclaf1	3.44015e-86	0.192327	0.477	0.32	7.20368e-82		Stxbp5	0	-0.219706	0.791	0.451	0
Prrc2c	3.48924e-86	-0.00612417	0.508	0.37	7.30648e-82		Ankrd12	0	-0.0833712	0.698	0.358	0
Slc7a14	4.20656e-86	0.232784	0.537	0.373	8.80854e-82		Arfgef3	0	-0.109712	0.699	0.359	0
Frmpd4	4.6538e-86	0.108659	0.871	0.742	9.74506e-82		Bcl11a	0	-0.0123134	0.818	0.478	0
Pdss2	4.99049e-86	0.166049	0.46	0.304	1.04501e-81		Cacng8	0	0.185167	0.621	0.281	0
Cplane1	6.06253e-86	-0.0613283	0.53	0.402	1.26949e-81		Cpeb4	0	-0.183314	0.701	0.361	0
Lrfn2	1.07905e-85	0.050365	0.518	0.372	2.25954e-81		Elavl3	0	-0.160862	0.711	0.371	0
Gramd1b	1.82161e-85	0.144347	0.56	0.402	3.81446e-81		Esyt2	0	-0.122432	0.705	0.365	0
Mkln1	2.08625e-85	0.290704	0.454	0.293	4.36861e-81		Krit1	0	0.088674	0.607	0.267	0
Epha7	3.08345e-85	-0.227222	0.637	0.546	6.45675e-81		Rab3gap1	0	0.0621163	0.595	0.255	0
Wnk1	6.33381e-85	0.0648229	0.422	0.287	1.3263e-80		Rsf1os1	0	0.86421	0.484	0.144	0
Cyfip1	6.83921e-85	0.261208	0.467	0.307	1.43213e-80		Sik3	0	-0.0250128	0.697	0.357	0
Ppm1h	7.33939e-85	0.103712	0.531	0.376	1.53687e-80		Abi1	0	-0.0744972	0.687	0.348	0
Top1	7.75572e-85	0.297235	0.473	0.309	1.62405e-80		Gpcpd1	0	0.270317	0.562	0.223	0
Cpeb4	1.98174e-84	-0.342259	0.436	0.361	4.14976e-80		Runx2	0	0.147772	0.686	0.347	0
Ank2	2.5883e-84	0.00719683	0.972	0.888	5.4199e-80		Fam49b	0	0.0454426	0.651	0.312	0
Bcas3	3.10065e-84	0.135132	0.492	0.342	6.49275e-80		Zfp445	0	-0.200529	0.658	0.319	0
Apba1	4.31877e-84	0.251548	0.562	0.394	9.04351e-80		Cyfip2	0	-0.240282	0.704	0.365	0
Aopep	5.03465e-84	0.0889388	0.563	0.412	1.05426e-79		Gm12064	0	0.624916	0.502	0.163	0
Osbp2	5.21809e-84	0.196054	0.483	0.323	1.09267e-79		Syt16	0	-0.109683	0.73	0.391	0
Adcy1	6.40186e-84	-0.224093	0.461	0.354	1.34055e-79		Trim9	0	-0.190295	0.826	0.487	0
Ubb	6.63006e-84	-4.42869	0.009	0.072	1.38833e-79		Zfand3	0	-0.174497	0.73	0.391	0
Synj1	6.94192e-84	-0.108382	0.477	0.356	1.45364e-79		Ank	0	-0.0921352	0.686	0.348	0
Gm10115	7.00669e-84	0.858708	0.296	0.147	1.4672e-79		Atf7	0	0.286022	0.552	0.214	0
Syn1	7.8819e-84	0.172656	0.439	0.286	1.65047e-79		Celf3	0	0.0634934	0.548	0.21	0
Tsc22d1	9.6642e-84	-0.368137	0.438	0.36	2.02368e-79		Sobp	0	0.0585507	0.908	0.57	0
Pigk	1.3781e-83	-0.230179	0.612	0.552	2.88574e-79		Ubr2	0	0.168844	0.558	0.22	0
Btrc	1.99828e-83	0.155868	0.472	0.319	4.1844e-79		Agtpbp1	0	-0.180867	0.679	0.341	0
Hdac8	2.21147e-83	0.341378	0.422	0.264	4.63081e-79		Apba2	0	-0.128011	0.752	0.414	0
Slc6a6	2.29474e-83	0.111537	0.438	0.293	4.80518e-79		Atrn	0	-0.0858562	0.622	0.284	0
Tom1l2	2.45357e-83	0.215462	0.477	0.317	5.13777e-79		Herc3	0	-0.00956603	0.621	0.283	0
Sik3	2.59195e-83	0.178207	0.511	0.357	5.42754e-79		Ldlrad4	0	-0.0826638	0.788	0.45	0
Asic2	3.09823e-83	0.546314	0.799	0.639	6.4877e-79		Adam22	0	-0.23835	0.813	0.475	0
Mark2	3.6146e-83	0.274553	0.43	0.274	7.56898e-79		Bsn	0	-0.141356	0.691	0.353	0
Negr1	4.19775e-83	-0.15915	0.877	0.795	8.79009e-79		Cdc42se2	0	0.0455609	0.618	0.28	0
Smg1	4.53653e-83	0.0259696	0.527	0.387	9.49949e-79		Eml4	0	0.0418258	0.612	0.274	0
Cdk13	4.9086e-83	-0.312559	0.443	0.359	1.02786e-78		Spop	0	0.0729862	0.604	0.266	0
Itsn2	5.37809e-83	0.139644	0.454	0.305	1.12617e-78		Uvrag	0	0.203888	0.599	0.261	0
Arih1	6.72275e-83	0.119303	0.499	0.349	1.40774e-78		Vps13c	0	-0.124917	0.729	0.391	0
Galnt13	6.97081e-83	-0.0841305	0.541	0.414	1.45969e-78		Zfp207	0	-0.0299482	0.617	0.279	0
Me3	7.61155e-83	0.107759	0.47	0.327	1.59386e-78		Fbxl20	0	0.154921	0.553	0.216	0
Oxct1	7.91761e-83	0.139922	0.458	0.306	1.65795e-78		Ptprj	0	-0.0694771	0.806	0.469	0
Dmxl1	9.76001e-83	-0.160591	0.511	0.401	2.04375e-78		Hace1	0	0.0102686	0.633	0.296	0
Mgll	1.57054e-82	0.676916	0.289	0.144	3.28872e-78		Hs2st1	0	-0.0460767	0.651	0.314	0
Itpr1	1.75049e-82	0.0872859	0.496	0.355	3.66553e-78		Itch	0	0.0972213	0.575	0.238	0
Ank	3.18666e-82	0.0901466	0.493	0.348	6.67286e-78		Map4	0	0.0882008	0.597	0.26	0
Thoc2	3.42747e-82	0.243536	0.479	0.319	7.17712e-78		Synj1	0	-0.146662	0.693	0.356	0
Arl15	4.21501e-82	0.0813057	0.751	0.607	8.82623e-78		Igf2bp3	0	0.417713	0.508	0.172	0
Ttll11	4.71833e-82	0.156684	0.456	0.304	9.88018e-78		Slc22a17	0	0.19074	0.524	0.188	0
Usp9x	5.84512e-82	-0.264161	0.44	0.353	1.22397e-77		Syt14	0	-0.0628885	0.664	0.328	0
Afdn	7.02617e-82	0.122187	0.483	0.336	1.47128e-77		4930547E14Rik	0	1.2326	0.48	0.144	0
Dis3l2	7.98808e-82	0.166499	0.466	0.315	1.6727e-77		Ap2b1	0	0.15597	0.608	0.272	0
Zmat4	9.25765e-82	0.288997	0.592	0.423	1.93855e-77		Fmnl2	0	-0.0409762	0.735	0.399	0
Focad	1.15326e-81	-0.201872	0.525	0.435	2.41492e-77		Gas5	0	0.625479	0.49	0.154	0
Srrm1	1.3592e-81	0.268334	0.439	0.281	2.84616e-77		Glg1	0	0.0544808	0.574	0.238	0
Atp2a2	1.52348e-81	-0.432348	0.393	0.335	3.19018e-77		Kifap3	0	0.0681949	0.585	0.249	0
Pcm1	1.56424e-81	-0.0730961	0.485	0.364	3.27551e-77		Ubap2l	0	0.129554	0.567	0.231	0
Cers4	1.61415e-81	0.506837	0.351	0.196	3.38003e-77		N4bp2l2	0	0.129622	0.556	0.221	0
Syt16	1.62686e-81	-0.0252487	0.524	0.391	3.40665e-77		Rnf169	0	0.163669	0.557	0.222	0
Ralyl	1.9562e-81	-0.0546613	0.903	0.811	4.09628e-77		Atp8a2	0	-0.0102004	0.661	0.326	0
Npepps	2.06642e-81	0.317464	0.447	0.287	4.32709e-77		Cdk17	0	-0.163235	0.751	0.416	0
Reps2	3.11021e-81	-0.136681	0.468	0.365	6.51278e-77		Epb41l1	0	-0.169554	0.641	0.306	0
Neto1	3.12518e-81	-0.189565	0.494	0.393	6.54412e-77		Fbxw7	0	-0.156312	0.657	0.322	0
Lrrfip1	3.24534e-81	0.0203089	0.447	0.314	6.79573e-77		Nudcd3	0	0.266322	0.528	0.193	0
Mboat2	3.63872e-81	0.118057	0.441	0.299	7.61947e-77		Plppr4	0	-0.249477	0.749	0.414	0
Unc5c	5.33475e-81	-0.140637	0.655	0.543	1.1171e-76		Rufy3	0	-0.138432	0.636	0.301	0
Ppp2r5c	9.03018e-81	0.319226	0.418	0.261	1.89092e-76		Ubr5	0	-0.254127	0.77	0.435	0
Gm3764	9.63387e-81	0.489096	0.385	0.227	2.01733e-76		Atf6	0	0.0670541	0.579	0.244	0
Ablim1	1.05166e-80	0.270899	0.478	0.316	2.20218e-76		Btbd10	0	0.136389	0.585	0.25	0
Sh3gl2	1.18299e-80	-0.204827	0.558	0.466	2.47718e-76		Ckap5	0	0.126094	0.567	0.232	0
Nrg2	3.40454e-80	0.314431	0.435	0.277	7.1291e-76		Clock	0	0.0580185	0.59	0.255	0
Slc35f3	3.8313e-80	0.180374	0.638	0.48	8.02275e-76		Kif5c	0	-0.275358	0.724	0.389	0
Cnot4	7.40506e-80	0.0283311	0.508	0.368	1.55062e-75		Mtus2	0	-0.146985	0.717	0.382	0
2010300C02Rik	8.31945e-80	-0.139654	0.579	0.47	1.74209e-75		Qrich1	0	0.100235	0.571	0.236	0
Arhgef12	8.3987e-80	-0.0394341	0.439	0.316	1.75869e-75		Ttc7b	0	-0.219923	0.732	0.397	0
Wdr7	9.18084e-80	-0.132133	0.494	0.376	1.92247e-75		Calm2	0	-0.232799	0.747	0.413	0
Atxn2	1.20133e-79	0.0151142	0.441	0.311	2.51559e-75		D430042O09Rik	0	0.401097	0.509	0.175	0
Bsn	1.41301e-79	-0.0487431	0.481	0.353	2.95885e-75		Scaf8	0	-0.102164	0.643	0.309	0
Gtdc1	1.54255e-79	-0.175331	0.511	0.41	3.2301e-75		Vps13d	0	-0.0383138	0.624	0.29	0
Zfyve9	1.57035e-79	0.292126	0.39	0.24	3.2883e-75		Zbtb16	0	-0.105845	0.786	0.452	0
Tenm1	1.73567e-79	-0.391901	0.518	0.475	3.63449e-75		Far1	0	0.0196064	0.61	0.276	0
Ncoa7	1.76293e-79	0.00144493	0.47	0.342	3.69157e-75		Neo1	0	0.0302283	0.607	0.273	0
Plxna2	2.29058e-79	0.0948407	0.469	0.325	4.79647e-75		Nfasc	0	-0.163712	0.703	0.369	0
Itsn1	2.55696e-79	0.0604163	0.422	0.287	5.35427e-75		Sh3bp5	0	0.0866143	0.589	0.255	0
Atxn10	2.66342e-79	0.149609	0.444	0.3	5.5772e-75		Syn2	0	0.0374389	0.896	0.562	0
Ncoa2	2.91731e-79	-0.0951903	0.481	0.36	6.10885e-75		Vps41	0	0.0112528	0.609	0.275	0
Huwe1	3.45768e-79	-0.0233192	0.513	0.386	7.24038e-75		Zfyve9	0	0.0930635	0.574	0.24	0
Ptpra	4.03511e-79	0.0427582	0.422	0.29	8.44952e-75		Fbxl5	0	0.148023	0.546	0.213	0
Runx1t1	4.60386e-79	-0.145755	0.437	0.339	9.64049e-75		Gm16351	0	1.44611	0.442	0.109	0
Svop	4.87014e-79	0.486427	0.392	0.232	1.01981e-74		Hecw1	0	-0.114683	0.778	0.445	0
Ndufa4	4.97891e-79	-4.93655	0.004	0.06	1.04258e-74		Pdss2	0	-0.104455	0.637	0.304	0
Lmo7	5.5194e-79	0.083776	0.51	0.368	1.15576e-74		Srcin1	0	-0.0940333	0.62	0.287	0
Erc1	6.46664e-79	-0.115949	0.47	0.351	1.35412e-74		Stox2	0	-0.121156	0.799	0.466	0
Trpc4	7.42843e-79	-0.449493	0.387	0.344	1.55551e-74		Caln1	0	0.0265049	0.836	0.503	0
Fbxl20	2.06544e-78	0.506285	0.371	0.216	4.32503e-74		Cdc40	0	0.114991	0.589	0.256	0
Prkca	2.07478e-78	0.315162	0.64	0.473	4.34459e-74		Csmd2	0	-0.0323166	0.855	0.522	0
Lgi1	2.92695e-78	0.0990674	0.461	0.319	6.12903e-74		Herc1	0	-0.176746	0.848	0.515	0
Clip1	3.18292e-78	0.208437	0.432	0.283	6.66503e-74		Jakmip2	0	-0.233464	0.738	0.405	0
Mef2d	4.69766e-78	0.464994	0.36	0.208	9.83691e-74		Mcf2l	0	0.00927316	0.579	0.246	0
Dlgap4	1.04341e-77	0.179369	0.461	0.313	2.1849e-73		Ncam1	0	0.00781351	0.891	0.558	0
Kalrn	1.92188e-77	0.195517	0.978	0.911	4.02441e-73		Phip	0	-0.0532173	0.688	0.355	0
Pde8b	2.35668e-77	-0.0526554	0.472	0.349	4.93489e-73		Ralgps1	0	-0.195907	0.739	0.406	0
Chd6	3.13869e-77	-0.0499021	0.435	0.315	6.57241e-73		Rfx7	0	-0.11689	0.61	0.277	0
Scn1a	5.41993e-77	0.0414699	0.472	0.341	1.13493e-72		Slc44a1	0	-0.186697	0.706	0.373	0
Sorl1	1.24886e-76	0.0308402	0.464	0.332	2.61511e-72		Sptbn1	0	-0.196303	0.886	0.553	0
Wwox	1.29185e-76	0.140828	0.455	0.318	2.70514e-72		Zdhhc20	0	0.146791	0.583	0.25	0
Gucy1a2	1.40837e-76	-0.128157	0.481	0.373	2.94912e-72		Cdkl5	0	-0.000513596	0.624	0.292	0
Oga	1.57976e-76	0.432286	0.405	0.248	3.30801e-72		Clasp1	0	-0.140884	0.628	0.296	0
Fam219a	1.61657e-76	0.398783	0.372	0.221	3.3851e-72		Flnb	0	0.0485015	0.637	0.305	0
Shtn1	1.84144e-76	0.0385729	0.43	0.305	3.85597e-72		Gtdc1	0	-0.123908	0.742	0.41	0
Rbm26	2.25511e-76	0.0248586	0.49	0.362	4.7222e-72		Magi1	0	0.116208	0.621	0.289	0
Clec16a	2.80722e-76	0.232126	0.437	0.287	5.87832e-72		Pakap	0	-0.105894	0.777	0.445	0
Zmym4	3.38359e-76	0.0805979	0.484	0.346	7.08525e-72		Usp37	0	0.417525	0.521	0.189	0
Pcmtd1	3.75091e-76	-0.102725	0.423	0.311	7.85441e-72		Fbxl17	0	-0.115019	0.893	0.561	0
Klhl3	4.3174e-76	-0.103312	0.436	0.321	9.04063e-72		Gabrb2	0	-0.0697703	0.853	0.521	0
Fstl4	5.35349e-76	0.574474	0.367	0.214	1.12102e-71		Kdm2a	0	0.144887	0.563	0.231	0
Car10	6.06895e-76	0.431361	0.547	0.379	1.27084e-71		Nsd2	0	-0.0253251	0.591	0.259	0
Pacs1	6.46374e-76	0.270563	0.395	0.248	1.35351e-71		Pds5a	0	0.109465	0.57	0.238	0
A830018L16Rik	6.48696e-76	-0.357489	0.477	0.418	1.35837e-71		Rab10	0	0.161319	0.579	0.247	0
Cask	7.79088e-76	-0.023944	0.44	0.316	1.63141e-71		Rsrc1	0	-0.0533793	0.602	0.27	0
Arhgap44	8.71607e-76	0.136601	0.416	0.275	1.82515e-71		Ubp1	0	0.259058	0.54	0.209	0
Ccdc85a	8.77639e-76	-0.135899	0.556	0.448	1.83778e-71		Arfgef1	0	-0.182679	0.673	0.342	0
Auts2	9.38965e-76	0.2676	0.956	0.867	1.96619e-71		Clip1	0	-0.0783173	0.614	0.283	0
Gtf2i	1.53169e-75	0.264178	0.471	0.316	3.20736e-71		Cox16	0	-0.0223199	0.629	0.298	0
Prkcz	2.3634e-75	0.379199	0.385	0.233	4.94895e-71		Fbxo11	0	-0.10879	0.661	0.33	0
Spred2	2.3888e-75	-0.105575	0.459	0.344	5.00214e-71		Rab11fip3	0	-0.12563	0.613	0.282	0
Grik2	2.90426e-75	-0.171763	0.927	0.867	6.08151e-71		Slc25a12	0	-0.0676528	0.621	0.29	0
Rpl19	4.28343e-75	-3.22374	0.027	0.086	8.96949e-71		Atad2b	0	-0.034836	0.587	0.256	0
Abcc5	4.49968e-75	-0.0386329	0.493	0.372	9.42233e-71		Atp2b2	0	-0.252166	0.823	0.492	0
Srpk2	4.61566e-75	-0.119567	0.478	0.366	9.66519e-71		Atp8a1	0	-0.168201	0.827	0.496	0
Kcnt2	6.0134e-75	-0.298131	0.529	0.456	1.25921e-70		Cnot1	0	0.0314477	0.573	0.242	0
9930021J03Rik	7.4088e-75	0.187385	0.429	0.288	1.5514e-70		Ddx24	0	-0.0417053	0.566	0.235	0
Gapvd1	7.54469e-75	0.228454	0.417	0.27	1.57986e-70		Lmo7	0	-0.0607568	0.699	0.368	0
Agtpbp1	1.03497e-74	-0.183568	0.445	0.341	2.16723e-70		Pdcd4	0	0.196744	0.566	0.235	0
Khdrbs2	1.32849e-74	0.0885114	0.616	0.48	2.78185e-70		Pum1	0	-0.0138594	0.595	0.264	0
Prpf4b	1.6149e-74	-0.0265403	0.466	0.351	3.38161e-70		Scn8a	0	-0.115584	0.882	0.551	0
Msi2	2.12063e-74	0.324747	0.383	0.237	4.4406e-70		Ppme1	0	0.293441	0.535	0.205	0
Pnn	2.717e-74	0.359692	0.39	0.241	5.68939e-70		Spred2	0	-0.0793301	0.674	0.344	0
Plekhg5	3.47001e-74	0.196022	0.476	0.328	7.26621e-70		Wasf1	0	-0.125833	0.8	0.47	0
Kdm4c	4.00695e-74	-0.0291241	0.43	0.309	8.39056e-70		Ablim1	0	0.0439148	0.646	0.316	0
Ctif	4.32496e-74	0.316252	0.442	0.287	9.05646e-70		Ablim2	0	-0.168722	0.656	0.326	0
Ehmt1	4.384e-74	0.105613	0.414	0.281	9.18009e-70		Arhgap39	0	-0.104729	0.787	0.457	0
Trpm7	5.99626e-74	0.0818109	0.454	0.316	1.25562e-69		Arhgef12	0	-0.185683	0.646	0.316	0
Gnao1	6.22795e-74	0.00719175	0.524	0.398	1.30413e-69		Gm48765	0	0.887195	0.465	0.135	0
Ptchd4	6.4725e-74	0.437857	0.33	0.194	1.35534e-69		Relch	0	-0.0820985	0.621	0.291	0
Apbb2	7.41322e-74	0.0642719	0.473	0.341	1.55233e-69		Slc16a7	0	-0.0483028	0.649	0.319	0
Sfi1	9.43864e-74	-0.285062	0.44	0.36	1.97645e-69		Adcy2	0	0.0287532	0.836	0.506	0
Pja2	1.09289e-73	-0.244105	0.391	0.304	2.2885e-69		Csnk1g3	0	0.0413985	0.581	0.251	0
Bicral	1.21268e-73	0.33353	0.45	0.294	2.53935e-69		Dtna	0	-0.161659	0.721	0.391	0
Asap1	1.29918e-73	0.529553	0.484	0.319	2.72049e-69		Ehmt1	0	-0.0802779	0.611	0.281	0
Zfp609	1.47995e-73	0.355662	0.417	0.264	3.09901e-69		Iqsec1	0	-0.224149	0.73	0.4	0
Vwa8	1.81496e-73	-0.0774756	0.406	0.287	3.80052e-69		Prkcz	0	0.0608606	0.563	0.233	0
Gigyf2	2.26998e-73	0.046148	0.435	0.303	4.75333e-69		Ulk2	0	-0.0152499	0.585	0.255	0
Gbf1	2.65004e-73	0.275766	0.399	0.253	5.54919e-69		Armc9	0	0.104192	0.561	0.232	0
Pknox2	5.72489e-73	0.428075	0.387	0.237	1.19879e-68		Lyst	0	-0.0798797	0.683	0.354	0
U2surp	5.82338e-73	0.366528	0.419	0.266	1.21942e-68		Aopep	0	-0.103466	0.741	0.412	0
Gria2	7.04332e-73	-0.0943818	0.976	0.921	1.47487e-68		D430041D05Rik	0	-0.0549049	0.738	0.409	0
Dgkh	7.5275e-73	0.0679852	0.509	0.37	1.57626e-68		Dtd1	0	-0.0196656	0.635	0.306	0
Snd1	7.79086e-73	-0.178468	0.437	0.345	1.63141e-68		Mcu	0	-0.043302	0.644	0.315	0
Clasp1	8.43712e-73	-0.045247	0.418	0.296	1.76673e-68		Nckap1	0	-0.255879	0.792	0.463	0
Gatad2b	1.11137e-72	0.192882	0.43	0.286	2.3272e-68		Osbpl6	0	-0.11032	0.795	0.466	0
Dmd	1.17812e-72	-0.0300162	0.834	0.731	2.46699e-68		Ppp2r2c	0	-0.175205	0.625	0.296	0
Rai1	1.64623e-72	0.255074	0.392	0.249	3.4472e-68		Babam2	0	0.0661005	0.594	0.265	0
Anks1b	1.67015e-72	0.170873	0.986	0.925	3.4973e-68		Nedd4l	0	-0.027599	0.878	0.549	0
Ube3c	2.11954e-72	0.163855	0.44	0.299	4.43832e-68		Sorbs1	0	-0.037983	0.883	0.554	0
Taok1	2.1269e-72	0.00771324	0.443	0.315	4.45372e-68		4430402I18Rik	0	0.137491	0.547	0.219	0
Tpt1	2.19461e-72	-3.79962	0.008	0.066	4.59551e-68		Dapk1	0	-0.108606	0.805	0.477	0
Ppfia2	2.19695e-72	-0.0851326	0.903	0.823	4.60042e-68		Ppp6r3	0	0.177695	0.541	0.213	0
Tbc1d5	2.51053e-72	-0.0992884	0.444	0.334	5.25704e-68		Rprd1a	0	0.095075	0.545	0.217	0
Pias1	3.12532e-72	0.317481	0.395	0.248	6.54442e-68		Arhgap32	0	-0.0399968	0.63	0.302	0
Nav3	3.69083e-72	0.00845124	0.963	0.886	7.7286e-68		Dyrk1a	0	-0.0799832	0.613	0.285	0
Magi1	4.34079e-72	0.139147	0.427	0.289	9.08962e-68		Stx16	0	0.209882	0.529	0.201	0
Gsk3b	4.96503e-72	-0.0301276	0.439	0.317	1.03968e-67		Ttll11	0	-0.0544232	0.632	0.304	0
Mir124a-1hg	4.96579e-72	-0.212045	0.447	0.363	1.03984e-67		Adcy9	0	-0.118958	0.826	0.498	0
Ago3	5.07208e-72	0.247395	0.424	0.277	1.06209e-67		Aig1	0	-0.167105	0.688	0.36	0
Psip1	8.34871e-72	0.0834232	0.43	0.298	1.74822e-67		Dusp11	0	0.103217	0.565	0.237	0
Phactr1	9.78254e-72	0.392423	0.916	0.806	2.04846e-67		Sclt1	0	0.0852818	0.585	0.257	0
Ptk2b	1.22973e-71	-0.00591924	0.572	0.443	2.57505e-67		Smim14	0	-0.0572017	0.601	0.273	0
Ptprk	1.4793e-71	-0.206472	0.516	0.429	3.09765e-67		Ube2w	0	-0.0180561	0.594	0.266	0
Rpl23	1.48885e-71	-5.85912	0.002	0.049	3.11765e-67		Cabin1	0	0.0837919	0.544	0.217	0
Chka	1.60987e-71	0.0399378	0.427	0.301	3.37107e-67		Diaph2	0	-0.0229709	0.81	0.483	0
Zswim6	1.62626e-71	-0.202067	0.471	0.39	3.40539e-67		Mbd5	0	-0.0753337	0.911	0.584	0
Cox16	2.09602e-71	0.184797	0.44	0.298	4.38906e-67		Pds5b	0	-0.150824	0.612	0.285	0
Mgat5	2.15469e-71	0.223019	0.354	0.222	4.51191e-67		Plekhg5	0	-0.0689859	0.655	0.328	0
Prnp	2.17312e-71	-1.66376	0.11	0.16	4.55052e-67		Srsf5	0	-0.0919471	0.637	0.31	0
Hecw2	2.32056e-71	0.00277345	0.543	0.422	4.85926e-67		Susd4	0	-0.154434	0.66	0.333	0
E130307A14Rik	2.33989e-71	-0.0305428	0.453	0.332	4.89972e-67		Bmpr2	0	-0.10304	0.595	0.268	0
2210408F21Rik	2.52071e-71	0.462686	0.372	0.224	5.27836e-67		Cacna1d	0	-0.175971	0.851	0.524	0
Pitpna	2.59149e-71	0.361457	0.38	0.235	5.42658e-67		Cul1	0	-0.0201758	0.577	0.25	0
Baiap2	3.98248e-71	-0.195037	0.404	0.299	8.33931e-67		Rtn1	0	-0.22351	0.85	0.523	0
Kif3a	4.02574e-71	0.286498	0.377	0.235	8.42989e-67		Taf15	0	0.0966592	0.565	0.238	0
Nfix	5.20365e-71	0.116604	0.39	0.257	1.08964e-66		App	0	-0.0872303	0.9	0.574	0
Lyst	5.34788e-71	-0.0838301	0.471	0.354	1.11985e-66		Fam219a	0	0.143622	0.547	0.221	0
Slc16a7	6.89671e-71	0.0407934	0.448	0.319	1.44417e-66		Pitpna	0	0.104989	0.561	0.235	0
Pds5b	7.80512e-71	0.063018	0.413	0.285	1.63439e-66		Rbfox3	0	-0.0415363	0.901	0.575	0
Faah	8.70786e-71	0.177479	0.426	0.284	1.82343e-66		Rev1	0	0.0692783	0.562	0.236	0
Mrtfa	1.21308e-70	0.033817	0.47	0.339	2.54019e-66		Srrm2	0	-0.108969	0.904	0.578	0
Slc24a5	1.32187e-70	-1.05499	0.277	0.335	2.768e-66		Tnpo3	0	0.154914	0.541	0.215	0
Ankhd1	1.63666e-70	0.16336	0.423	0.286	3.42717e-66		Zfp950	0	0.0854623	0.556	0.23	0
Vps13c	1.68271e-70	-0.129242	0.501	0.391	3.52359e-66		Araf	0	0.390213	0.505	0.179	0
Ephb2	1.92571e-70	0.519049	0.294	0.16	4.03244e-66		Gm47283	0	-0.215664	0.642	0.316	0
Arfgef1	2.0285e-70	-0.0875558	0.453	0.342	4.24768e-66		Sez6l	0	-0.253646	0.783	0.457	0
Ube2b	2.07819e-70	-0.113614	0.437	0.327	4.35174e-66		Stk39	0	-0.0887538	0.637	0.311	0
Macrod2	3.05323e-70	-0.083728	0.951	0.88	6.39347e-66		1500035N22Rik	0	0.793104	0.484	0.158	0
Gm1043	3.07572e-70	0.309641	0.255	0.139	6.44057e-66		9530059O14Rik	0	0.049226	0.726	0.4	0
Sfpq	3.10973e-70	-0.10099	0.487	0.377	6.51177e-66		Acaca	0	0.0815137	0.58	0.254	0
Zfp804a	4.04033e-70	-0.0954837	0.537	0.446	8.46045e-66		Eri3	0	-0.055215	0.576	0.25	0
Ndrg4	4.36741e-70	-0.28699	0.375	0.294	9.14536e-66		Gabbr2	0	-0.14963	0.864	0.538	0
Ppp6r2	4.7774e-70	0.258777	0.414	0.269	1.00039e-65		Gucy1a2	0	-0.136163	0.699	0.373	0
Sort1	5.23505e-70	-0.0262867	0.47	0.345	1.09622e-65		Hdac8	0	0.0532786	0.59	0.264	0
Rpl35a	5.58405e-70	-4.23291	0.006	0.06	1.1693e-65		Helz	0	-0.084525	0.572	0.246	0
Il31ra	5.73883e-70	-7.46897	0.001	0.041	1.20171e-65		Usp48	0	-0.00404292	0.564	0.238	0
Ddx46	7.53692e-70	0.474055	0.358	0.212	1.57823e-65		Emsy	0	0.158933	0.548	0.223	0
Erc2	7.94242e-70	0.0610232	0.951	0.86	1.66314e-65		Hook3	0	0.085773	0.557	0.232	0
Fam193a	8.42414e-70	-0.018712	0.446	0.319	1.76402e-65		Ino80	0	0.0335259	0.556	0.231	0
Kcnb2	9.46782e-70	0.157478	0.782	0.641	1.98256e-65		Map4k3	0	-0.0913988	0.68	0.355	0
Lrrc7	1.04722e-69	-0.019964	0.964	0.889	2.19289e-65		Mapk14	0	0.0990365	0.543	0.218	0
Ascc3	1.16437e-69	-0.102231	0.473	0.369	2.43819e-65		Nsf	0	-0.0566951	0.9	0.575	0
Ywhaz	1.21497e-69	-0.753663	0.32	0.314	2.54414e-65		Pbrm1	0	0.0349768	0.562	0.237	0
Ank3	1.38778e-69	0.13889	0.97	0.89	2.90602e-65		Pcsk2	0	0.154735	0.888	0.563	0
Cdc40	1.51148e-69	0.264089	0.399	0.256	3.16505e-65		Sh3rf3	0	-0.116272	0.67	0.345	0
Ube2k	1.60039e-69	-0.0353725	0.423	0.306	3.35122e-65		Atxn7l1	0	-0.163648	0.66	0.335	0
Smim14	2.02397e-69	0.139232	0.408	0.273	4.2382e-65		Cnot2	0	-0.138853	0.635	0.31	0
Ppm1l	2.51854e-69	-0.0492209	0.468	0.349	5.27382e-65		E130307A14Rik	0	-0.143683	0.657	0.332	0
Snph	3.4187e-69	0.137346	0.423	0.288	7.15875e-65		Gm42609	0	1.33342	0.432	0.107	0
Gmds	3.46948e-69	-0.10074	0.44	0.335	7.26509e-65		Gm50250	0	1.47594	0.437	0.112	0
Ktn1	5.53441e-69	-0.0462396	0.436	0.328	1.15891e-64		Nudt5	0	1.22975	0.435	0.11	0
Sf3b1	7.09398e-69	-0.0367684	0.493	0.377	1.48548e-64		Reep1	0	-0.0715993	0.616	0.291	0
Nav1	7.37613e-69	0.0849482	0.439	0.308	1.54456e-64		Syn1	0	-0.141187	0.611	0.286	0
Ryr3	1.15506e-68	-0.122886	0.75	0.663	2.41869e-64		B230209E15Rik	0	0.0292651	0.585	0.26	0
Arhgap32	1.28504e-68	0.0544246	0.426	0.302	2.69088e-64		Dst	0	-0.151805	0.877	0.552	0
Hsp90ab1	1.48314e-68	-1.05035	0.19	0.191	3.10569e-64		Ints10	0	-0.0969889	0.591	0.266	0
Zfp148	1.60784e-68	-0.0314056	0.464	0.344	3.36681e-64		Myef2	0	0.0293791	0.587	0.262	0
Mirg	1.61457e-68	0.631932	0.327	0.187	3.38091e-64		Plekha5	0	-0.113476	0.87	0.545	0
Rnf157	3.20263e-68	0.432113	0.344	0.204	6.70631e-64		Slc2a13	0	0.0283785	0.714	0.389	0
Ntng2	3.93694e-68	0.785716	0.278	0.146	8.24396e-64		Ccnl1	0	0.179747	0.544	0.22	0
Arfgef3	4.0027e-68	-0.237774	0.444	0.359	8.38166e-64		Lonp2	0	0.296376	0.535	0.211	0
Fhit	4.39814e-68	-0.142907	0.421	0.326	9.20971e-64		Nptn	0	-0.0476928	0.923	0.599	0
Itch	5.01461e-68	0.26286	0.375	0.238	1.05006e-63		Ate1	0	1.05865	0.441	0.117	0
Aldoa	5.77606e-68	-2.36476	0.051	0.111	1.20951e-63		Csnk2a1	0	0.227925	0.508	0.184	0
Neo1	6.7435e-68	-0.0355768	0.378	0.273	1.41209e-63		Dpysl2	0	-0.138698	0.622	0.298	0
Tspan7	6.95178e-68	-0.495123	0.386	0.342	1.4557e-63		Epn2	0	-0.117997	0.611	0.287	0
Kcnh1	7.04396e-68	0.190865	0.4	0.267	1.475e-63		Fam193a	0	-0.224528	0.643	0.319	0
Polb	8.07983e-68	0.216805	0.418	0.28	1.69192e-63		Hnrnpl	0	0.258914	0.503	0.179	0
Atp8a2	1.10654e-67	0.0159725	0.451	0.326	2.31709e-63		Arid1b	0	-0.225603	0.846	0.522	0
Pcnx	1.171e-67	-0.0721099	0.435	0.32	2.45207e-63		Cacna1b	0	-0.209177	0.719	0.395	0
Tcf4	1.19009e-67	0.0165042	0.951	0.865	2.49205e-63		Mllt3	0	-0.0574182	0.822	0.498	0
Spire1	1.20917e-67	0.0842874	0.417	0.287	2.53201e-63		Slco3a1	0	0.0979046	0.592	0.268	0
Adar	1.27795e-67	0.315755	0.359	0.223	2.67602e-63		Tcaf1	0	-0.182748	0.602	0.278	0
Shisa9	1.45498e-67	0.17174	0.612	0.469	3.04673e-63		Msi2	0	0.199613	0.56	0.237	0
March1	1.46417e-67	-0.0834708	0.695	0.593	3.06598e-63		Smarcad1	0	0.132173	0.532	0.209	0
Tango2	1.89596e-67	0.568542	0.318	0.181	3.97014e-63		Ssbp2	0	-0.105159	0.795	0.472	0
Cluap1	1.96733e-67	0.641365	0.293	0.159	4.11958e-63		Ubr1	0	0.15679	0.545	0.222	0
Atp6v0c	2.0978e-67	-2.96046	0.027	0.087	4.39278e-63		Angptl2	0	0.92706	0.447	0.124	0
Ptpn12	2.27181e-67	0.0182354	0.393	0.277	4.75717e-63		Chl1	0	-0.213717	0.757	0.434	0
Fbxw7	2.46322e-67	-0.240744	0.412	0.322	5.15798e-63		Maco1	0	0.198899	0.518	0.195	0
Tcf25	3.04345e-67	-0.0912444	0.41	0.304	6.37298e-63		Rapgef5	0	-0.0323152	0.784	0.461	0
Rplp1	3.4081e-67	-6.43956	0.001	0.042	7.13656e-63		Stau2	0	-0.299336	0.743	0.42	0
Wwc1	3.74127e-67	0.196882	0.374	0.245	7.83421e-63		Tbc1d5	0	-0.183637	0.657	0.334	0
Fbxo11	4.73367e-67	0.0499383	0.458	0.33	9.91231e-63		Ahi1	0	0.553412	0.984	0.661	0
Rps27a	7.20936e-67	-3.89242	0.013	0.064	1.50964e-62		Arhgap44	0	-0.0798334	0.598	0.275	0
Gsg1l	9.87833e-67	0.825	0.192	0.085	2.06852e-62		Dleu2	0	0.207905	0.564	0.241	0
BC005561	1.01809e-66	0.472287	0.373	0.228	2.13188e-62		Exoc6b	0	-0.0219202	0.845	0.522	0
Dgkz	1.03553e-66	0.280454	0.385	0.249	2.16841e-62		Nfix	0	-0.125077	0.58	0.257	0
Tanc1	1.29223e-66	-0.0624408	0.554	0.436	2.70593e-62		Tnks	0	-0.0825291	0.568	0.245	0
Wdr33	1.47717e-66	0.010414	0.463	0.341	3.09319e-62		Arhgap21	0	-0.299249	0.797	0.475	0
Stk39	1.91956e-66	0.00523274	0.428	0.311	4.01956e-62		Map4k5	0	0.0337431	0.548	0.226	0
Kat6b	2.19829e-66	-0.123482	0.474	0.363	4.60322e-62		Pde2a	0	0.13598	0.542	0.22	0
Usp32	2.65667e-66	0.131177	0.433	0.301	5.56306e-62		Cdkal1	0	-0.131219	0.631	0.309	0
Celf5	3.0674e-66	-0.0538893	0.362	0.255	6.42314e-62		Clec16a	0	-0.0407105	0.609	0.287	0
Phip	4.46803e-66	0.0366756	0.48	0.355	9.35605e-62		Nav1	0	-0.0843611	0.63	0.308	0
Scaf8	5.86747e-66	0.0273287	0.432	0.309	1.22865e-61		Pou2f1	0	-0.0389494	0.606	0.284	0
Sntb2	7.03983e-66	0.146432	0.429	0.296	1.47414e-61		Scn3a	0	-0.108961	0.614	0.292	0
Phactr3	7.18747e-66	0.132134	0.392	0.269	1.50506e-61		Sgms1	0	-0.0359967	0.607	0.285	0
Susd4	7.26624e-66	0.0655413	0.461	0.333	1.52155e-61		B230334C09Rik	0	-0.0206764	0.569	0.247	0
Nr6a1	7.73255e-66	0.21822	0.373	0.243	1.6192e-61		Srrm1	0	-0.174318	0.603	0.281	0
Fam49b	8.46839e-66	-0.0369851	0.423	0.312	1.77328e-61		Tusc3	0	-0.0768448	0.598	0.276	0
Sptbn2	8.77227e-66	-0.150307	0.4	0.305	1.83691e-61		Cbfa2t2	0	0.122699	0.545	0.224	0
Rtl4	1.10016e-65	0.0753175	0.483	0.36	2.30374e-61		Nnat	0	0.374799	0.536	0.215	0
Rps6ka3	1.36699e-65	0.178165	0.355	0.231	2.86247e-61		Trim37	0	0.0909573	0.547	0.226	0
Ckap5	1.42193e-65	0.251981	0.365	0.232	2.97752e-61		Tulp4	0	0.0452714	0.56	0.239	0
Abl2	1.74087e-65	0.113516	0.449	0.316	3.64537e-61		Itsn2	0	-0.112669	0.626	0.305	0
Rtn4	1.85294e-65	-0.291963	0.336	0.265	3.88005e-61		Nsmce2	0	-0.128337	0.619	0.298	0
Nova2	2.1913e-65	0.533882	0.328	0.19	4.58857e-61		Fnip1	0	0.0419351	0.565	0.244	0
Dennd1b	2.75027e-65	-0.166504	0.402	0.31	5.75906e-61		Nisch	0	-0.11471	0.568	0.247	0
Rfx7	2.98438e-65	0.0354586	0.397	0.277	6.24929e-61		Samd12	0	-0.0563463	0.882	0.561	0
5330417C22Rik	3.03717e-65	0.346281	0.374	0.236	6.35984e-61		Slc12a6	0	-0.0124264	0.594	0.273	0
Fmn1	4.1186e-65	0.039873	0.375	0.264	8.62434e-61		Sumo2	0	0.256048	0.482	0.161	0
Itga8	5.51076e-65	-0.0906104	0.501	0.399	1.15395e-60		Tub	0	0.0642379	0.573	0.252	0
Kcnb1	5.63645e-65	0.263627	0.379	0.241	1.18027e-60		Wdr17	0	0.412669	0.591	0.27	0
Gas7	5.80255e-65	0.24839	0.454	0.31	1.21505e-60		Zdhhc14	0	0.0264446	0.691	0.37	0
Hcn1	6.38168e-65	-0.307199	0.498	0.463	1.33632e-60		5330417C22Rik	0	0.10325	0.556	0.236	0
Tmeff2	7.07105e-65	-0.0573462	0.719	0.61	1.48068e-60		Hnrnpc	0	0.0686256	0.529	0.209	0
Frmd4b	7.23615e-65	0.545697	0.417	0.267	1.51525e-60		Prickle1	0	0.0457319	0.903	0.583	0
Tmtc1	7.85665e-65	0.0630401	0.365	0.249	1.64518e-60		Tardbp	0	-0.0568616	0.556	0.236	0
Ap2b1	1.20308e-64	0.0503028	0.388	0.272	2.51926e-60		Unc79	0	-0.10581	0.889	0.569	0
Fnbp1	1.25811e-64	0.378516	0.412	0.268	2.63447e-60		Cpne6	0	0.0250973	0.628	0.308	0
Rpl24	1.53045e-64	-4.25631	0.01	0.058	3.20476e-60		Igf1r	0	-0.0139352	0.618	0.298	0
Abi1	1.893e-64	-0.205047	0.431	0.348	3.96394e-60		Mlip	0	0.0644361	0.625	0.305	0
Mpp6	2.01426e-64	0.269959	0.403	0.267	4.21786e-60		Rabl6	0	0.350247	0.501	0.181	0
Snca	2.76554e-64	-0.326665	0.456	0.389	5.79105e-60		Rnf150	0	-0.163425	0.731	0.411	0
Bcl11b	3.39922e-64	0.159336	0.491	0.355	7.11796e-60		Scn1a	0	-0.097899	0.661	0.341	0
B230334C09Rik	4.45749e-64	0.102112	0.369	0.247	9.33398e-60		Fam171b	0	-0.0636003	0.565	0.245	0
Nfia	4.51417e-64	-0.0220872	0.52	0.404	9.45268e-60		Kcnj6	0	-0.0318586	0.816	0.496	0
Gabrg2	4.79159e-64	-0.0412772	0.431	0.32	1.00336e-59		Ndrg3	0	-0.154893	0.587	0.267	0
Syt11	5.58183e-64	-0.552676	0.233	0.188	1.16884e-59		Caprin1	0	0.205008	0.523	0.204	0
Nkain3	6.42174e-64	-0.271764	0.544	0.484	1.34471e-59		Gm3764	0	0.158444	0.546	0.227	0
Fam49a	6.97966e-64	-0.087493	0.399	0.296	1.46154e-59		Map3k3	0	0.017304	0.547	0.228	0
Tcaf1	7.10064e-64	-0.00662423	0.396	0.278	1.48687e-59		Nr6a1	0	0.108043	0.562	0.243	0
Nrd1	8.42875e-64	0.217165	0.414	0.279	1.76498e-59		Tanc2	0	-0.0189019	0.926	0.607	0
Chchd3	8.47026e-64	-0.0338626	0.403	0.291	1.77367e-59		Ttc8	0	-0.0415954	0.555	0.236	0
Fut9	9.08332e-64	0.0218816	0.495	0.373	1.90205e-59		1600010M07Rik	0	0.827451	0.456	0.137	0
Sgms1	1.0257e-63	0.0543413	0.405	0.285	2.14781e-59		Pkp4	0	-0.238064	0.766	0.447	0
Grin2b	1.15314e-63	-0.00559516	0.967	0.898	2.41468e-59		Psd3	0	-0.117747	0.782	0.463	0
Vps13d	1.19323e-63	0.141479	0.421	0.29	2.49862e-59		Rps6kb1	0	0.143784	0.519	0.2	0
Slc44a5	1.49485e-63	-0.0677819	0.51	0.405	3.13022e-59		Sorl1	0	-0.164712	0.651	0.332	0
Hs2st1	1.90598e-63	-0.0715403	0.422	0.314	3.99113e-59		Zranb1	0	0.169909	0.518	0.199	0
Sh3rf3	2.11295e-63	-0.073618	0.455	0.345	4.42451e-59		Ap3b1	0	-0.0247476	0.585	0.266	0
Map2k5	2.14611e-63	0.14122	0.396	0.268	4.49395e-59		Cacnb4	0	0.0358526	0.866	0.547	0
Rit2	2.32772e-63	-0.0241844	0.481	0.369	4.87425e-59		Camta1	0	-0.151194	0.881	0.562	0
Galnt17	2.3858e-63	0.220561	0.81	0.676	4.99586e-59		Ppp1r13b	0	0.00530362	0.563	0.244	0
Adam23	2.44097e-63	-0.0990424	0.409	0.317	5.11139e-59		Rai1	0	-0.0956083	0.568	0.249	0
Nt5c2	2.53497e-63	0.0211391	0.447	0.325	5.30822e-59		Rit2	0	-0.0592863	0.688	0.369	0
Atp1a3	2.59365e-63	0.150579	0.402	0.276	5.4311e-59		Slc1a1	0	-0.0748594	0.594	0.275	0
Prkcg	3.40677e-63	0.251936	0.446	0.31	7.13379e-59		Slc7a14	0	-0.0181015	0.692	0.373	0
Camkmt	3.4234e-63	0.0531503	0.395	0.276	7.16861e-59		Btaf1	0	0.0638039	0.562	0.244	0
Ulk2	3.50736e-63	0.265839	0.393	0.255	7.34441e-59		Dbn1	0	0.0112596	0.561	0.243	0
Snhg11	3.5658e-63	0.175799	0.907	0.801	7.46679e-59		Desi2	0	0.14248	0.537	0.219	0
Nsmce2	3.67936e-63	-0.0597041	0.408	0.298	7.70458e-59		Numb	0	0.0849985	0.541	0.223	0
Klf12	4.48944e-63	-0.107156	0.432	0.329	9.40089e-59		Rora	0	0.105306	0.903	0.585	0
Gm47283	6.22127e-63	-0.566251	0.343	0.316	1.30273e-58		6530409C15Rik	0	0.855956	0.439	0.121	0
Ewsr1	6.23296e-63	-0.145359	0.419	0.321	1.30518e-58		Rgl1	0	-0.0883559	0.625	0.307	0
Slco3a1	6.38753e-63	0.148661	0.394	0.268	1.33755e-58		Atp1a3	0	-0.143109	0.594	0.276	0
Magi2	7.35585e-63	0.00148772	0.969	0.898	1.54032e-58		Rab2a	0	-0.0504759	0.574	0.256	0
Lrrn2	7.43622e-63	-0.0050074	0.416	0.3	1.55714e-58		Trim33	0	-0.070422	0.581	0.263	0
Atxn7l1	7.85323e-63	-0.0315368	0.449	0.335	1.64447e-58		Cpeb1	0	0.145053	0.533	0.216	0
Rian	7.85566e-63	-0.0411406	0.669	0.565	1.64497e-58		Exoc4	0	-0.102908	0.903	0.586	0
Srgap2	8.84535e-63	0.00984559	0.465	0.351	1.85222e-58		Gm6994	0	0.985775	0.46	0.143	0
Chd2	1.03301e-62	-0.0604843	0.42	0.313	2.16311e-58		Klc1	0	-0.0726082	0.556	0.239	0
Ranbp2	1.07349e-62	-0.544373	0.327	0.289	2.24788e-58		Mapkap1	0	0.113234	0.558	0.241	0
Uvrag	1.13005e-62	0.397151	0.405	0.261	2.36633e-58		Arid4a	0	0.153025	0.51	0.193	0
Eef1a1	1.30269e-62	-1.55613	0.12	0.159	2.72783e-58		Ctif	0	-0.0935475	0.604	0.287	0
Fars2	1.35258e-62	-0.21737	0.431	0.343	2.83231e-58		Dlgap4	0	-0.188348	0.63	0.313	0
Gm44151	1.37791e-62	-0.108622	0.453	0.376	2.88533e-58		Klhl3	0	-0.187642	0.638	0.321	0
Ppp2r2c	1.85981e-62	0.129183	0.426	0.296	3.89444e-58		Mink1	0	0.126932	0.518	0.201	0
Dlgap1	2.24027e-62	0.230072	0.985	0.951	4.69112e-58		Sfswap	0	-0.242835	0.631	0.314	0
Slc25a12	2.89337e-62	0.0140675	0.404	0.29	6.05871e-58		Sgsm2	0	0.135953	0.511	0.194	0
Frrs1l	3.02442e-62	0.15006	0.287	0.175	6.33314e-58		Trim35	0	0.283471	0.498	0.181	0
Slc9a9	3.18192e-62	-0.181756	0.422	0.338	6.66294e-58		Actr3b	0	0.0294544	0.587	0.27	0
Fryl	3.65846e-62	0.0585887	0.37	0.256	7.66082e-58		Ano6	0	-0.0125805	0.563	0.246	0
Ints6	4.58348e-62	-0.261105	0.351	0.272	9.5978e-58		Atp6v1h	0	-0.0322364	0.568	0.251	0
Nsg2	4.80512e-62	-0.430434	0.332	0.282	1.00619e-57		Gm47167	0	1.56265	0.408	0.091	0
Arsb	5.44387e-62	0.070059	0.392	0.273	1.13995e-57		Rapgef4	0	-0.142655	0.868	0.551	0
Hook3	6.65558e-62	0.14086	0.351	0.232	1.39368e-57		Ube3a	0	0.652272	0.963	0.646	0
Flrt2	8.32555e-62	-0.261287	0.346	0.277	1.74337e-57		Cdc42bpa	0	-0.16526	0.902	0.586	0
Pde4a	1.01956e-61	0.207423	0.402	0.27	2.13495e-57		Dync1i1	0	-0.184782	0.879	0.563	0
Adk	1.13927e-61	-0.123175	0.371	0.28	2.38564e-57		Mdm4	0	-0.0488977	0.558	0.242	0
Qrich1	1.39927e-61	0.340098	0.371	0.236	2.93007e-57		Myo18a	0	0.0454131	0.539	0.223	0
Sema5a	1.40435e-61	-0.201712	0.342	0.279	2.94072e-57		Sipa1l3	0	-0.0706617	0.668	0.352	0
Trpc5	1.7674e-61	0.112505	0.391	0.273	3.70093e-57		Ttc17	0	0.0167545	0.539	0.223	0
Ep400	1.88489e-61	0.21668	0.361	0.234	3.94697e-57		Ube2h	0	-0.0541617	0.555	0.239	0
Psma3	1.99005e-61	0.436941	0.328	0.196	4.16717e-57		Kmt2a	0	-0.354895	0.757	0.441	0
Rpl13	2.34179e-61	-2.19061	0.063	0.115	4.90371e-57		Ptk2b	0	-0.084577	0.759	0.443	0
Tecr	2.93788e-61	-0.0224119	0.3	0.194	6.15193e-57		Snph	0	-0.158147	0.604	0.288	0
Slc4a4	2.99306e-61	-0.0403529	0.345	0.256	6.26748e-57		Sppl3	0	0.0664406	0.519	0.203	0
Gnas	3.42832e-61	-0.485858	0.312	0.27	7.17891e-57		Fbxo34	0	0.0315472	0.588	0.272	0
Madd	3.76024e-61	0.297143	0.358	0.226	7.87394e-57		Prkag2	0	-0.0810511	0.84	0.524	0
Galnt16	3.87201e-61	0.211668	0.401	0.27	8.10798e-57		Rsf1	0	-0.0441489	0.59	0.274	0
Nrxn3	4.99719e-61	0.294535	0.874	0.755	1.04641e-56		Actr3	0	0.0186724	0.532	0.217	0
Pid1	5.80139e-61	0.0657673	0.298	0.2	1.21481e-56		Ccnl2	0	-0.0501353	0.559	0.244	0
Dpysl2	5.89983e-61	-0.00978165	0.411	0.298	1.23542e-56		Ppm1l	0	-0.0920929	0.664	0.349	0
2610035D17Rik	6.3639e-61	0.238371	0.298	0.182	1.3326e-56		Rbm33	0	-0.0318734	0.559	0.244	0
Armh3	6.54085e-61	0.416547	0.311	0.184	1.36965e-56		Svop	0	-0.0220345	0.547	0.232	0
Senp6	6.71908e-61	0.0144521	0.391	0.278	1.40698e-56		Baiap2	0	-0.315843	0.614	0.299	0
Zzef1	9.59736e-61	0.166361	0.372	0.247	2.00969e-56		Cntn3	0	0.181197	0.724	0.409	0
Spon1	1.06306e-60	0.313206	0.414	0.275	2.22604e-56		Fars2	0	-0.231481	0.658	0.343	0
Eri3	1.1464e-60	0.153425	0.373	0.25	2.40056e-56		Hdgfl3	0	0.141241	0.514	0.199	0
Xkr6	1.1729e-60	0.23508	0.441	0.303	2.45605e-56		Hecw2	0	0.0408816	0.737	0.422	0
Grik4	1.17433e-60	0.249533	0.556	0.411	2.45906e-56		Nsg2	0	-0.224373	0.597	0.282	0
Homer1	1.23646e-60	-0.362715	0.408	0.355	2.58915e-56		Ube2d3	0	0.213598	0.516	0.201	0
Ripor2	1.35355e-60	-0.136663	0.409	0.315	2.83433e-56		Wnk2	0	-0.232511	0.622	0.307	0
Grm7	2.40083e-60	0.0842473	0.978	0.911	5.02733e-56		Dnm1l	0	-0.155999	0.592	0.277	0
A330076H08Rik	2.5256e-60	-0.338893	0.433	0.366	5.2886e-56		Galnt18	0	0.00135828	0.848	0.533	0
Dync2h1	2.62243e-60	-0.116199	0.386	0.289	5.49136e-56		Gm47271	0	0.799551	0.474	0.159	0
C530008M17Rik	3.3363e-60	-0.0149551	0.418	0.317	6.9862e-56		Gnao1	0	-0.195992	0.713	0.398	0
Rsrc2	3.35254e-60	0.2354	0.372	0.244	7.02021e-56		Slc4a10	0	-0.161454	0.871	0.556	0
Osbpl8	3.56527e-60	-0.147305	0.387	0.296	7.46567e-56		Tacc1	0	0.0105713	0.576	0.261	0
Zfp280d	4.10667e-60	-0.135564	0.416	0.321	8.59937e-56		Il1rap	0	0.0962854	0.667	0.353	0
Mef2a	4.66235e-60	-0.0059683	0.391	0.282	9.76296e-56		Insr	0	0.0871985	0.533	0.219	0
Unc13a	5.62618e-60	-0.278852	0.384	0.305	1.17812e-55		Lrp6	0	0.0581497	0.534	0.22	0
Pgbd5	6.02989e-60	-0.0110314	0.422	0.31	1.26266e-55		Tspoap1	0	0.0416381	0.547	0.233	0
Krit1	6.93136e-60	0.0785106	0.384	0.267	1.45143e-55		Usp47	0	0.112711	0.532	0.218	0
Ddx24	8.32923e-60	0.00155652	0.342	0.235	1.74414e-55		Cd2ap	0	0.293912	0.487	0.173	0
Prpf40a	1.05539e-59	0.211394	0.378	0.25	2.20999e-55		Mast4	0	-0.0902208	0.747	0.433	0
Tln2	1.07479e-59	0.129197	0.37	0.25	2.25061e-55		Pja2	0	-0.234356	0.618	0.304	0
Plcl1	1.40892e-59	-0.0812855	0.41	0.313	2.95028e-55		Supt20	0	0.271288	0.489	0.175	0
Casc4	2.56054e-59	0.0920595	0.414	0.293	5.36177e-55		Tmem135	0	-0.123369	0.597	0.283	0
Sclt1	2.56077e-59	0.0978688	0.373	0.257	5.36225e-55		Akap11	0	-0.159442	0.582	0.268	0
Ptprn	3.03633e-59	-0.0505432	0.406	0.307	6.35807e-55		Atrnl1	0	-0.047785	0.856	0.542	0
Lingo1	3.41895e-59	0.0528736	0.386	0.275	7.15929e-55		Grik5	0	-0.11073	0.575	0.261	0
Rfx3	4.00744e-59	-0.205855	0.63	0.552	8.39158e-55		Ice1	0	-0.0358318	0.572	0.258	0
Mcu	4.06732e-59	-0.0327978	0.42	0.315	8.51698e-55		Mpped2	0	0.101304	0.583	0.269	0
Pten	4.84658e-59	0.0487068	0.376	0.263	1.01487e-54		Shank1	0	0.00113322	0.577	0.263	0
Xrn1	5.13412e-59	0.226657	0.413	0.28	1.07508e-54		Amph	0	-0.258752	0.792	0.479	0
Bptf	5.49008e-59	0.154577	0.414	0.283	1.14962e-54		Fut9	0	-0.0760675	0.686	0.373	0
Lmtk2	5.74922e-59	0.143232	0.35	0.232	1.20389e-54		Kif5b	0	-0.0383989	0.56	0.247	0
Hnrnpr	6.45594e-59	0.0950308	0.363	0.244	1.35187e-54		Otud7a	0	-0.0971198	0.889	0.576	0
Aco2	6.89678e-59	0.152034	0.307	0.194	1.44419e-54		Rabgap1l	0	0.00128188	0.919	0.606	0
Rgl1	7.05853e-59	-0.0566323	0.412	0.307	1.47806e-54		Ccnh	0	0.257834	0.493	0.18	0
Maco1	8.36994e-59	0.427729	0.324	0.195	1.75266e-54		Chd5	0	0.405865	0.485	0.172	0
Arfgef2	1.03757e-58	0.535808	0.296	0.17	2.17267e-54		Gm26724	0	0.467649	0.452	0.139	0
Megf9	1.31703e-58	-0.131783	0.38	0.287	2.75785e-54		Naa15	0	0.105102	0.514	0.201	0
Dleu2	1.72649e-58	0.16736	0.361	0.241	3.61526e-54		Unc13a	0	-0.258797	0.618	0.305	0
Trim33	1.82815e-58	0.0336281	0.373	0.263	3.82814e-54		Ahcyl2	0	0.0876081	0.852	0.539	0
Map3k3	2.06338e-58	0.243065	0.356	0.228	4.32072e-54		Fntb	0	0.631595	0.471	0.158	0
Adamts17	2.06682e-58	0.227255	0.305	0.191	4.32793e-54		Nin	0	-0.165525	0.699	0.386	0
Epha10	2.68503e-58	0.44174	0.226	0.12	5.62246e-54		Pde4a	0	-0.10969	0.583	0.27	0
Hmbox1	2.71031e-58	-0.000867182	0.385	0.277	5.67539e-54		Phlpp1	0	-0.259401	0.701	0.388	0
Hspa12a	2.82702e-58	-0.102208	0.344	0.251	5.91977e-54		Cep350	0	0.0750415	0.518	0.206	0
Zmym2	4.21744e-58	-0.115257	0.377	0.282	8.83132e-54		Fam135a	0	0.177393	0.53	0.218	0
Inpp4b	4.50718e-58	0.211618	0.362	0.24	9.43803e-54		Lrfn2	0	-0.265898	0.684	0.372	0
Pkig	6.19271e-58	0.489269	0.311	0.184	1.29675e-53		Osbpl9	0	0.0967476	0.553	0.241	0
Efr3a	7.00835e-58	0.00854284	0.393	0.287	1.46755e-53		Rlf	0	-0.0463539	0.554	0.242	0
Ptpn3	8.03068e-58	0.269055	0.335	0.211	1.68162e-53		Sec61a2	0	-0.0263104	0.549	0.237	0
Pde2a	8.6552e-58	0.300887	0.346	0.22	1.8124e-53		Snapc3	0	0.329192	0.461	0.149	0
Zeb1	9.66937e-58	-0.0494238	0.374	0.277	2.02477e-53		Cdip1	0	0.231524	0.495	0.183	0
Jph1	9.84812e-58	-0.115171	0.447	0.352	2.0622e-53		Faah	0	-0.173219	0.596	0.284	0
Rnf216	1.0832e-57	0.289042	0.347	0.221	2.26821e-53		Flrt3	0	0.651538	0.448	0.136	0
5330434G04Rik	1.17567e-57	0.043155	0.433	0.317	2.46184e-53		Ppp2r5e	0	-0.200951	0.616	0.304	0
Matk	1.20661e-57	0.414828	0.312	0.188	2.52665e-53		Bicdl1	0	-0.0776382	0.564	0.252	0
Dagla	1.28951e-57	0.218192	0.329	0.209	2.70024e-53		Ppp2r5c	0	-0.150804	0.573	0.261	0
Slc24a3	1.32411e-57	-0.0487192	0.525	0.425	2.77269e-53		2010300C02Rik	0	-0.146549	0.781	0.47	0
Pip5k1a	1.32669e-57	0.0786223	0.396	0.278	2.77808e-53		Dscam	0	0.00227468	0.888	0.577	0
Kcnq2	1.49327e-57	-0.15832	0.407	0.32	3.1269e-53		Ipo11	0	-0.0283859	0.553	0.242	0
Smarca2	1.59466e-57	0.299032	0.377	0.246	3.33922e-53		Madd	0	0.0138214	0.537	0.226	0
Dlgap3	1.59515e-57	0.224859	0.336	0.216	3.34024e-53		Pkd1	0	-0.131654	0.554	0.243	0
Ccar1	1.94514e-57	0.176497	0.347	0.227	4.07313e-53		Slc17a7	0	-0.147793	0.561	0.25	0
Ptpre	1.96568e-57	0.0837399	0.372	0.258	4.11613e-53		Usp33	0	0.0886039	0.548	0.237	0
Senp7	2.01476e-57	-0.0495415	0.403	0.298	4.21891e-53		Ccdc30	0	0.138414	0.514	0.203	0
Srsf5	2.20066e-57	-0.383597	0.354	0.31	4.60819e-53		Ccny	0	-0.164682	0.623	0.312	0
Kif1a	2.38282e-57	0.022148	0.379	0.271	4.98962e-53		Cul5	0	0.231559	0.509	0.198	0
Herc3	2.50058e-57	-0.19706	0.37	0.283	5.23622e-53		Dpm1	0	0.232991	0.486	0.175	0
Fam13c	2.51562e-57	-0.0565051	0.425	0.326	5.2677e-53		Kcnd3	0	-0.0747692	0.741	0.43	0
Dync1h1	2.5608e-57	0.0284694	0.381	0.269	5.36231e-53		Osbp2	0	-0.210576	0.634	0.323	0
Ppp1r13b	2.72679e-57	0.155545	0.367	0.244	5.70989e-53		Osbpl8	0	-0.1117	0.607	0.296	0
Zfp445	2.86706e-57	-0.159528	0.409	0.319	6.00361e-53		Add3	0	-0.0118246	0.565	0.254	0
Hnrnpa2b1	4.19474e-57	0.0180089	0.435	0.326	8.78378e-53		Arsb	0	-0.0983248	0.584	0.273	0
Rapgef1	4.23677e-57	0.50214	0.307	0.181	8.87179e-53		Camkmt	0	-0.00528984	0.587	0.276	0
Pkd2	4.49701e-57	0.591885	0.258	0.141	9.41674e-53		Med13	0	-0.126754	0.568	0.257	0
Pard3	5.37939e-57	0.003501	0.356	0.248	1.12644e-52		Tial1	0	-0.130922	0.587	0.276	0
Taok3	5.50884e-57	0.344304	0.302	0.183	1.15355e-52		Asxl1	0	0.0896178	0.518	0.208	0
Ints10	7.30327e-57	0.0316016	0.38	0.266	1.5293e-52		Asxl2	0	0.0880659	0.54	0.23	0
Zfp608	7.32217e-57	-0.0651302	0.427	0.33	1.53326e-52		Fam214a	0	-0.0335279	0.548	0.238	0
Usp47	7.82946e-57	0.321133	0.344	0.218	1.63949e-52		Kcnq1ot1	0	-0.130412	0.879	0.569	0
Kctd1	8.36481e-57	-0.00455387	0.369	0.267	1.75159e-52		Ppp3cb	0	-0.0812471	0.549	0.239	0
Alcam	1.22906e-56	-0.207936	0.402	0.326	2.57365e-52		Rab28	0	-0.0985449	0.534	0.224	0
Zc3h7a	1.37584e-56	0.346423	0.337	0.212	2.881e-52		Rc3h2	0	-0.00362348	0.547	0.237	0
Edil3	1.41162e-56	-0.199943	0.467	0.383	2.95593e-52		Sec24b	0	0.0795109	0.518	0.208	0
Opcml	1.56137e-56	0.222174	0.987	0.957	3.2695e-52		Sort1	0	-0.298042	0.655	0.345	0
Sppl3	1.72599e-56	0.3386	0.328	0.203	3.61423e-52		Fam13c	0	-0.0872807	0.636	0.326	0
Epha3	1.80333e-56	0.0753456	0.382	0.275	3.77617e-52		Rsbn1l	0	0.306727	0.488	0.178	0
Sh3d19	1.82178e-56	0.232014	0.315	0.199	3.81481e-52		Htt	0	-0.117092	0.572	0.262	0
Plekhm3	1.91263e-56	0.162638	0.334	0.22	4.00504e-52		Leng8	0	0.34365	0.473	0.163	0
Gabra4	2.03509e-56	-0.181143	0.395	0.307	4.26147e-52		Lrch1	0	-0.0278656	0.568	0.258	0
Rap1gap2	2.17311e-56	0.473903	0.351	0.219	4.5505e-52		Mast2	0	-0.00720878	0.566	0.256	0
Smpd3	2.6532e-56	0.109957	0.336	0.226	5.55579e-52		Mpp6	0	0.0612502	0.577	0.267	0
Vps41	2.85801e-56	0.148985	0.395	0.275	5.98468e-52		Zfp532	0	-0.112175	0.564	0.254	0
Mapkap1	3.01519e-56	0.273357	0.367	0.241	6.3138e-52		Aff3	0	-0.0747614	0.796	0.487	0
Dym	3.02446e-56	0.0159419	0.396	0.284	6.33321e-52		Fcho2	0	0.059638	0.549	0.24	0
Adgrl1	3.09799e-56	-0.224327	0.344	0.258	6.48719e-52		Impact	0	-0.0761718	0.536	0.227	0
Insr	4.06835e-56	0.252794	0.341	0.219	8.51913e-52		Peg3	0	0.0200153	0.548	0.239	0
Dnm3	4.73581e-56	-0.282635	0.381	0.31	9.91679e-52		Rbfox2	0	-0.192133	0.885	0.576	0
2210408I21Rik	4.76932e-56	-0.243625	0.371	0.306	9.98697e-52		Trank1	0	-0.341897	0.806	0.497	0
Phf24	5.0449e-56	-0.180267	0.336	0.246	1.0564e-51		Yme1l1	0	-0.0687004	0.535	0.226	0
Unc5d	5.72499e-56	-0.216412	0.479	0.406	1.19881e-51		Ythdc1	0	0.16881	0.514	0.205	0
Tafa5	6.36681e-56	0.0495959	0.445	0.328	1.33321e-51		1700084C06Rik	0	0.659872	0.441	0.132	0
Fbxo34	6.96714e-56	0.0883316	0.389	0.272	1.45892e-51		Atp11b	0	0.222249	0.506	0.197	0
St3gal5	7.58043e-56	0.326941	0.333	0.208	1.58734e-51		Dym	0	-0.195533	0.593	0.284	0
Rsf1	9.93929e-56	0.116106	0.395	0.274	2.08129e-51		Fyn	0	-0.283337	0.631	0.322	0
Bmpr2	1.11323e-55	-0.124466	0.362	0.268	2.33111e-51		Galnt13	0	-0.219049	0.723	0.414	0
Ube4b	1.13591e-55	0.273053	0.361	0.237	2.3786e-51		Ndrg4	0	-0.408461	0.603	0.294	0
Map4	1.38086e-55	0.0183397	0.358	0.26	2.89153e-51		Vwa8	0	-0.257598	0.596	0.287	0
Sh3rf1	1.4362e-55	-0.0901252	0.398	0.314	3.00741e-51		Acvr1	0	0.0500658	0.57	0.261	0
Actg1	2.04021e-55	-2.52884	0.038	0.089	4.2722e-51		Map2k5	0	-0.0738325	0.577	0.268	0
Lmo3	2.30393e-55	0.0155766	0.443	0.334	4.82444e-51		Zfp292	0	-0.217991	0.579	0.27	0
Ly6h	2.42137e-55	-0.801102	0.222	0.22	5.07035e-51		Dop1a	0	-0.00922731	0.54	0.232	0
Cacna2d3	2.44028e-55	0.233552	0.721	0.589	5.10994e-51		Kif3a	0	-0.0671408	0.543	0.235	0
1700025G04Rik	2.48379e-55	-0.136243	0.373	0.282	5.20106e-51		Lrch3	0	-0.0557459	0.527	0.219	0
Wac	2.58054e-55	-0.382432	0.35	0.295	5.40365e-51		Riok3	0	-0.00432856	0.519	0.211	0
Grid2	2.61757e-55	-0.0583703	0.546	0.448	5.48119e-51		Scfd2	0	-0.0121571	0.551	0.243	0
Dop1b	2.70187e-55	0.404707	0.334	0.209	5.65771e-51		St3gal5	0	0.115965	0.516	0.208	0
St3gal3	3.30601e-55	0.347071	0.298	0.181	6.92278e-51		B230307C23Rik	0	0.611617	0.445	0.137	0
Esrrg	3.37922e-55	0.0247702	0.3	0.207	7.07609e-51		Gng2	0	-0.180902	0.607	0.299	0
Dennd4a	3.86197e-55	0.0772878	0.383	0.272	8.08696e-51		Prrc2b	0	-0.207568	0.593	0.285	0
Man1a	6.62404e-55	-0.17472	0.356	0.286	1.38707e-50		Slit1	0	-0.143702	0.733	0.425	0
Dzip3	6.89875e-55	-0.210329	0.367	0.289	1.4446e-50		Dync1h1	0	-0.211952	0.577	0.269	0
Ptbp2	6.94551e-55	-0.233225	0.398	0.325	1.45439e-50		4930512B01Rik	0	1.26979	0.405	0.098	0
Tut4	7.23326e-55	-0.0680452	0.362	0.264	1.51464e-50		Acbd6	0	-0.0533685	0.542	0.235	0
Myo18a	7.47861e-55	0.212796	0.342	0.223	1.56602e-50		Aftph	0	0.0461813	0.516	0.209	0
Bin1	7.80949e-55	0.10462	0.328	0.221	1.63531e-50		Setd2	0	-0.0639777	0.547	0.24	0
Rasa1	8.58448e-55	-0.213607	0.403	0.321	1.79759e-50		Lmo3	0	0.0193804	0.641	0.334	0
Ext1	8.8338e-55	0.000732205	0.613	0.509	1.8498e-50		Nrp1	0	-0.0535345	0.755	0.448	0
Bicdl1	1.01844e-54	-0.0495081	0.35	0.252	2.13261e-50		Ripor2	0	-0.0837837	0.622	0.315	0
Arhgap23	1.02926e-54	0.655553	0.24	0.128	2.15527e-50		Spata7	0	0.0371123	0.507	0.2	0
Tnpo1	1.08897e-54	-0.063131	0.414	0.315	2.2803e-50		Zmat4	0	0.0241649	0.73	0.423	0
Ranbp9	1.27888e-54	-0.158358	0.405	0.317	2.67798e-50		Ints6	0	-0.207596	0.579	0.272	0
Man1a2	1.70302e-54	-0.291365	0.338	0.266	3.56613e-50		Srsf10	0	0.357276	0.478	0.171	0
Cox6c	1.90832e-54	-2.54926	0.035	0.084	3.99602e-50		8030462N17Rik	0	-0.0252154	0.525	0.219	0
Chd4	1.93487e-54	-0.0895647	0.345	0.252	4.05163e-50		Dgkd	0	-0.0719795	0.554	0.248	0
Ncam2	1.93757e-54	-0.0592229	0.724	0.628	4.05727e-50		Fry	0	-0.0710579	0.904	0.598	0
Rab10	1.96842e-54	0.225768	0.368	0.247	4.12187e-50		Macf1	0	-0.053077	0.918	0.612	0
Rmdn1	2.09676e-54	0.315728	0.385	0.256	4.39061e-50		Rapgef2	0	-0.161807	0.902	0.596	0
Atf2	2.16153e-54	0.0180176	0.364	0.256	4.52623e-50		Shprh	0	-0.100252	0.56	0.254	0
Ndfip1	2.20729e-54	-0.104995	0.334	0.248	4.62207e-50		Smpd3	0	0.0209677	0.532	0.226	0
Atf7	2.25172e-54	0.338824	0.338	0.214	4.71509e-50		Tmem191c	0	0.410109	0.465	0.159	0
Cit	2.42784e-54	0.878078	0.142	0.059	5.08389e-50		Ube4b	0	-0.0106743	0.543	0.237	0
Ankrd33b	2.49456e-54	0.0257964	0.369	0.264	5.22361e-50		Uhrf2	0	0.0334692	0.513	0.207	0
Acat1	2.71886e-54	0.401148	0.283	0.167	5.69329e-50		Ythdf3	0	-0.151132	0.549	0.243	0
Mib1	2.7484e-54	-0.252996	0.37	0.298	5.75515e-50		Basp1	0	-0.261218	0.602	0.296	0
Coro2b	3.22696e-54	0.210946	0.328	0.211	6.75725e-50		Sh3gl2	0	-0.16583	0.772	0.466	0
Gpi1	3.36918e-54	0.095882	0.33	0.222	7.05506e-50		Adk	0	-0.0906647	0.586	0.28	0
Pitpnm3	4.81098e-54	0.296268	0.169	0.087	1.00742e-49		Raph1	0	-0.0234168	0.574	0.268	0
Acaca	4.85364e-54	0.105345	0.365	0.254	1.01635e-49		Slc44a5	0	-0.050303	0.711	0.405	0
Rnf130	5.12755e-54	0.280124	0.343	0.222	1.07371e-49		Gnb1	0	-0.0647399	0.546	0.241	0
Actr3b	5.39841e-54	-0.0690526	0.363	0.27	1.13043e-49		Grid1	0	-0.0597174	0.912	0.607	0
Rps8	5.59097e-54	-2.16144	0.049	0.098	1.17075e-49		Hira	0	0.0301066	0.533	0.228	0
Ccdc30	6.27058e-54	0.276356	0.324	0.203	1.31306e-49		Kcnb1	0	-0.134334	0.546	0.241	0
Stim2	6.4284e-54	-0.177521	0.391	0.307	1.34611e-49		March7	0	0.0719119	0.522	0.217	0
Ndufa13	6.56515e-54	-3.85626	0.011	0.056	1.37474e-49		Usp45	0	0.0791677	0.512	0.207	0
Htt	7.08159e-54	0.107898	0.377	0.262	1.48289e-49		Xpo7	0	0.0108698	0.535	0.23	0
Phc2	7.12931e-54	0.175766	0.368	0.251	1.49288e-49		Focad	0	-0.139983	0.74	0.435	0
Ppp2r5e	9.90439e-54	-0.192185	0.384	0.304	2.07398e-49		Gmcl1	0	0.32273	0.483	0.178	0
Ubr2	1.06956e-53	0.340981	0.344	0.22	2.23966e-49		Jarid2	0	-0.147455	0.597	0.292	0
Wscd2	1.14721e-53	0.276202	0.355	0.234	2.40225e-49		P2ry12	0	0.802241	0.427	0.122	0
Basp1	1.57634e-53	-0.509446	0.33	0.296	3.30086e-49		Sesn1	0	0.151151	0.508	0.203	0
Cdkl5	1.8267e-53	-0.171826	0.373	0.292	3.82511e-49		Taf1b	0	0.0889182	0.501	0.196	0
Epn2	2.59221e-53	-0.146837	0.378	0.287	5.42809e-49		Zfp652	0	0.22989	0.503	0.198	0
Luzp1	2.59414e-53	0.104737	0.349	0.236	5.43212e-49		Ak5	0	0.012966	0.817	0.512	0
Grm5	2.69444e-53	0.138842	0.979	0.92	5.64217e-49		Ankrd28	0	-0.0253538	0.573	0.268	0
Gpr45	2.74796e-53	0.149824	0.298	0.193	5.75422e-49		Memo1	0	-0.0976779	0.564	0.259	0
Garem1	2.90024e-53	-0.197204	0.373	0.295	6.07309e-49		A630089N07Rik	0	0.642511	0.447	0.143	0
Unc13b	3.02299e-53	-0.0688836	0.357	0.265	6.33014e-49		Dcaf5	0	0.0312894	0.525	0.221	0
Trip11	3.37713e-53	0.32124	0.332	0.212	7.07172e-49		Mysm1	0	0.102664	0.519	0.215	0
Zcchc14	3.6746e-53	0.402281	0.288	0.172	7.6946e-49		Srgap2	0	-0.0846001	0.655	0.351	0
Pvt1	3.95285e-53	0.0766673	0.373	0.263	8.27727e-49		Top2b	0	-0.0460933	0.533	0.229	0
Traf3	4.07283e-53	0.196608	0.363	0.247	8.5285e-49		Zzef1	0	-0.123677	0.551	0.247	0
Gm42726	4.09614e-53	-1.73551	0.072	0.119	8.57731e-49		Dennd1b	0	-0.131259	0.614	0.31	0
Epb41l3	4.17273e-53	0.279867	0.341	0.223	8.7377e-49		Fer	0	-0.101064	0.595	0.291	0
Pcca	6.44301e-53	-0.067595	0.408	0.309	1.34917e-48		Ranbp2	0	-0.340382	0.593	0.289	0
Soga3	6.68045e-53	-0.024012	0.398	0.298	1.39889e-48		Usp24	0	-0.14809	0.563	0.259	0
Arhgef7	7.06376e-53	-0.0321073	0.371	0.266	1.47915e-48		Atp2b3	0	-0.107673	0.534	0.231	0
Hira	7.37778e-53	0.293417	0.35	0.228	1.54491e-48		Atp9a	0	-0.137376	0.527	0.224	0
Rnf169	7.81523e-53	0.316376	0.345	0.222	1.63651e-48		Nup93	0	-0.153304	0.551	0.248	0
Spock3	7.82209e-53	-0.117573	0.309	0.229	1.63795e-48		Stxbp5l	0	0.00772776	0.929	0.626	0
Rufy3	8.2248e-53	-0.109254	0.394	0.301	1.72227e-48		Xpr1	0	-0.0245219	0.546	0.243	0
Rab30	8.53531e-53	0.217364	0.3	0.191	1.78729e-48		Ywhae	0	-0.216926	0.52	0.217	0
Cdk12	8.76836e-53	0.342728	0.366	0.238	1.83609e-48		Zc3h13	0	-0.0493187	0.551	0.248	0
Cul5	1.07467e-52	0.365964	0.318	0.198	2.25035e-48		1700085D07Rik	0	1.10581	0.411	0.108	0
Rab6b	1.11855e-52	-0.137143	0.333	0.247	2.34225e-48		Gmds	0	-0.157814	0.638	0.335	0
Tfdp2	1.33637e-52	0.018106	0.356	0.257	2.79837e-48		Me3	0	-0.119696	0.63	0.327	0
Prr14l	1.39422e-52	0.243712	0.364	0.243	2.91949e-48		Tiam1	0	-0.0366271	0.714	0.411	0
Fau	1.5362e-52	-4.26763	0.005	0.046	3.2168e-48		Fam135b	0	-0.0597241	0.915	0.613	0
Vsnl1	1.56053e-52	0.107524	0.44	0.323	3.26774e-48		Kpna3	0	0.0372487	0.518	0.216	0
Sv2b	1.62447e-52	-0.111458	0.42	0.34	3.40164e-48		Luzp1	0	0.0192462	0.538	0.236	0
Prmt8	1.63617e-52	0.17235	0.328	0.219	3.42614e-48		Mast3	0	0.0812567	0.543	0.241	0
Grin2a	1.70312e-52	0.235465	0.969	0.906	3.56633e-48		Nav2	0	-0.0434314	0.924	0.622	0
Dclk2	1.71971e-52	0.178774	0.358	0.242	3.60108e-48		Pspc1	0	-0.032044	0.528	0.226	0
Ralgapb	1.7655e-52	0.180872	0.324	0.211	3.69697e-48		Rab3gap2	0	0.0723283	0.516	0.214	0
Shank1	1.84641e-52	0.0512162	0.37	0.263	3.86638e-48		Rasal2	0	-0.0210413	0.897	0.595	0
Paip2	2.19969e-52	-0.0484971	0.332	0.235	4.60616e-48		Rras2	0	0.0786076	0.518	0.216	0
Arpc2	2.28799e-52	0.0263341	0.388	0.284	4.79105e-48		Sbno1	0	-0.160361	0.538	0.236	0
Gm20754	3.01711e-52	-0.199076	0.731	0.679	6.31783e-48		Sphkap	0	0.00932789	0.809	0.507	0
Dock7	3.03663e-52	-0.0563418	0.373	0.276	6.3587e-48		Srgap3	0	-0.0961135	0.9	0.598	0
Inka2	3.13233e-52	0.731399	0.18	0.085	6.5591e-48		Trio	0	-0.253577	0.883	0.581	0
Mast2	3.27622e-52	0.173988	0.372	0.256	6.86041e-48		Arpc2	0	-0.101299	0.586	0.284	0
B230209E15Rik	3.83739e-52	-0.242718	0.334	0.26	8.03549e-48		Lars2	0	-5.32645	0.177	0.479	0
Far1	4.01531e-52	-0.310482	0.334	0.276	8.40805e-48		Pgbd5	0	-0.215389	0.612	0.31	0
Acin1	4.83859e-52	0.00966988	0.368	0.263	1.0132e-47		Ube2d2a	0	0.131818	0.493	0.191	0
Sdccag8	5.42302e-52	0.025307	0.403	0.293	1.13558e-47		Xkr6	0	0.0584941	0.605	0.303	0
Eml4	5.5181e-52	0.0457812	0.384	0.274	1.15549e-47		Acat1	0	0.251467	0.469	0.167	0
Cox4i1	5.79053e-52	-2.43312	0.041	0.097	1.21254e-47		Dgkg	0	-0.0630903	0.833	0.531	0
Cdkal1	6.28794e-52	-0.319547	0.367	0.309	1.3167e-47		Gpr158	0	-0.167164	0.838	0.536	0
Cyp7b1	7.04323e-52	-0.0148724	0.381	0.284	1.47485e-47		Arnt	0	-0.0356985	0.514	0.213	0
Jarid2	7.36764e-52	-0.312774	0.347	0.292	1.54278e-47		Celf5	0	-0.266609	0.556	0.255	0
Daam1	7.66334e-52	-0.189419	0.334	0.26	1.6047e-47		Exoc6	0	0.0144474	0.531	0.23	0
N4bp2l1	7.91262e-52	0.655957	0.242	0.132	1.6569e-47		Map3k2	0	0.0146976	0.523	0.222	0
Frmd5	8.12921e-52	0.281568	0.474	0.34	1.70226e-47		Mnat1	0	0.0232586	0.541	0.24	0
Dnajc7	8.23117e-52	0.275416	0.322	0.206	1.72361e-47		Ptpre	0	-0.100311	0.559	0.258	0
Setd2	9.91268e-52	0.0951393	0.349	0.24	2.07572e-47		Sec63	0	0.0305153	0.513	0.212	0
Tnrc6a	1.02301e-51	-0.0105217	0.397	0.298	2.14219e-47		Sorbs2	0	-0.0350027	0.904	0.603	0
Ndrg3	1.03001e-51	-0.0991484	0.36	0.267	2.15684e-47		Pcmt1	0	0.105148	0.484	0.183	0
Map4k5	1.0701e-51	0.0361324	0.324	0.226	2.24078e-47		Pitpnm2	0	-0.0655587	0.589	0.288	0
Dnm2	1.11818e-51	0.360326	0.317	0.198	2.34147e-47		Sh3d19	0	0.221301	0.5	0.199	0
Rb1	1.21999e-51	0.116023	0.364	0.253	2.55466e-47		Rtn4	0	-0.168877	0.566	0.265	0
Rpl7	1.34995e-51	-5.98947	0.002	0.035	2.8268e-47		Tspan5	0	-0.100517	0.842	0.541	0
Olfm1	1.38597e-51	-0.260339	0.365	0.292	2.90223e-47		Agfg1	0	0.0476743	0.508	0.208	0
Dtd1	1.46021e-51	-0.0427467	0.404	0.306	3.05767e-47		Atp1b1	0	-0.455186	0.655	0.355	0
Syn3	1.6389e-51	0.307952	0.364	0.242	3.43186e-47		Baz1b	0	0.00376951	0.528	0.228	0
Rap1gds1	1.82305e-51	-0.038956	0.371	0.273	3.81746e-47		Cbl	0	0.0665115	0.511	0.211	0
Tulp4	2.78395e-51	0.0642781	0.343	0.239	5.82959e-47		Fam120a	0	-0.187625	0.552	0.252	0
Safb2	2.9839e-51	0.523891	0.295	0.176	6.24829e-47		Fam126b	0	-0.206022	0.562	0.262	0
Klc1	3.27992e-51	0.0536269	0.339	0.239	6.86816e-47		Ildr2	0	-0.0283457	0.557	0.257	0
Ahcyl1	3.436e-51	-0.347087	0.289	0.235	7.19499e-47		Pacs1	0	-0.0898112	0.548	0.248	0
Ccny	3.48111e-51	-0.183152	0.392	0.312	7.28945e-47		Phc2	0	-0.14893	0.551	0.251	0
Brd4	3.51422e-51	0.0570074	0.371	0.262	7.35877e-47		Tln2	0	-0.112901	0.55	0.25	0
Wipf3	3.5161e-51	-0.0544781	0.434	0.339	7.36271e-47		Wdr37	0	-0.0562844	0.54	0.24	0
Slc17a7	3.67963e-51	-0.115354	0.335	0.25	7.70515e-47		Sumo1	0	0.138073	0.477	0.177	0
Gabbr1	3.70087e-51	0.0933655	0.298	0.197	7.74961e-47		Acvr2a	0	-0.0997182	0.557	0.258	0
Kif5b	4.58847e-51	0.127682	0.359	0.247	9.60825e-47		Akap9	0	-0.0387774	0.514	0.215	0
Chd8	4.67206e-51	0.140279	0.315	0.208	9.78328e-47		Bin1	0	-0.0461577	0.52	0.221	0
Ust	4.94054e-51	-0.277475	0.369	0.31	1.03455e-46		Dnm1	0	-0.558774	0.681	0.382	0
Egfem1	5.22138e-51	-0.0588831	0.78	0.693	1.09336e-46		Fam13b	0	0.0102495	0.516	0.217	0
Ino80	5.29882e-51	0.107296	0.34	0.231	1.10957e-46		Foxp1	0	-0.0293917	0.873	0.574	0
Ppp1cb	5.82582e-51	0.0781033	0.302	0.202	1.21993e-46		Hivep2	0	-0.0180512	0.892	0.593	0
Usp15	6.09245e-51	-0.0595689	0.41	0.308	1.27576e-46		Kdm6a	0	0.0497251	0.52	0.221	0
Gm20642	6.60808e-51	-0.387113	0.398	0.382	1.38373e-46		Prr14l	0	-0.0524685	0.542	0.243	0
Cpne4	6.62233e-51	0.387773	0.455	0.323	1.38672e-46		Rbm4b	0	0.104285	0.468	0.169	0
Grm1	7.16337e-51	0.00620485	0.663	0.557	1.50001e-46		Rere	0	0.000777772	0.937	0.638	0
Rasgrp1	7.64449e-51	0.0869025	0.311	0.217	1.60076e-46		St6galnac3	0	-0.144978	0.79	0.491	0
Ksr1	7.76562e-51	0.1072	0.412	0.298	1.62612e-46		Mir9-3hg	0	0.183454	0.486	0.187	0
Mphosph9	1.13196e-50	0.296427	0.314	0.2	2.37032e-46		Mirg	0	0.296754	0.486	0.187	0
Susd6	1.63355e-50	0.151062	0.371	0.259	3.42066e-46		Tecr	0	-0.173265	0.493	0.194	0
Lrch3	1.68338e-50	0.0122297	0.316	0.219	3.525e-46		Arhgap26	0	-0.134059	0.701	0.402	0
Shisa6	1.9334e-50	-0.0273165	0.678	0.583	4.04854e-46		Fgd4	0	-0.179126	0.574	0.275	0
Gng2	2.23227e-50	-0.354723	0.356	0.299	4.67437e-46		Man1a2	0	-0.209661	0.565	0.266	0
Smchd1	2.26658e-50	0.429458	0.304	0.186	4.74621e-46		Camsap2	0	-0.0306689	0.519	0.221	0
Adgrb1	2.47208e-50	-0.597927	0.322	0.305	5.17655e-46		Dock9	0	-0.157676	0.808	0.51	0
Dlg2	2.48993e-50	0.158373	0.997	0.991	5.21392e-46		Fam131a	0	-0.0152952	0.513	0.215	0
Pitpnm2	2.55388e-50	0.177821	0.41	0.288	5.34782e-46		Inpp4a	0	-0.22476	0.55	0.252	0
Mapk14	3.56657e-50	0.250659	0.332	0.218	7.46839e-46		Lztfl1	0	0.344423	0.452	0.154	0
Fer	3.91336e-50	-0.0531392	0.382	0.291	8.19457e-46		Rnf216	0	-0.00716403	0.519	0.221	0
Pou2f1	4.20808e-50	-0.00600402	0.387	0.284	8.81173e-46		Sept11	0	-0.00622431	0.508	0.21	0
Gm40841	4.28726e-50	0.276486	0.258	0.156	8.97752e-46		Sipa1l1	0	-0.0874249	0.917	0.619	0
Ppig	4.53828e-50	0.377226	0.28	0.169	9.50315e-46		Slc23a2	0	0.0494234	0.509	0.211	0
Spop	5.17897e-50	0.120389	0.379	0.266	1.08448e-45		Smarca2	0	-0.00869464	0.544	0.246	0
Chpt1	6.46406e-50	0.28606	0.293	0.186	1.35357e-45		Trip11	0	0.056206	0.51	0.212	0
Numb	6.65426e-50	0.243411	0.339	0.223	1.3934e-45		Wapl	0	0.0281931	0.528	0.23	0
Odf2	6.93209e-50	0.248382	0.365	0.245	1.45158e-45		1700025G04Rik	0	-0.185265	0.58	0.282	0
Cnnm1	8.66695e-50	-0.0176516	0.305	0.212	1.81486e-45		Chfr	0	0.185563	0.484	0.186	0
Iqsec3	9.03233e-50	0.436157	0.289	0.176	1.89137e-45		Gabra4	0	-0.161267	0.605	0.307	0
Ywhae	1.00334e-49	-0.166614	0.297	0.217	2.10099e-45		Kcnq2	0	-0.327133	0.618	0.32	0
Shank3	1.02071e-49	0.27976	0.29	0.181	2.13736e-45		Trim2	0	-0.162229	0.858	0.56	0
Ptprr	1.20787e-49	0.0300835	0.362	0.266	2.52928e-45		Cntn1	0	-0.0477697	0.937	0.64	0
Usp29	1.3595e-49	0.438174	0.316	0.199	2.84679e-45		Exoc5	0	0.026816	0.509	0.212	0
Zfp407	2.03498e-49	-0.179423	0.376	0.303	4.26125e-45		Jph1	0	-0.0438698	0.649	0.352	0
Psmd14	2.19752e-49	-0.130029	0.361	0.275	4.6016e-45		Larp4b	0	0.00898711	0.523	0.226	0
Fbxw4	2.42647e-49	0.549149	0.315	0.196	5.08104e-45		Mat2a	0	0.376919	0.451	0.154	0
Serinc1	2.61439e-49	-1.05633	0.153	0.166	5.47453e-45		Nemf	0	0.2245	0.467	0.17	0
Arhgap35	2.82736e-49	0.166578	0.321	0.213	5.92049e-45		Phf24	0	-0.23104	0.543	0.246	0
Aftph	2.97726e-49	0.205642	0.319	0.209	6.23439e-45		Rap1gap2	0	0.113756	0.516	0.219	0
Ip6k1	3.09736e-49	0.118473	0.369	0.258	6.48588e-45		Slc35f3	0	-0.0960304	0.777	0.48	0
Igsf9b	3.44469e-49	0.538483	0.245	0.139	7.21318e-45		Slc4a7	0	0.00580049	0.561	0.264	0
Rnf165	3.47057e-49	-0.0188063	0.361	0.264	7.26737e-45		Snca	0	-0.231168	0.686	0.389	0
Dkk3	3.93217e-49	0.27255	0.278	0.175	8.23396e-45		Znrf1	0	0.0181798	0.512	0.215	0
Rab40c	4.48057e-49	0.361006	0.27	0.161	9.38232e-45		Adam23	0	-0.06043	0.614	0.317	0
Ctdspl	4.78925e-49	0.228656	0.328	0.216	1.00287e-44		Akap8	0	0.147422	0.477	0.18	0
Mir9-3hg	5.818e-49	0.296685	0.297	0.187	1.21829e-44		Aplp2	0	0.152027	0.481	0.184	0
Slc1a1	5.88564e-49	-0.0708546	0.367	0.275	1.23245e-44		Armc8	0	0.00705423	0.497	0.2	0
Mtdh	6.48841e-49	0.0425395	0.409	0.301	1.35867e-44		Atp2a2	0	-0.36328	0.632	0.335	0
Pfkp	7.56897e-49	0.220417	0.351	0.24	1.58494e-44		Efr3a	0	-0.0481931	0.584	0.287	0
Khdrbs3	7.73273e-49	-0.0552199	0.534	0.448	1.61923e-44		Matr3	0	0.152067	0.47	0.173	0
Zfpm2	7.91024e-49	0.112833	0.607	0.489	1.65641e-44		Ppp4r3b	0	0.0705492	0.495	0.198	0
2610037D02Rik	8.40454e-49	0.37636	0.273	0.165	1.75991e-44		Psmd1	0	0.264389	0.47	0.173	0
Sec61a2	1.04912e-48	0.0823029	0.342	0.237	2.19685e-44		Raf1	0	0.0636561	0.487	0.19	0
Glg1	1.13105e-48	0.0396303	0.34	0.238	2.36842e-44		Stim2	0	-0.203609	0.604	0.307	0
Aff4	1.28522e-48	-0.113726	0.379	0.29	2.69125e-44		Ube2r2	0	0.208805	0.476	0.179	0
Zc3h13	1.33109e-48	0.0846843	0.353	0.248	2.78729e-44		Zfp407	0	-0.219854	0.6	0.303	0
Desi2	1.3785e-48	0.167315	0.327	0.219	2.88658e-44		Dnajc19	0	0.896835	0.403	0.107	0
Ankrd28	1.41904e-48	-0.140991	0.346	0.268	2.97147e-44		Lpin2	0	-0.0327181	0.524	0.228	0
Slc25a23	1.43967e-48	0.398222	0.292	0.179	3.01467e-44		Lrpprc	0	-0.0249622	0.502	0.206	0
Arhgef11	1.51428e-48	0.114397	0.335	0.231	3.17091e-44		Pvt1	0	-0.0402919	0.559	0.263	0
Eif4g1	1.54263e-48	0.380071	0.306	0.191	3.23028e-44		Wasl	0	0.121613	0.501	0.205	0
Rpl3	1.56199e-48	-2.41592	0.035	0.072	3.27081e-44		Lrrn2	0	-0.168631	0.596	0.3	0
Atp2b3	1.7468e-48	0.128377	0.34	0.231	3.65779e-44		Phtf1	0	0.258531	0.474	0.178	0
Acbd6	1.9319e-48	0.121724	0.339	0.235	4.04539e-44		Tmem175	0	0.117236	0.489	0.193	0
Ddhd2	2.19515e-48	0.277325	0.353	0.237	4.59664e-44		Wdr47	0	0.0389151	0.49	0.194	0
Kcnip3	2.25701e-48	0.459149	0.263	0.155	4.72618e-44		Zdhhc17	0	0.0553377	0.491	0.195	0
Aff2	2.43335e-48	-0.0327072	0.33	0.237	5.09544e-44		Dock7	0	-0.100179	0.572	0.276	0
Itm2c	2.56623e-48	-1.23699	0.106	0.116	5.37368e-44		Kcnh1	0	-0.036027	0.563	0.267	0
Prrc2b	2.67822e-48	-0.0421511	0.384	0.285	5.60819e-44		Chd4	0	-0.249025	0.547	0.252	0
Itm2b	2.74761e-48	-0.95425	0.152	0.151	5.75349e-44		Cop1	0	-0.0549629	0.525	0.23	0
Inpp4a	2.77847e-48	-0.0329046	0.348	0.252	5.81811e-44		Ddhd1	0	-0.0299405	0.502	0.207	0
Xpr1	2.80816e-48	0.0507298	0.347	0.243	5.88029e-44		Dnajb6	0	0.115513	0.468	0.173	0
Atad2b	4.2011e-48	0.0258042	0.358	0.256	8.7971e-44		Mef2d	0	0.0220055	0.503	0.208	0
Arf3	4.41611e-48	0.0754687	0.297	0.198	9.24732e-44		Nmt2	0	-0.0201335	0.52	0.225	0
Pkia	4.54357e-48	-0.179923	0.318	0.24	9.51424e-44		Nol4l	0	-0.00468883	0.509	0.214	0
Strada	4.54919e-48	0.428329	0.25	0.145	9.526e-44		Rab6a	0	-0.119815	0.521	0.226	0
Fbxo42	4.63477e-48	0.444924	0.26	0.152	9.70521e-44		Susd6	0	0.100298	0.554	0.259	0
Btbd10	5.36582e-48	-0.123871	0.334	0.25	1.1236e-43		Tasor	0	0.0245175	0.512	0.217	0
Mctp1	5.40995e-48	-0.171759	0.609	0.543	1.13284e-43		Thra	0	-0.280466	0.554	0.259	0
Dgkd	5.57779e-48	0.0239752	0.348	0.248	1.16799e-43		Zc3h7a	0	0.0746399	0.507	0.212	0
Mtf2	6.14565e-48	-0.0325974	0.371	0.274	1.2869e-43		4930570B17Rik	0	0.735269	0.427	0.132	0
Fam126b	6.48376e-48	-0.312518	0.328	0.262	1.3577e-43		Kdm5a	0	0.0878734	0.493	0.198	0
4732471J01Rik	6.53674e-48	0.255245	0.357	0.243	1.36879e-43		Ogdh	0	0.0824012	0.479	0.184	0
Jph4	6.56578e-48	0.211086	0.308	0.198	1.37487e-43		Rnf111	0	0.140486	0.479	0.184	0
Ano6	7.03196e-48	0.0939465	0.35	0.246	1.47249e-43		Ywhaz	0	-0.428542	0.609	0.314	0
Pcgf5	7.20829e-48	0.459913	0.213	0.117	1.50942e-43		Zfp608	0	-0.0838267	0.625	0.33	0
Ano4	7.67546e-48	0.0520928	0.332	0.24	1.60724e-43		Itga8	0	-0.136978	0.694	0.399	0
Ddx50	8.49719e-48	-0.0685243	0.325	0.237	1.77931e-43		Kif1a	0	-0.228962	0.566	0.271	0
Ap3b1	8.86381e-48	0.149489	0.38	0.266	1.85608e-43		Plppr5	0	-0.139486	0.57	0.275	0
Tet3	9.13224e-48	0.300038	0.322	0.21	1.91229e-43		2210408F21Rik	0	0.10833	0.518	0.224	0
Fam222b	9.35976e-48	0.207701	0.307	0.199	1.95993e-43		Adgrl1	0	-0.419251	0.552	0.258	0
Pdzd4	9.60262e-48	0.101891	0.324	0.218	2.01079e-43		Arhgap35	0	-0.0397675	0.507	0.213	0
Nol4l	1.10248e-47	0.291749	0.328	0.214	2.30859e-43		Arhgef11	0	-0.0490327	0.525	0.231	0
Sergef	1.15688e-47	0.178713	0.323	0.215	2.42251e-43		Arhgef7	0	-0.192625	0.56	0.266	0
Gm28376	1.39961e-47	-0.490991	0.407	0.421	2.93079e-43		Eml6	0	-0.105241	0.865	0.571	0
Slc38a9	1.42182e-47	0.368719	0.279	0.17	2.97729e-43		Fbxw11	0	0.0200155	0.51	0.216	0
Gripap1	1.50502e-47	0.318495	0.286	0.179	3.15152e-43		Lmtk2	0	-0.0272528	0.526	0.232	0
Slmap	1.58402e-47	-0.0754642	0.315	0.227	3.31693e-43		Lpgat1	0	-0.0252935	0.505	0.211	0
Scn3a	1.75166e-47	-0.196593	0.371	0.292	3.66799e-43		Micu1	0	-0.0347808	0.524	0.23	0
Rprd1a	1.98226e-47	0.119043	0.321	0.217	4.15085e-43		Mir99ahg	0	-0.0303508	0.902	0.608	0
Atf6	2.15259e-47	-0.0208161	0.342	0.244	4.50752e-43		Phf12	0	0.259921	0.446	0.152	0
Cux2	2.16878e-47	1.17466	0.097	0.034	4.54142e-43		Rims2	0	-0.0922039	0.907	0.613	0
Camkv	2.20377e-47	-0.185511	0.361	0.289	4.61469e-43		Tlk2	0	0.00874031	0.503	0.209	0
Zdhhc20	2.21174e-47	0.0742867	0.353	0.25	4.63139e-43		Fam49a	0	-0.214862	0.59	0.296	0
Sbno1	2.28995e-47	-0.00599377	0.331	0.236	4.79515e-43		Klhl7	0	0.117851	0.483	0.189	0
Smarcc2	2.50743e-47	0.25754	0.299	0.191	5.25056e-43		Tax1bp1	0	0.151826	0.474	0.18	0
Phf20	3.07229e-47	0.158565	0.302	0.199	6.43337e-43		Ube2g1	0	0.0702073	0.496	0.202	0
Golgb1	3.41696e-47	0.00141718	0.374	0.276	7.15511e-43		Luc7l2	0	0.220972	0.968	0.674	0
Pbrm1	4.37549e-47	0.060184	0.339	0.237	9.16228e-43		A330076H08Rik	0	-0.36471	0.659	0.366	0
Fyn	4.72573e-47	-0.206103	0.4	0.322	9.89567e-43		Cep170	0	-0.0812178	0.508	0.215	0
Nexmif	4.76473e-47	-0.224165	0.329	0.26	9.97735e-43		Clcn3	0	-0.122437	0.531	0.238	0
Ildr2	5.25395e-47	0.11483	0.363	0.257	1.10018e-42		D630045J12Rik	0	-0.0965329	0.56	0.267	0
Myrip	5.79151e-47	0.0949713	0.291	0.198	1.21274e-42		Dstyk	0	0.361518	0.436	0.143	0
Arid4a	6.13101e-47	0.271817	0.304	0.193	1.28383e-42		Fam120c	0	0.0566336	0.505	0.212	0
Satb1	6.29542e-47	0.498531	0.197	0.107	1.31826e-42		Mdn1	0	-0.179467	0.546	0.253	0
Fam120b	6.95222e-47	0.449896	0.255	0.15	1.4558e-42		Nos1ap	0	-0.105005	0.774	0.481	0
Il1rapl1	7.13924e-47	-0.134013	0.912	0.858	1.49496e-42		P4ha1	0	0.0995124	0.512	0.219	0
Tiam1	7.1911e-47	-0.01094	0.512	0.411	1.50582e-42		Tbck	0	-0.0785441	0.524	0.231	0
D630045J12Rik	7.63515e-47	-0.104248	0.355	0.267	1.5988e-42		Tfdp2	0	-0.0596805	0.55	0.257	0
Klhl7	7.63678e-47	0.272064	0.296	0.189	1.59914e-42		Xrn2	0	0.0776663	0.507	0.214	0
Mbnl1	7.77501e-47	-0.342172	0.306	0.257	1.62809e-42		Zcchc18	0	0.113988	0.464	0.171	0
Dhx30	7.8808e-47	0.423085	0.275	0.167	1.65024e-42		Ccdc85a	0	-0.137693	0.741	0.448	0
Hsp90aa1	8.04944e-47	-1.05144	0.156	0.168	1.68555e-42		Megf9	0	-0.178317	0.58	0.287	0
Rpl30	8.41272e-47	-1.97427	0.052	0.095	1.76162e-42		Ubxn4	0	0.0971698	0.478	0.185	0
Raver2	8.49673e-47	0.0889206	0.341	0.248	1.77922e-42		Cdh11	0	-0.134521	0.832	0.539	0
Usp48	9.06674e-47	0.0774881	0.344	0.238	1.89857e-42		Gls	0	-0.0552068	0.943	0.65	0
Tub	1.08646e-46	0.00565546	0.348	0.252	2.27504e-42		Adar	0	-0.158311	0.515	0.223	0
Sema3e	1.1772e-46	-0.557309	0.293	0.287	2.46505e-42		Add1	0	-0.00336726	0.507	0.215	0
Camkk2	1.18891e-46	0.440313	0.252	0.149	2.48958e-42		Cwc27	0	0.00953648	0.506	0.214	0
Ccnt2	1.22914e-46	0.0461853	0.393	0.289	2.57381e-42		Dgkh	0	-0.0695247	0.662	0.37	0
Lrch1	1.31553e-46	0.120476	0.364	0.258	2.75472e-42		Dnajc7	0	-0.0104716	0.498	0.206	0
Mapk8ip3	1.37891e-46	-0.125096	0.287	0.209	2.88743e-42		Epha4	0	-0.0666517	0.799	0.507	0
Dlg4	1.49908e-46	-0.120081	0.322	0.236	3.13906e-42		Gm11659	0	0.97377	0.405	0.113	0
2900097C17Rik	1.53125e-46	-2.07887	0.044	0.086	3.20643e-42		Hnrnpa3	0	0.227653	0.434	0.142	0
Ddhd1	1.54772e-46	-0.101536	0.285	0.207	3.24092e-42		Pclo	0	-0.127093	0.916	0.624	0
Ttll5	1.58176e-46	0.102503	0.317	0.216	3.3122e-42		Pknox2	0	0.0304379	0.529	0.237	0
Foxn3	1.60988e-46	0.0589623	0.348	0.25	3.37108e-42		Rtf1	0	0.35622	0.453	0.161	0
Tshz3	1.62367e-46	0.595164	0.209	0.113	3.39996e-42		Uggt2	0	-0.0265755	0.526	0.234	0
Sgsm1	1.74203e-46	0.327321	0.244	0.148	3.6478e-42		Dicer1	0	0.058807	0.487	0.195	0
Ttc8	1.76187e-46	0.0973667	0.343	0.236	3.68935e-42		Gpbp1	0	-0.0333554	0.483	0.191	0
Zfp532	1.79435e-46	0.0786785	0.356	0.254	3.75737e-42		Mier1	0	0.102295	0.472	0.18	0
Ccdc148	1.80408e-46	-0.169219	0.324	0.25	3.77775e-42		Nova2	0	0.0387101	0.482	0.19	0
Gdpd1	1.86163e-46	0.396201	0.222	0.125	3.89826e-42		Angpt2	0	1.17388	0.39	0.099	0
Cdc37l1	1.93722e-46	-0.0667281	0.298	0.216	4.05654e-42		Kdm5b	0	-0.0236639	0.533	0.242	0
Cacng2	2.07013e-46	0.496887	0.206	0.113	4.33484e-42		Map7d2	0	-0.109468	0.526	0.235	0
Ttc17	2.0837e-46	0.176839	0.331	0.223	4.36326e-42		Ophn1	0	-0.0202504	0.521	0.23	0
Armc9	2.18916e-46	0.230546	0.345	0.232	4.5841e-42		Pard3	0	-0.0749343	0.539	0.248	0
Med13	2.32486e-46	-0.0148096	0.352	0.257	4.86826e-42		Pdzd4	0	-0.105492	0.509	0.218	0
Fam193b	2.43295e-46	0.039794	0.3	0.208	5.09459e-42		Phc3	0	-0.0543081	0.516	0.225	0
Smurf2	2.43537e-46	0.323621	0.291	0.184	5.09966e-42		Rbl2	0	0.707739	0.402	0.111	0
Fnip1	2.44773e-46	0.0139175	0.339	0.244	5.12554e-42		Slc16a2	0	0.0543704	0.542	0.251	0
Rnf112	2.59943e-46	-0.08523	0.393	0.304	5.44321e-42		Smg7	0	-0.0594963	0.517	0.226	0
5031425E22Rik	2.67439e-46	0.0062807	0.355	0.259	5.60017e-42		Tlk1	0	-0.0582612	0.537	0.246	0
Vgll4	2.74233e-46	0.444938	0.269	0.162	5.74244e-42		Ttll5	0	0.0225654	0.507	0.216	0
Add1	2.78678e-46	0.2416	0.323	0.215	5.83551e-42		Unc13b	0	-0.0861866	0.556	0.265	0
Nsd2	2.83818e-46	-0.106509	0.343	0.259	5.94315e-42		Unc80	0	-0.0732666	0.925	0.634	0
Epb41l4b	3.06112e-46	0.130076	0.257	0.166	6.40998e-42		Atp6v1b2	0	-0.0893927	0.494	0.203	0
Atp6v1b2	3.62997e-46	-0.167751	0.277	0.203	7.60115e-42		Nrg2	0	0.0470413	0.568	0.277	0
Nhsl2	3.86129e-46	0.239136	0.317	0.209	8.08554e-42		Spon1	0	0.0610461	0.566	0.275	0
Ube2r2	4.0194e-46	0.366055	0.288	0.179	8.41661e-42		4732471J01Rik	0	-0.0279747	0.533	0.243	0
Ccnl2	4.11947e-46	0.0521989	0.346	0.244	8.62616e-42		4930557K07Rik	0	1.11932	0.383	0.093	0
Rph3a	4.20759e-46	0.403169	0.207	0.116	8.8107e-42		Actr2	0	-0.128013	0.521	0.231	0
Tnks	4.22577e-46	-0.0276614	0.338	0.245	8.84875e-42		Hectd1	0	-0.0433864	0.505	0.215	0
Cacng8	4.56946e-46	0.0281466	0.382	0.281	9.56845e-42		Kpna4	0	0.026346	0.495	0.205	0
Xylt1	5.34799e-46	0.145587	0.438	0.331	1.11987e-41		Map1b	0	-0.0664251	0.921	0.631	0
Mtmr3	7.28196e-46	0.0539159	0.385	0.284	1.52484e-41		Ocrl	0	-0.0715519	0.512	0.222	0
Tacc1	7.2888e-46	0.0625968	0.366	0.261	1.52628e-41		Prmt8	0	0.0196951	0.509	0.219	0
Abhd6	7.34379e-46	0.296097	0.266	0.164	1.53779e-41		Lrrc49	0	0.145688	0.476	0.186	0
Dpyd	7.53125e-46	-0.30907	0.444	0.404	1.57704e-41		Metap2	0	-0.00711424	0.483	0.193	0
Pex5l	7.73265e-46	-0.0566872	0.644	0.57	1.61922e-41		Nup98	0	0.0986261	0.483	0.193	0
Clock	8.09288e-46	0.0938046	0.358	0.255	1.69465e-41		Pam	0	-0.181795	0.72	0.43	0
Tcerg1	8.28149e-46	0.161518	0.304	0.201	1.73414e-41		Akt3	0	-0.107668	0.945	0.655	0
Atg16l1	8.62523e-46	0.376408	0.307	0.194	1.80612e-41		Snap25	0	0.139295	0.951	0.661	0
Stx5a	9.02397e-46	0.371216	0.253	0.152	1.88962e-41		Gm12353	0	0.723288	0.401	0.112	0
Crtc3	9.68498e-46	0.32231	0.31	0.199	2.02803e-41		Kcnab1	0	-0.0899143	0.806	0.517	0
Appl1	9.78532e-46	0.234356	0.321	0.213	2.04905e-41		Mgat5	0	-0.0843057	0.511	0.222	0
Csmd1	1.26536e-45	0.156043	0.994	0.989	2.64965e-41		Pfkp	0	0.0524216	0.529	0.24	0
Grik5	1.50773e-45	0.0707409	0.366	0.261	3.15718e-41		Tbce	0	-0.104498	0.515	0.226	0
Cpsf6	1.5836e-45	-0.369927	0.36	0.314	3.31606e-41		Tmem131	0	-0.238479	0.539	0.25	0
Crim1	1.65111e-45	0.0346212	0.373	0.278	3.45742e-41		Tsc1	0	0.131338	0.465	0.176	0
Gm15738	1.72502e-45	0.208849	0.434	0.318	3.6122e-41		Aim2	0	1.30501	0.365	0.076	0
Lsamp	1.81833e-45	0.221464	0.993	0.986	3.80759e-41		Armh3	0	0.108762	0.473	0.184	0
Iqgap2	1.92689e-45	0.184836	0.636	0.515	4.03492e-41		Fermt2	0	0.0575091	0.49	0.201	0
Pias2	2.06728e-45	-0.269562	0.359	0.296	4.32889e-41		Ppp1cb	0	-0.0517471	0.491	0.202	0
Arnt	2.13277e-45	-0.0584113	0.3	0.213	4.46602e-41		Wipf3	0	-0.104847	0.628	0.339	0
Cpeb1	2.34933e-45	0.141426	0.316	0.216	4.91951e-41		Akap6	0	-0.204848	0.925	0.637	0
Cep350	2.52185e-45	0.137621	0.306	0.206	5.28075e-41		Btbd7	0	0.101013	0.468	0.18	0
Kdm2a	2.6821e-45	0.20227	0.343	0.231	5.61633e-41		D5Ertd579e	0	-0.033401	0.501	0.213	0
Akap9	2.72723e-45	0.0122735	0.308	0.215	5.71082e-41		Foxn3	0	0.0619868	0.538	0.25	0
Kifap3	2.86725e-45	-0.0264173	0.34	0.249	6.00403e-41		Fryl	0	-0.129357	0.544	0.256	0
Dyrk1a	3.1027e-45	-0.126508	0.366	0.285	6.49706e-41		Mbnl1	0	-0.202195	0.545	0.257	0
Banp	3.33027e-45	0.16751	0.311	0.208	6.97359e-41		Mfsd4a	0	0.273383	0.435	0.147	0
Gm10800	3.59263e-45	-3.10279	0.01	0.039	7.52296e-41		Nbas	0	-0.124287	0.532	0.244	0
Cpne7	3.98554e-45	-0.623968	0.256	0.271	8.34572e-41		Ppp2r2a	0	-0.0534955	0.514	0.226	0
Sgsm2	4.27977e-45	0.342951	0.305	0.194	8.96184e-41		Qk	0	0.0556328	0.514	0.226	0
Hspa4l	4.47019e-45	-0.157411	0.215	0.15	9.36058e-41		Sacm1l	0	0.223099	0.465	0.177	0
Babam2	4.50599e-45	-0.00698154	0.357	0.265	9.43554e-41		Smarca4	0	-0.114668	0.511	0.223	0
Zbtb38	4.59918e-45	0.158612	0.291	0.192	9.63068e-41		Traf3	0	-0.0768794	0.535	0.247	0
Zer1	4.74535e-45	0.0785421	0.262	0.173	9.93676e-41		C530008M17Rik	0	-0.0631312	0.605	0.317	0
Srsf7	5.32141e-45	0.225042	0.337	0.227	1.1143e-40		Setx	0	0.0572747	0.473	0.185	0
Akap10	5.91089e-45	0.224189	0.293	0.189	1.23774e-40		Smchd1	0	0.165781	0.474	0.186	0
Ubxn4	5.94252e-45	0.207565	0.287	0.185	1.24436e-40		Srpr	0	0.569549	0.407	0.119	0
Usp24	6.36518e-45	-0.234682	0.325	0.259	1.33287e-40		Strbp	0	0.337218	0.964	0.676	0
Wdr47	6.8516e-45	0.0188686	0.282	0.194	1.43473e-40		Copg2	0	-0.0297724	0.497	0.21	0
Rasal1	7.03843e-45	-0.11904	0.3	0.222	1.47385e-40		Fat3	0	-0.0655982	0.797	0.51	0
Uhrf2	7.34889e-45	0.036332	0.301	0.207	1.53886e-40		Kcnj3	0	-0.0650862	0.925	0.638	0
Adarb1	8.19533e-45	0.124283	0.311	0.211	1.7161e-40		Sdcbp	0	0.308658	0.45	0.163	0
4933406I18Rik	9.33504e-45	0.189372	0.313	0.211	1.95476e-40		Slmap	0	-0.141026	0.514	0.227	0
Pcdh7	1.25441e-44	-0.0731333	0.478	0.394	2.62673e-40		Synj2bp	0	0.17399	0.463	0.176	0
B830012L14Rik	1.27131e-44	0.20832	0.354	0.248	2.66213e-40		Tasp1	0	-0.128905	0.519	0.232	0
Tnks2	1.29744e-44	0.339504	0.297	0.19	2.71685e-40		Wwc1	0	-0.0652849	0.532	0.245	0
Tmem178	1.31735e-44	0.22211	0.295	0.192	2.75853e-40		A830018L16Rik	0	-0.163655	0.705	0.418	0
Atp9a	1.35783e-44	0.150586	0.327	0.224	2.84329e-40		Ano3	0	-0.0388104	0.751	0.464	0
Senp2	1.39801e-44	0.373427	0.264	0.161	2.92744e-40		Clk4	0	-0.0555153	0.487	0.2	0
Cep70	1.73703e-44	0.166824	0.352	0.242	3.63734e-40		Ddx39b	0	-0.10213	0.489	0.202	0
Prkar1a	1.75321e-44	-0.854382	0.199	0.204	3.67122e-40		Fam133b	0	0.574878	0.416	0.129	0
Vmp1	1.80986e-44	-0.0830627	0.258	0.183	3.78986e-40		Gabbr1	0	-0.134108	0.484	0.197	0
Baz1b	2.13959e-44	0.172441	0.335	0.228	4.48031e-40		Ppip5k1	0	0.0701582	0.475	0.188	0
Emsy	2.37193e-44	0.172566	0.329	0.223	4.96681e-40		Sntb2	0	-0.0507784	0.583	0.296	0
Ube2h	2.4281e-44	0.0418382	0.338	0.239	5.08445e-40		Srsf1	0	0.0402409	0.487	0.2	0
Ate1	2.50278e-44	0.743688	0.213	0.117	5.24083e-40		Zfhx2	0	0.0604088	0.472	0.185	0
Dbn1	2.66015e-44	-0.076587	0.33	0.243	5.57035e-40		Cyld	0	0.0664414	0.466	0.18	0
Trim37	2.66419e-44	0.157296	0.331	0.226	5.5788e-40		Gabra2	0	-0.10945	0.854	0.568	0
Nwd2	2.71397e-44	0.0245752	0.305	0.216	5.68306e-40		Hacd3	0	0.143023	0.468	0.182	0
Tmem181a	3.00042e-44	-0.365794	0.297	0.246	6.28287e-40		Mapk8ip3	0	-0.152166	0.495	0.209	0
Tsc1	3.23151e-44	0.260666	0.278	0.176	6.76678e-40		Nebl	0	-0.0248424	0.888	0.602	0
Cnot1	3.33719e-44	0.00442847	0.334	0.242	6.98807e-40		Nexmif	0	-0.121259	0.546	0.26	0
Helz	3.70012e-44	-0.0769733	0.333	0.246	7.74805e-40		Plekhm3	0	-0.0835922	0.506	0.22	0
Cep112	3.79867e-44	-0.0745277	0.331	0.248	7.95442e-40		Tet3	0	0.017664	0.496	0.21	0
Ankib1	3.80842e-44	-0.248053	0.297	0.234	7.97484e-40		Tmem161b	0	-0.134021	0.491	0.205	0
Snx24	3.89853e-44	0.224927	0.292	0.188	8.16352e-40		Trappc9	0	-0.183135	0.56	0.274	0
Hdac4	4.32501e-44	-0.0463497	0.319	0.237	9.05658e-40		Atg16l1	0	0.0931206	0.48	0.194	0
Tomm40	4.42707e-44	0.591442	0.201	0.108	9.27028e-40		Dync1li2	0	0.112127	0.485	0.199	0
Ppp6r3	4.95906e-44	0.224728	0.319	0.213	1.03843e-39		Mapk8	0	0.107371	0.474	0.188	0
Ubac2	5.44386e-44	0.246818	0.304	0.199	1.13994e-39		Tsc22d2	0	0.0506048	0.485	0.199	0
Rundc3b	5.51209e-44	-0.261859	0.28	0.214	1.15423e-39		Wwox	0	-0.0429864	0.604	0.318	0
Tspan13	5.55214e-44	-0.452147	0.273	0.238	1.16262e-39		Apex2	0	-0.0562615	0.512	0.227	0
Pou2f2	5.91891e-44	0.679396	0.208	0.113	1.23942e-39		Camk2b	0	-0.504893	0.764	0.479	0
Samd5	6.0637e-44	0.345505	0.282	0.181	1.26974e-39		Hspa12a	0	-0.232886	0.536	0.251	0
Zc3h12b	6.15569e-44	0.123386	0.362	0.258	1.289e-39		Pbx1	0	0.0708812	0.907	0.622	0
Rpl38	6.99772e-44	-2.79911	0.021	0.068	1.46532e-39		Prickle2	0	-0.00663569	0.904	0.619	0
Tusc3	7.11346e-44	-0.269025	0.341	0.276	1.48956e-39		Purg	0	-0.203462	0.519	0.234	0
Cdh10	7.32697e-44	-0.256849	0.405	0.355	1.53427e-39		Zc3h12b	0	-0.0626407	0.543	0.258	0
Kansl1l	7.50329e-44	-0.0725043	0.367	0.286	1.57119e-39		4930455C13Rik	0	1.40121	0.364	0.079	0
Plppr5	8.12178e-44	-0.243956	0.34	0.275	1.7007e-39		Aco2	0	-0.0983657	0.479	0.194	0
Gon4l	8.24256e-44	0.302703	0.26	0.162	1.72599e-39		Akap10	0	-0.00593816	0.474	0.189	0
Mlip	9.06656e-44	-0.0913661	0.391	0.305	1.89854e-39		Dnm2	0	-0.0172545	0.483	0.198	0
Chsy3	9.31666e-44	0.0994072	0.482	0.371	1.95091e-39		Dync2h1	0	-0.319396	0.574	0.289	0
Slc23a2	9.48239e-44	0.15327	0.313	0.211	1.98561e-39		Mia2	0	-0.0253193	0.477	0.192	0
Leng8	9.6518e-44	0.332139	0.261	0.163	2.02109e-39		Sptbn2	0	-0.336028	0.59	0.305	0
Sept11	1.02286e-43	-0.0535345	0.295	0.21	2.14187e-39		Bcl11b	0	-0.11404	0.639	0.355	0
Schip1	1.05886e-43	0.179676	0.882	0.787	2.21725e-39		Cblb	0	-0.0879866	0.537	0.253	0
Zfyve28	1.13779e-43	0.0854278	0.32	0.222	2.38253e-39		Cd47	0	-0.116473	0.494	0.21	0
Dnm1l	1.18973e-43	-0.400954	0.323	0.277	2.49129e-39		Chrd	0	0.275624	0.455	0.171	0
Cstf3	1.28352e-43	0.058884	0.389	0.287	2.68769e-39		Galnt16	0	-0.144322	0.554	0.27	0
Rpl32	1.6991e-43	-3.92887	0.006	0.041	3.55791e-39		Lars	0	0.104421	0.46	0.176	0
Spock2	1.72256e-43	0.0458342	0.281	0.193	3.60704e-39		Mapre2	0	-0.17845	0.532	0.248	0
Ephb1	1.83306e-43	0.588042	0.245	0.143	3.83843e-39		Mphosph8	0	0.371924	0.429	0.145	0
Gm49797	1.88832e-43	0.360336	0.306	0.197	3.95415e-39		Rps6ka3	0	-0.00873657	0.515	0.231	0
Kif5a	1.93729e-43	0.142367	0.324	0.226	4.05669e-39		Slc25a23	0	0.060316	0.463	0.179	0
Tmem135	2.17179e-43	-0.18146	0.361	0.283	4.54773e-39		Trappc8	0	0.0669605	0.488	0.204	0
Camk4	2.20404e-43	-0.00196202	0.397	0.306	4.61525e-39		Grik4	0	-0.0519991	0.695	0.411	0
Ipo11	2.26416e-43	-0.199538	0.311	0.242	4.74115e-39		Rcor1	0	0.0845135	0.482	0.198	0
A230006K03Rik	2.46361e-43	-0.0797169	0.518	0.439	5.1588e-39		Sec14l1	0	-0.0215801	0.48	0.196	0
Plcl2	2.64878e-43	-0.122104	0.351	0.28	5.54655e-39		Snx24	0	0.0632288	0.472	0.188	0
Ubap2l	2.84142e-43	0.107491	0.332	0.231	5.94994e-39		Trp53bp1	0	-0.0263288	0.478	0.194	0
Trappc9	2.87827e-43	-0.0339621	0.363	0.274	6.0271e-39		Zc3h14	0	0.0342694	0.48	0.196	0
Lrp1	2.88968e-43	-0.139087	0.279	0.205	6.05099e-39		Ankib1	0	-0.213758	0.517	0.234	0
Asxl2	2.92186e-43	0.117374	0.329	0.23	6.11838e-39		Camkk2	0	0.349486	0.432	0.149	0
Stmn3	3.06106e-43	0.117853	0.259	0.17	6.40986e-39		Ggt7	0	0.0573793	0.457	0.174	0
Atp6v1h	3.29205e-43	-0.190722	0.325	0.251	6.89355e-39		Glmn	0	0.303594	0.445	0.162	0
Gpcpd1	3.34774e-43	0.0292978	0.313	0.223	7.01017e-39		Kcnk10	0	0.00882126	0.493	0.21	0
Xpo7	3.46619e-43	0.0992136	0.331	0.23	7.25819e-39		Kdm1a	0	0.15345	0.452	0.169	0
Lrrtm3	3.6408e-43	0.098057	0.328	0.238	7.62384e-39		Lrrfip2	0	0.207525	0.455	0.172	0
Fam135a	3.79626e-43	0.194554	0.323	0.218	7.94937e-39		Rian	0	-0.0135468	0.848	0.565	0
C78859	3.86608e-43	-0.00890816	0.254	0.173	8.09558e-39		Rnf157	0	-0.117575	0.487	0.204	0
Tial1	4.06205e-43	-0.135663	0.356	0.276	8.50593e-39		Rnpc3	0	0.481429	0.438	0.155	0
Thra	4.20152e-43	-0.149162	0.339	0.259	8.79799e-39		Setbp1	0	-0.0535448	0.932	0.649	0
Kcnab2	4.24979e-43	-0.22384	0.239	0.175	8.89906e-39		Tent2	0	0.0403275	0.464	0.181	0
Clvs2	4.58197e-43	-0.289257	0.329	0.27	9.59464e-39		Trak1	0	-0.224051	0.531	0.248	0
Ttc19	4.97842e-43	-0.113755	0.338	0.257	1.04248e-38		Yeats2	0	-0.0552217	0.502	0.219	0
Rpl34	5.27374e-43	-3.67916	0.008	0.045	1.10432e-38		Zfp106	0	0.167489	0.467	0.184	0
Mpped1	5.34607e-43	-0.14457	0.284	0.219	1.11947e-38		Ap2a2	0	-0.0722382	0.486	0.203	0
Tgfbr3	5.45762e-43	0.163195	0.314	0.216	1.14283e-38		Fip1l1	0	0.0640814	0.478	0.195	0
Nr3c2	5.89362e-43	-0.0421689	0.774	0.698	1.23412e-38		Klf12	0	-0.177996	0.612	0.329	0
Zfp462	6.23254e-43	-0.205708	0.27	0.216	1.30509e-38		Pcmtd2	0	0.0389438	0.475	0.192	0
Myo9b	6.32474e-43	0.240895	0.277	0.178	1.3244e-38		Rbbp6	0	0.0321899	0.473	0.19	0
Rc3h2	7.5015e-43	-0.0616494	0.321	0.237	1.57082e-38		Txlng	0	0.011693	0.483	0.2	0
Tubb2a	8.16299e-43	-2.25993	0.041	0.081	1.70933e-38		Cd46	0	0.22371	0.445	0.163	0
Maml3	8.66315e-43	0.126416	0.33	0.235	1.81406e-38		Daam1	0	-0.181793	0.542	0.26	0
Napb	8.86579e-43	0.0235924	0.295	0.204	1.8565e-38		Mga	0	-0.0767936	0.503	0.221	0
Adgrb2	9.51268e-43	-0.183245	0.34	0.266	1.99196e-38		Mtmr12	0	-0.0215513	0.51	0.228	0
Btaf1	1.13562e-42	0.147942	0.349	0.244	2.37798e-38		Neto1	0	-0.204286	0.675	0.393	0
Phf3	1.20956e-42	-0.239736	0.325	0.261	2.53283e-38		Pkia	0	-0.131081	0.522	0.24	0
Nvl	1.46847e-42	0.171166	0.373	0.264	3.07497e-38		Pkig	0	0.234118	0.466	0.184	0
Gm19938	1.5468e-42	0.538231	0.233	0.134	3.239e-38		Smurf2	0	0.145851	0.466	0.184	0
Ttll7	1.78167e-42	-0.261499	0.317	0.259	3.73082e-38		Pdpk1	0	0.0468414	0.469	0.187	0
Zfp398	1.94481e-42	0.517533	0.229	0.131	4.07243e-38		Adgrb2	0	-0.312456	0.547	0.266	0
Pabpn1	2.01184e-42	-0.104039	0.361	0.281	4.21279e-38		Atxn2l	0	-0.0938061	0.444	0.163	0
Naaladl2	2.10762e-42	-0.025739	0.349	0.268	4.41336e-38		Bbof1	0	0.240392	0.448	0.167	0
Prkg1	2.13312e-42	0.112481	0.835	0.739	4.46676e-38		Cnot6l	0	-0.0856415	0.51	0.229	0
Memo1	2.13484e-42	-0.302754	0.318	0.259	4.47035e-38		Dennd6a	0	0.166645	0.463	0.182	0
Tpr	2.19649e-42	0.239349	0.318	0.214	4.59946e-38		Gm9801	0	-0.0881266	0.486	0.205	0
Csde1	2.20948e-42	-0.264221	0.251	0.19	4.62665e-38		Rictor	0	-0.259352	0.547	0.266	0
Ppip5k1	2.27353e-42	0.300117	0.291	0.188	4.76076e-38		Thoc1	0	0.0623229	0.461	0.18	0
Cyth1	2.81336e-42	-0.137016	0.28	0.203	5.89118e-38		Virma	0	0.0888457	0.454	0.173	0
Ap3b2	3.08654e-42	0.0904559	0.248	0.162	6.46321e-38		Gcc2	0	0.0931419	0.473	0.192	0
Peg3	3.32349e-42	-0.218997	0.3	0.239	6.95939e-38		Gnl3l	0	-0.193885	0.474	0.193	0
Gm1976	3.56674e-42	-0.106417	0.294	0.215	7.46876e-38		Pcsk7	0	0.350211	0.412	0.131	0
Relch	4.52996e-42	-0.219127	0.361	0.291	9.48574e-38		Pip5k1b	0	-0.0468152	0.73	0.449	0
Cck	4.62249e-42	-2.21405	0.04	0.071	9.6795e-38		Prkcg	0	-0.0475169	0.591	0.31	0
Nup93	4.83373e-42	-0.38146	0.296	0.248	1.01218e-37		R3hdm1	0	0.130409	0.95	0.669	0
Nrxn2	4.87906e-42	0.019138	0.296	0.209	1.02167e-37		Airn	0	0.374531	0.434	0.154	0
Map7d2	4.94706e-42	-0.195183	0.307	0.235	1.03591e-37		Dnajc13	0	-0.0728772	0.516	0.236	0
Lnpep	5.01132e-42	-0.09955	0.303	0.225	1.04937e-37		Gm15810	0	0.506178	0.422	0.142	0
P4htm	5.41147e-42	0.638472	0.191	0.102	1.13316e-37		Jak1	0	-0.0929691	0.5	0.22	0
Cdc42se2	5.759e-42	-0.0194416	0.376	0.28	1.20594e-37		Kif2a	0	-0.249223	0.525	0.245	0
Rab2a	6.41806e-42	-0.0425537	0.345	0.256	1.34394e-37		Map4k4	0	-0.0256834	0.488	0.208	0
Tshz2	6.66393e-42	1.12741	0.209	0.117	1.39543e-37		Micu3	0	-0.0985345	0.504	0.224	0
Cblb	6.74982e-42	-0.090875	0.337	0.253	1.41341e-37		Pakap.1	0	0.0121831	0.506	0.226	0
Cadm2	7.55746e-42	0.160649	0.981	0.942	1.58253e-37		Ralgapb	0	-0.114362	0.491	0.211	0
Cnot2	7.72366e-42	-0.299743	0.364	0.31	1.61733e-37		Rundc3b	0	-0.157162	0.494	0.214	0
Arid5b	8.00515e-42	0.202197	0.337	0.233	1.67628e-37		2210408I21Rik	0	-0.191918	0.586	0.306	0
Hnrnpdl	8.07262e-42	0.0625391	0.369	0.274	1.69041e-37		Fbxw4	0	0.20736	0.476	0.196	0
Depdc5	8.88501e-42	0.385755	0.286	0.182	1.86052e-37		Ola1	0	-0.0499081	0.477	0.197	0
Rps3a1	9.04439e-42	-3.00596	0.019	0.056	1.8939e-37		Wdr26	0	-0.0182106	0.474	0.194	0
Zfp704	9.63239e-42	0.0995228	0.331	0.233	2.01702e-37		B830012L14Rik	0	0.0370424	0.527	0.248	0
5031439G07Rik	1.00531e-41	0.141692	0.252	0.163	2.10513e-37		Cluap1	0	0.226956	0.438	0.159	0
Gria4	1.08742e-41	0.327729	0.456	0.337	2.27707e-37		Cul3	0	-0.0878332	0.486	0.207	0
Adam11	1.11576e-41	-0.465492	0.203	0.166	2.3364e-37		Dtx3	0	0.0870622	0.438	0.159	0
D5Ertd579e	1.12032e-41	0.231756	0.316	0.213	2.34595e-37		Fam189a1	0	-0.105789	0.754	0.475	0
Tbl1xr1	1.13817e-41	-0.580104	0.271	0.258	2.38333e-37		Farsb	0	0.0290789	0.463	0.184	0
Pakap.1	1.17146e-41	0.184234	0.33	0.226	2.45305e-37		Strn4	0	0.00599742	0.456	0.177	0
Pkd1	1.19669e-41	-0.0536216	0.324	0.243	2.50587e-37		Tbc1d19	0	-0.135679	0.492	0.213	0
Rab6a	1.26672e-41	-0.314363	0.281	0.226	2.65252e-37		Tle4	0	0.0659907	0.524	0.245	0
Tnpo3	1.53044e-41	0.280274	0.321	0.215	3.20474e-37		Dnm3	0	-0.157447	0.589	0.31	0
6530403H02Rik	1.60271e-41	-0.489235	0.306	0.293	3.35608e-37		Klf7	0	0.162064	0.474	0.195	0
Camk2g	1.73357e-41	0.0561781	0.3	0.207	3.6301e-37		Mecp2	0	-0.0257599	0.479	0.2	0
Med27	1.73932e-41	0.224268	0.277	0.18	3.64214e-37		Nrf1	0	0.048828	0.474	0.195	0
Ogdh	2.03306e-41	0.0919363	0.274	0.184	4.25722e-37		Olfm1	0	-0.388061	0.571	0.292	0
Rictor	2.16071e-41	-0.250866	0.329	0.266	4.52453e-37		Ptprk	0	-0.073322	0.708	0.429	0
Lpin2	2.19967e-41	0.127843	0.327	0.228	4.60611e-37		Specc1l	0	0.0132258	0.475	0.196	0
Dmtn	2.39954e-41	-0.215482	0.291	0.22	5.02463e-37		Cdh8	0	-0.0371327	0.794	0.516	0
Nck2	2.56064e-41	-0.223094	0.298	0.23	5.36199e-37		Cfap36	0	-0.0289279	0.463	0.185	0
Slc12a5	2.57418e-41	-0.178139	0.307	0.238	5.39034e-37		Cnot10	0	-0.0189284	0.459	0.181	0
Hook1	2.79821e-41	-0.0603697	0.335	0.256	5.85945e-37		Ino80d	0	0.0609704	0.458	0.18	0
Gnb1	2.87201e-41	0.0412751	0.335	0.241	6.01399e-37		Kmt5b	0	-0.0310833	0.466	0.188	0
Rgs11	2.99827e-41	0.434006	0.154	0.08	6.27837e-37		Mmp16	0	-0.0717648	0.914	0.636	0
Fam120a	3.01433e-41	-0.146454	0.328	0.252	6.31201e-37		Mrps5	0	0.292323	0.428	0.15	0
Pum1	3.10573e-41	-0.0101013	0.356	0.264	6.50341e-37		Pibf1	0	-0.0758695	0.49	0.212	0
Dcaf5	3.2694e-41	0.173191	0.323	0.221	6.84612e-37		Sergef	0	-0.0271286	0.493	0.215	0
Slf2	3.46765e-41	-0.0288855	0.358	0.267	7.26125e-37		Smarcc1	0	0.0122528	0.453	0.175	0
Vps8	3.81941e-41	0.295959	0.284	0.183	7.99784e-37		Stk38	0	0.0252494	0.463	0.185	0
Cux1	3.89827e-41	0.65281	0.181	0.095	8.16298e-37		Sugp2	0	-0.0592841	0.482	0.204	0
Clstn1	4.05844e-41	-0.148534	0.3	0.228	8.49837e-37		Syn3	0	-0.0474832	0.52	0.242	0
Cltc	4.3855e-41	-0.516986	0.265	0.233	9.18323e-37		Tbl1xr1	0	-0.203293	0.536	0.258	0
Trim44	4.44963e-41	-0.236738	0.328	0.265	9.31753e-37		Tcp11l1	0	0.178892	0.439	0.161	0
Glmn	4.61474e-41	0.32659	0.26	0.162	9.66327e-37		Tmod2	0	-0.182418	0.514	0.236	0
Gm28905	4.71597e-41	0.674298	0.18	0.095	9.87524e-37		Fhit	0	-0.0348664	0.604	0.326	0
Slc2a3	5.0203e-41	-0.0551897	0.252	0.175	1.05125e-36		Klhl29	0	-0.230597	0.829	0.551	0
Cpne6	5.22865e-41	-0.0157574	0.398	0.308	1.09488e-36		Abca5	0	-0.0557383	0.481	0.204	0
Gucy1b1	5.2782e-41	0.0771359	0.236	0.156	1.10526e-36		Cdr1os	0	-0.0842434	0.92	0.643	0
Epc1	5.4782e-41	-0.0419325	0.349	0.264	1.14713e-36		Ctdspl	0	-0.175708	0.493	0.216	0
Cntnap5b	5.85822e-41	0.0371244	0.519	0.417	1.22671e-36		Dhx15	0	0.0424278	0.445	0.168	0
Psmd1	6.49092e-41	0.368604	0.275	0.173	1.3592e-36		Elp4	0	-0.0528631	0.494	0.217	0
Cacng3	6.65358e-41	0.182815	0.283	0.188	1.39326e-36		Lnpep	0	-0.0827584	0.502	0.225	0
Ssbp3	7.4302e-41	-0.0770967	0.301	0.222	1.55588e-36		Ncapd3	0	0.230015	0.44	0.163	0
Prkcb	8.77189e-41	0.221924	0.607	0.489	1.83683e-36		Nck2	0	-0.197634	0.507	0.23	0
Chchd6	9.07426e-41	0.236909	0.29	0.191	1.90015e-36		Nckap5	0	0.111958	0.509	0.232	0
Hs6st3	9.17601e-41	0.121435	0.733	0.631	1.92146e-36		Rnf130	0	-0.109112	0.499	0.222	0
Rasa2	9.56808e-41	0.159057	0.259	0.169	2.00356e-36		Sec62	0	0.00625424	0.433	0.156	0
Rpl11	9.88826e-41	-2.44639	0.031	0.069	2.0706e-36		Slc4a3	0	0.288899	0.426	0.149	0
Shprh	9.9302e-41	-0.141535	0.331	0.254	2.07938e-36		Trrap	0	-0.238576	0.517	0.24	0
Zfp950	9.95682e-41	0.0706993	0.328	0.23	2.08496e-36		Zfyve28	0	-0.110196	0.499	0.222	0
Rlf	1.03477e-40	-0.0460071	0.327	0.242	2.16681e-36		Abhd12	0	0.012788	0.459	0.183	0
Prkd1	1.05987e-40	0.0838325	0.357	0.263	2.21936e-36		Asph	0	-0.032438	0.495	0.219	0
Copg2	1.07511e-40	0.108228	0.305	0.21	2.25128e-36		Chd8	0	-0.137308	0.484	0.208	0
Exoc6	1.10574e-40	0.194369	0.333	0.23	2.31542e-36		Ctdspl2	0	0.21361	0.436	0.16	0
Sertad2	1.28088e-40	0.462192	0.218	0.127	2.68217e-36		Dmtn	0	-0.239927	0.496	0.22	0
Tmem178b	1.29419e-40	0.0960792	0.644	0.536	2.71003e-36		Foxj3	0	-0.0218975	0.465	0.189	0
Pdpk1	1.34678e-40	0.224036	0.285	0.187	2.82015e-36		Gpi1	0	-0.233492	0.498	0.222	0
Purg	1.35056e-40	-0.160727	0.305	0.234	2.82808e-36		Homer1	0	-0.220543	0.631	0.355	0
Thada	1.40352e-40	0.325783	0.265	0.168	2.93898e-36		Hspa4	0	-0.108433	0.467	0.191	0
Hnrnpm	1.41843e-40	0.169944	0.312	0.213	2.9702e-36		Kdm7a	0	-0.0740249	0.505	0.229	0
Phc3	1.47388e-40	-0.0284524	0.309	0.225	3.08631e-36		Setd7	0	0.337481	0.434	0.158	0
Nemf	1.70202e-40	0.288197	0.267	0.17	3.56403e-36		Sos1	0	-0.131593	0.512	0.236	0
Sdk2	1.78373e-40	0.530021	0.247	0.15	3.73514e-36		Tango2	0	0.125968	0.457	0.181	0
Sfxn5	1.96757e-40	0.503819	0.206	0.117	4.12009e-36		Wdr70	0	-0.00749405	0.463	0.187	0
Rngtt	2.28042e-40	-0.0833717	0.334	0.253	4.77521e-36		Adgrb1	0	-0.446064	0.581	0.305	0
Zfp292	2.40249e-40	-0.272207	0.332	0.27	5.03081e-36		Nap1l1	0	-0.0540624	0.476	0.2	0
Kcnn2	2.44342e-40	-0.141777	0.492	0.435	5.11651e-36		Ncoa6	0	-0.0617371	0.469	0.193	0
Plekhm2	2.64081e-40	0.457258	0.206	0.116	5.52985e-36		Phf20	0	-0.0574242	0.475	0.199	0
Prr16	3.48851e-40	0.0352272	0.371	0.284	7.30494e-36		Tafa5	0	-0.264843	0.604	0.328	0
Fam171b	3.80945e-40	-0.126281	0.321	0.245	7.97698e-36		Rgs7	0	-0.0284559	0.944	0.668	0
Nrf1	3.83569e-40	0.141323	0.288	0.195	8.03193e-36		AW554918	0	-0.00901671	0.481	0.206	0
Anxa11	3.97128e-40	0.226754	0.186	0.109	8.31586e-36		Bdp1	0	-0.0910841	0.483	0.208	0
Synpr	4.99801e-40	0.0177789	0.337	0.257	1.04658e-35		Cab39	0	0.0686956	0.455	0.18	0
Ubr1	5.17595e-40	0.158178	0.32	0.222	1.08384e-35		Chm	0	-0.115287	0.497	0.222	0
Map2k6	5.3765e-40	0.0825469	0.28	0.191	1.12584e-35		Ddx42	0	0.246643	0.426	0.151	0
Lrpprc	5.53404e-40	0.00857083	0.291	0.206	1.15883e-35		Dhx30	0	0.142347	0.442	0.167	0
Ndufs4	5.99603e-40	-0.0186045	0.303	0.215	1.25557e-35		Dop1b	0	-0.0239578	0.484	0.209	0
Ppia	7.35672e-40	-1.65843	0.076	0.121	1.5405e-35		Hdac9	0	-0.0903818	0.873	0.598	0
Git2	7.37757e-40	0.517739	0.221	0.128	1.54486e-35		Ica1l	0	0.210787	0.427	0.152	0
Adcy8	7.59139e-40	0.125865	0.363	0.264	1.58964e-35		March6	0	-0.260778	0.508	0.233	0
Mapre2	8.52383e-40	-0.330004	0.295	0.248	1.78489e-35		Pde10a	0	-0.0591318	0.861	0.586	0
Fgd4	1.01834e-39	-0.213914	0.34	0.275	2.1324e-35		Stx5a	0	0.168182	0.427	0.152	0
Synj2bp	1.14315e-39	0.343748	0.276	0.176	2.39375e-35		Zc3h15	0	0.33693	0.433	0.158	0
Crtc1	1.154e-39	0.0436889	0.26	0.175	2.41647e-35		Zhx3	0	0.243487	0.431	0.156	0
Pcnx2	1.15556e-39	0.0708726	0.334	0.248	2.41975e-35		Zwint	0	-0.2293	0.497	0.222	0
Gm10649	1.16865e-39	-0.267107	0.27	0.215	2.44716e-35		Senp5	0	-0.0690395	0.473	0.198	0
Aifm3	1.50813e-39	0.466384	0.215	0.125	3.15802e-35		Anapc5	0	-0.165813	0.487	0.213	0
Tmem150c	1.62878e-39	0.139403	0.267	0.177	3.41066e-35		Cnnm1	0	-0.157716	0.486	0.212	0
Slc22a23	1.64769e-39	-0.0465947	0.267	0.191	3.45027e-35		Crim1	0	-0.0854535	0.552	0.278	0
Sik2	1.7531e-39	0.145939	0.283	0.192	3.67099e-35		Ddx6	0	-0.0363222	0.461	0.187	0
Bod1l	1.91282e-39	0.233787	0.306	0.204	4.00544e-35		Eefsec	0	0.0739504	0.465	0.191	0
Abhd18	2.09249e-39	0.0404408	0.322	0.231	4.38168e-35		Larp1	0	0.103949	0.433	0.159	0
Mlycd	2.10662e-39	-0.0533369	0.307	0.226	4.41126e-35		Lingo1	0	-0.307115	0.549	0.275	0
Add3	2.2819e-39	-0.227934	0.313	0.254	4.77829e-35		Mapk1ip1	0	0.148688	0.436	0.162	0
Gm48530	2.33746e-39	0.627225	0.114	0.052	4.89463e-35		Mon2	0	-0.157086	0.501	0.227	0
Ythdf3	2.34834e-39	-0.336652	0.291	0.243	4.91743e-35		Rap1gds1	0	-0.217989	0.547	0.273	0
Mdn1	2.43889e-39	-0.154963	0.325	0.253	5.10705e-35		Taok3	0	-0.000649277	0.457	0.183	0
Actr2	2.53384e-39	-0.246581	0.292	0.231	5.30586e-35		Usp46	0	0.130884	0.452	0.178	0
Cntnap2	2.65672e-39	-0.053337	0.728	0.647	5.56318e-35		Vmp1	0	0.054396	0.457	0.183	0
Cdc42	2.75236e-39	0.0630235	0.3	0.213	5.76344e-35		Vti1b	0	0.686014	0.387	0.113	0
Gm4258	2.76912e-39	0.00567661	0.281	0.204	5.79854e-35		Casc3	0	0.335973	0.41	0.136	0
Ddx42	2.78861e-39	0.288866	0.244	0.151	5.83935e-35		Fam222b	0	-0.0216775	0.473	0.199	0
Sppl2a	2.81348e-39	0.250601	0.261	0.167	5.89142e-35		Hmg20a	0	-0.0450571	0.473	0.199	0
Sh3kbp1	2.98196e-39	0.0638931	0.244	0.166	6.24422e-35		Jph4	0	-0.16651	0.472	0.198	0
Ice1	3.17746e-39	0.0368796	0.351	0.258	6.65361e-35		Zzz3	0	-0.0329166	0.472	0.198	0
Mtcl1	3.28552e-39	0.272665	0.221	0.135	6.87989e-35		Lncpint	0	-0.0141258	0.947	0.673	0
Uggt2	3.44979e-39	-0.0874447	0.315	0.234	7.22385e-35		Ap1g1	0	0.00473207	0.453	0.18	0
Tmem175	3.54029e-39	0.188097	0.288	0.193	7.41337e-35		D10Wsu102e	0	0.00812303	0.488	0.215	0
Pds5a	3.66828e-39	0.0563824	0.33	0.238	7.68137e-35		Dlgap3	0	-0.16006	0.489	0.216	0
Trak1	4.49685e-39	-0.152121	0.323	0.248	9.41641e-35		Gda	0	-0.0671177	0.504	0.231	0
Sesn1	4.62693e-39	0.193944	0.3	0.203	9.68879e-35		Hap1	0	0.396765	0.423	0.15	0
Rxfp1	4.74381e-39	1.07521	0.099	0.039	9.93354e-35		Ncor2	0	-0.255969	0.507	0.234	0
Hexb	5.0076e-39	-1.68299	0.022	0.024	1.04859e-34		Otud4	0	0.103377	0.452	0.179	0
Acvr1	5.70624e-39	0.0107709	0.349	0.261	1.19489e-34		Plekha1	0	-0.00614004	0.444	0.171	0
Hace1	5.78228e-39	-0.199126	0.363	0.296	1.21081e-34		Ptpn4	0	-0.206753	0.514	0.241	0
Nlgn1	6.13429e-39	-0.113912	0.986	0.962	1.28452e-34		Tab2	0	0.0990412	0.452	0.179	0
Ppp3ca	6.1347e-39	0.0471858	0.97	0.915	1.28461e-34		Ttc37	0	-0.0307435	0.46	0.187	0
Gabra5	6.40595e-39	-0.0307353	0.316	0.231	1.34141e-34		Wscd2	0	-0.10138	0.507	0.234	0
Slc12a6	6.81539e-39	-0.00251982	0.361	0.273	1.42714e-34		Cpd	0	-0.0438501	0.473	0.2	0
Rps6kb1	8.12563e-39	0.0922266	0.292	0.2	1.70151e-34		Leng9	0	0.426589	0.407	0.134	0
Fxr1	8.3952e-39	-0.217736	0.335	0.273	1.75796e-34		Ncald	0	-0.117053	0.605	0.332	0
Ptpn4	8.68003e-39	-0.257931	0.296	0.241	1.8176e-34		Slc24a3	0	-0.0745203	0.698	0.425	0
Mcf2l	8.70439e-39	-0.0149158	0.333	0.246	1.8227e-34		Ankrd10	0	0.0322408	0.46	0.188	0
Hmg20a	1.01729e-38	0.155013	0.295	0.199	2.1302e-34		Ccdc148	0	-0.112816	0.522	0.25	0
Mblac2	1.02975e-38	0.229457	0.26	0.168	2.15629e-34		Depdc5	0	0.125431	0.454	0.182	0
Cacnb2	1.06026e-38	-0.056695	0.805	0.744	2.22019e-34		Evi5	0	-0.0838768	0.486	0.214	0
Cul9	1.08748e-38	0.158657	0.227	0.146	2.27718e-34		Morf4l1	0	-0.300279	0.497	0.225	0
Ralgps2	1.09832e-38	-0.0405243	0.374	0.287	2.29988e-34		Naa35	0	0.254195	0.434	0.162	0
Slc7a8	1.12335e-38	0.177705	0.246	0.16	2.3523e-34		Napg	0	0.0624334	0.447	0.175	0
Riok3	1.13465e-38	0.0524046	0.3	0.211	2.37596e-34		Nhsl2	0	0.00678685	0.481	0.209	0
Thrb	1.26001e-38	-0.0533839	0.388	0.311	2.63846e-34		Rab30	0	-0.0187022	0.463	0.191	0
March6	1.44049e-38	-0.428724	0.269	0.233	3.01638e-34		Rasgrf1	0	-0.0539059	0.923	0.651	0
Stk38	1.45651e-38	0.0119927	0.267	0.185	3.04993e-34		Scamp1	0	-0.00956568	0.436	0.164	0
Zbtb11	1.62871e-38	0.159705	0.263	0.174	3.41053e-34		Spock2	0	-0.138936	0.465	0.193	0
Sv2a	1.64761e-38	0.179145	0.208	0.13	3.4501e-34		Usp14	0	0.11593	0.425	0.153	0
Pde4b	1.6526e-38	0.25082	0.428	0.318	3.46054e-34		Vps54	0	-0.0274203	0.481	0.209	0
Trrap	1.86942e-38	-0.155691	0.309	0.24	3.91458e-34		Zfp704	0	-0.148785	0.505	0.233	0
Brinp2	1.89503e-38	0.106194	0.316	0.225	3.96819e-34		Smap1	0	-0.111606	0.469	0.197	0
Mysm1	1.9671e-38	0.0886032	0.307	0.215	4.11911e-34		Arhgap17	0	0.010981	0.466	0.195	0
Rpl36	2.01949e-38	-3.05675	0.016	0.053	4.22881e-34		Atxn7	0	-0.192608	0.495	0.224	0
Dtx3	2.1481e-38	0.188789	0.245	0.159	4.49811e-34		Bod1l	0	-0.00858204	0.475	0.204	0
Plekha6	2.20336e-38	0.135732	0.299	0.207	4.61383e-34		Cdc73	0	-0.221066	0.486	0.215	0
Hacd2	2.21918e-38	0.263733	0.232	0.145	4.64696e-34		Cryzl1	0	0.0204745	0.441	0.17	0
Plec	2.25398e-38	-0.202481	0.234	0.172	4.71984e-34		Lncppara	0	0.0659705	0.443	0.172	0
Tecpr2	2.68907e-38	0.197263	0.27	0.176	5.63091e-34		Map2k6	0	0.0651145	0.462	0.191	0
Slc4a7	2.69834e-38	-0.235099	0.323	0.264	5.65031e-34		Peli1	0	-0.0659119	0.502	0.231	0
Plekha1	3.03513e-38	0.0770292	0.255	0.171	6.35557e-34		Setdb1	0	0.257853	0.421	0.15	0
Ncoa6	3.06802e-38	0.0189226	0.275	0.193	6.42444e-34		Tnr	0	-0.131897	0.861	0.59	0
Lpgat1	3.11021e-38	-0.0895819	0.282	0.211	6.51277e-34		Tsga10	0	-0.00216441	0.483	0.212	0
Cemip	3.17455e-38	0.271523	0.294	0.196	6.64751e-34		Kcnt2	0	-0.196654	0.727	0.456	0
Cadps2	3.26612e-38	-0.323658	0.38	0.355	6.83926e-34		Cyp7b1	0	-0.106551	0.554	0.284	0
Ocrl	3.68393e-38	-0.00952808	0.307	0.222	7.71415e-34		Chuk	0	0.319724	0.415	0.145	0
Vps35l	3.81402e-38	0.415806	0.275	0.175	7.98655e-34		Fndc3b	0	-0.207078	0.502	0.232	0
Impact	3.91393e-38	-0.387448	0.272	0.227	8.19577e-34		Itfg1	0	0.030689	0.453	0.183	0
Syndig1	3.96184e-38	0.198364	0.262	0.173	8.29609e-34		Lmo4	0	0.375785	0.425	0.155	0
Fhod3	3.97026e-38	0.531689	0.141	0.073	8.31371e-34		Mtch1	0	0.327293	0.393	0.123	0
Ppp3r1	4.1475e-38	-0.848014	0.151	0.147	8.68486e-34		Numa1	0	-0.085468	0.447	0.177	0
Rpl28	4.16591e-38	-4.05788	0.005	0.036	8.72341e-34		Prkca	0	-0.0994301	0.743	0.473	0
Fgf14	4.19819e-38	0.0444897	0.985	0.94	8.79101e-34		Sik2	0	0.032171	0.462	0.192	0
Tmem131	4.29781e-38	-0.186635	0.317	0.25	8.99962e-34		Smap2	0	0.0616613	0.451	0.181	0
Tmod2	4.34654e-38	-0.04255	0.316	0.236	9.10165e-34		Ssbp4	0	0.0996189	0.428	0.158	0
Osbpl10	4.46708e-38	0.28058	0.235	0.147	9.35407e-34		St7l	0	0.0748904	0.445	0.175	0
Smarca4	4.60662e-38	0.0683495	0.313	0.223	9.64625e-34		Tnks2	0	0.0461396	0.46	0.19	0
Gpr137c	4.85348e-38	0.195584	0.257	0.168	1.01632e-33		Garem1	0	-0.358353	0.565	0.295	0
Lrrc49	5.03473e-38	0.179489	0.279	0.186	1.05427e-33		Wdr60	0	0.50966	0.41	0.14	0
mt-Co1	5.22888e-38	-0.735621	0.03	0.017	1.09493e-33		Arhgef25	0	-0.263114	0.516	0.247	0
Fcho2	5.61987e-38	0.102993	0.335	0.24	1.1768e-33		Clstn1	0	-0.369731	0.497	0.228	0
Atl1	6.28502e-38	-0.36985	0.258	0.208	1.31608e-33		Crtc3	0	-0.00877876	0.468	0.199	0
Tecpr1	6.48357e-38	0.232486	0.217	0.135	1.35766e-33		Ddx10	0	-0.00937625	0.449	0.18	0
Elp4	6.77425e-38	0.0185646	0.302	0.217	1.41853e-33		Gm49797	0	0.0162576	0.466	0.197	0
Raph1	7.5148e-38	-0.289393	0.32	0.268	1.5736e-33		Plcl2	0	-0.128572	0.549	0.28	0
Tbc1d19	7.58388e-38	-0.185149	0.279	0.213	1.58806e-33		Plekha6	0	-0.12566	0.476	0.207	0
Sept8	7.60577e-38	0.416753	0.219	0.132	1.59265e-33		Ppig	0	0.0751147	0.438	0.169	0
Farp1	7.74889e-38	0.207426	0.313	0.219	1.62262e-33		Pum2	0	-0.463782	0.535	0.266	0
Rpl9	9.08763e-38	-2.16811	0.036	0.066	1.90295e-33		Scn3b	0	0.0215423	0.458	0.189	0
Prkar1b	9.5082e-38	0.107744	0.272	0.186	1.99102e-33		Slc6a17	0	-0.166433	0.475	0.206	0
Cryzl1	9.87337e-38	0.23172	0.262	0.17	2.06748e-33		Slc8a2	0	0.00395022	0.447	0.178	0
Usp7	1.02901e-37	0.222003	0.269	0.175	2.15474e-33		Rfx3	0	-0.13884	0.821	0.552	0
Dnajc5	1.09679e-37	0.37719	0.214	0.127	2.29668e-33		Arhgap5	0	-0.160535	0.479	0.211	0
Tmem63b	1.2087e-37	-0.0951166	0.245	0.176	2.53102e-33		Capn7	0	0.285165	0.413	0.145	0
Grina	1.28371e-37	-0.547035	0.203	0.176	2.68809e-33		Cntln	0	0.138168	0.432	0.164	0
Thy1	1.3106e-37	-0.446112	0.125	0.096	2.74441e-33		Dclk2	0	-0.202198	0.51	0.242	0
Slc6a17	1.38538e-37	-0.165298	0.272	0.206	2.90099e-33		Desi1	0	0.35502	0.401	0.133	0
Atxn7	1.51383e-37	-0.167402	0.293	0.224	3.16996e-33		Dido1	0	-0.031437	0.443	0.175	0
Spata7	1.7411e-37	-0.0302135	0.281	0.2	3.64586e-33		Eif4g1	0	-0.00568982	0.459	0.191	0
Acot7	1.78025e-37	0.40738	0.238	0.146	3.72785e-33		Eps15l1	0	-0.110423	0.455	0.187	0
Akap11	1.84094e-37	-0.313821	0.32	0.268	3.85492e-33		Fyttd1	0	0.138687	0.439	0.171	0
Ophn1	1.90377e-37	-0.119583	0.301	0.23	3.9865e-33		Gpatch2	0	0.0592791	0.443	0.175	0
Kpna3	2.07485e-37	0.11093	0.307	0.216	4.34473e-33		Jpx	0	0.381709	0.402	0.134	0
Map6	2.08819e-37	0.318797	0.225	0.137	4.37268e-33		Nufip2	0	0.0118883	0.46	0.192	0
Tbcd	2.15556e-37	0.216622	0.273	0.179	4.51375e-33		Pde7a	0	-0.00583186	0.462	0.194	0
Homer2	2.4276e-37	0.398153	0.225	0.138	5.0834e-33		Ptpn3	0	-0.0614963	0.479	0.211	0
Ube2g1	2.47984e-37	0.149135	0.293	0.202	5.19278e-33		Rab6b	0	-0.396044	0.515	0.247	0
Sox5	2.54971e-37	-0.0310718	0.417	0.347	5.3391e-33		Rmnd5a	0	-0.0105011	0.45	0.182	0
Myh10	3.04767e-37	-0.111923	0.279	0.207	6.38181e-33		Safb2	0	0.0719516	0.444	0.176	0
Akap13	3.1662e-37	-0.260319	0.241	0.191	6.63002e-33		Sdha	0	0.0879374	0.421	0.153	0
Kdm5b	3.21755e-37	0.0847266	0.335	0.242	6.73755e-33		Slc38a9	0	0.143184	0.438	0.17	0
Rmnd5a	3.25659e-37	0.0841574	0.265	0.182	6.8193e-33		Sppl2a	0	0.153164	0.435	0.167	0
Clcn3	3.27306e-37	-0.251272	0.296	0.238	6.85379e-33		Tbk1	0	0.188416	0.419	0.151	0
Arhgap17	3.28213e-37	0.172586	0.289	0.195	6.87278e-33		Uri1	0	-0.0363833	0.461	0.193	0
Dhx57	3.36413e-37	0.281566	0.26	0.168	7.0445e-33		Vps35l	0	0.160478	0.443	0.175	0
Ppfia1	3.44448e-37	0.347189	0.265	0.169	7.21274e-33		Camk4	0	0.00703104	0.574	0.306	0
Nisch	3.46207e-37	-0.157121	0.318	0.247	7.24957e-33		Tanc1	0	-0.192724	0.704	0.436	0
Sec24b	3.63071e-37	0.108288	0.299	0.208	7.60272e-33		Zfp804a	0	-0.174218	0.714	0.446	0
March7	3.64309e-37	0.0661914	0.307	0.217	7.62864e-33		B3galt1	0	-0.0789428	0.928	0.661	0
Slc24a4	3.7013e-37	0.100267	0.329	0.239	7.75053e-33		Cab39l	0	0.520286	0.395	0.128	0
Lcorl	3.76363e-37	-0.191168	0.315	0.253	7.88103e-33		Crebzf	0	0.301369	0.415	0.148	0
Satb2	3.80271e-37	-0.00316976	0.213	0.147	7.96288e-33		Ep300	0	-0.1377	0.486	0.219	0
Jakmip1	4.47427e-37	0.37853	0.234	0.144	9.36913e-33		Far2	0	0.20728	0.43	0.163	0
Cul1	4.4868e-37	-0.125642	0.325	0.25	9.39535e-33		Gripap1	0	0.00971426	0.446	0.179	0
Sec14l1	4.57283e-37	0.120906	0.283	0.196	9.5755e-33		Lmbrd1	0	-0.153431	0.473	0.206	0
Pum2	4.57325e-37	-0.463688	0.303	0.266	9.57639e-33		Mtif2	0	0.287715	0.401	0.134	0
Znrf1	4.65812e-37	0.115949	0.307	0.215	9.7541e-33		Naaladl2	0	-0.0442742	0.535	0.268	0
D430042O09Rik	5.25899e-37	0.328464	0.27	0.175	1.10123e-32		Napb	0	-0.188965	0.471	0.204	0
Anks1	5.44613e-37	0.454107	0.211	0.124	1.14042e-32		Parg	0	0.0132532	0.456	0.189	0
Dot1l	5.74665e-37	0.0263744	0.265	0.185	1.20335e-32		Prdm2	0	0.1137	0.444	0.177	0
Cbfa2t2	6.02906e-37	0.0629138	0.312	0.224	1.26249e-32		Rcor3	0	0.00495669	0.448	0.181	0
Fbxo41	6.25871e-37	-0.0528992	0.251	0.176	1.31057e-32		Slc24a4	0	-0.103785	0.506	0.239	0
Nmt2	6.39392e-37	-0.141935	0.295	0.225	1.33889e-32		Snx10	0	-0.147807	0.484	0.217	0
Bcr	6.87479e-37	0.00450304	0.277	0.195	1.43958e-32		Tcerg1	0	-0.11557	0.468	0.201	0
Lonp2	7.01099e-37	0.171143	0.305	0.211	1.4681e-32		Ube2e2	0	-0.181245	0.925	0.658	0
Arap2	8.5482e-37	0.14679	0.24	0.161	1.78999e-32		Zbtb38	0	-0.111493	0.459	0.192	0
Urgcp	9.15824e-37	0.213851	0.242	0.155	1.91774e-32		Aff2	0	-0.0646343	0.503	0.237	0
Tle1	9.49131e-37	-0.186162	0.312	0.253	1.98748e-32		Arhgap20	0	0.0356711	0.47	0.204	0
Csgalnact1	9.51564e-37	-0.04927	0.318	0.24	1.99258e-32		Banp	0	-0.172584	0.474	0.208	0
4930509J09Rik	9.60413e-37	-0.393202	0.373	0.38	2.01111e-32		Ccser2	0	-0.00625594	0.445	0.179	0
Irf2	1.01607e-36	-0.187305	0.272	0.211	2.12765e-32		Celf4	0	-0.059839	0.922	0.656	0
Cpne8	1.03786e-36	0.31011	0.253	0.168	2.17327e-32		Coro2b	0	-0.143798	0.477	0.211	0
Cabin1	1.07492e-36	-0.0702876	0.288	0.217	2.25088e-32		Fam193b	0	-0.196082	0.474	0.208	0
Pibf1	1.13557e-36	-0.047583	0.289	0.212	2.37787e-32		Golga1	0	0.182146	0.416	0.15	0
Galnt14	1.16174e-36	0.275149	0.312	0.215	2.43267e-32		Golga4	0	-0.143335	0.476	0.21	0
Comt	1.2014e-36	0.468037	0.197	0.112	2.51574e-32		Herc4	0	0.00594104	0.458	0.192	0
Kpna1	1.22607e-36	-0.520591	0.225	0.203	2.56739e-32		Hipk2	0	0.381347	0.424	0.158	0
Mier1	1.24605e-36	-0.133958	0.247	0.18	2.60923e-32		Ints6l	0	0.000322113	0.461	0.195	0
Mau2	1.33015e-36	0.338953	0.221	0.134	2.78533e-32		Lnpk	0	0.0760094	0.435	0.169	0
Arhgap12	1.34792e-36	-0.380496	0.308	0.274	2.82255e-32		Mpdz	0	-0.129109	0.48	0.214	0
D930016D06Rik	1.52012e-36	0.312361	0.235	0.147	3.18312e-32		Polr3h	0	0.559165	0.378	0.112	0
Aatk	1.78687e-36	-0.125444	0.175	0.119	3.7417e-32		Ppp1r14c	0	0.0665493	0.477	0.211	0
A330008L17Rik	1.98814e-36	0.342842	0.24	0.154	4.16316e-32		Rbm28	0	0.202681	0.424	0.158	0
Tbce	2.00375e-36	0.048227	0.315	0.226	4.19586e-32		Tef	0	-0.0873313	0.446	0.18	0
Dop1a	2.19123e-36	0.0252612	0.319	0.232	4.58843e-32		Usp40	0	0.0398145	0.441	0.175	0
Fbxw8	2.23494e-36	0.460576	0.188	0.106	4.67997e-32		Vezt	0	-0.113335	0.472	0.206	0
Mdm4	2.23863e-36	-0.144749	0.312	0.242	4.68769e-32		Wsb1	0	-0.0730592	0.468	0.202	0
Sept7	2.36012e-36	-0.378045	0.258	0.225	4.94208e-32		Nsmf	0	-0.158102	0.469	0.203	0
Syp	2.65225e-36	-0.0752289	0.253	0.181	5.5538e-32		Slc9a9	0	-0.269239	0.604	0.338	0
Mast3	2.69097e-36	-0.011886	0.324	0.241	5.63488e-32		Adcy1	0	-0.391211	0.619	0.354	0
Tmem245	2.71133e-36	0.134185	0.266	0.179	5.67753e-32		Arf3	0	-0.24272	0.463	0.198	0
Pde4d	3.36592e-36	0.29285	0.65	0.535	7.04823e-32		Atf7ip	0	-0.151502	0.451	0.186	0
Vps53	3.44152e-36	0.17476	0.212	0.133	7.20654e-32		Cers4	0	-0.0667092	0.461	0.196	0
Tardbp	4.13713e-36	-0.234666	0.297	0.236	8.66315e-32		Ino80dos	0	0.469693	0.387	0.122	0
Spink10	4.15749e-36	0.362535	0.201	0.12	8.70578e-32		Pcnx2	0	-0.0270861	0.513	0.248	0
Rap1gap	4.30628e-36	-0.0601676	0.231	0.168	9.01736e-32		Ski	0	-0.183976	0.49	0.225	0
Zfp385b	4.51069e-36	-0.169348	0.476	0.418	9.44539e-32		Syp	0	-0.19911	0.446	0.181	0
Hnrnph1	4.54632e-36	-0.142069	0.315	0.247	9.52e-32		Tmeff2	0	-0.0348259	0.875	0.61	0
Prepl	4.57536e-36	-0.585041	0.184	0.161	9.5808e-32		Ksr1	0	-0.161793	0.563	0.298	0
Rapgefl1	4.6163e-36	-0.321679	0.22	0.171	9.66654e-32		2610037D02Rik	0	0.117456	0.429	0.165	0
Micu1	4.73223e-36	0.079514	0.321	0.23	9.90929e-32		Chpt1	0	0.0259659	0.45	0.186	0
Ubc	5.28063e-36	-3.86555	0.007	0.035	1.10576e-31		Dennd5a	0	0.0474038	0.443	0.179	0
Cd47	5.57852e-36	-0.320063	0.263	0.21	1.16814e-31		Fam120b	0	0.138127	0.414	0.15	0
Iws1	6.60178e-36	0.210394	0.254	0.166	1.38241e-31		Glrb	0	-0.0635029	0.439	0.175	0
Spns2	6.68842e-36	0.128614	0.228	0.151	1.40056e-31		Hnrnph3	0	0.107693	0.406	0.142	0
Iqgap1	7.16269e-36	0.30165	0.278	0.183	1.49987e-31		Khdrbs2	0	-0.0809681	0.744	0.48	0
Smc5	7.65437e-36	0.215912	0.253	0.166	1.60282e-31		Mindy3	0	0.100924	0.443	0.179	0
Pde7b	7.79397e-36	0.12815	0.254	0.177	1.63206e-31		Msra	0	-0.0946823	0.906	0.642	0
Stx8	8.11366e-36	0.209449	0.255	0.167	1.699e-31		Rprd2	0	-0.0214498	0.445	0.181	0
Zfp831	8.21291e-36	0.0676143	0.258	0.173	1.71978e-31		Tecpr2	0	0.00433391	0.44	0.176	0
Zeb2	8.33809e-36	0.0617025	0.734	0.639	1.746e-31		Vps8	0	0.136046	0.447	0.183	0
Eps15l1	8.39071e-36	0.117466	0.272	0.187	1.75701e-31		Zeb1	0	-0.269313	0.541	0.277	0
Lrrc4	9.0009e-36	-0.191026	0.352	0.292	1.88479e-31		Tnik	0	-0.0687454	0.951	0.687	0
Arpc1a	9.00664e-36	0.463901	0.219	0.131	1.88599e-31		Actn1	0	-0.0379584	0.439	0.176	0
Cpe	9.89461e-36	-0.110637	0.502	0.433	2.07193e-31		Arfgef2	0	0.0433134	0.433	0.17	0
Ppp3cc	9.98715e-36	0.307521	0.215	0.132	2.09131e-31		Dcaf8	0	0.112748	0.42	0.157	0
Rps6kc1	1.01832e-35	-0.0673326	0.255	0.183	2.13236e-31		Dctn1	0	0.0172259	0.431	0.168	0
Pcdh17	1.1082e-35	-0.372026	0.286	0.253	2.32056e-31		Dlg4	0	-0.417994	0.499	0.236	0
Acadsb	1.12808e-35	0.210246	0.24	0.156	2.3622e-31		Jakmip3	0	0.0460105	0.442	0.179	0
Cbl	1.13332e-35	0.215809	0.305	0.211	2.37317e-31		Matk	0	-0.0013467	0.451	0.188	0
Pitpnc1	1.15136e-35	0.479051	0.242	0.15	2.41095e-31		Mphosph9	0	-0.0608425	0.463	0.2	0
Pgm2l1	1.22861e-35	-0.0197013	0.276	0.199	2.57271e-31		Orc3	0	0.164264	0.423	0.16	0
Nr3c1	1.24404e-35	-0.0294537	0.282	0.207	2.60503e-31		Picalm	0	-0.142721	0.47	0.207	0
Fam214a	1.24467e-35	0.0127354	0.321	0.238	2.60633e-31		Ppp4r3a	0	0.124835	0.415	0.152	0
Mcph1	1.31413e-35	0.120829	0.254	0.172	2.75178e-31		St13	0	0.121075	0.415	0.152	0
Zfp207	1.41864e-35	-0.318086	0.327	0.279	2.97062e-31		Zfp949	0	-0.123918	0.441	0.178	0
Klhl32	1.45994e-35	0.0124734	0.305	0.222	3.05711e-31		Atxn1	0	-0.0700605	0.945	0.682	0
Tmem30a	1.49564e-35	-1.14249	0.101	0.114	3.13186e-31		5730522E02Rik	0	-0.047377	0.902	0.64	0
Abl1	1.72066e-35	0.311557	0.201	0.122	3.60307e-31		Cdk14	0	-0.148584	0.931	0.669	0
Camsap2	1.77181e-35	-0.28865	0.275	0.221	3.71017e-31		Cep83	0	0.0324172	0.459	0.197	0
Ppp3cb	1.90578e-35	-0.342579	0.282	0.239	3.9907e-31		Ctcf	0	0.202594	0.41	0.148	0
Kif2a	2.05457e-35	-0.213321	0.31	0.245	4.30228e-31		Dagla	0	-0.186133	0.471	0.209	0
Txlng	2.36767e-35	0.132189	0.291	0.2	4.95791e-31		Frrs1l	0	-0.13656	0.437	0.175	0
Zfp644	2.3731e-35	-0.0982005	0.342	0.267	4.96927e-31		Myh10	0	-0.134244	0.469	0.207	0
Ptpn1	2.49597e-35	-0.0401505	0.242	0.172	5.22655e-31		Rnf165	0	-0.227202	0.526	0.264	0
mt-Co2	2.72373e-35	0.0277134	0.025	0.007	5.7035e-31		Rtl4	0	-0.094775	0.622	0.36	0
Chgb	2.76232e-35	-0.245244	0.173	0.123	5.7843e-31		Senp2	0	0.0748519	0.423	0.161	0
Ccpg1	2.79784e-35	-0.143784	0.266	0.196	5.85868e-31		Slc25a36	0	-0.0282711	0.445	0.183	0
Mgat3	2.94621e-35	0.474927	0.176	0.097	6.16937e-31		Snhg14	0	-0.0474775	0.951	0.689	0
Etl4	3.24961e-35	0.395231	0.502	0.387	6.80469e-31		Tgfbr3	0	-0.0328122	0.478	0.216	0
AW554918	3.55031e-35	0.118887	0.292	0.206	7.43435e-31		Tmtc1	0	-0.0256912	0.511	0.249	0
N4bp2l2	3.74932e-35	-0.0424939	0.299	0.221	7.85108e-31		Tnrc18	0	-0.0696998	0.445	0.183	0
Slc22a17	4.19368e-35	0.0454005	0.264	0.188	8.78156e-31		Rnf112	0	-0.378627	0.566	0.304	0
Carmil1	4.36646e-35	0.0696824	0.311	0.225	9.14336e-31		Vsnl1	0	-0.138947	0.585	0.323	0
Fermt2	4.44091e-35	0.0974106	0.289	0.201	9.29927e-31		Bmt2	0	-0.022528	0.451	0.19	0
Meis2	4.57683e-35	0.600722	0.254	0.161	9.58389e-31		Csde1	0	-0.229898	0.451	0.19	0
Cnnm2	4.66108e-35	-0.00842681	0.28	0.199	9.7603e-31		Ephb2	0	0.0444584	0.421	0.16	0
Galnt1	4.94247e-35	-0.401561	0.338	0.312	1.03495e-30		Esf1	0	0.266612	0.382	0.121	0
Dzip1	4.9483e-35	0.239259	0.237	0.154	1.03617e-30		Iws1	0	0.0989432	0.427	0.166	0
Ttyh1	5.37217e-35	-0.0370995	0.189	0.129	1.12493e-30		Mblac2	0	0.166016	0.429	0.168	0
Mtmr12	5.45846e-35	0.0019396	0.312	0.228	1.143e-30		Myo9b	0	-0.0735081	0.439	0.178	0
Nploc4	5.66141e-35	0.340085	0.232	0.146	1.1855e-30		Opa1	0	-0.014685	0.438	0.177	0
Ajap1	6.32402e-35	0.163613	0.188	0.116	1.32425e-30		Pnpla8	0	0.0250736	0.417	0.156	0
Cers5	6.69474e-35	0.508738	0.194	0.112	1.40188e-30		Srpk1	0	0.0966738	0.416	0.155	0
Nell1	7.69481e-35	0.14063	0.383	0.296	1.61129e-30		Ssbp3	0	-0.219881	0.483	0.222	0
Parp8	8.23784e-35	-0.354625	0.28	0.251	1.725e-30		St3gal3	0	-0.0266557	0.442	0.181	0
Mmd	8.35127e-35	-0.0568965	0.271	0.199	1.74876e-30		Thrap3	0	-0.0827337	0.433	0.172	0
Upf3b	8.77803e-35	0.414098	0.213	0.127	1.83812e-30		Tmem181a	0	-0.305187	0.507	0.246	0
Clasrp	9.28705e-35	0.305871	0.209	0.128	1.94471e-30		Zfp398	0	0.323685	0.392	0.131	0
Rab14	9.60731e-35	0.0991328	0.253	0.172	2.01177e-30		AU040320	0	0.110614	0.409	0.149	0
Pdzd2	1.26401e-34	-0.148917	0.348	0.283	2.64684e-30		Adnp	0	-0.218298	0.469	0.209	0
Evi5	1.26846e-34	-0.123406	0.28	0.214	2.65615e-30		Ahctf1	0	0.122496	0.423	0.163	0
Prpf39	1.2904e-34	-0.258568	0.308	0.251	2.70209e-30		Ankrd33b	0	-0.203796	0.524	0.264	0
Tmem117	1.32394e-34	-0.00992484	0.294	0.218	2.77232e-30		C78859	0	0.00549018	0.433	0.173	0
Nbas	1.32866e-34	-0.230143	0.304	0.244	2.78221e-30		Gm46367	0	0.360869	0.377	0.117	0
Tbc1d24	1.36891e-34	0.242924	0.222	0.14	2.8665e-30		Hectd2	0	-0.0609212	0.48	0.22	0
Asxl3	1.47556e-34	-0.0263023	0.267	0.195	3.08982e-30		Hnrnpll	0	-0.0677515	0.466	0.206	0
Cyld	1.60354e-34	-0.109485	0.245	0.18	3.35781e-30		Nek1	0	-0.0728617	0.466	0.206	0
Gtf3c1	1.75504e-34	-0.1898	0.247	0.185	3.67504e-30		Nrxn2	0	-0.267666	0.469	0.209	0
Cnot10	1.77015e-34	0.161438	0.268	0.181	3.7067e-30		Ppp4r2	0	0.0773645	0.412	0.152	0
Dstyk	1.88162e-34	0.334518	0.23	0.143	3.94011e-30		Ppp4r4	0	-0.142634	0.522	0.262	0
Clip3	1.90438e-34	0.510962	0.16	0.087	3.98778e-30		Reps1	0	-0.164164	0.467	0.207	0
Mon2	2.19246e-34	-0.101247	0.299	0.227	4.591e-30		Rhot1	0	0.0976807	0.416	0.156	0
Nyap2	2.2725e-34	-0.0695938	0.297	0.23	4.75861e-30		Robo2	0	-0.00945574	0.893	0.633	0
Uqcr11	2.41438e-34	-5.17973	0.002	0.025	5.0557e-30		Sarnp	0	0.0519618	0.422	0.162	0
Setx	2.74411e-34	0.053351	0.267	0.185	5.74616e-30		Smarca5	0	0.146435	0.427	0.167	0
Eftud2	2.80668e-34	0.458789	0.228	0.14	5.87719e-30		Trim46	0	-0.137057	0.439	0.179	0
Kdm5a	2.95884e-34	0.117935	0.286	0.198	6.19582e-30		Ythdc2	0	0.195589	0.424	0.164	0
Jpx	3.00513e-34	0.369598	0.22	0.134	6.29275e-30		Gpm6a	0	-0.195827	0.943	0.683	0
Sorcs2	3.08675e-34	0.378905	0.227	0.144	6.46366e-30		Abhd6	0	0.0651109	0.423	0.164	0
Senp5	3.16746e-34	-0.00939236	0.273	0.198	6.63265e-30		Ccdc66	0	0.348443	0.385	0.126	0
Ola1	3.26499e-34	-0.12751	0.265	0.197	6.8369e-30		Kctd1	0	-0.245352	0.526	0.267	0
Rab3gap1	3.55722e-34	-0.155778	0.322	0.255	7.44882e-30		Pkd2	0	0.331462	0.4	0.141	0
Klf7	3.57944e-34	0.213306	0.284	0.195	7.49535e-30		Ppt1	0	0.148799	0.39	0.131	0
Taf15	3.67836e-34	-0.12468	0.307	0.238	7.70248e-30		Sept7	0	-0.0760292	0.484	0.225	0
Gm44257	3.70314e-34	0.240822	0.257	0.17	7.75438e-30		Snrnp48	0	0.222541	0.4	0.141	0
Pde3b	4.00883e-34	0.0405297	0.275	0.195	8.39449e-30		Stag2	0	-0.115979	0.446	0.187	0
Arntl	4.05023e-34	0.144521	0.218	0.141	8.48118e-30		Thada	0	0.10606	0.427	0.168	0
Evl	4.13651e-34	0.167429	0.246	0.163	8.66186e-30		Tle1	0	-0.10453	0.512	0.253	0
Ppp4r4	4.14963e-34	-0.178368	0.324	0.262	8.68932e-30		Usp7	0	-0.0410102	0.434	0.175	0
Ncor2	4.4162e-34	-0.0748527	0.306	0.234	9.24752e-30		Zfp329	0	0.271911	0.396	0.137	0
Clk1	4.76318e-34	-0.356433	0.331	0.303	9.97409e-30		Crtc1	0	-0.227537	0.433	0.175	0
Nfx1	4.85341e-34	0.111606	0.327	0.238	1.0163e-29		Fam117b	0	-0.169854	0.454	0.196	0
Slc8a3	5.03217e-34	0.407137	0.224	0.137	1.05374e-29		Fmn1	0	-0.0299835	0.522	0.264	0
Slc8a2	5.23416e-34	0.162748	0.265	0.178	1.09603e-29		Gfm2	0	0.156423	0.404	0.146	0
Pacrg	5.44577e-34	0.090861	0.249	0.173	1.14034e-29		Gon4l	0	0.00810554	0.42	0.162	0
Magi3	5.66386e-34	-0.313235	0.256	0.217	1.18601e-29		Klhl32	0	-0.039135	0.48	0.222	0
Rras2	5.74274e-34	0.140712	0.308	0.216	1.20253e-29		Ptprn2	0	-0.00138055	0.915	0.657	0
Sec24a	5.79023e-34	0.168985	0.241	0.158	1.21247e-29		Rasa2	0	-0.0437774	0.427	0.169	0
Kcnk10	5.92759e-34	0.0399856	0.29	0.21	1.24124e-29		Sec24a	0	-0.012872	0.416	0.158	0
Ext2	6.07757e-34	0.248584	0.231	0.148	1.27264e-29		Smc5	0	0.0383514	0.424	0.166	0
Bzw2	6.44607e-34	0.158549	0.278	0.192	1.34981e-29		Tmem117	0	-0.0378326	0.476	0.218	0
Setdb1	6.6247e-34	0.432742	0.239	0.15	1.38721e-29		Tro	0	0.0950512	0.402	0.144	0
Bicra	6.8681e-34	0.471466	0.21	0.126	1.43818e-29		Atp1a1	0	-0.178501	0.429	0.172	0
Ube2w	7.05833e-34	-0.228345	0.326	0.266	1.47801e-29		Atp6v1a	0	-0.241308	0.457	0.2	0
Ppp2r2b	7.09555e-34	0.102521	0.619	0.522	1.48581e-29		Bcl9	0	0.0651643	0.436	0.179	0
Rnf214	7.19494e-34	0.241106	0.229	0.147	1.50662e-29		Clint1	0	0.00432607	0.439	0.182	0
Ski	8.24173e-34	-0.00919905	0.306	0.225	1.72582e-29		Dcun1d5	0	0.322195	0.385	0.128	0
Grip1	8.52888e-34	-0.236466	0.51	0.471	1.78595e-29		Khdrbs1	0	0.285161	0.396	0.139	0
Jak1	8.67734e-34	-0.430868	0.253	0.22	1.81704e-29		Nbeal1	0	0.0970436	0.449	0.192	0
Eefsec	9.06898e-34	0.155462	0.277	0.191	1.89904e-29		Ncoa5	0	-0.0210887	0.417	0.16	0
Mnat1	9.15581e-34	-0.0376196	0.316	0.24	1.91723e-29		Psmc6	0	0.357359	0.39	0.133	0
Tlk1	9.38459e-34	-0.0530607	0.323	0.246	1.96513e-29		Rnf14	0	0.137741	0.391	0.134	0
Adgrb3	9.41095e-34	-0.0039365	0.984	0.944	1.97065e-29		Srcap	0	-0.0396475	0.418	0.161	0
Wdr17	1.02873e-33	0.0421377	0.347	0.27	2.15417e-29		Stk3	0	-0.108472	0.47	0.213	0
Slit3	1.09927e-33	0.0673697	0.894	0.819	2.30186e-29		Stx18	0	0.0823474	0.434	0.177	0
Phf12	1.10678e-33	0.282338	0.237	0.152	2.3176e-29		Supt3	0	-0.071787	0.46	0.203	0
Lrp6	1.12079e-33	-0.0353591	0.298	0.22	2.34694e-29		Tspan13	0	-0.228435	0.495	0.238	0
Ggt7	1.20323e-33	-0.129488	0.236	0.174	2.51957e-29		Umad1	0	-0.101929	0.458	0.201	0
Cep83	1.21462e-33	-0.0599066	0.263	0.197	2.54341e-29		Vgll4	0	0.117497	0.419	0.162	0
Pcbp1	1.30923e-33	-9.03208	0	0.018	2.74152e-29		Zswim6	0	-0.283776	0.647	0.39	0
Tmeff1	1.40723e-33	-0.199872	0.226	0.17	2.94674e-29		Gria3	0	-0.0300817	0.939	0.682	0
Maged1	1.40936e-33	-0.88903	0.148	0.155	2.95121e-29		Cdc27	0	0.123342	0.418	0.162	0
Araf	1.44978e-33	0.339741	0.271	0.179	3.03583e-29		Clcn4	0	0.150338	0.435	0.179	0
Pigu	1.46614e-33	0.643349	0.191	0.11	3.07009e-29		Cltc	0	-0.431995	0.489	0.233	0
Ppfia3	1.46937e-33	0.00740689	0.19	0.128	3.07685e-29		Cnnm2	0	-0.155763	0.455	0.199	0
Rsrc1	1.79009e-33	-0.142797	0.335	0.27	3.74844e-29		Cnot3	0	0.314883	0.388	0.132	0
Mir100hg	1.8546e-33	0.00683259	0.376	0.298	3.88353e-29		Fam171a1	0	-0.0174283	0.444	0.188	0
Zswim5	1.8629e-33	0.0634616	0.264	0.186	3.90092e-29		Fbrsl1	0	-0.0587579	0.425	0.169	0
Ccnl1	1.90309e-33	0.122761	0.307	0.22	3.98506e-29		Gpr45	0	-0.102388	0.449	0.193	0
Mafg	1.92818e-33	0.353059	0.174	0.1	4.03761e-29		Kdm2b	0	0.192697	0.41	0.154	0
Spock1	2.00229e-33	0.118598	0.283	0.207	4.1928e-29		Snx13	0	-0.206925	0.468	0.212	0
Srcap	2.15545e-33	0.129025	0.241	0.161	4.51352e-29		Syne1	0	-0.23505	0.918	0.662	0
Osbpl9	2.19657e-33	0.0200102	0.321	0.241	4.59963e-29		Tenm1	0	-0.0956417	0.731	0.475	0
Sh3bp5	2.29194e-33	-0.202979	0.314	0.255	4.79932e-29		Tmx4	0	-0.210379	0.447	0.191	0
Serpini1	2.57396e-33	-0.382486	0.27	0.237	5.38988e-29		Trpc1	0	0.0617728	0.429	0.173	0
Miga1	2.7122e-33	-0.0951603	0.238	0.173	5.67935e-29		Grm1	0	-0.0921641	0.813	0.557	0
Slc25a27	2.83867e-33	0.251959	0.211	0.133	5.94418e-29		Atl1	0	-0.322067	0.463	0.208	0
Cwc27	2.9029e-33	0.0302739	0.296	0.214	6.07867e-29		Dgkz	0	-0.230106	0.504	0.249	0
Mapk8	3.077e-33	-0.00203739	0.262	0.188	6.44324e-29		Dpyd	0	-0.12268	0.659	0.404	0
Tbc1d1	3.14897e-33	-0.189443	0.287	0.233	6.59394e-29		Dscaml1	0	-0.14051	0.842	0.587	0
Swt1	3.46824e-33	0.251309	0.204	0.127	7.26249e-29		Fbxo42	0	0.11515	0.407	0.152	0
Hmgcll1	3.61109e-33	0.0278877	0.251	0.181	7.56162e-29		Gdap1	0	0.2073	0.395	0.14	0
Rpl26	3.7112e-33	-1.97108	0.043	0.078	7.77126e-29		Map3k4	0	0.125571	0.407	0.152	0
Snx29	3.74394e-33	0.275244	0.244	0.159	7.83981e-29		Ppm1e	0	-0.0850543	0.93	0.675	0
Fbrsl1	3.77243e-33	0.0914329	0.247	0.169	7.89948e-29		Rapgef1	0	-0.0816657	0.436	0.181	0
Lims1	3.78998e-33	0.115596	0.228	0.155	7.93621e-29		Slc2a3	0	-0.172965	0.43	0.175	0
Dhdds	3.87514e-33	0.282086	0.229	0.146	8.11454e-29		Actn4	0	0.286974	0.389	0.135	0
Rprd2	3.90879e-33	0.250501	0.27	0.181	8.18501e-29		Adarb1	0	-0.194311	0.465	0.211	0
Hsp90b1	3.92123e-33	-0.10151	0.17	0.112	8.21105e-29		Clvs2	0	-0.319511	0.524	0.27	0
Rab28	3.97623e-33	-0.346004	0.271	0.224	8.32622e-29		Commd10	0	-0.0436888	0.441	0.187	0
Rundc3a	4.1709e-33	-0.441973	0.186	0.157	8.73387e-29		Creb1	0	0.349883	0.382	0.128	0
Smarcc1	4.49632e-33	0.129135	0.256	0.175	9.4153e-29		Esrrg	0	0.0612267	0.461	0.207	0
Atp6v1a	5.83773e-33	-0.229674	0.258	0.2	1.22242e-28		Exoc2	0	-0.0552702	0.443	0.189	0
Vezt	6.4184e-33	-0.170418	0.268	0.206	1.34401e-28		Lrp1	0	-0.353854	0.459	0.205	0
Stx16	7.10489e-33	0.087589	0.284	0.201	1.48776e-28		Nell2	0	-0.154462	0.905	0.651	0
Pde1a	7.15983e-33	-0.233699	0.558	0.526	1.49927e-28		Pde3b	0	-0.00861417	0.449	0.195	0
Stum	7.17711e-33	-0.315475	0.241	0.197	1.50289e-28		Rab14	0	-0.0666485	0.426	0.172	0
Arid2	7.35597e-33	0.0584411	0.245	0.168	1.54034e-28		Rad23b	0	0.003376	0.422	0.168	0
Agbl4	7.3863e-33	0.0141148	0.592	0.504	1.54669e-28		Scamp5	0	-0.033999	0.398	0.144	0
Map3k2	7.56221e-33	-0.0537207	0.297	0.222	1.58353e-28		Smarcc2	0	-0.157571	0.445	0.191	0
Smad3	8.07851e-33	0.116868	0.308	0.222	1.69164e-28		Synrg	0	0.100914	0.407	0.153	0
Bach2	8.17564e-33	0.234087	0.323	0.23	1.71198e-28		Ttc3	0	-0.140196	0.957	0.703	0
Cplx2	8.23523e-33	0.354685	0.22	0.137	1.72446e-28		Zbtb11	0	-0.0272186	0.428	0.174	0
Nhlrc2	8.38919e-33	0.447605	0.199	0.118	1.7567e-28		Zkscan1	0	0.134338	0.394	0.14	0
Mfsd4a	9.09518e-33	0.209093	0.229	0.147	1.90453e-28		Arid1a	0	0.0077204	0.412	0.159	0
Map4k4	9.77039e-33	-0.157224	0.265	0.208	2.04592e-28		Gm1976	0	-0.178732	0.468	0.215	0
Itfg1	1.02953e-32	0.106988	0.263	0.183	2.15585e-28		Hdac4	0	-0.257714	0.49	0.237	0
Kdm4b	1.03955e-32	0.392836	0.203	0.124	2.17681e-28		Icam5	0	-0.331648	0.468	0.215	0
Stim1	1.04548e-32	0.221563	0.209	0.132	2.18923e-28		Irf2	0	-0.183748	0.464	0.211	0
Hectd1	1.09952e-32	-0.0328483	0.292	0.215	2.3024e-28		Kcmf1	0	-0.00530464	0.422	0.169	0
Usp45	1.12665e-32	-0.134631	0.272	0.207	2.35921e-28		Kcnb2	0	-0.113985	0.894	0.641	0
Slc25a51	1.13597e-32	0.435434	0.172	0.098	2.37871e-28		Khdc4	0	0.345671	0.384	0.131	0
Nsmf	1.27527e-32	-0.193893	0.261	0.203	2.67042e-28		Med27	0	-0.153771	0.433	0.18	0
Cop1	1.28918e-32	-0.0715454	0.299	0.23	2.69954e-28		Micu2	0	0.0431128	0.425	0.172	0
Gmcl1	1.34986e-32	0.314903	0.268	0.178	2.82661e-28		Myrip	0	-0.153346	0.451	0.198	0
Bend6	1.53033e-32	0.133735	0.204	0.132	3.20452e-28		Pcdh17	0	-0.0722791	0.506	0.253	0
Tnk2	1.55531e-32	0.288563	0.217	0.138	3.25682e-28		Ppfia1	0	0.0261147	0.422	0.169	0
Golga4	1.6237e-32	0.118572	0.296	0.21	3.40002e-28		Rab40c	0	0.00614874	0.414	0.161	0
Stx6	1.76691e-32	0.43163	0.221	0.136	3.69992e-28		Slc38a2	0	0.175001	0.385	0.132	0
Lrp1b	1.7918e-32	-0.068043	0.943	0.898	3.75204e-28		Slc7a8	0	0.0521761	0.413	0.16	0
Chrm1	1.89751e-32	0.0374464	0.2	0.131	3.97338e-28		Sun1	0	-0.128187	0.437	0.184	0
Hnrnpll	1.9043e-32	-0.0467406	0.273	0.206	3.98759e-28		Tpp2	0	-0.0458807	0.435	0.182	0
Cdc27	2.17728e-32	0.238979	0.246	0.162	4.55922e-28		Txndc11	0	0.0856998	0.41	0.157	0
Rufy2	2.22427e-32	0.251379	0.315	0.22	4.65762e-28		Upf3b	0	0.267456	0.38	0.127	0
Nap1l1	2.5964e-32	-0.154578	0.261	0.2	5.43686e-28		B3gat1	0	-0.157817	0.453	0.201	0
Epb41	2.61306e-32	0.311276	0.195	0.119	5.47175e-28		Cds2	0	-0.0353769	0.42	0.168	0
Csnk1g3	2.71238e-32	-0.0957319	0.325	0.251	5.67973e-28		Copa	0	0.0811403	0.396	0.144	0
Matr3	2.79969e-32	0.0590413	0.251	0.173	5.86255e-28		Dhx57	0	-0.0409408	0.42	0.168	0
Map3k5	2.81604e-32	0.264219	0.216	0.139	5.89678e-28		Dip2c	0	-0.106143	0.953	0.701	0
Gm9801	2.84766e-32	-0.254909	0.259	0.205	5.96299e-28		Gm40841	0	0.0604953	0.408	0.156	0
Stk3	2.84892e-32	-0.22519	0.265	0.213	5.96563e-28		Lrig2	0	-0.100143	0.448	0.196	0
Smc3	2.86817e-32	0.410347	0.25	0.16	6.00594e-28		Mcph1	0	-0.0519955	0.424	0.172	0
Arl3	3.0022e-32	0.425059	0.211	0.128	6.28661e-28		Pygb	0	0.0287667	0.408	0.156	0
Ep300	3.08973e-32	-0.0907503	0.287	0.219	6.46989e-28		Sf1	0	0.076383	0.386	0.134	0
Cdip1	3.25771e-32	0.123914	0.265	0.183	6.82165e-28		Slc25a27	0	0.2008	0.385	0.133	0
Tasp1	3.28534e-32	-0.164327	0.296	0.232	6.87949e-28		Stmn3	0	-0.151721	0.422	0.17	0
Zfp827	3.41071e-32	0.105729	0.231	0.156	7.14202e-28		Timm44	0	0.125923	0.423	0.171	0
Vcl	3.57228e-32	-0.122923	0.204	0.152	7.48036e-28		Tmem63b	0	-0.203526	0.428	0.176	0
Agfg1	3.59325e-32	-0.242275	0.262	0.208	7.52426e-28		Trpc5	0	-0.1088	0.525	0.273	0
Trim46	3.61496e-32	0.0652228	0.257	0.179	7.56973e-28		Bzw2	0	-0.0323408	0.443	0.192	0
Tsix	3.98439e-32	-0.440105	0.333	0.327	8.34331e-28		Cacng3	0	0.0127819	0.439	0.188	0
Hectd2	4.02192e-32	-0.288699	0.265	0.22	8.42191e-28		Chchd6	0	-0.0312402	0.442	0.191	0
Nr2c2	4.18164e-32	-0.07558	0.335	0.261	8.75635e-28		D130043K22Rik	0	0.0454034	0.418	0.167	0
Rgs17	4.46183e-32	0.199034	0.238	0.157	9.34307e-28		Fyco1	0	-0.149132	0.444	0.193	0
Pcsk7	4.55994e-32	0.214044	0.208	0.131	9.54851e-28		Gm10419	0	-0.0850254	0.421	0.17	0
Chst1	4.60889e-32	-0.301673	0.19	0.145	9.65101e-28		Hnrnpk	0	0.0726969	0.388	0.137	0
Tmem44	4.70039e-32	0.887156	0.087	0.036	9.84262e-28		Itpr1	0	-0.177101	0.606	0.355	0
Yeats2	4.71586e-32	0.00791228	0.298	0.219	9.87502e-28		Lrrn3	0	0.0957817	0.41	0.159	0
Scfd2	4.84105e-32	0.0080569	0.323	0.243	1.01372e-27		Mia3	0	-0.0440569	0.399	0.148	0
Arhgef28	4.90221e-32	-0.126017	0.306	0.245	1.02652e-27		Nae1	0	0.328467	0.378	0.127	0
Ccdc149	5.60991e-32	0.130686	0.218	0.143	1.17472e-27		Nmt1	0	-0.133821	0.429	0.178	0
Gabra1	5.91506e-32	-0.128476	0.239	0.176	1.23861e-27		Pcf11	0	0.224537	0.392	0.141	0
Reps1	6.36391e-32	-0.142803	0.269	0.207	1.3326e-27		Psmd11	0	0.0655998	0.401	0.15	0
Snrnp48	6.59275e-32	0.359876	0.225	0.141	1.38052e-27		Rc3h1	0	-0.122726	0.448	0.197	0
Rab11fip4	6.6508e-32	-0.0408245	0.226	0.157	1.39268e-27		Rps6kc1	0	-0.164136	0.434	0.183	0
Apex2	6.93414e-32	-0.0292116	0.304	0.227	1.45201e-27		Sez6l2	0	0.069466	0.393	0.142	0
Akap8	7.24257e-32	0.192029	0.264	0.18	1.51659e-27		Slc9a7	0	-0.221541	0.445	0.194	0
Nrgn	7.33401e-32	-0.42027	0.213	0.178	1.53574e-27		Smad3	0	-0.0890051	0.473	0.222	0
Nceh1	7.44129e-32	-0.0432581	0.164	0.108	1.55821e-27		Speg	0	-0.0121349	0.397	0.146	0
Rae1	7.92137e-32	0.257413	0.219	0.14	1.65873e-27		Tmem245	0	-0.0507321	0.43	0.179	0
Lncppara	8.25774e-32	0.20496	0.256	0.172	1.72917e-27		Brinp1	0	-0.0954792	0.936	0.686	0
Zyg11b	8.3521e-32	-0.0241848	0.268	0.194	1.74893e-27		Cadm1	0	-0.00480985	0.953	0.703	0
Garnl3	8.56905e-32	0.652411	0.226	0.141	1.79436e-27		Ccpg1	0	-0.221299	0.446	0.196	0
Kdm7a	9.61674e-32	-0.0374863	0.302	0.229	2.01374e-27		Eea1	0	-0.152829	0.442	0.192	0
Castor2	9.67245e-32	0.60239	0.167	0.093	2.02541e-27		Fnbp4	0	-0.183879	0.434	0.184	0
Wsb1	9.7515e-32	-0.355252	0.24	0.202	2.04196e-27		Hp1bp3	0	0.0412572	0.39	0.14	0
Atp6v0b	9.83559e-32	0.265359	0.306	0.214	2.05957e-27		Kcnc3	0	0.0662517	0.401	0.151	0
Ddi2	9.86443e-32	0.249286	0.242	0.159	2.06561e-27		Serbp1	0	-0.146883	0.436	0.186	0
Palm	1.06554e-31	-0.0240882	0.238	0.165	2.23124e-27		Slc22a23	0	-0.125956	0.441	0.191	0
Lhfp	1.0859e-31	0.684676	0.088	0.038	2.27387e-27		Taf1	0	0.235796	0.386	0.136	0
Trappc8	1.19413e-31	0.193581	0.292	0.204	2.5005e-27		Tbcd	0	-0.0974747	0.429	0.179	0
Mef2c	1.20125e-31	-0.00599006	0.423	0.338	2.51542e-27		Ubac2	0	-0.139881	0.449	0.199	0
Tulp3	1.21868e-31	0.564877	0.179	0.103	2.55191e-27		Ywhag	0	-0.245355	0.445	0.195	0
Pkm	1.22182e-31	-0.647847	0.152	0.138	2.55848e-27		Zdhhc21	0	0.00399804	0.419	0.169	0
Sec62	1.22647e-31	-0.115431	0.22	0.156	2.56823e-27		Ust	0	-0.256928	0.559	0.31	0
Rps6ka5	1.2404e-31	-0.147916	0.229	0.174	2.59741e-27		Dnaja1	0	0.0099318	0.397	0.148	0
Acsl6	1.37235e-31	-0.237153	0.2	0.154	2.8737e-27		Uimc1	0	0.218598	0.394	0.145	0
Synpo	1.56722e-31	0.197907	0.215	0.137	3.28176e-27		B3galnt2	0	0.293707	0.37	0.121	0
Lrrc8b	1.65606e-31	-0.0771949	0.171	0.115	3.46779e-27		Frs2	0	-0.0667409	0.426	0.177	0
Snx10	1.66384e-31	-0.253599	0.272	0.217	3.48409e-27		Hbs1l	0	-0.0735159	0.421	0.172	0
Rufy1	1.7226e-31	0.400934	0.203	0.123	3.60712e-27		Mapre3	0	-0.213514	0.433	0.184	0
Rc3h1	1.72699e-31	0.0757735	0.277	0.197	3.61631e-27		Prpf6	0	0.509795	0.363	0.114	0
Tex2	1.78412e-31	0.244912	0.248	0.165	3.73595e-27		Sh3glb2	0	-0.303282	0.441	0.192	0
Zcchc18	1.90167e-31	-0.141496	0.226	0.171	3.98211e-27		St6galnac5	0	-0.136643	0.915	0.666	0
Rbm33	2.06809e-31	-0.198226	0.301	0.244	4.33058e-27		Tbc1d24	0	0.102091	0.389	0.14	0
Hs6st2	2.07032e-31	-0.0643043	0.211	0.155	4.33526e-27		Zyg11b	0	-0.173893	0.443	0.194	0
Mt3	2.12296e-31	-3.28733	0.007	0.037	4.44547e-27		Carmil1	0	-0.0824317	0.474	0.225	0
Mfhas1	2.28721e-31	-0.143606	0.225	0.166	4.78941e-27		Fam110b	0	-0.21314	0.479	0.23	0
Dner	2.43096e-31	-0.073931	0.207	0.149	5.09044e-27		Mgrn1	0	0.0452018	0.407	0.158	0
Rnf121	2.43182e-31	0.0773429	0.329	0.248	5.09222e-27		Ryk	0	-0.0914204	0.412	0.163	0
5330438D12Rik	2.48683e-31	-0.419032	0.359	0.357	5.20742e-27		Safb	0	-0.0234054	0.411	0.162	0
Socs7	2.52131e-31	0.205928	0.207	0.132	5.27963e-27		Xpo6	0	-0.00981854	0.42	0.171	0
Mapk4	2.6716e-31	0.0403806	0.284	0.204	5.59433e-27		Ext2	0	0.00052906	0.396	0.148	0
Scg5	2.69312e-31	-0.398377	0.22	0.184	5.63939e-27		Klhl22	0	0.153951	0.389	0.141	0
[truncated: 13,226 more rows]

## Sheet: Excitatory neuron metascape
Overrepresentation pathway analysis was performed using metascape on increased and decreased DEGs (lfc > |1|, p < 0.001). Genes without a canonical name (e.g. genes ending in Rik or beginning in Gm) are excluded from analysis)															Abbreviations - DEGs = differentially expressed genes
Annotation of DEGs increased in 2 week E. coli mono-colonized mice vs germ-free											Enrichment results for DEGs increased in 2 week E. coli mono-colonized mice vs germ-free										Annotation of DEGs decreased in 2 week E. coli mono-colonized mice vs germ-free
MyList	Gene ID	Type	Tax ID	Homologene Gene ID	Homologene Gene Tax ID	Gene Symbol	Description	Biological Process (GO)	GO:0007188 adenylate cyclase-modulating G		GroupID	Category	Term	Description	LogP	Log(q-value)	Genes	Symbols	InTerm_InList		MyList	Gene ID	Type	Tax ID	Homologene Gene ID	Homologene Gene Tax ID	Gene Symbol	Description	Biological Process (GO)	Kinase Class (UniProt)	WP163 Cytoplasmic ribosomal proteins	mmu00190 Oxidative phosphorylation - Mu	CORUM:3047 Parvulin-associated pre-rRNP c	GO:0019646 aerobic electron transport cha	GO:0000028 ribosomal small subunit assemb	R-MMU-8953897 Cellular responses to stimuli	R-MMU-9663891 Selective autophagy	GO:1901798 positive regulation of signal	R-MMU-6798695 Neutrophil degranulation	R-MMU-917937 Iron uptake and transport	CORUM:676 Metallothionein-3 complex	R-MMU-8876725 Protein methylation	R-MMU-9609507 Protein localization	GO:0042273 ribosomal large subunit biogen	R-MMU-156842 Eukaryotic Translation Elongat	GO:0030490 maturation of SSU-rRNA	R-MMU-163841 Gamma carboxylation, hypusinyl	GO:0031396 regulation of protein ubiquiti	GO:0071280 cellular response to copper io
Cux2	13048	symbol	M. musculus	13048	M. musculus	Cux2	cut-like homeobox 2	GO:0007614 short-term memory;GO:0061003 positive regulation of dendritic spine morphogenesis;GO:2000463 positive regulation of excitatory postsynaptic potential	0		1_Summary	GO Biological Processes	GO:0007188	adenylate cyclase-modulating G protein-coupled receptor signaling pathway	-3.10438	0	18386,22355,381489	Oprd1,Vipr2,Rxfp1	3/-		AY036118	101056014	symbol	M. musculus	101056014	M. musculus	AY036118	cDNA sequence AY036118	GO:0030097 hemopoiesis;GO:0008284 positive regulation of cell population proliferation;GO:0042127 regulation of cell population proliferation		0	0	0	0	0	0	0	0	0	0	0	0	0	0	0	0	0	0	0
Tshz2	228911	symbol	M. musculus	228911	M. musculus	Tshz2	teashirt zinc finger family member 2	GO:0006357 regulation of transcription by RNA polymerase II;GO:0006355 regulation of DNA-templated transcription;GO:2001141 regulation of RNA biosynthetic process	0		1_Member	GO Biological Processes	GO:0007188	adenylate cyclase-modulating G protein-coupled receptor signaling pathway	-3.10438	0	18386,22355,381489	Oprd1,Vipr2,Rxfp1	3/247		Lars2	102436	symbol	M. musculus	102436	M. musculus	Lars2	leucyl-tRNA synthetase, mitochondrial	GO:0006429 leucyl-tRNA aminoacylation;GO:0106074 aminoacyl-tRNA metabolism involved in translational fidelity;GO:0006450 regulation of translational fidelity		1	0	0	0	0	0	0	0	0	0	0	0	0	0	0	0	0	0	0
Rxfp1	381489	symbol	M. musculus	381489	M. musculus	Rxfp1	relaxin/insulin-like family peptide receptor 1	GO:0060427 lung connective tissue development;GO:0060658 nipple morphogenesis;GO:0036446 myofibroblast differentiation	1		1_Member	WikiPathways	WP1396	GPCRs non odorant	-2.99719	0	18386,22355,381489	Oprd1,Vipr2,Rxfp1	3/269		Cmss1	66497	symbol	M. musculus	66497	M. musculus	Cmss1	cms small ribosomal subunit 1	GO:0008150 biological_process		0	0	0	0	0	0	0	0	0	0	0	0	0	0	0	0	0	0	0
Antxr1	69538	symbol	M. musculus	69538	M. musculus	Antxr1	anthrax toxin receptor 1	GO:1901202 negative regulation of extracellular matrix assembly;GO:1905050 positive regulation of metallopeptidase activity;GO:1903054 negative regulation of extracellular matrix organization	0		1_Member	Reactome Gene Sets	R-MMU-500792	GPCR ligand binding	-2.53287	0	18386,22355,381489	Oprd1,Vipr2,Rxfp1	3/391		Cdk8	264064	symbol	M. musculus	264064	M. musculus	Cdk8	cyclin dependent kinase 8	GO:0090209 negative regulation of triglyceride metabolic process;GO:0090207 regulation of triglyceride metabolic process;GO:0045833 negative regulation of lipid metabolic process	yes	0	0	0	0	0	0	0	0	0	1	0	0	0	0	0	0	0	0	0
Stac2	217154	symbol	M. musculus	217154	M. musculus	Stac2	SH3 and cysteine rich domain 2	GO:1901387 positive regulation of voltage-gated calcium channel activity;GO:1901385 regulation of voltage-gated calcium channel activity;GO:1901021 positive regulation of calcium ion transmembrane transporter activity	0		1_Member	KEGG Pathway	mmu04080	Neuroactive ligand-receptor interaction - Mus musculus (house mouse)	-2.52974	0	18386,22355,381489	Oprd1,Vipr2,Rxfp1	3/392		Tmsb4x	19241	symbol	M. musculus	19241	M. musculus	Tmsb4x	thymosin, beta 4, X chromosome	GO:1902037 negative regulation of hematopoietic stem cell differentiation;GO:0042989 sequestering of actin monomers;GO:1901533 negative regulation of hematopoietic progenitor cell differentiation		0	0	0	0	0	0	0	0	0	0	0	1	0	0	0	0	0	0	0
Oprd1	18386	symbol	M. musculus	18386	M. musculus	Oprd1	opioid receptor, delta 1	GO:0038003 G protein-coupled opioid receptor signaling pathway;GO:0042755 eating behavior;GO:0035094 response to nicotine	1		1_Member	Reactome Gene Sets	R-MMU-388396	GPCR downstream signalling	-2.1063	0	18386,22355,381489	Oprd1,Vipr2,Rxfp1	3/556		Actb	11461	symbol	M. musculus	11461	M. musculus	Actb	actin, beta	GO:0072749 cellular response to cytochalasin B;GO:1901328 response to cytochalasin B;GO:0051621 regulation of norepinephrine uptake		0	1	0	0	0	0	1	0	0	1	1	1	0	0	0	0	0	0	0
Teddm2	240817	symbol	M. musculus	240817	M. musculus	Teddm2	transmembrane epididymal family member 2	GO:0008150 biological_process	0		1_Member	Reactome Gene Sets	R-MMU-372790	Signaling by GPCR	-2.03768	0	18386,22355,381489	Oprd1,Vipr2,Rxfp1	3/589		Calm1	12313	symbol	M. musculus	12313	M. musculus	Calm1	calmodulin 1	GO:0051342 regulation of cyclic-nucleotide phosphodiesterase activity;GO:0051343 positive regulation of cyclic-nucleotide phosphodiesterase activity;GO:1901842 negative regulation of high voltage-gated calcium channel activity		0	1	0	0	0	1	1	0	0	1	0	1	0	0	0	0	0	0	0
Lamc2	16782	symbol	M. musculus	16782	M. musculus	Lamc2	laminin, gamma 2	GO:0007411 axon guidance;GO:0097485 neuron projection guidance;GO:0007409 axonogenesis	0												Hspa8	15481	symbol	M. musculus	15481	M. musculus	Hspa8	heat shock protein 8	GO:1904592 positive regulation of protein refolding;GO:1904764 chaperone-mediated autophagy translocation complex disassembly;GO:1990832 slow axonal transport		1	1	0	0	0	1	1	0	1	1	0	1	0	0	0	0	0	0	1
mt-Cytb	17711	gene_synonym	M. musculus	17711	M. musculus	CYTB	cytochrome b	GO:0033590 response to cobalamin;GO:0015988 energy coupled proton transmembrane transport, against electrochemical gradient;GO:0015990 electron transport coupled proton transport	0												Rps24	20088	symbol	M. musculus	20088	M. musculus	Rps24	ribosomal protein S24	GO:0140236 translation at presynapse;GO:0140241 translation at synapse;GO:0140242 translation at postsynapse		1	0	0	0	0	0	0	0	0	0	0	0	0	0	0	0	0	0	0
Ovol2	107586	symbol	M. musculus	107586	M. musculus	Ovol2	ovo like zinc finger 2	GO:0060214 endocardium formation;GO:0003160 endocardium morphogenesis;GO:0001842 neural fold formation	0												Rpl37	67281	symbol	M. musculus	67281	M. musculus	Rpl37	ribosomal protein L37	GO:1901798 positive regulation of signal transduction by p53 class mediator;GO:0140236 translation at presynapse;GO:0140241 translation at synapse		1	0	0	0	0	0	0	1	0	0	0	0	0	0	0	0	0	0	0
Rabif	98710	symbol	M. musculus	98710	M. musculus	Rabif	RAB interacting factor	GO:0006892 post-Golgi vesicle-mediated transport;GO:0007264 small GTPase-mediated signal transduction;GO:0048193 Golgi vesicle transport	0												Filip1l	78749	symbol	M. musculus	78749	M. musculus	Filip1l	filamin A interacting protein 1-like	GO:1903119 protein localization to actin cytoskeleton;GO:0061525 hindgut development;GO:0044380 protein localization to cytoskeleton		0	0	0	0	0	0	0	0	0	0	0	0	0	0	0	0	0	0	0
Zfp14	243906	symbol	M. musculus	243906	M. musculus	Zfp14	zinc finger protein 14	GO:0001835 blastocyst hatching;GO:0035188 hatching;GO:0071684 organism emergence from protective structure	0												Rps29	20090	symbol	M. musculus	20090	M. musculus	Rps29	ribosomal protein S29	GO:0002181 cytoplasmic translation;GO:0006412 translation;GO:0010467 gene expression		1	0	0	0	0	0	0	0	0	0	0	0	0	0	0	0	0	0	0
Catsperz	67077	symbol	M. musculus	67077	M. musculus	Catsperz	cation channel sperm associated auxiliary subunit zeta	GO:0048240 sperm capacitation;GO:0007140 male meiotic nuclear division;GO:0140013 meiotic nuclear division	0												Chchd2	14004	symbol	M. musculus	14004	M. musculus	Chchd2	coiled-coil-helix-coiled-coil-helix domain containing 2	GO:1905448 positive regulation of mitochondrial ATP synthesis coupled electron transport;GO:1905446 regulation of mitochondrial ATP synthesis coupled electron transport;GO:1900037 regulation of cellular response to hypoxia		0	1	0	0	0	0	0	0	0	0	0	0	0	0	0	0	0	0	1
Tnfrsf23	79201	symbol	M. musculus	79201	M. musculus	Tnfrsf23	tumor necrosis factor receptor superfamily, member 23	GO:1902042 negative regulation of extrinsic apoptotic signaling pathway via death domain receptors;GO:1902041 regulation of extrinsic apoptotic signaling pathway via death domain receptors;GO:2001237 negative regulation of extrinsic apoptotic signaling pathway	0												Rps23	66475	symbol	M. musculus	66475	M. musculus	Rps23	ribosomal protein S23	GO:1990145 maintenance of translational fidelity;GO:0034063 stress granule assembly;GO:0042274 ribosomal small subunit biogenesis		1	0	0	0	1	0	0	0	0	0	0	0	0	0	0	0	1	0	0
Vipr2	22355	symbol	M. musculus	22355	M. musculus	Vipr2	vasoactive intestinal peptide receptor 2	GO:0048662 negative regulation of smooth muscle cell proliferation;GO:0007189 adenylate cyclase-activating G protein-coupled receptor signaling pathway;GO:0048660 regulation of smooth muscle cell proliferation	1												Fth1	14319	symbol	M. musculus	14319	M. musculus	Fth1	ferritin heavy polypeptide 1	GO:0110076 negative regulation of ferroptosis;GO:0110075 regulation of ferroptosis;GO:0048147 negative regulation of fibroblast proliferation		0	1	0	0	0	0	1	0	1	1	0	0	0	0	0	0	0	0	0
Rnd1	223881	symbol	M. musculus	223881	M. musculus	Rnd1	Rho family GTPase 1	GO:0016322 neuron remodeling;GO:0042551 neuron maturation;GO:0048469 cell maturation	0												Ubb	22187	symbol	M. musculus	22187	M. musculus	Ubb	ubiquitin B	GO:1902527 positive regulation of protein monoubiquitination;GO:1902525 regulation of protein monoubiquitination;GO:0021886 hypothalamus gonadotrophin-releasing hormone neuron differentiation		1	1	0	0	0	1	1	1	0	1	0	0	1	0	0	0	0	1	0
																					Ndufa4	17992	symbol	M. musculus	17992	M. musculus	Ndufa4	Ndufa4, mitochondrial complex associated	GO:1904734 positive regulation of electron transfer activity;GO:1904960 positive regulation of cytochrome-c oxidase activity;GO:1904732 regulation of electron transfer activity		0	1	0	0	0	1	0	0	0	0	0	0	0	0	0	0	0	0	0
																					Rpl19	19921	symbol	M. musculus	19921	M. musculus	Rpl19	ribosomal protein L19	GO:0002181 cytoplasmic translation;GO:0006412 translation;GO:0010467 gene expression		1	0	1	0	0	0	0	0	0	0	0	0	0	0	0	0	0	0	0
																					Tpt1	22070	symbol	M. musculus	22070	M. musculus	Tpt1	tumor protein, translationally-controlled 1	GO:2000383 regulation of ectoderm development;GO:2000384 negative regulation of ectoderm development;GO:1902230 negative regulation of intrinsic apoptotic signaling pathway in response to DNA damage		0	0	0	0	0	0	0	1	0	0	0	0	0	0	0	0	0	0	0
																					Rpl23	65019	symbol	M. musculus	65019	M. musculus	Rpl23	ribosomal protein L23	GO:0072717 cellular response to actinomycin D;GO:1903450 regulation of G1 to G0 transition;GO:0072716 response to actinomycin D		1	0	0	0	0	0	0	1	0	0	0	1	0	0	0	0	0	1	0
																					Prnp	19122	symbol	M. musculus	19122	M. musculus	Prnp	prion protein	GO:1900451 positive regulation of glutamate receptor signaling pathway;GO:1902951 negative regulation of dendritic spine maintenance;GO:1900449 regulation of glutamate receptor signaling pathway		0	1	0	0	0	0	0	0	0	0	0	0	1	0	0	0	0	1	1
																					Slc24a5	317750	symbol	M. musculus	317750	M. musculus	Slc24a5	solute carrier family 24, member 5	GO:0048022 negative regulation of melanin biosynthetic process;GO:1900377 negative regulation of secondary metabolite biosynthetic process;GO:0042438 melanin biosynthetic process		0	1	0	0	0	0	0	0	0	1	0	1	0	0	0	0	0	0	0
																					Rpl35a	57808	symbol	M. musculus	57808	M. musculus	Rpl35a	ribosomal protein L35A	GO:0140236 translation at presynapse;GO:0140241 translation at synapse;GO:0140242 translation at postsynapse		1	0	0	0	0	0	0	0	0	0	0	0	0	1	0	0	0	0	0
																					Il31ra	218624	symbol	M. musculus	218624	M. musculus	Il31ra	interleukin 31 receptor A	GO:0035745 T-helper 2 cell cytokine production;GO:0035743 CD4-positive, alpha-beta T cell cytokine production;GO:0002369 T cell cytokine production		0	0	0	0	0	0	1	0	0	0	0	0	0	0	0	0	0	0	0
																					Hsp90ab1	15516	symbol	M. musculus	15516	M. musculus	Hsp90ab1	heat shock protein 90 alpha (cytosolic), class B member 1	GO:1903660 negative regulation of complement-dependent cytotoxicity;GO:0019062 virion attachment to host cell;GO:0044650 adhesion of symbiont to host cell		1	0	0	0	1	1	1	0	1	1	1	1	0	0	0	0	0	1	0
																					Aldoa	11674	symbol	M. musculus	11674	M. musculus	Aldoa	aldolase A, fructose-bisphosphate	GO:0019242 methylglyoxal biosynthetic process;GO:0009438 methylglyoxal metabolic process;GO:0030388 fructose 1,6-bisphosphate metabolic process		0	1	0	0	0	0	0	0	1	0	0	1	0	0	0	0	0	0	0
																					Atp6v0c	11984	symbol	M. musculus	11984	M. musculus	Atp6v0c	ATPase, H+ transporting, lysosomal V0 subunit C	GO:1904093 negative regulation of autophagic cell death;GO:1904092 regulation of autophagic cell death;GO:0007042 lysosomal lumen acidification		0	1	0	0	0	1	1	0	1	1	0	0	0	0	0	0	0	0	0
																					Rplp1	56040	symbol	M. musculus	56040	M. musculus	Rplp1	ribosomal protein lateral stalk subunit P1	GO:0006414 translational elongation;GO:0002181 cytoplasmic translation;GO:0006417 regulation of translation		1	0	0	0	0	0	0	0	0	0	0	0	0	0	1	0	0	0	0
																					Rps27a	78294	symbol	M. musculus	78294	M. musculus	Rps27a	ribosomal protein S27A	GO:0140236 translation at presynapse;GO:0140241 translation at synapse;GO:0140242 translation at postsynapse		1	1	0	0	0	1	1	0	0	1	0	0	1	0	0	0	0	0	0
																					Rpl24	68193	symbol	M. musculus	68193	M. musculus	Rpl24	ribosomal protein L24	GO:0010458 exit from mitosis;GO:0000027 ribosomal large subunit assembly;GO:0021554 optic nerve development		1	0	0	0	1	0	1	0	0	0	0	0	0	1	0	0	0	0	0
																					Eef1a1	13627	symbol	M. musculus	13627	M. musculus	Eef1a1	eukaryotic translation elongation factor 1 alpha 1	GO:0044829 positive regulation by host of viral genome replication;GO:0044794 positive regulation by host of viral process;GO:0044827 modulation by host of viral genome replication		1	0	0	0	0	1	0	0	1	0	0	1	0	0	1	0	0	0	0
																					Rpl13	270106	symbol	M. musculus	270106	M. musculus	Rpl13	ribosomal protein L13	GO:0140236 translation at presynapse;GO:0140241 translation at synapse;GO:0140242 translation at postsynapse		1	0	1	0	0	0	0	0	0	0	0	0	0	0	0	0	0	0	0
																					Actg1	11465	symbol	M. musculus	11465	M. musculus	Actg1	actin, gamma, cytoplasmic 1	GO:0150111 regulation of transepithelial transport;GO:1902396 protein localization to bicellular tight junction;GO:0150105 protein localization to cell-cell junction		0	1	0	0	1	0	1	0	0	1	0	1	0	0	0	0	0	0	0
																					Cox6c	12864	symbol	M. musculus	12864	M. musculus	Cox6c	cytochrome c oxidase subunit 6C	GO:0006119 oxidative phosphorylation;GO:0009060 aerobic respiration;GO:0045333 cellular respiration		0	1	0	1	0	1	0	0	0	0	0	0	0	0	0	0	0	0	0
																					Rps8	20116	symbol	M. musculus	20116	M. musculus	Rps8	ribosomal protein S8	GO:0000462 maturation of SSU-rRNA from tricistronic rRNA transcript (SSU-rRNA, 5.8S rRNA, LSU-rRNA);GO:0030490 maturation of SSU-rRNA;GO:0042274 ribosomal small subunit biogenesis		1	0	1	0	0	0	0	0	0	0	0	0	0	0	0	1	0	0	0
																					Ndufa13	67184	symbol	M. musculus	67184	M. musculus	Ndufa13	NADH:ubiquinone oxidoreductase subunit A13	GO:0045039 protein insertion into mitochondrial inner membrane;GO:1900119 positive regulation of execution phase of apoptosis;GO:0090151 establishment of protein localization to mitochondrial membrane		0	1	0	0	0	0	0	1	0	0	0	0	0	0	0	0	0	0	0
																					Fau	14109	symbol	M. musculus	14109	M. musculus	Fau	FAU ubiquitin like and ribosomal protein S30 fusion	GO:0000028 ribosomal small subunit assembly;GO:0042255 ribosome assembly;GO:0002227 innate immune response in mucosa		1	0	0	0	1	0	0	0	0	0	0	0	0	0	0	0	0	0	0
																					Cox4i1	12857	symbol	M. musculus	12857	M. musculus	Cox4i1	cytochrome c oxidase subunit 4I1	GO:0006123 mitochondrial electron transport, cytochrome c to oxygen;GO:0019646 aerobic electron transport chain;GO:0042775 mitochondrial ATP synthesis coupled electron transport		0	1	0	1	0	1	0	0	0	0	0	0	0	0	0	0	0	0	0
																					Rpl7	19989	symbol	M. musculus	19989	M. musculus	Rpl7	ribosomal protein L7	GO:0000463 maturation of LSU-rRNA from tricistronic rRNA transcript (SSU-rRNA, 5.8S rRNA, LSU-rRNA);GO:0000470 maturation of LSU-rRNA;GO:0140236 translation at presynapse		1	0	1	0	0	0	0	0	0	0	0	0	0	1	0	0	0	0	0
																					Serinc1	56442	symbol	M. musculus	56442	M. musculus	Serinc1	serine incorporator 1	GO:0006658 phosphatidylserine metabolic process;GO:0044091 membrane biogenesis;GO:0006665 sphingolipid metabolic process		0	1	0	0	0	0	0	0	0	0	0	0	0	0	0	0	0	0	0
																					Rpl3	27367	symbol	M. musculus	27367	M. musculus	Rpl3	ribosomal protein L3	GO:0071353 cellular response to interleukin-4;GO:0070670 response to interleukin-4;GO:0002181 cytoplasmic translation		1	0	1	0	0	0	0	0	0	0	0	0	0	0	0	0	0	0	0
																					Itm2c	64294	symbol	M. musculus	64294	M. musculus	Itm2c	integral membrane protein 2C	GO:0042985 negative regulation of amyloid precursor protein biosynthetic process;GO:0010561 negative regulation of glycoprotein biosynthetic process;GO:0042984 regulation of amyloid precursor protein biosynthetic process		0	0	0	0	0	0	0	1	0	0	0	0	0	0	0	0	0	0	0
																					Rpl30	19946	symbol	M. musculus	19946	M. musculus	Rpl30	ribosomal protein L30	GO:0031640 killing of cells of another organism;GO:0141061 disruption of cell in another organism;GO:0050829 defense response to Gram-negative bacterium		1	0	0	0	0	0	0	0	0	0	0	0	0	0	0	0	0	0	0
																					Hsp90aa1	15519	symbol	M. musculus	15519	M. musculus	Hsp90aa1	heat shock protein 90, alpha (cytosolic), class A member 1	GO:1902949 positive regulation of tau-protein kinase activity;GO:1902988 neurofibrillary tangle assembly;GO:0045585 positive regulation of cytotoxic T cell differentiation		1	1	0	0	1	1	1	0	1	1	0	1	0	0	0	0	0	1	0
																					Rpl38	67671	symbol	M. musculus	67671	M. musculus	Rpl38	ribosomal protein L38	GO:0034463 90S preribosome assembly;GO:0042256 cytosolic ribosome assembly;GO:0048318 axial mesoderm development		1	0	0	0	1	0	0	0	0	0	0	0	0	0	0	0	0	0	0
																					Rpl32	19951	symbol	M. musculus	19951	M. musculus	Rpl32	ribosomal protein L32	GO:0140236 translation at presynapse;GO:0140241 translation at synapse;GO:0140242 translation at postsynapse		1	0	0	0	0	0	0	0	0	0	0	0	0	0	0	0	0	0	0
																					Rpl34	68436	symbol	M. musculus	68436	M. musculus	Rpl34	ribosomal protein L34	GO:0140236 translation at presynapse;GO:0140241 translation at synapse;GO:0140242 translation at postsynapse		1	0	0	0	0	0	0	0	0	0	0	0	0	0	0	0	0	0	0
																					Tubb2a	22151	symbol	M. musculus	22151	M. musculus	Tubb2a	tubulin, beta 2A class IIA	GO:0021987 cerebral cortex development;GO:0001764 neuron migration;GO:0021543 pallium development		0	1	0	0	0	1	1	0	0	0	0	1	0	0	0	0	0	0	0
																					Cck	12424	symbol	M. musculus	12424	M. musculus	Cck	cholecystokinin	GO:1903366 negative regulation of fear response;GO:2000986 negative regulation of behavioral fear response;GO:0038188 cholecystokinin signaling pathway		0	1	0	0	0	0	0	0	0	0	0	0	0	0	0	0	0	0	0
																					Rps3a1	20091	symbol	M. musculus	20091	M. musculus	Rps3a1	ribosomal protein S3A1	GO:0042274 ribosomal small subunit biogenesis;GO:0002181 cytoplasmic translation;GO:0042254 ribosome biogenesis		1	0	1	0	0	0	0	0	0	0	0	0	0	0	0	0	0	0	0
																					Hexb	15212	symbol	M. musculus	15212	M. musculus	Hexb	hexosaminidase B	GO:0008049 male courtship behavior;GO:0030209 dermatan sulfate catabolic process;GO:0007619 courtship behavior		0	1	0	0	0	0	0	0	1	0	0	0	0	0	0	0	0	0	0
																					Rpl11	67025	symbol	M. musculus	67025	M. musculus	Rpl11	ribosomal protein L11	GO:2000435 negative regulation of protein neddylation;GO:1904667 negative regulation of ubiquitin protein ligase activity;GO:2000434 regulation of protein neddylation		1	0	0	0	1	0	0	1	0	0	0	0	0	1	0	0	0	1	0
																					Ppia	268373	symbol	M. musculus	268373	M. musculus	Ppia	peptidylprolyl isomerase A	GO:0061944 negative regulation of protein K48-linked ubiquitination;GO:0060352 cell adhesion molecule production;GO:0061945 regulation of protein K48-linked ubiquitination		0	0	0	0	0	0	0	1	1	0	0	1	0	0	0	0	0	1	1
																					Rpl36	54217	symbol	M. musculus	54217	M. musculus	Rpl36	ribosomal protein L36	GO:0140236 translation at presynapse;GO:0140241 translation at synapse;GO:0140242 translation at postsynapse		1	0	0	0	0	0	0	0	0	0	0	0	0	0	0	0	0	0	0
																					Rpl28	19943	symbol	M. musculus	19943	M. musculus	Rpl28	ribosomal protein L28	GO:0140236 translation at presynapse;GO:0140241 translation at synapse;GO:0140242 translation at postsynapse		1	0	0	0	0	0	0	0	0	0	0	0	0	0	0	0	0	0	0
																					Rpl9	20005	symbol	M. musculus	20005	M. musculus	Rpl9	ribosomal protein L9	GO:0140236 translation at presynapse;GO:0140241 translation at synapse;GO:0140242 translation at postsynapse		1	0	0	0	0	0	0	0	0	0	0	0	0	0	0	0	0	0	0
																					Ubc	22190	symbol	M. musculus	22190	M. musculus	Ubc	ubiquitin C	GO:0019941 modification-dependent protein catabolic process;GO:0016567 protein ubiquitination;GO:0043632 modification-dependent macromolecule catabolic process		1	1	0	0	0	1	1	0	0	1	0	0	1	0	0	0	0	0	0
																					Tmem30a	69981	symbol	M. musculus	69981	M. musculus	Tmem30a	transmembrane protein 30A	GO:0061092 positive regulation of phospholipid translocation;GO:0140331 aminophospholipid translocation;GO:0015917 aminophospholipid transport		0	0	0	0	0	0	0	0	1	0	0	0	0	0	0	0	0	0	0
																					Uqcr11	66594	symbol	M. musculus	66594	M. musculus	Uqcr11	ubiquinol-cytochrome c reductase, complex III subunit XI	GO:0006122 mitochondrial electron transport, ubiquinol to cytochrome c;GO:0019646 aerobic electron transport chain;GO:0042775 mitochondrial ATP synthesis coupled electron transport		0	1	0	1	0	0	0	0	0	0	0	0	0	0	0	0	0	0	0
																					Pcbp1	23983	symbol	M. musculus	23983	M. musculus	Pcbp1	poly(rC) binding protein 1	GO:0039694 viral RNA genome replication;GO:0019079 viral genome replication;GO:0019058 viral life cycle		1	0	0	0	0	0	0	0	0	0	0	0	0	0	0	0	0	0	0
																					Rpl26	19941	symbol	M. musculus	19941	M. musculus	Rpl26	ribosomal protein L26	GO:1904803 regulation of translation involved in cellular response to UV;GO:1902167 positive regulation of intrinsic apoptotic signaling pathway in response to DNA damage by p53 class mediator;GO:1902164 positive regulation of DNA damage response, signal transduction by p53 class mediator resulting in transcription of p21 class mediator		1	0	1	0	0	0	1	1	0	0	0	0	0	1	0	0	0	0	0
																					Mt3	17751	symbol	M. musculus	17751	M. musculus	Mt3	metallothionein 3	GO:2000296 negative regulation of hydrogen peroxide catabolic process;GO:2000376 positive regulation of oxygen metabolic process;GO:2000295 regulation of hydrogen peroxide catabolic process		0	1	0	0	0	1	0	0	0	0	1	0	0	0	0	0	0	1	1
																					Atp5k	11958	gene_synonym	M. musculus	11958	M. musculus	Atp5me	ATP synthase membrane subunit e	GO:0042776 proton motive force-driven mitochondrial ATP synthesis;GO:0015986 proton motive force-driven ATP synthesis;GO:0006754 ATP biosynthetic process		0	1	0	0	0	0	0	0	0	0	0	0	0	0	0	0	0	0	0
																					Atp5b	11947	gene_synonym	M. musculus	11947	M. musculus	Atp5f1b	ATP synthase F1 subunit beta	GO:0006933 negative regulation of cell adhesion involved in substrate-bound cell migration;GO:0098761 cellular response to interleukin-7;GO:0098760 response to interleukin-7		0	1	0	0	0	0	0	0	0	0	0	0	1	0	0	0	0	0	0
																					Scd2	20250	symbol	M. musculus	20250	M. musculus	Scd2	stearoyl-Coenzyme A desaturase 2	GO:1903964 monounsaturated fatty acid metabolic process;GO:1903966 monounsaturated fatty acid biosynthetic process;GO:0006636 unsaturated fatty acid biosynthetic process		0	0	0	0	0	0	0	0	0	0	0	0	0	0	0	0	0	0	0
																					Pgrmc1	53328	symbol	M. musculus	53328	M. musculus	Pgrmc1	progesterone receptor membrane component 1	GO:0140075 regulation of lipoprotein transport;GO:0140077 positive regulation of lipoprotein transport;GO:1905809 negative regulation of synapse organization		0	0	0	0	0	0	0	0	1	0	0	0	0	0	0	0	0	0	0
																					Rplp2	67186	symbol	M. musculus	67186	M. musculus	Rplp2	ribosomal protein lateral stalk subunit P2	GO:0002182 cytoplasmic translational elongation;GO:0140236 translation at presynapse;GO:0140241 translation at synapse		1	0	0	0	0	0	0	0	0	0	0	0	0	0	1	0	0	0	0
																					Rps19	20085	symbol	M. musculus	20085	M. musculus	Rps19	ribosomal protein S19	GO:0060265 positive regulation of respiratory burst involved in inflammatory response;GO:0060266 negative regulation of respiratory burst involved in inflammatory response;GO:0060267 positive regulation of respiratory burst		1	0	0	0	1	0	0	0	0	0	0	0	0	0	0	1	0	0	0
																					Rps17	20068	symbol	M. musculus	20068	M. musculus	Rps17	ribosomal protein S17	GO:0042274 ribosomal small subunit biogenesis;GO:0002181 cytoplasmic translation;GO:0034101 erythrocyte homeostasis		1	0	0	0	0	0	0	0	0	0	0	0	0	0	0	0	0	0	0
																					Calm3	12315	symbol	M. musculus	12315	M. musculus	Calm3	calmodulin 3	GO:0051342 regulation of cyclic-nucleotide phosphodiesterase activity;GO:0051343 positive regulation of cyclic-nucleotide phosphodiesterase activity;GO:1901842 negative regulation of high voltage-gated calcium channel activity		0	1	0	0	0	1	1	0	0	1	0	1	0	0	0	0	0	0	0
																					Cyc1	66445	symbol	M. musculus	66445	M. musculus	Cyc1	cytochrome c-1	GO:0006122 mitochondrial electron transport, ubiquinol to cytochrome c;GO:0033762 response to glucagon;GO:0019646 aerobic electron transport chain		0	1	0	1	0	0	0	0	0	0	0	0	0	0	0	0	0	0	0
																					Tubb5	22154	symbol	M. musculus	22154	M. musculus	Tubb5	tubulin, beta 5 class I	GO:0071895 odontoblast differentiation;GO:0060563 neuroepithelial cell differentiation;GO:0051225 spindle assembly		0	1	1	0	1	0	1	0	1	0	0	0	0	0	0	0	0	0	0
																					Rps28	54127	symbol	M. musculus	54127	M. musculus	Rps28	ribosomal protein S28	GO:0000028 ribosomal small subunit assembly;GO:0140236 translation at presynapse;GO:0140241 translation at synapse		1	0	0	0	1	0	0	0	0	0	0	0	0	0	0	1	0	0	0
																					Rpl4	67891	symbol	M. musculus	67891	M. musculus	Rpl4	ribosomal protein L4	GO:0140236 translation at presynapse;GO:0140241 translation at synapse;GO:0140242 translation at postsynapse		1	0	1	0	0	0	0	0	0	0	0	0	0	0	0	0	0	0	0
																					Ncdn	26562	symbol	M. musculus	26562	M. musculus	Ncdn	neurochondrin	GO:0045453 bone resorption;GO:0099149 regulation of postsynaptic neurotransmitter receptor internalization;GO:0046849 bone remodeling		0	0	0	0	0	0	0	0	0	0	0	0	0	0	0	0	0	0	0
																					Atp5e	67126	gene_synonym	M. musculus	67126	M. musculus	Atp5f1e	ATP synthase F1 subunit epsilon	GO:0042776 proton motive force-driven mitochondrial ATP synthesis;GO:0015986 proton motive force-driven ATP synthesis;GO:0006754 ATP biosynthetic process		0	1	0	0	0	0	0	0	0	0	0	0	0	0	0	0	0	0	0
																					Atp5g3	228033	gene_synonym	M. musculus	228033	M. musculus	Atp5mc3	ATP synthase membrane subunit c locus 3	GO:0046931 pore complex assembly;GO:0015986 proton motive force-driven ATP synthesis;GO:0006754 ATP biosynthetic process		0	1	0	0	0	0	0	0	0	0	0	0	1	0	0	0	0	0	0
																					Tomm7	66169	symbol	M. musculus	66169	M. musculus	Tomm7	translocase of outer mitochondrial membrane 7	GO:1903955 positive regulation of protein targeting to mitochondrion;GO:1905091 positive regulation of type 2 mitophagy;GO:1903749 positive regulation of establishment of protein localization to mitochondrion		0	0	0	0	0	0	1	0	0	1	0	0	0	0	0	0	0	0	0
																					Cox7a2	12866	symbol	M. musculus	12866	M. musculus	Cox7a2	cytochrome c oxidase subunit 7A2	GO:0006123 mitochondrial electron transport, cytochrome c to oxygen;GO:0002082 regulation of oxidative phosphorylation;GO:1903715 regulation of aerobic respiration		0	1	0	1	0	1	0	0	0	0	0	0	0	0	0	0	0	0	0
																					Ndufs5	595136	symbol	M. musculus	595136	M. musculus	Ndufs5	NADH:ubiquinone oxidoreductase core subunit S5	GO:0042776 proton motive force-driven mitochondrial ATP synthesis;GO:0010257 NADH dehydrogenase complex assembly;GO:0032981 mitochondrial respiratory chain complex I assembly		0	1	0	0	0	0	0	0	0	0	0	0	0	0	0	0	0	0	0
																					Rpl36a	19982	symbol	M. musculus	19982	M. musculus	Rpl36a	ribosomal protein L36A	GO:0140236 translation at presynapse;GO:0140241 translation at synapse;GO:0140242 translation at postsynapse		1	0	0	0	0	0	0	0	0	0	0	0	0	0	0	0	0	0	0
																					Dynlt1a	100310872	symbol	M. musculus	100310872	M. musculus	Dynlt1a	dynein light chain Tctex-type 1A	GO:0019060 intracellular transport of viral protein in host cell;GO:0030581 symbiont intracellular protein transport in host;GO:0046719 regulation by virus of viral protein levels in host cell		0	1	0	0	0	0	1	0	1	0	0	0	0	0	0	0	0	0	0
																					Cox7c	12867	symbol	M. musculus	12867	M. musculus	Cox7c	cytochrome c oxidase subunit 7C	GO:0006123 mitochondrial electron transport, cytochrome c to oxygen;GO:0019646 aerobic electron transport chain;GO:0042775 mitochondrial ATP synthesis coupled electron transport		0	1	0	1	0	1	0	0	0	0	0	0	0	0	0	0	0	0	0
																					Rps20	67427	symbol	M. musculus	67427	M. musculus	Rps20	ribosomal protein S20	GO:1901798 positive regulation of signal transduction by p53 class mediator;GO:1901796 regulation of signal transduction by p53 class mediator;GO:0002181 cytoplasmic translation		1	0	0	0	0	0	0	1	0	0	0	0	0	0	0	0	0	0	0
																					Rpl22l1	68028	symbol	M. musculus	68028	M. musculus	Rpl22l1	ribosomal protein L22 like 1	GO:0002181 cytoplasmic translation;GO:0006412 translation;GO:0010467 gene expression		1	0	0	0	0	0	0	0	0	0	0	0	0	0	0	0	0	0	0
																					Arf1	11840	symbol	M. musculus	11840	M. musculus	Arf1	ARF GTPase 1	GO:1902824 positive regulation of late endosome to lysosome transport;GO:1903337 positive regulation of vacuolar transport;GO:1990386 mitotic cleavage furrow ingression		0	0	0	0	0	0	1	0	0	1	0	0	0	0	0	0	0	0	0
																					Elob	67673	symbol	M. musculus	67673	M. musculus	Elob	elongin B	GO:0140958 target-directed miRNA degradation;GO:0010587 miRNA catabolic process;GO:0060965 negative regulation of miRNA-mediated gene silencing		0	0	0	0	0	1	1	0	0	1	0	0	0	0	0	0	0	0	0
																					Uqcr10	66152	symbol	M. musculus	66152	M. musculus	Uqcr10	ubiquinol-cytochrome c reductase, complex III subunit X	GO:0006122 mitochondrial electron transport, ubiquinol to cytochrome c;GO:0019646 aerobic electron transport chain;GO:0042775 mitochondrial ATP synthesis coupled electron transport		0	1	0	1	0	0	0	0	0	0	0	0	0	0	0	0	0	0	0
																					Rpl27a	26451	symbol	M. musculus	26451	M. musculus	Rpl27a	ribosomal protein L27A	GO:0140236 translation at presynapse;GO:0140241 translation at synapse;GO:0140242 translation at postsynapse		1	0	0	0	0	0	0	0	0	0	0	0	0	0	0	0	1	0	0
																					Ckb	12709	symbol	M. musculus	12709	M. musculus	Ckb	creatine kinase, brain	GO:0140651 futile creatine cycle;GO:0006599 phosphagen metabolic process;GO:0006603 phosphocreatine metabolic process	yes	0	1	0	0	0	0	1	0	0	0	1	0	0	0	0	0	0	0	0
																					Hspa5	14828	symbol	M. musculus	14828	M. musculus	Hspa5	heat shock protein 5	GO:0021577 hindbrain structural organization;GO:0021589 cerebellum structural organization;GO:1903895 negative regulation of IRE1-mediated unfolded protein response		0	1	0	0	0	1	1	0	0	0	0	0	0	0	0	0	0	1	0
																					Rps27	57294	symbol	M. musculus	57294	M. musculus	Rps27	ribosomal protein S27	GO:0000028 ribosomal small subunit assembly;GO:0140236 translation at presynapse;GO:0140241 translation at synapse		1	0	0	0	1	0	1	0	0	0	0	0	0	0	0	0	0	0	0
																					Rpl36al	66483	symbol	M. musculus	66483	M. musculus	Rpl36al	ribosomal protein L36A-like	GO:0032526 response to retinoic acid;GO:0033993 response to lipid;GO:1901700 response to oxygen-containing compound		1	0	0	0	0	0	0	0	0	0	0	0	0	0	0	0	0	0	0
																					Tuba1a	22142	symbol	M. musculus	22142	M. musculus	Tuba1a	tubulin, alpha 1A	GO:0048853 forebrain morphogenesis;GO:0021859 pyramidal neuron differentiation;GO:1902065 response to L-glutamate		0	1	0	0	0	1	1	0	0	0	0	1	0	0	0	0	0	0	1
																					Myl6	17904	symbol	M. musculus	17904	M. musculus	Myl6	myosin, light polypeptide 6, alkali, smooth muscle and non-muscle	GO:0030049 muscle filament sliding;GO:0033275 actin-myosin filament sliding;GO:0070252 actin-mediated cell contraction		0	0	0	0	0	0	1	0	0	0	0	1	0	0	0	0	0	0	0
																					Purb	19291	symbol	M. musculus	19291	M. musculus	Purb	purine rich element binding protein B	GO:0006268 DNA unwinding involved in DNA replication;GO:0032508 DNA duplex unwinding;GO:0032392 DNA geometric change		0	0	0	0	0	0	0	0	0	0	0	0	0	0	0	0	0	0	0
																					Rps21	66481	symbol	M. musculus	66481	M. musculus	Rps21	ribosomal protein S21	GO:0000461 endonucleolytic cleavage to generate mature 3'-end of SSU-rRNA from (SSU-rRNA, 5.8S rRNA, LSU-rRNA);GO:0000447 endonucleolytic cleavage in ITS1 to separate SSU-rRNA from 5.8S rRNA and LSU-rRNA from tricistronic rRNA transcript (SSU-rRNA, 5.8S rRNA, LSU-rRNA);GO:0031125 rRNA 3'-end processing		1	0	0	0	0	0	0	0	0	0	0	0	0	0	0	1	0	0	0
																					Rps15	20054	symbol	M. musculus	20054	M. musculus	Rps15	ribosomal protein S15	GO:0000056 ribosomal small subunit export from nucleus;GO:0000054 ribosomal subunit export from nucleus;GO:0033750 ribosome localization		1	0	0	0	1	0	0	1	0	0	0	0	0	0	0	0	0	0	0
																					Timm8b	30057	symbol	M. musculus	30057	M. musculus	Timm8b	translocase of inner mitochondrial membrane 8B	GO:0015031 protein transport;GO:0045184 establishment of protein localization;GO:0071705 nitrogen compound transport		0	0	0	0	0	0	0	0	0	0	0	0	0	0	0	0	0	0	0
																					Gabarapl1	57436	symbol	M. musculus	57436	M. musculus	Gabarapl1	GABA type A receptor associated protein like 1	GO:0061753 substrate localization to autophagosome;GO:0006995 cellular response to nitrogen starvation;GO:0043562 cellular response to nitrogen levels		0	1	0	0	0	0	1	0	0	1	0	1	0	0	0	0	0	0	0
																					Chchd10	103172	symbol	M. musculus	103172	M. musculus	Chchd10	coiled-coil-helix-coiled-coil-helix domain containing 10	GO:0090143 nucleoid organization;GO:0090144 mitochondrial nucleoid organization;GO:1903852 positive regulation of cristae formation		0	1	0	0	0	0	0	0	0	0	0	0	0	0	0	0	0	0	0
																					Rps16	20055	symbol	M. musculus	20055	M. musculus	Rps16	ribosomal protein S16	GO:0000462 maturation of SSU-rRNA from tricistronic rRNA transcript (SSU-rRNA, 5.8S rRNA, LSU-rRNA);GO:0140236 translation at presynapse;GO:0140241 translation at synapse		1	0	0	0	0	0	0	0	0	0	0	0	0	0	0	1	0	0	0
																					Rpl27	19942	symbol	M. musculus	19942	M. musculus	Rpl27	ribosomal protein L27	GO:1904044 response to aldosterone;GO:0051385 response to mineralocorticoid;GO:0140236 translation at presynapse		1	0	0	0	0	0	0	0	0	0	0	0	0	0	0	0	0	0	0
																					Rpl8	26961	symbol	M. musculus	26961	M. musculus	Rpl8	ribosomal protein L8	GO:0140236 translation at presynapse;GO:0140241 translation at synapse;GO:0140242 translation at postsynapse		1	0	1	0	0	0	0	0	0	0	0	0	0	0	0	0	1	0	0
																					Rps10	67097	symbol	M. musculus	67097	M. musculus	Rps10	ribosomal protein S10	GO:0140236 translation at presynapse;GO:0140241 translation at synapse;GO:0140242 translation at postsynapse		1	0	0	0	0	0	0	0	0	0	0	0	0	0	0	0	0	0	0
																					Rps15a	267019	symbol	M. musculus	267019	M. musculus	Rps15a	ribosomal protein S15A	GO:0140236 translation at presynapse;GO:0140241 translation at synapse;GO:0140242 translation at postsynapse		1	0	0	0	0	0	0	0	0	0	0	0	0	0	0	0	0	0	0
																					Atp5g1	11951	gene_synonym	M. musculus	11951	M. musculus	Atp5mc1	ATP synthase membrane subunit c locus 1	GO:0015986 proton motive force-driven ATP synthesis;GO:0006754 ATP biosynthetic process;GO:0009206 purine ribonucleoside triphosphate biosynthetic process		0	1	0	0	0	0	0	0	0	0	0	0	0	0	0	0	0	0	0
																					Vamp2	22318	symbol	M. musculus	22318	M. musculus	Vamp2	vesicle-associated membrane protein 2	GO:0002278 eosinophil activation involved in immune response;GO:0043307 eosinophil activation;GO:0043308 eosinophil degranulation		0	0	0	0	0	0	1	0	0	1	0	1	1	0	0	0	0	0	0
																					Mrfap1	67568	symbol	M. musculus	67568	M. musculus	Mrfap1	Morf4 family associated protein 1	GO:0008150 biological_process		0	0	0	0	0	0	0	0	0	0	0	0	0	0	0	0	0	0	0
																					Atp5h	71679	gene_synonym	M. musculus	71679	M. musculus	Atp5pd	ATP synthase peripheral stalk subunit d	GO:0042776 proton motive force-driven mitochondrial ATP synthesis;GO:0015986 proton motive force-driven ATP synthesis;GO:0006754 ATP biosynthetic process		0	1	0	0	0	0	0	0	0	0	0	0	0	0	0	0	0	0	0
																					Mt1	17748	symbol	M. musculus	17748	M. musculus	Mt1	metallothionein 1	GO:0071247 cellular response to chromate;GO:0046687 response to chromate;GO:0010273 detoxification of copper ion		0	0	0	0	0	0	0	0	0	0	0	0	0	0	0	0	0	0	1
																					Pebp1	23980	symbol	M. musculus	23980	M. musculus	Pebp1	phosphatidylethanolamine binding protein 1	GO:0060409 positive regulation of acetylcholine metabolic process;GO:1905921 regulation of acetylcholine biosynthetic process;GO:1905923 positive regulation of acetylcholine biosynthetic process		0	0	0	0	0	0	0	0	0	1	0	0	0	0	0	0	0	1	0
																					Rpl14	67115	symbol	M. musculus	67115	M. musculus	Rpl14	ribosomal protein L14	GO:0140236 translation at presynapse;GO:0140241 translation at synapse;GO:0140242 translation at postsynapse		1	0	1	0	0	0	0	0	0	0	0	0	0	1	0	0	0	0	0
																					Rpl41	67945	symbol	M. musculus	67945	M. musculus	Rpl41	ribosomal protein L41	GO:0002181 cytoplasmic translation;GO:0006412 translation;GO:0010467 gene expression		1	0	0	0	0	0	0	0	0	0	0	0	0	0	0	0	0	0	0
																					Atp5md	66477	gene_synonym	M. musculus	66477	M. musculus	Atp5mk	ATP synthase membrane subunit k	GO:0008150 biological_process		0	1	0	0	0	0	0	0	0	0	0	0	0	0	0	0	0	0	0
																					Pcsk1n	30052	symbol	M. musculus	30052	M. musculus	Pcsk1n	proprotein convertase subtilisin/kexin type 1 inhibitor	GO:0016486 peptide hormone processing;GO:0140448 signaling receptor ligand precursor processing;GO:0002021 response to dietary excess		0	0	0	0	0	0	0	0	0	0	0	0	0	0	0	0	0	0	0
																					Rps4x	20102	symbol	M. musculus	20102	M. musculus	Rps4x	ribosomal protein S4, X-linked	GO:0042274 ribosomal small subunit biogenesis;GO:0002181 cytoplasmic translation;GO:0045727 positive regulation of translation		1	0	1	0	0	0	0	0	0	0	0	0	0	0	0	0	0	0	0
																					Eif1	20918	symbol	M. musculus	20918	M. musculus	Eif1	eukaryotic translation initiation factor 1	GO:1905744 regulation of mRNA cis splicing, via spliceosome;GO:1905746 positive regulation of mRNA cis splicing, via spliceosome;GO:0048026 positive regulation of mRNA splicing, via spliceosome		1	0	0	0	0	0	0	0	0	0	0	0	0	0	1	0	0	0	0
																					Ubqln2	54609	symbol	M. musculus	54609	M. musculus	Ubqln2	ubiquilin 2	GO:1904021 negative regulation of G protein-coupled receptor internalization;GO:1900186 negative regulation of clathrin-dependent endocytosis;GO:1904020 regulation of G protein-coupled receptor internalization		0	1	0	0	0	0	1	0	0	1	0	0	0	0	0	0	0	0	0
																					Mif	17319	symbol	M. musculus	17319	M. musculus	Mif	macrophage migration inhibitory factor (glycosylation-inhibiting factor)	GO:0061078 positive regulation of prostaglandin secretion involved in immune response;GO:0002905 regulation of mature B cell apoptotic process;GO:0002906 negative regulation of mature B cell apoptotic process		0	0	0	0	0	0	0	1	1	0	0	1	0	0	0	0	0	1	0
																					Tomm20	67952	symbol	M. musculus	67952	M. musculus	Tomm20	translocase of outer mitochondrial membrane 20	GO:0016031 tRNA import into mitochondrion;GO:1905242 response to 3,3',5-triiodo-L-thyronine;GO:0035927 RNA import into mitochondrion		0	0	0	0	0	0	1	0	0	1	0	0	0	0	0	0	0	0	0
																					Leng9	243813	symbol	M. musculus	243813	M. musculus	Leng9	leukocyte receptor cluster (LRC) member 9			0	0	0	0	0	0	0	0	0	0	0	0	0	0	0	0	0	0	0
																					Ndn	17984	symbol	M. musculus	17984	M. musculus	Ndn	necdin, MAGE family member	GO:0090312 positive regulation of protein deacetylation;GO:0048011 neurotrophin TRK receptor signaling pathway;GO:0007413 axonal fasciculation		0	0	0	0	0	0	0	0	0	0	0	0	0	0	0	0	0	0	0
																					Rps3	27050	symbol	M. musculus	27050	M. musculus	Rps3	ribosomal protein S3	GO:0061481 response to TNF agonist;GO:1905053 positive regulation of base-excision repair;GO:1905051 regulation of base-excision repair		1	0	1	0	1	0	1	1	0	0	0	0	0	0	0	0	0	1	1
																					Rps25	75617	symbol	M. musculus	75617	M. musculus	Rps25	ribosomal protein S25	GO:0000028 ribosomal small subunit assembly;GO:0042255 ribosome assembly;GO:0042274 ribosomal small subunit biogenesis		1	0	0	0	1	0	0	0	0	0	0	0	0	0	0	0	0	0	0
																					Snhg9	73474	symbol	M. musculus	73474	M. musculus	Snhg9	small nucleolar RNA host gene 9	GO:0008150 biological_process		0	0	0	0	0	0	0	0	0	0	0	0	0	0	0	0	0	0	0
																					Tuba4a	22145	symbol	M. musculus	22145	M. musculus	Tuba4a	tubulin, alpha 4A	GO:0000278 mitotic cell cycle;GO:0000226 microtubule cytoskeleton organization;GO:0007017 microtubule-based process		0	1	0	0	0	1	1	0	0	0	0	1	0	0	0	0	0	0	0
																					Eef2	13629	symbol	M. musculus	13629	M. musculus	Eef2	eukaryotic translation elongation factor 2	GO:2000767 positive regulation of cytoplasmic translation;GO:2000765 regulation of cytoplasmic translation;GO:0140241 translation at synapse		1	0	0	0	0	0	0	0	1	0	0	1	0	0	1	0	1	0	0
																					Dbi	13167	symbol	M. musculus	13167	M. musculus	Dbi	diazepam binding inhibitor	GO:1903060 negative regulation of protein lipidation;GO:0050748 negative regulation of lipoprotein metabolic process;GO:0031999 negative regulation of fatty acid beta-oxidation		0	0	0	0	0	0	0	0	0	0	0	0	0	0	0	0	0	1	0
																					Rps14	20044	symbol	M. musculus	20044	M. musculus	Rps14	ribosomal protein S14	GO:0000028 ribosomal small subunit assembly;GO:0140236 translation at presynapse;GO:0140241 translation at synapse		1	0	0	0	1	0	0	0	0	0	0	0	0	0	0	1	0	0	0
																					Uqcrh	66576	symbol	M. musculus	66576	M. musculus	Uqcrh	ubiquinol-cytochrome c reductase hinge protein	GO:0006122 mitochondrial electron transport, ubiquinol to cytochrome c;GO:0019646 aerobic electron transport chain;GO:0042775 mitochondrial ATP synthesis coupled electron transport		0	1	0	1	0	0	0	0	0	0	0	0	0	0	0	0	0	0	0
																					Atp5j2	57423	gene_synonym	M. musculus	57423	M. musculus	Atp5mf	ATP synthase membrane subunit f	GO:0042776 proton motive force-driven mitochondrial ATP synthesis;GO:0015986 proton motive force-driven ATP synthesis;GO:0006754 ATP biosynthetic process		0	1	0	0	0	0	0	0	0	0	0	0	0	0	0	0	0	0	0
																					Nsg1	18196	symbol	M. musculus	18196	M. musculus	Nsg1	neuron specific gene family member 1	GO:0099627 neurotransmitter receptor cycle;GO:0099630 postsynaptic neurotransmitter receptor cycle;GO:0098887 neurotransmitter receptor transport, endosome to postsynaptic membrane		0	0	0	0	0	0	0	0	0	0	0	0	0	0	0	0	0	0	0
																					Pnmal1	71691	gene_synonym	M. musculus	71691	M. musculus	Pnma8a	PNMA family member 8A	GO:0008150 biological_process		0	0	0	0	0	0	0	0	0	0	0	0	0	0	0	0	0	0	0
																					Ndufa1	54405	symbol	M. musculus	54405	M. musculus	Ndufa1	NADH:ubiquinone oxidoreductase subunit A1	GO:0042776 proton motive force-driven mitochondrial ATP synthesis;GO:0010257 NADH dehydrogenase complex assembly;GO:0032981 mitochondrial respiratory chain complex I assembly		0	1	0	0	0	0	0	0	0	0	0	0	0	0	0	0	0	0	0
																					Rpl37a	19981	symbol	M. musculus	19981	M. musculus	Rpl37a	ribosomal protein L37a	GO:0140236 translation at presynapse;GO:0140241 translation at synapse;GO:0140242 translation at postsynapse		1	0	0	0	0	0	0	0	0	0	0	0	0	0	0	0	0	0	0
																					Ndufa5	68202	symbol	M. musculus	68202	M. musculus	Ndufa5	NADH:ubiquinone oxidoreductase subunit A5	GO:0042776 proton motive force-driven mitochondrial ATP synthesis;GO:0010257 NADH dehydrogenase complex assembly;GO:0032981 mitochondrial respiratory chain complex I assembly		0	1	0	1	0	0	1	0	0	0	0	0	0	0	0	0	0	0	0
																					Skp1a	21402	gene_synonym	M. musculus	21402	M. musculus	Skp1	S-phase kinase-associated protein 1	GO:1904668 positive regulation of ubiquitin protein ligase activity;GO:0051443 positive regulation of ubiquitin-protein transferase activity;GO:1904666 regulation of ubiquitin protein ligase activity		0	0	0	0	0	1	1	0	0	1	0	0	0	0	0	0	0	1	0
																					Uqcrfs1	66694	symbol	M. musculus	66694	M. musculus	Uqcrfs1	ubiquinol-cytochrome c reductase, Rieske iron-sulfur polypeptide 1	GO:0006122 mitochondrial electron transport, ubiquinol to cytochrome c;GO:0019646 aerobic electron transport chain;GO:0042775 mitochondrial ATP synthesis coupled electron transport		0	1	0	1	0	0	0	0	0	0	0	0	0	0	0	0	0	0	0
																					Atp5j	11957	gene_synonym	M. musculus	11957	M. musculus	Atp5pf	ATP synthase peripheral stalk subunit F6	GO:0032307 negative regulation of prostaglandin secretion;GO:1900139 negative regulation of arachidonate secretion;GO:0032304 negative regulation of icosanoid secretion		0	1	0	0	0	0	0	0	0	0	0	0	0	0	0	0	0	0	0
																					Rpl39	67248	symbol	M. musculus	67248	M. musculus	Rpl39	ribosomal protein L39	GO:0002227 innate immune response in mucosa;GO:0002385 mucosal immune response;GO:0002251 organ or tissue specific immune response		1	0	0	0	0	0	0	0	0	0	0	0	0	0	0	0	0	0	0
																					Naca	17938	symbol	M. musculus	17938	M. musculus	Naca	nascent polypeptide-associated complex alpha polypeptide	GO:1905551 negative regulation of protein localization to endoplasmic reticulum;GO:1905550 regulation of protein localization to endoplasmic reticulum;GO:0051451 myoblast migration		0	0	0	0	0	0	0	0	0	0	0	0	0	0	0	0	0	0	0
																					Eid1	58521	symbol	M. musculus	58521	M. musculus	Eid1	EP300 interacting inhibitor of differentiation 1	GO:0000122 negative regulation of transcription by RNA polymerase II;GO:0045892 negative regulation of DNA-templated transcription;GO:1902679 negative regulation of RNA biosynthetic process		0	0	0	0	0	0	0	0	0	0	0	0	0	0	0	0	0	0	0
																					Rps9	76846	symbol	M. musculus	76846	M. musculus	Rps9	ribosomal protein S9	GO:0042274 ribosomal small subunit biogenesis;GO:0002181 cytoplasmic translation;GO:0042254 ribosome biogenesis		1	0	0	0	0	0	0	0	0	0	0	0	0	0	0	0	0	0	0
																					Slc25a4	11739	symbol	M. musculus	11739	M. musculus	Slc25a4	solute carrier family 25 (mitochondrial carrier, adenine nucleotide translocator), member 4	GO:0140021 mitochondrial ADP transmembrane transport;GO:1902109 negative regulation of mitochondrial membrane permeability involved in apoptotic process;GO:1990544 mitochondrial ATP transmembrane transport		1	1	0	0	0	0	0	1	0	0	0	0	0	0	0	0	0	0	0
																					Hpcal4	170638	symbol	M. musculus	170638	M. musculus	Hpcal4	hippocalcin-like 4	GO:0009966 regulation of signal transduction;GO:0023051 regulation of signaling;GO:0010646 regulation of cell communication		0	0	0	0	0	0	0	0	0	0	0	0	0	0	0	0	0	0	0
																					Uqcrb	67530	symbol	M. musculus	67530	M. musculus	Uqcrb	ubiquinol-cytochrome c reductase binding protein	GO:0006122 mitochondrial electron transport, ubiquinol to cytochrome c;GO:0019646 aerobic electron transport chain;GO:0042775 mitochondrial ATP synthesis coupled electron transport		0	1	0	1	0	0	0	0	0	0	0	0	0	0	0	0	0	0	0
																					Rpl13a	22121	symbol	M. musculus	22121	M. musculus	Rpl13a	ribosomal protein L13A	GO:1901193 regulation of formation of translation preinitiation complex;GO:1901194 negative regulation of formation of translation preinitiation complex;GO:1904689 negative regulation of cytoplasmic translational initiation		1	0	1	0	0	0	0	0	0	0	0	0	0	0	0	0	0	0	0
																					Tspyl1	22110	symbol	M. musculus	22110	M. musculus	Tspyl1	testis-specific protein, Y-encoded-like 1	GO:0006334 nucleosome assembly;GO:0034728 nucleosome organization;GO:0065004 protein-DNA complex assembly		0	0	0	0	0	0	0	0	0	0	0	0	0	0	0	0	0	0	0
																					Rpl18	19899	symbol	M. musculus	19899	M. musculus	Rpl18	ribosomal protein L18	GO:0002181 cytoplasmic translation;GO:0006412 translation;GO:0010467 gene expression		1	0	1	0	0	0	0	0	0	0	0	0	0	0	0	0	0	0	0
																					Rps5	20103	symbol	M. musculus	20103	M. musculus	Rps5	ribosomal protein S5	GO:0006450 regulation of translational fidelity;GO:0000028 ribosomal small subunit assembly;GO:0140236 translation at presynapse		1	0	0	0	1	0	0	0	0	0	0	0	0	0	0	0	0	0	0
																					Ndufb9	66218	symbol	M. musculus	66218	M. musculus	Ndufb9	NADH:ubiquinone oxidoreductase subunit B9	GO:0006120 mitochondrial electron transport, NADH to ubiquinone;GO:0019646 aerobic electron transport chain;GO:0042776 proton motive force-driven mitochondrial ATP synthesis		0	1	0	1	0	0	0	0	0	0	0	0	0	0	0	0	0	0	0
																					Cox6b1	110323	symbol	M. musculus	110323	M. musculus	Cox6b1	cytochrome c oxidase, subunit 6B1	GO:0006119 oxidative phosphorylation;GO:0009060 aerobic respiration;GO:0045333 cellular respiration		0	1	0	1	0	1	0	0	0	0	0	0	0	0	0	0	0	0	0
																					Atp6v1g1	66290	symbol	M. musculus	66290	M. musculus	Atp6v1g1	ATPase, H+ transporting, lysosomal V1 subunit G1	GO:0036295 cellular response to increased oxygen levels;GO:0097401 synaptic vesicle lumen acidification;GO:0036296 response to increased oxygen levels		0	1	0	0	0	1	1	0	0	1	0	0	0	0	0	0	0	0	0
																					Rpsa	16785	symbol	M. musculus	16785	M. musculus	Rpsa	ribosomal protein SA	GO:0000028 ribosomal small subunit assembly;GO:0042255 ribosome assembly;GO:0140374 antiviral innate immune response		1	0	0	0	1	0	0	0	0	0	0	0	0	0	0	0	0	0	0
																					Ndufb11	104130	symbol	M. musculus	104130	M. musculus	Ndufb11	NADH:ubiquinone oxidoreductase subunit B11	GO:0042776 proton motive force-driven mitochondrial ATP synthesis;GO:0010257 NADH dehydrogenase complex assembly;GO:0032981 mitochondrial respiratory chain complex I assembly		0	1	0	0	0	0	0	0	0	0	0	0	0	0	0	0	0	0	0
																					C2cd2l	71764	symbol	M. musculus	71764	M. musculus	C2cd2l	C2 calcium-dependent domain containing 2-like	GO:0120009 intermembrane lipid transfer;GO:0035774 positive regulation of insulin secretion involved in cellular response to glucose stimulus;GO:0015914 phospholipid transport		0	0	0	0	0	0	0	0	0	0	0	0	0	0	0	0	0	0	0
																					Rpl21	19933	symbol	M. musculus	19933	M. musculus	Rpl21	ribosomal protein L21	GO:0002181 cytoplasmic translation;GO:0006412 translation;GO:0010467 gene expression		1	0	1	0	0	0	0	0	0	0	0	0	0	0	0	0	0	0	0
																					Rpl7a	27176	symbol	M. musculus	27176	M. musculus	Rpl7a	ribosomal protein L7A	GO:0000470 maturation of LSU-rRNA;GO:0140236 translation at presynapse;GO:0140241 translation at synapse		1	0	1	0	0	0	0	0	0	0	0	0	0	1	0	0	0	0	0
																					Trim30a	20128	symbol	M. musculus	20128	M. musculus	Trim30a	tripartite motif-containing 30A	GO:0046598 positive regulation of viral entry into host cell;GO:0075294 positive regulation by symbiont of entry into host;GO:1900226 negative regulation of NLRP3 inflammasome complex assembly		0	0	0	0	0	0	0	0	0	0	0	0	0	0	0	0	0	0	0
																					Ghitm	66092	symbol	M. musculus	66092	M. musculus	Ghitm	growth hormone inducible transmembrane protein	GO:0099093 calcium export from the mitochondrion;GO:0170037 export from the mitochondrion;GO:0140141 mitochondrial potassium ion transmembrane transport		0	1	0	0	0	0	0	1	0	0	0	0	0	0	0	0	0	0	0
																					Cst3	13010	symbol	M. musculus	13010	M. musculus	Cst3	cystatin C	GO:0010711 negative regulation of collagen catabolic process;GO:0060310 regulation of elastin catabolic process;GO:0060311 negative regulation of elastin catabolic process		0	0	0	0	0	0	0	0	1	0	0	0	0	0	0	0	0	0	1
																					Ndufb10	68342	symbol	M. musculus	68342	M. musculus	Ndufb10	NADH:ubiquinone oxidoreductase subunit B10	GO:0042776 proton motive force-driven mitochondrial ATP synthesis;GO:0010257 NADH dehydrogenase complex assembly;GO:0032981 mitochondrial respiratory chain complex I assembly		0	1	0	0	0	0	0	0	0	0	0	0	0	0	0	0	0	0	0
																					Klhl9	242521	symbol	M. musculus	242521	M. musculus	Klhl9	kelch-like 9	GO:0032465 regulation of cytokinesis;GO:0051302 regulation of cell division;GO:0051301 cell division		0	0	0	0	0	0	1	0	0	1	0	0	0	0	0	0	0	0	0
																					Rab3a	19339	symbol	M. musculus	19339	M. musculus	Rab3a	RAB3A, member RAS oncogene family	GO:0061670 evoked neurotransmitter secretion;GO:0099161 regulation of presynaptic dense core granule exocytosis;GO:0060478 acrosomal vesicle exocytosis		0	1	0	0	0	0	1	0	1	0	0	0	0	0	0	0	0	0	0
																					Atp6v0e2	76252	symbol	M. musculus	76252	M. musculus	Atp6v0e2	ATPase, H+ transporting, lysosomal V0 subunit E2	GO:0097401 synaptic vesicle lumen acidification;GO:0016188 synaptic vesicle maturation;GO:0070050 neuron cellular homeostasis		0	1	0	0	0	1	1	0	0	1	0	0	0	0	0	0	0	0	0
																					Smdt1	69029	symbol	M. musculus	69029	M. musculus	Smdt1	single-pass membrane protein with aspartate rich tail 1	GO:0072732 cellular response to calcium ion starvation;GO:0036444 calcium import into the mitochondrion;GO:0006851 mitochondrial calcium ion transmembrane transport		0	1	0	0	0	0	0	0	0	1	0	0	0	0	0	0	0	0	0
																					Selenof	93684	symbol	M. musculus	93684	M. musculus	Selenof	selenoprotein F	GO:0035092 sperm DNA condensation;GO:0007289 spermatid nucleus differentiation;GO:0051084 'de novo' post-translational protein folding		0	0	0	0	0	0	0	0	0	0	0	0	0	0	0	0	0	0	0
																					Atxn7l3b	382423	symbol	M. musculus	382423	M. musculus	Atxn7l3b	ataxin 7-like 3B	GO:0010468 regulation of gene expression;GO:0010556 regulation of macromolecule biosynthetic process;GO:0009889 regulation of biosynthetic process		0	0	0	0	0	0	0	0	0	0	0	0	0	0	0	0	0	0	0
																					Rps6	20104	symbol	M. musculus	20104	M. musculus	Rps6	ribosomal protein S6	GO:0002309 T cell proliferation involved in immune response;GO:1903347 negative regulation of bicellular tight junction assembly;GO:0006924 activation-induced cell death of T cells		1	1	1	0	1	0	1	0	0	0	0	0	0	0	0	0	1	0	0
																					Fabp5	16592	symbol	M. musculus	16592	M. musculus	Fabp5	fatty acid binding protein 5, epidermal	GO:0098920 retrograde trans-synaptic signaling by lipid;GO:0098921 retrograde trans-synaptic signaling by endocannabinoid;GO:0099178 regulation of retrograde trans-synaptic signaling by endocanabinoid		0	1	0	0	0	0	0	0	1	0	0	1	0	0	0	0	0	0	0
																					Jun	16476	symbol	M. musculus	16476	M. musculus	Jun	jun proto-oncogene	GO:0035026 leading edge cell differentiation;GO:0019045 latent virus replication;GO:0019046 release from viral latency		1	1	0	0	0	1	1	0	0	1	0	1	0	0	0	0	0	1	1
																					Ndufc1	66377	symbol	M. musculus	66377	M. musculus	Ndufc1	NADH:ubiquinone oxidoreductase subunit C1	GO:0042776 proton motive force-driven mitochondrial ATP synthesis;GO:0010257 NADH dehydrogenase complex assembly;GO:0032981 mitochondrial respiratory chain complex I assembly		0	1	0	0	0	0	0	0	0	0	0	0	0	0	0	0	0	0	0
																					Sec61g	20335	symbol	M. musculus	20335	M. musculus	Sec61g	SEC61 translocon subunit gamma	GO:0031204 post-translational protein targeting to membrane, translocation;GO:0006620 post-translational protein targeting to endoplasmic reticulum membrane;GO:0065002 intracellular protein transmembrane transport		0	0	0	0	0	0	1	0	0	0	0	0	1	0	0	0	0	0	0
																					Magee1	107528	symbol	M. musculus	107528	M. musculus	Magee1	MAGE family member E1	GO:0000122 negative regulation of transcription by RNA polymerase II;GO:0045892 negative regulation of DNA-templated transcription;GO:1902679 negative regulation of RNA biosynthetic process		0	0	0	0	0	0	0	0	0	0	0	0	0	0	0	0	0	0	0
																					Hint1	15254	symbol	M. musculus	15254	M. musculus	Hint1	histidine triad nucleotide binding protein 1	GO:0016926 protein desumoylation;GO:0050850 positive regulation of calcium-mediated signaling;GO:0072332 intrinsic apoptotic signaling pathway by p53 class mediator		0	1	0	0	0	0	1	0	0	0	0	0	0	0	0	0	0	0	0
																					Clu	12759	symbol	M. musculus	12759	M. musculus	Clu	clusterin	GO:1902847 regulation of neuronal signal transduction;GO:1902998 positive regulation of neurofibrillary tangle assembly;GO:0002434 immune complex clearance		0	0	0	0	0	0	0	1	0	0	0	1	0	0	0	0	0	0	0
																					Rplp0	11837	symbol	M. musculus	11837	M. musculus	Rplp0	ribosomal protein lateral stalk subunit P0	GO:1904401 cellular response to Thyroid stimulating hormone;GO:1904400 response to Thyroid stimulating hormone;GO:1904588 cellular response to glycoprotein		1	0	1	0	0	0	0	0	0	0	0	0	0	0	0	0	0	0	0
																					Dynll2	68097	symbol	M. musculus	68097	M. musculus	Dynll2	dynein light chain LC8-type 2	GO:0007017 microtubule-based process;GO:0009987 cellular process;GO:0008150 biological_process		0	1	0	0	0	1	1	0	0	1	0	0	0	0	0	0	0	0	0
																					Rnf7	19823	symbol	M. musculus	19823	M. musculus	Rnf7	ring finger protein 7	GO:0021942 radial glia guided migration of Purkinje cell;GO:0038026 reelin-mediated signaling pathway;GO:0021932 hindbrain radial glia guided cell migration		0	1	0	0	0	0	1	0	0	1	0	0	0	0	0	0	0	0	0
																					Cd81	12520	symbol	M. musculus	12520	M. musculus	Cd81	CD81 antigen	GO:1905676 positive regulation of adaptive immune memory response;GO:0034238 macrophage fusion;GO:0035783 CD4-positive, alpha-beta T cell costimulation		0	0	0	0	0	0	1	0	0	0	0	0	0	0	0	0	0	0	0
																					Rpl17	319195	symbol	M. musculus	319195	M. musculus	Rpl17	ribosomal protein L17	GO:0140236 translation at presynapse;GO:0140241 translation at synapse;GO:0140242 translation at postsynapse		1	0	0	0	0	0	0	0	0	0	0	0	0	0	0	0	0	0	0
																					Eef1b2	55949	symbol	M. musculus	55949	M. musculus	Eef1b2	eukaryotic translation elongation factor 1 beta 2	GO:0006414 translational elongation;GO:0045471 response to ethanol;GO:0097305 response to alcohol		1	0	0	0	0	0	0	0	0	0	0	0	0	0	1	0	0	0	0
																					Slirp	380773	symbol	M. musculus	380773	M. musculus	Slirp	SRA stem-loop interacting RNA binding protein	GO:0000961 negative regulation of mitochondrial RNA catabolic process;GO:0000960 regulation of mitochondrial RNA catabolic process;GO:0048026 positive regulation of mRNA splicing, via spliceosome		1	1	0	0	0	0	0	0	0	0	0	0	0	0	0	0	0	0	0
																					Pfdn5	56612	symbol	M. musculus	56612	M. musculus	Pfdn5	prefoldin 5	GO:1990113 RNA polymerase I assembly;GO:1990115 RNA polymerase III assembly;GO:1990114 RNA polymerase II core complex assembly		0	0	0	0	0	0	0	0	0	0	0	0	0	0	0	0	0	0	0
																					Rps11	27207	symbol	M. musculus	27207	M. musculus	Rps11	ribosomal protein S11	GO:0140236 translation at presynapse;GO:0140241 translation at synapse;GO:0140242 translation at postsynapse		1	0	0	0	0	0	0	0	0	0	0	0	0	0	0	0	0	0	0
																					Atp5o	28080	gene_synonym	M. musculus	28080	M. musculus	Atp5po	ATP synthase peripheral stalk subunit OSCP	GO:0042776 proton motive force-driven mitochondrial ATP synthesis;GO:0015986 proton motive force-driven ATP synthesis;GO:0006754 ATP biosynthetic process		0	1	0	0	0	0	0	0	0	0	0	0	0	0	0	0	0	0	0
																					Cisd1	52637	symbol	M. musculus	52637	M. musculus	Cisd1	CDGSH iron sulfur domain 1	GO:0106034 protein maturation by [2Fe-2S] cluster transfer;GO:0097428 protein maturation by iron-sulfur cluster transfer;GO:0043457 regulation of cellular respiration		0	0	0	0	0	0	0	0	0	0	0	0	0	0	0	0	0	0	0
																					Cox8a	12868	symbol	M. musculus	12868	M. musculus	Cox8a	cytochrome c oxidase subunit 8A	GO:0006123 mitochondrial electron transport, cytochrome c to oxygen;GO:0019646 aerobic electron transport chain;GO:0042775 mitochondrial ATP synthesis coupled electron transport		0	1	0	1	0	1	0	0	0	0	0	0	0	0	0	0	0	0	0
																					Erbb4	13869	symbol	M. musculus	13869	M. musculus	Erbb4	erb-b2 receptor tyrosine kinase 4	GO:0072046 establishment of planar polarity involved in nephron morphogenesis;GO:0021551 central nervous system morphogenesis;GO:0061026 cardiac muscle tissue regeneration	yes	0	1	0	0	0	0	0	0	0	1	0	1	0	0	0	0	0	0	0
																					Hnrnpa0	77134	symbol	M. musculus	77134	M. musculus	Hnrnpa0	heterogeneous nuclear ribonucleoprotein A0	GO:0070935 3'-UTR-mediated mRNA stabilization;GO:0048255 mRNA stabilization;GO:0043489 RNA stabilization		1	0	0	0	0	0	0	0	0	0	0	0	0	0	0	0	0	0	0
																					Rnasek	52898	symbol	M. musculus	52898	M. musculus	Rnasek	ribonuclease, RNase K	GO:0048388 endosomal lumen acidification;GO:0019065 receptor-mediated endocytosis of virus by host cell;GO:0075509 endocytosis involved in viral entry into host cell		0	1	0	0	0	0	0	0	0	0	0	0	0	0	0	0	0	0	0
																					Epm2aip1	77781	symbol	M. musculus	77781	M. musculus	Epm2aip1	EPM2A interacting protein 1	GO:2000467 positive regulation of glycogen (starch) synthase activity;GO:2000465 regulation of glycogen (starch) synthase activity;GO:0005978 glycogen biosynthetic process		0	1	0	0	0	0	0	0	0	0	0	0	0	0	0	0	0	1	0
																					Eif5a	276770	symbol	M. musculus	276770	M. musculus	Eif5a	eukaryotic translation initiation factor 5A	GO:0045905 positive regulation of translational termination;GO:0045901 positive regulation of translational elongation;GO:0006449 regulation of translational termination		1	0	0	0	0	0	0	0	0	0	0	0	0	0	1	0	1	0	0
																					Nme2	18103	symbol	M. musculus	18103	M. musculus	Nme2	NME/NM23 nucleoside diphosphate kinase 2	GO:0000160 phosphorelay signal transduction system;GO:0006231 dTMP biosynthetic process;GO:0009177 pyrimidine deoxyribonucleoside monophosphate biosynthetic process	yes	0	1	0	0	0	0	0	0	1	0	0	0	0	0	0	0	0	0	0
																					Tm2d2	69742	symbol	M. musculus	69742	M. musculus	Tm2d2	TM2 domain containing 2	GO:0008150 biological_process		0	0	0	0	0	0	0	0	0	0	0	0	0	0	0	0	0	0	0
																					Map1lc3a	66734	symbol	M. musculus	66734	M. musculus	Map1lc3a	microtubule-associated protein 1 light chain 3 alpha	GO:0090650 cellular response to oxygen-glucose deprivation;GO:0010040 response to iron(II) ion;GO:0006995 cellular response to nitrogen starvation		0	1	0	0	0	0	1	0	0	1	0	1	0	0	0	0	0	0	1
																					Rps12	20042	symbol	M. musculus	20042	M. musculus	Rps12	ribosomal protein S12	GO:1990145 maintenance of translational fidelity;GO:0140236 translation at presynapse;GO:0140241 translation at synapse		1	0	0	0	0	0	0	0	0	0	0	0	0	0	0	0	0	0	0
																					Cox17	12856	symbol	M. musculus	12856	M. musculus	Cox17	cytochrome c oxidase assembly protein 17, copper chaperone	GO:1904734 positive regulation of electron transfer activity;GO:1904960 positive regulation of cytochrome-c oxidase activity;GO:1904732 regulation of electron transfer activity		0	1	0	0	0	1	0	0	0	0	0	0	0	0	0	0	0	0	0
																					Vgf	381677	symbol	M. musculus	381677	M. musculus	Vgf	VGF nerve growth factor inducible	GO:0099538 synaptic signaling via neuropeptide;GO:0002021 response to dietary excess;GO:0009409 response to cold		0	1	0	0	0	0	0	0	0	0	0	0	0	0	0	0	0	0	0
																					Enpp5	83965	symbol	M. musculus	83965	M. musculus	Enpp5	ectonucleotide pyrophosphatase/phosphodiesterase 5	GO:0009166 nucleotide catabolic process;GO:1901292 nucleoside phosphate catabolic process;GO:0046434 organophosphate catabolic process		0	1	0	0	0	0	0	0	0	0	0	0	0	0	0	0	0	0	0
																					Ran	19384	symbol	M. musculus	19384	M. musculus	Ran	RAN, member RAS oncogene family	GO:0061015 snRNA import into nucleus;GO:0006404 RNA import into nucleus;GO:0051030 snRNA transport		1	1	0	0	0	0	1	0	0	0	0	0	0	0	0	0	0	0	0
																					Spag17	74362	symbol	M. musculus	74362	M. musculus	Spag17	sperm associated antigen 17	GO:1990953 intramanchette transport;GO:1904158 axonemal central apparatus assembly;GO:1905198 manchette assembly		0	0	0	0	0	0	0	0	0	0	0	0	0	0	0	0	0	0	0
																					Peg13	353342	symbol	M. musculus	353342	M. musculus	Peg13	paternally expressed 13			0	0	0	0	0	0	0	0	0	0	0	0	0	0	0	0	0	0	0
																					Ndufa2	17991	symbol	M. musculus	17991	M. musculus	Ndufa2	NADH:ubiquinone oxidoreductase subunit A2	GO:0001835 blastocyst hatching;GO:0035188 hatching;GO:0071684 organism emergence from protective structure		0	1	0	0	0	0	0	0	0	0	0	0	0	0	0	0	0	0	0
																					Pifo	100503311	gene_synonym	M. musculus	100503311	M. musculus	Cimap3	ciliary microtubule associated protein 3	GO:0060971 embryonic heart tube left/right pattern formation;GO:0035050 embryonic heart tube development;GO:0060972 left/right pattern formation		0	0	0	0	0	0	0	0	0	0	0	0	0	0	0	0	0	1	0
																					Rpl18a	76808	symbol	M. musculus	76808	M. musculus	Rpl18a	ribosomal protein L18A	GO:0002181 cytoplasmic translation;GO:0006412 translation;GO:0010467 gene expression		1	0	1	0	0	0	0	0	0	0	0	0	0	0	0	0	0	0	0
																					Rps7	20115	symbol	M. musculus	20115	M. musculus	Rps7	ribosomal protein S7	GO:1902255 positive regulation of intrinsic apoptotic signaling pathway by p53 class mediator;GO:1904667 negative regulation of ubiquitin protein ligase activity;GO:0051444 negative regulation of ubiquitin-protein transferase activity		1	0	0	0	0	0	0	1	0	0	0	0	0	0	0	0	0	1	0
																					Rhob	11852	symbol	M. musculus	11852	M. musculus	Rhob	ras homolog family member B	GO:0003159 morphogenesis of an endothelium;GO:0061154 endothelial tube morphogenesis;GO:0099159 regulation of modification of postsynaptic structure		0	0	0	0	0	0	1	0	0	0	0	1	0	0	0	0	0	0	1
																					Rpl10a	19896	symbol	M. musculus	19896	M. musculus	Rpl10a	ribosomal protein L10A	GO:0140236 translation at presynapse;GO:0140241 translation at synapse;GO:0140242 translation at postsynapse		1	0	0	0	0	0	0	0	0	0	0	0	0	0	0	0	0	0	0
																					Ndufb8	67264	symbol	M. musculus	67264	M. musculus	Ndufb8	NADH:ubiquinone oxidoreductase subunit B8	GO:0006120 mitochondrial electron transport, NADH to ubiquinone;GO:0019646 aerobic electron transport chain;GO:0042776 proton motive force-driven mitochondrial ATP synthesis		0	1	0	1	0	0	0	0	0	0	0	0	1	0	0	0	0	0	0
																					Prkch	18755	symbol	M. musculus	18755	M. musculus	Prkch	protein kinase C, eta	GO:0050861 positive regulation of B cell receptor signaling pathway;GO:0032056 positive regulation of translation in response to stress;GO:0034351 negative regulation of glial cell apoptotic process	yes	0	0	0	0	0	0	0	0	0	0	0	1	0	0	0	0	0	1	0
																					Bex2	12069	symbol	M. musculus	12069	M. musculus	Bex2	brain expressed X-linked 2	GO:0031397 negative regulation of protein ubiquitination;GO:1903321 negative regulation of protein modification by small protein conjugation or removal;GO:1901874 negative regulation of post-translational protein modification		0	0	0	0	0	0	0	0	0	0	0	0	0	0	0	0	0	1	0
																					Slc25a5	11740	symbol	M. musculus	11740	M. musculus	Slc25a5	solute carrier family 25 (mitochondrial carrier, adenine nucleotide translocator), member 5	GO:0140021 mitochondrial ADP transmembrane transport;GO:1990544 mitochondrial ATP transmembrane transport;GO:0015866 ADP transport		0	1	0	0	0	0	0	1	0	0	0	0	0	0	0	0	0	0	0
																					Smim10l1	381820	symbol	M. musculus	381820	M. musculus	Smim10l1	small integral membrane protein 10 like 1	GO:0008150 biological_process		0	0	0	0	0	0	0	0	0	0	0	0	0	0	0	0	0	0	0
																					Impad1	242291	gene_synonym	M. musculus	242291	M. musculus	Bpnt2	3'(2'), 5'-bisphosphate nucleotidase 2	GO:0030204 chondroitin sulfate metabolic process;GO:0002063 chondrocyte development;GO:0050654 chondroitin sulfate proteoglycan metabolic process		0	1	0	0	0	0	0	0	0	0	0	0	0	0	0	0	0	0	0
																					Zfp706	68036	symbol	M. musculus	68036	M. musculus	Zfp706	zinc finger protein 706	GO:1902455 negative regulation of stem cell population maintenance;GO:2000036 regulation of stem cell population maintenance;GO:0006417 regulation of translation		0	0	0	0	0	0	0	0	0	0	0	0	0	0	0	0	0	0	0
																					Pgam1	18648	symbol	M. musculus	18648	M. musculus	Pgam1	phosphoglycerate mutase 1	GO:0046166 glyceraldehyde-3-phosphate biosynthetic process;GO:0019682 glyceraldehyde-3-phosphate metabolic process;GO:0046184 aldehyde biosynthetic process		0	1	0	0	0	0	0	0	1	0	0	0	0	0	0	0	0	0	0
																					Slitrk2	245450	symbol	M. musculus	245450	M. musculus	Slitrk2	SLIT and NTRK-like family, member 2	GO:1905606 regulation of presynapse assembly;GO:0099560 synaptic membrane adhesion;GO:0099174 regulation of presynapse organization		0	0	0	0	0	0	0	0	0	0	0	0	0	0	0	0	0	0	0
																					Rps26	27370	symbol	M. musculus	27370	M. musculus	Rps26	ribosomal protein S26	GO:0033119 negative regulation of RNA splicing;GO:0140236 translation at presynapse;GO:0140241 translation at synapse		1	0	0	0	0	0	0	0	0	0	0	0	0	0	0	0	0	0	0
																					Mrps14	64659	symbol	M. musculus	64659	M. musculus	Mrps14	mitochondrial ribosomal protein S14	GO:0032543 mitochondrial translation;GO:0140053 mitochondrial gene expression;GO:0006412 translation		1	0	0	0	0	0	0	0	0	0	0	0	0	0	0	0	0	0	0
																					Pcdh20	219257	symbol	M. musculus	219257	M. musculus	Pcdh20	protocadherin 20	GO:0007156 homophilic cell adhesion via plasma membrane adhesion molecules;GO:0098742 cell-cell adhesion via plasma-membrane adhesion molecules;GO:0098609 cell-cell adhesion		0	0	0	0	0	0	0	0	0	0	0	0	0	0	0	0	0	0	0
																					Ssr3	67437	symbol	M. musculus	67437	M. musculus	Ssr3	signal sequence receptor, gamma	GO:0006614 SRP-dependent cotranslational protein targeting to membrane;GO:0006613 cotranslational protein targeting to membrane;GO:0045047 protein targeting to ER		0	0	0	0	0	0	0	0	0	0	0	0	0	0	0	0	0	0	0
																					Rpl12	269261	symbol	M. musculus	269261	M. musculus	Rpl12	ribosomal protein L12	GO:0140236 translation at presynapse;GO:0140241 translation at synapse;GO:0140242 translation at postsynapse		1	0	0	0	0	0	0	0	0	0	0	0	0	0	0	0	0	0	0
																					Snrpf	69878	symbol	M. musculus	69878	M. musculus	Snrpf	small nuclear ribonucleoprotein polypeptide F	GO:0000387 spliceosomal snRNP assembly;GO:0022618 protein-RNA complex assembly;GO:0071826 protein-RNA complex organization		1	0	0	0	1	0	0	0	0	0	0	0	0	0	0	0	0	0	0
																					Rpl23a	268449	symbol	M. musculus	268449	M. musculus	Rpl23a	ribosomal protein L23A	GO:0140236 translation at presynapse;GO:0140241 translation at synapse;GO:0140242 translation at postsynapse		1	0	0	0	0	0	0	0	0	0	0	0	0	0	0	0	0	0	0
																					Psmb4	19172	symbol	M. musculus	19172	M. musculus	Psmb4	proteasome (prosome, macropain) subunit, beta type 4	GO:0002862 negative regulation of inflammatory response to antigenic stimulus;GO:0002861 regulation of inflammatory response to antigenic stimulus;GO:0050728 negative regulation of inflammatory response		1	1	0	0	0	1	1	0	0	1	0	0	0	0	0	0	0	0	0
																					Tubb4b	227613	symbol	M. musculus	227613	M. musculus	Tubb4b	tubulin, beta 4B class IVB	GO:0030317 flagellated sperm motility;GO:0097722 sperm motility;GO:0060294 cilium movement involved in cell motility		0	1	0	0	0	1	1	0	1	0	0	1	0	0	0	0	0	0	0
																					Ndufs2	226646	symbol	M. musculus	226646	M. musculus	Ndufs2	NADH:ubiquinone oxidoreductase core subunit S2	GO:0006120 mitochondrial electron transport, NADH to ubiquinone;GO:0019646 aerobic electron transport chain;GO:0042776 proton motive force-driven mitochondrial ATP synthesis		0	1	0	1	0	0	0	0	0	0	0	0	0	0	0	0	0	0	1
																					Cend1	57754	symbol	M. musculus	57754	M. musculus	Cend1	cell cycle exit and neuronal differentiation 1	GO:0021686 cerebellar granular layer maturation;GO:0021933 radial glia guided migration of cerebellar granule cell;GO:0021941 negative regulation of cerebellar granule cell precursor proliferation		0	0	0	0	0	0	0	0	0	0	0	0	0	0	0	0	0	0	0
																					Ap2m1	11773	symbol	M. musculus	11773	M. musculus	Ap2m1	adaptor-related protein complex 2, mu 1 subunit	GO:0098884 postsynaptic neurotransmitter receptor internalization;GO:0140239 postsynaptic endocytosis;GO:1900244 positive regulation of synaptic vesicle endocytosis		0	1	0	0	0	0	1	0	0	1	0	1	0	0	0	0	0	0	0
																					Ccdc85b	240514	symbol	M. musculus	240514	M. musculus	Ccdc85b	coiled-coil domain containing 85B	GO:0045599 negative regulation of fat cell differentiation;GO:0045598 regulation of fat cell differentiation;GO:0030308 negative regulation of cell growth		0	0	0	0	0	0	0	0	0	0	0	0	0	0	0	0	0	0	0
																					Ndufa3	66091	symbol	M. musculus	66091	M. musculus	Ndufa3	NADH:ubiquinone oxidoreductase subunit A3	GO:0042776 proton motive force-driven mitochondrial ATP synthesis;GO:0010257 NADH dehydrogenase complex assembly;GO:0032981 mitochondrial respiratory chain complex I assembly		0	1	0	0	0	0	0	0	0	0	0	0	0	0	0	0	0	0	0
																					Pdha1	18597	symbol	M. musculus	18597	M. musculus	Pdha1	pyruvate dehydrogenase E1 alpha 1	GO:0006086 acetyl-CoA biosynthetic process from pyruvate;GO:0006085 acetyl-CoA biosynthetic process;GO:0035384 thioester biosynthetic process		0	1	0	0	0	0	0	0	0	1	0	1	0	0	0	0	0	0	0
																					Lsm8	76522	symbol	M. musculus	76522	M. musculus	Lsm8	LSM8 homolog, U6 small nuclear RNA associated	GO:0000375 RNA splicing, via transesterification reactions;GO:0000377 RNA splicing, via transesterification reactions with bulged adenosine as nucleophile;GO:0000398 mRNA splicing, via spliceosome		1	0	0	0	0	0	0	0	0	0	0	0	0	0	0	0	0	0	0
																					Timp2	21858	symbol	M. musculus	21858	M. musculus	Timp2	tissue inhibitor of metalloproteinase 2	GO:0032487 regulation of Rap protein signal transduction;GO:1905049 negative regulation of metallopeptidase activity;GO:0051045 negative regulation of membrane protein ectodomain proteolysis		0	0	0	0	0	0	0	0	0	0	0	0	0	0	0	0	0	0	0
																					Ndufb7	66916	symbol	M. musculus	66916	M. musculus	Ndufb7	NADH:ubiquinone oxidoreductase subunit B7	GO:0042776 proton motive force-driven mitochondrial ATP synthesis;GO:0010257 NADH dehydrogenase complex assembly;GO:0032981 mitochondrial respiratory chain complex I assembly		0	1	0	0	0	0	0	0	0	0	0	0	0	0	0	0	0	0	0
																					Serpine2	20720	symbol	M. musculus	20720	M. musculus	Serpine2	serine (or cysteine) peptidase inhibitor, clade E, member 2	GO:0061108 seminal vesicle epithelium development;GO:0061110 dense core granule biogenesis;GO:0042628 mating plug formation		0	0	0	0	0	0	0	0	0	0	0	1	0	0	0	0	0	0	0
																					Tagln3	56370	symbol	M. musculus	56370	M. musculus	Tagln3	transgelin 3	GO:0007015 actin filament organization;GO:0030036 actin cytoskeleton organization;GO:0030029 actin filament-based process		0	0	0	0	0	0	0	0	0	0	0	0	0	0	0	0	0	0	0
																					Uqcrq	22272	symbol	M. musculus	22272	M. musculus	Uqcrq	ubiquinol-cytochrome c reductase, complex III subunit VII	GO:0021539 subthalamus development;GO:0006122 mitochondrial electron transport, ubiquinol to cytochrome c;GO:0021860 pyramidal neuron development		0	1	0	1	0	0	0	0	0	0	0	0	0	0	0	0	0	0	0
																					Tmsb10	19240	symbol	M. musculus	19240	M. musculus	Tmsb10	thymosin beta 10	GO:0042989 sequestering of actin monomers;GO:0030837 negative regulation of actin filament polymerization;GO:0032507 maintenance of protein location in cell		0	0	0	0	0	0	0	0	0	0	0	0	0	0	0	0	0	0	0
																					Cd44	12505	symbol	M. musculus	12505	M. musculus	Cd44	CD44 antigen	GO:0034238 macrophage fusion;GO:1900623 regulation of monocyte aggregation;GO:1900625 positive regulation of monocyte aggregation		0	0	0	0	0	0	0	1	1	0	0	1	0	0	0	0	0	0	0
																					Tmem50b	77975	symbol	M. musculus	77975	M. musculus	Tmem50b	transmembrane protein 50B	GO:0032511 late endosome to vacuole transport via multivesicular body sorting pathway;GO:0045324 late endosome to vacuole transport;GO:0032509 endosome transport via multivesicular body sorting pathway		0	0	0	0	0	0	0	0	0	0	0	0	0	0	0	0	0	0	0
																					Pja1	18744	symbol	M. musculus	18744	M. musculus	Pja1	praja ring finger ubiquitin ligase 1	GO:0016567 protein ubiquitination;GO:0032446 protein modification by small protein conjugation;GO:0070647 protein modification by small protein conjugation or removal		0	0	0	0	0	0	0	0	0	0	0	0	0	0	0	0	0	0	0
																					Ndufb4	68194	symbol	M. musculus	68194	M. musculus	Ndufb4	NADH:ubiquinone oxidoreductase subunit B4	GO:0042776 proton motive force-driven mitochondrial ATP synthesis;GO:0010257 NADH dehydrogenase complex assembly;GO:0032981 mitochondrial respiratory chain complex I assembly		0	1	0	0	0	0	0	0	0	0	0	0	0	0	0	0	0	0	1
[truncated: 88 more columns]

## Sheet: Inhibitory neuron DEG analysis
Differential gene expression analysis run using Seurat FindMarkers (test.use = "MAST", logfc.threshold = 0, only.pos = FALSE). Positive ave_lfc2FC represents genes increased in mono-colonized mice. All genes are included, but genes are considered DEGs if they have lfc > |1| and p_val_adj < 0.001
GF vs 2wk E. coli mono-colonized							GF vs 4wk E. coli mono-colonized
geneID	p_val	avg_log2FC	pct.1	pct.2	p_val_adj		geneID	p_val	avg_log2FC	pct.1	pct.2	p_val_adj
Gm42418	1.35913e-291	-3.73148	0.441	0.974	2.84601e-287		Gm42418	0	-4.88663	0.231	0.974	0
AY036118	2.33599e-131	-2.36129	0.309	0.777	4.89157e-127		Lars2	9.76439e-268	-3.87701	0.22	0.456	2.04466e-263
Lars2	2.76248e-96	-2.50539	0.18	0.456	5.78463e-92		Cdk8	3.44322e-231	-2.34833	0.358	0.381	7.21011e-227
Cdk8	5.09354e-95	-1.77964	0.318	0.381	1.06659e-90		Cmss1	2.92882e-183	-2.64511	0.275	0.402	6.13295e-179
Cmss1	2.31596e-65	-1.96357	0.169	0.402	4.84962e-61		Meis2	1.41328e-178	4.23565	0.538	0.075	2.9594e-174
Meg3	1.82066e-39	0.494634	0.985	0.971	3.81246e-35		Pbx3	1.76072e-174	4.58355	0.563	0.09	3.68694e-170
Gm15564	2.88638e-36	-4.49343	0.012	0.158	6.04407e-32		AY036118	3.94767e-173	-2.2739	0.499	0.777	8.26642e-169
Ube3a	1.06738e-32	-0.666261	0.632	0.695	2.23509e-28		Pcbp3	3.69323e-164	3.30787	0.662	0.175	7.73362e-160
Camk1d	1.07583e-32	-1.03287	0.51	0.548	2.2528e-28		Arpp21	3.6208e-163	3.64218	0.571	0.112	7.58196e-159
Elavl3	1.53898e-28	0.723951	0.635	0.386	3.22263e-24		Pbx1	5.82172e-134	2.32423	0.88	0.52	1.21907e-129
Cadm1	1.31003e-26	-0.456889	0.768	0.712	2.7432e-22		Slc4a4	1.25802e-112	3.29781	0.468	0.098	2.63429e-108
Gpm6a	8.35887e-26	-0.484489	0.603	0.57	1.75035e-21		Celf2	1.40206e-110	1.61879	0.971	0.772	2.93592e-106
Snap25	1.20517e-24	0.0913455	0.807	0.628	2.52363e-20		Auts2	5.16655e-106	1.7076	0.976	0.803	1.08188e-101
Stab2	2.17671e-24	0.494723	0.497	0.283	4.55804e-20		Il1rapl1	5.18499e-105	1.61872	0.951	0.738	1.08574e-100
Gabrb3	4.05598e-24	0.253218	0.791	0.594	8.49322e-20		Ppfia2	2.28406e-102	1.44532	0.911	0.614	4.78282e-98
AC149090.1	4.08836e-23	-0.29201	0.96	0.906	8.56102e-19		Tshz1	5.98334e-101	3.24905	0.437	0.093	1.25291e-96
Dnmt3a	8.5103e-23	0.732474	0.583	0.36	1.78206e-18		Cacna2d1	7.14176e-101	1.46773	0.694	0.287	1.49549e-96
Usp29	4.69919e-22	0.686709	0.703	0.49	9.8401e-18		Maml3	5.29392e-97	2.11256	0.594	0.209	1.10855e-92
Srrm3	6.27019e-22	0.699137	0.542	0.326	1.31298e-17		Dync1i1	1.32979e-96	1.71876	0.825	0.469	2.78458e-92
Cacna1a	7.11549e-22	0.548735	0.776	0.581	1.48998e-17		Nav2	3.99107e-96	1.38315	0.922	0.631	8.35731e-92
Rbm39	1.06036e-21	0.204896	0.684	0.493	2.2204e-17		Ppm1e	7.10037e-96	1.64553	0.83	0.479	1.48682e-91
Ahi1	1.70662e-21	-0.355347	0.65	0.594	3.57366e-17		Ppp1r12b	1.09511e-95	1.75564	0.713	0.326	2.29316e-91
Prkcb	2.09189e-21	0.647727	0.608	0.392	4.38041e-17		Atp2b1	2.4849e-95	2.20101	0.62	0.239	5.20338e-91
Fgfr2	5.06442e-21	-0.524988	0.526	0.541	1.06049e-16		Rasa2	6.67593e-94	2.39408	0.574	0.199	1.39794e-89
Kcnq1ot1	7.67513e-21	0.544012	0.796	0.603	1.60717e-16		Cacna1c	8.83461e-94	1.593	0.918	0.652	1.84997e-89
Filip1l	2.16845e-20	-1.54491	0.122	0.289	4.54074e-16		Gabrb3	5.09612e-92	1.37524	0.903	0.594	1.06713e-87
Pnisr	2.19205e-20	0.380285	0.753	0.553	4.59015e-16		Lrrc7	2.43603e-90	1.23844	0.942	0.695	5.10106e-86
Ppfia2	5.31447e-20	0.176215	0.79	0.614	1.11285e-15		Kcnj3	1.36087e-89	1.65591	0.739	0.368	2.84965e-85
Eef1a1	7.74421e-20	-3.3694	0.033	0.143	1.62164e-15		Gm15564	2.26992e-89	-4.6581	0.051	0.158	4.75321e-85
Rere	8.64561e-20	0.0625839	0.811	0.651	1.81039e-15		St6galnac3	2.70015e-89	2.71391	0.527	0.179	5.65411e-85
Rian	3.94648e-19	-0.14336	0.857	0.756	8.26393e-15		Kcnb2	4.29664e-89	1.99173	0.882	0.615	8.99717e-85
Nbea	4.36743e-19	-0.202479	0.879	0.783	9.14539e-15		Ano3	3.37908e-86	4.04464	0.341	0.069	7.07579e-82
Rora	5.12066e-19	0.475486	0.816	0.636	1.07227e-14		Myo16	5.10329e-86	1.90827	0.733	0.395	1.06863e-81
Kif1b	8.607e-19	0.342241	0.683	0.488	1.80231e-14		Cpa6	7.45921e-86	4.11543	0.289	0.025	1.56196e-81
Rims2	1.26647e-18	-0.184016	0.834	0.756	2.65199e-14		Gm42439	9.28976e-86	2.27004	0.526	0.177	1.94527e-81
Camta1	1.29362e-18	0.39455	0.775	0.586	2.70884e-14		Cpne4	1.89331e-85	1.96318	0.631	0.267	3.96459e-81
Mycbp2	1.46438e-18	-0.0933913	0.799	0.69	3.06642e-14		Meg3	4.11087e-83	-0.588482	0.946	0.971	8.60817e-79
Chchd2	2.09699e-18	-8.19682	0	0.058	4.3911e-14		Ptpro	1.66602e-79	2.05389	0.574	0.23	3.48864e-75
4930509J09Rik	2.29928e-18	-2.63711	0.033	0.143	4.81469e-14		Meis1	5.35071e-79	3.81195	0.272	0.025	1.12044e-74
Macf1	2.37753e-18	0.207192	0.867	0.706	4.97854e-14		Lrba	6.14519e-78	1.39102	0.766	0.424	1.2868e-73
Ncam1	2.5647e-18	0.110709	0.776	0.612	5.37049e-14		Xkr4	1.80151e-76	-1.0297	0.536	0.81	3.77236e-72
Kalrn	2.62838e-18	0.218825	0.797	0.622	5.50382e-14		Plekha5	4.22332e-75	1.05116	0.801	0.466	8.84364e-71
Zfhx3	4.51662e-18	1.58373	0.251	0.114	9.45779e-14		Nrg3	4.70136e-75	-0.64403	0.707	0.943	9.84464e-71
Ptprn2	5.13896e-18	0.314122	0.885	0.728	1.0761e-13		Chsy3	2.41959e-73	1.597	0.663	0.324	5.06663e-69
Rabgap1l	5.97047e-18	-0.279526	0.622	0.528	1.25022e-13		Prkca	4.80417e-73	1.37347	0.795	0.486	1.00599e-68
Erc2	7.4356e-18	-0.010296	0.855	0.731	1.55701e-13		Dgkb	1.59121e-72	1.65027	0.766	0.458	3.332e-68
Rbm25	9.60097e-18	0.49132	0.622	0.424	2.01044e-13		Fam184a	1.82643e-72	2.05188	0.507	0.182	3.82455e-68
Ptprd	1.05096e-17	0.79114	0.84	0.674	2.20072e-13		Ahi1	2.52476e-72	0.707737	0.888	0.594	5.28685e-68
Rpl23	1.38486e-17	-3.71871	0.003	0.073	2.89989e-13		Sipa1l1	3.00514e-71	1.29565	0.721	0.384	6.29276e-67
Luc7l2	1.67089e-17	-0.0577055	0.808	0.686	3.49885e-13		Hivep2	1.50224e-70	1.03429	0.763	0.429	3.1457e-66
Gls	1.83462e-17	-0.372201	0.537	0.49	3.84169e-13		Eml5	2.39502e-70	1.49138	0.768	0.451	5.01517e-66
Slc24a5	2.53286e-17	-1.32867	0.219	0.381	5.30381e-13		Apc	3.04376e-69	1.15382	0.883	0.613	6.37364e-65
Fbxl17	2.62378e-17	-0.0811092	0.694	0.578	5.49419e-13		Frmd7	3.0669e-69	6.8252	0.187	0.004	6.4221e-65
Ppp2r2b	3.3933e-17	0.263036	0.792	0.619	7.10557e-13		Prkg1	3.262e-68	1.71787	0.733	0.433	6.83063e-64
Snrnp70	3.52108e-17	0.0640241	0.683	0.535	7.37315e-13		Kcnd2	4.30507e-68	1.77152	0.894	0.671	9.01482e-64
Hspa8	3.66794e-17	-2.51304	0.094	0.187	7.68066e-13		Luc7l3	4.63464e-68	0.801187	0.758	0.43	9.70493e-64
Gphn	4.29943e-17	-0.199002	0.84	0.746	9.003e-13		Snap25	1.03431e-66	0.975362	0.894	0.628	2.16584e-62
Clasp2	4.70091e-17	0.110316	0.709	0.549	9.8437e-13		Ankrd6	2.09127e-66	3.01164	0.311	0.06	4.37912e-62
Map2	5.79109e-17	-0.242402	0.759	0.696	1.21265e-12		Iqsec1	1.3643e-65	-1.37195	0.407	0.547	2.85684e-61
Ralgapa1	6.68063e-17	0.0294084	0.654	0.499	1.39892e-12		Ldlrad4	1.9353e-65	1.18752	0.628	0.299	4.05253e-61
Abr	2.1325e-16	0.564048	0.504	0.318	4.46546e-12		Tenm3	2.96059e-65	1.25084	0.861	0.609	6.19947e-61
Dock3	2.48408e-16	0.329838	0.791	0.619	5.20167e-12		Cdk14	3.71692e-65	0.883253	0.775	0.458	7.78323e-61
Strbp	3.04237e-16	-0.22043	0.768	0.702	6.37072e-12		Ddx5	1.84637e-64	0.780657	0.768	0.452	3.8663e-60
Rpl26	3.60668e-16	-6.573	0.002	0.061	7.55238e-12		Adarb2	2.09229e-64	0.101479	0.711	0.405	4.38125e-60
Rpl37	5.46544e-16	-8.14441	0	0.05	1.14446e-11		Dgki	2.77623e-64	1.15394	0.817	0.521	5.81343e-60
Myt1l	5.92032e-16	0.0107661	0.834	0.706	1.23972e-11		Kif5c	2.35722e-63	-1.36291	0.379	0.451	4.93601e-59
Luc7l3	6.08415e-16	0.572622	0.617	0.43	1.27402e-11		Gm15738	9.24386e-63	1.74796	0.478	0.179	1.93566e-58
Cdh18	7.67781e-16	0.96032	0.493	0.322	1.60773e-11		Cacna1e	1.324e-62	1.42918	0.547	0.234	2.77246e-58
Map1b	9.29295e-16	-0.00481045	0.658	0.512	1.94594e-11		Zeb1	4.45209e-62	1.29713	0.612	0.293	9.32268e-58
Pclo	1.0242e-15	-0.153303	0.799	0.701	2.14467e-11		Ablim3	6.99674e-62	1.71881	0.495	0.192	1.46512e-57
Tjp1	1.03924e-15	0.0648258	0.613	0.464	2.17617e-11		Stk39	1.40435e-61	1.31155	0.569	0.253	2.94071e-57
Wnk2	1.26579e-15	0.66947	0.518	0.341	2.65056e-11		C79798	1.90061e-61	4.48595	0.206	0.018	3.97989e-57
Dip2c	1.46255e-15	-0.176615	0.735	0.647	3.06257e-11		Dclk2	1.98862e-61	1.27483	0.649	0.33	4.16418e-57
Samd12	1.7561e-15	0.114905	0.703	0.545	3.67728e-11		Adamts19	3.70268e-61	6.35356	0.181	0.011	7.75342e-57
Syne1	1.80078e-15	0.0521408	0.766	0.619	3.77084e-11		Stox2	9.57216e-61	1.27848	0.76	0.458	2.00441e-56
Ftx	1.81666e-15	-0.0984141	0.61	0.488	3.80409e-11		Dclk1	1.52156e-59	0.636033	0.895	0.636	3.18615e-55
Dclk1	2.14366e-15	0.0563599	0.781	0.636	4.48882e-11		R3hdm1	1.53681e-59	0.939652	0.765	0.461	3.21809e-55
Rps24	2.15081e-15	-3.9909	0.007	0.075	4.50379e-11		Dpp6	5.61654e-59	1.33708	0.951	0.825	1.1761e-54
Zranb2	2.46473e-15	-0.0526597	0.695	0.574	5.16114e-11		Xrcc6	6.23736e-59	1.84396	0.445	0.16	1.3061e-54
Apc	4.05454e-15	-0.0247968	0.734	0.613	8.49021e-11		Rims1	1.45758e-58	-0.896515	0.495	0.779	3.05216e-54
Tmem178b	4.46802e-15	0.243052	0.831	0.676	9.35604e-11		Zbtb20	1.49566e-58	-0.102898	0.614	0.318	3.13191e-54
Nsd3	4.63305e-15	0.255535	0.557	0.389	9.70162e-11		Kalrn	1.82068e-58	0.603462	0.884	0.622	3.81251e-54
Trim2	5.79134e-15	0.0898336	0.638	0.491	1.21271e-10		Zswim6	2.03567e-58	1.38645	0.636	0.325	4.26269e-54
R3hdm1	6.11556e-15	-0.290099	0.547	0.461	1.2806e-10		Camk1d	2.80554e-58	-1.01491	0.538	0.548	5.8748e-54
Unc79	6.16322e-15	0.062036	0.625	0.477	1.29058e-10		Hspa8	4.55171e-58	-2.95147	0.134	0.187	9.53128e-54
Rpl37a	6.87546e-15	-3.91933	0.008	0.076	1.43972e-10		Dcx	6.76092e-58	1.56757	0.577	0.273	1.41574e-53
Snph	7.5735e-15	0.64754	0.396	0.23	1.58589e-10		Zfp385b	7.23815e-58	1.06443	0.806	0.526	1.51567e-53
Akt3	1.066e-14	-0.339398	0.571	0.521	2.23221e-10		Kat6b	1.80727e-57	1.04015	0.64	0.331	3.78442e-53
Dennd1a	1.20442e-14	0.0424378	0.666	0.516	2.52205e-10		Cacna1d	2.14707e-57	0.904395	0.794	0.505	4.49597e-53
4930402H24Rik	1.21045e-14	0.319011	0.749	0.58	2.53467e-10		Psme4	3.46169e-57	0.874815	0.647	0.341	7.24878e-53
Ebf1	1.25761e-14	2.67819	0.088	0.014	2.63343e-10		Mapk10	4.34741e-57	-1.09126	0.489	0.688	9.10347e-53
Ncam2	1.7257e-14	0.193118	0.61	0.45	3.61361e-10		1700109K24Rik	6.22407e-57	1.40487	0.443	0.16	1.30332e-52
Atxn1	1.72974e-14	0.147079	0.838	0.692	3.62207e-10		Chn1	1.36167e-56	-1.39745	0.241	0.23	2.85134e-52
Calm1	1.77296e-14	-1.59234	0.155	0.266	3.71257e-10		Lsamp	2.03443e-56	-0.655956	0.908	0.974	4.26009e-52
Nrg3os	1.84652e-14	-0.91844	0.34	0.447	3.86662e-10		Ccdc88a	6.70195e-56	0.782041	0.785	0.495	1.40339e-51
Upp2	1.89843e-14	0.309521	0.686	0.513	3.97531e-10		Dnm1	9.1357e-56	-1.27392	0.311	0.311	1.91302e-51
Exoc6b	2.74788e-14	-0.0483639	0.626	0.507	5.75407e-10		Cyfip2	1.94173e-55	-1.22106	0.324	0.305	4.06599e-51
Samd3	2.80737e-14	8.71658	0.04	0	5.87863e-10		Rbm39	9.90502e-55	0.287163	0.754	0.493	2.07411e-50
Kif21a	2.91718e-14	0.0910152	0.593	0.446	6.10857e-10		mt-Co1	1.30251e-54	0.552961	0.143	0.02	2.72746e-50
Samd5	3.10752e-14	0.87762	0.3	0.154	6.50715e-10		Scn8a	3.38708e-54	-0.955367	0.414	0.426	7.09255e-50
Ryr2	3.17563e-14	0.216408	0.67	0.52	6.64976e-10		Lgr5	3.66321e-54	2.98421	0.236	0.037	7.67077e-50
Dst	3.62021e-14	-0.0295989	0.758	0.647	7.58072e-10		Bcl11a	3.89971e-54	1.55608	0.543	0.256	8.16599e-50
Ube2e2	3.70338e-14	-0.0595234	0.648	0.522	7.75487e-10		Slc8a1	4.17262e-54	0.915252	0.87	0.619	8.73746e-50
Ttc3	3.86753e-14	-0.069423	0.845	0.735	8.09862e-10		Ildr2	4.71263e-54	1.65479	0.409	0.141	9.86824e-50
Tnrc6b	5.50155e-14	0.274496	0.674	0.509	1.15202e-09		Kcnh5	7.96448e-54	2.18914	0.321	0.083	1.66776e-49
Cadm2	6.05581e-14	0.222357	0.95	0.848	1.26809e-09		Osbpl6	1.2479e-53	-1.26528	0.347	0.391	2.6131e-49
Rbfox2	7.28518e-14	0.125494	0.69	0.537	1.52552e-09		Ly6h	1.26222e-53	-1.8953	0.2	0.202	2.64309e-49
9630014M24Rik	7.82195e-14	0.790389	0.404	0.244	1.63792e-09		Runx2	1.63695e-53	1.79735	0.448	0.174	3.42778e-49
Tnrc6c	7.90333e-14	0.154127	0.631	0.481	1.65496e-09		Mir99ahg	3.66364e-53	-1.09926	0.483	0.699	7.67166e-49
Cttnbp2	9.63396e-14	-0.172344	0.603	0.504	2.01735e-09		Tnik	6.77631e-53	0.73604	0.825	0.555	1.41896e-48
Nrcam	9.8015e-14	-0.160685	0.652	0.558	2.05243e-09		Fam155a	8.852e-53	0.67989	0.986	0.889	1.85361e-48
Cntn1	1.04138e-13	0.112827	0.72	0.574	2.18065e-09		Kif1b	9.0519e-53	-0.918321	0.46	0.488	1.89547e-48
Nav2	1.05615e-13	0.410199	0.786	0.631	2.21158e-09		Fam171b	1.27021e-52	1.54171	0.465	0.187	2.65982e-48
Pitpna	1.14233e-13	0.708278	0.433	0.273	2.39203e-09		Stab2	1.41279e-52	-1.43594	0.261	0.283	2.95839e-48
Sntg1	1.22505e-13	0.155198	0.866	0.734	2.56526e-09		Map2	1.53547e-52	0.612225	0.919	0.696	3.21528e-48
Nptn	1.2897e-13	0.00702882	0.513	0.393	2.70062e-09		Grip1	1.24769e-51	-0.698512	0.786	0.882	2.61267e-47
Ogt	1.32096e-13	0.087174	0.642	0.503	2.7661e-09		Wwp1	2.3888e-51	1.25643	0.55	0.263	5.00214e-47
Ebf2	1.55885e-13	2.5063	0.094	0.019	3.26424e-09		Tanc2	2.408e-51	0.572832	0.863	0.611	5.04235e-47
Ppp3ca	1.58432e-13	-0.0683643	0.759	0.655	3.31756e-09		Rbms3	2.5908e-51	-0.906614	0.602	0.732	5.42513e-47
Opcml	1.74884e-13	0.610106	0.908	0.85	3.66207e-09		Garem1	2.68208e-51	2.48251	0.336	0.106	5.61628e-47
Mical3	2.34274e-13	0.389211	0.569	0.4	4.9057e-09		Pten	3.20804e-51	1.0994	0.584	0.294	6.71764e-47
Rgs7	2.38778e-13	0.259463	0.669	0.506	5.00001e-09		Ssbp2	3.5762e-51	0.741049	0.745	0.461	7.48856e-47
Mical2	2.39981e-13	0.557298	0.434	0.272	5.02521e-09		Tmtc1	5.68704e-51	1.90464	0.417	0.157	1.19087e-46
Rtn3	2.4521e-13	-0.0137399	0.674	0.541	5.1347e-09		Cadm1	6.43991e-51	-0.952218	0.554	0.712	1.34852e-46
Cacna1c	2.61907e-13	0.404118	0.802	0.652	5.48433e-09		Atp6v0c	1.5046e-50	-1.74682	0.12	0.081	3.15062e-46
Sptbn1	2.73162e-13	-0.202081	0.57	0.488	5.72001e-09		Dnah11	1.68672e-50	3.64858	0.153	0.006	3.532e-46
Cdh12	2.85783e-13	0.768495	0.45	0.291	5.98429e-09		Slco5a1	2.09384e-50	3.13229	0.206	0.027	4.3845e-46
Scmh1	3.0836e-13	0.530094	0.508	0.34	6.45707e-09		Xist	2.76708e-50	0.426512	0.894	0.66	5.79426e-46
Macrod2	3.23661e-13	-0.14767	0.876	0.807	6.77745e-09		4930532I03Rik	2.78922e-50	1.70923	0.414	0.155	5.84062e-46
Stxbp1	4.06898e-13	0.453065	0.446	0.284	8.52044e-09		Nptn	3.89705e-50	0.539923	0.661	0.393	8.16041e-46
Mapk10	4.62664e-13	-0.0148704	0.806	0.688	9.68818e-09		Hnrnpa2b1	4.66961e-50	0.37665	0.638	0.378	9.77817e-46
Kctd12	4.74124e-13	-7.71405	0	0.04	9.92817e-09		Fut8	1.18264e-49	-1.06548	0.358	0.36	2.47645e-45
Tenm4	5.16754e-13	0.0914494	0.757	0.621	1.08208e-08		Eef1a1	1.50889e-49	-2.07323	0.156	0.143	3.15962e-45
Adarb1	5.26305e-13	0.777416	0.349	0.202	1.10208e-08		Hecw1	1.65989e-49	-1.11964	0.377	0.382	3.4758e-45
Nrg1	7.04907e-13	0.49021	0.518	0.361	1.47608e-08		Ralgps2	1.778e-49	1.05814	0.529	0.25	3.72314e-45
Sorbs2	7.28287e-13	0.242599	0.751	0.6	1.52503e-08		Plcb1	2.43217e-49	0.959817	0.911	0.715	5.09297e-45
Nrg2	8.86619e-13	0.430615	0.493	0.331	1.85658e-08		Cadm2	3.0612e-49	0.950072	0.966	0.848	6.41014e-45
Usp34	9.42554e-13	0.0696704	0.667	0.537	1.97371e-08		Hsp90ab1	3.28367e-49	-1.83438	0.198	0.209	6.876e-45
Unc80	9.80097e-13	0.220332	0.648	0.496	2.05232e-08		Qk	3.48095e-49	0.646031	0.736	0.458	7.2891e-45
Nalcn	1.12632e-12	0.243974	0.625	0.465	2.35851e-08		Tenm4	3.78801e-49	0.498064	0.865	0.621	7.9321e-45
Nktr	1.1344e-12	0.281753	0.614	0.455	2.37544e-08		Malat1	4.22254e-49	0.421687	1	1	8.842e-45
Edil3	1.20243e-12	0.0765052	0.579	0.43	2.51789e-08		Stau2	5.97607e-49	-0.843406	0.528	0.506	1.25139e-44
Ubn2	1.21417e-12	0.227884	0.653	0.495	2.54247e-08		Gng4	6.3401e-49	1.97752	0.307	0.083	1.32762e-44
Large1	1.32066e-12	-0.0204428	0.804	0.696	2.76547e-08		Stxbp6	8.88646e-49	1.56087	0.474	0.207	1.86082e-44
Xist	1.33047e-12	0.0782509	0.782	0.66	2.78601e-08		Pak3	9.12174e-49	-1.00904	0.457	0.498	1.91009e-44
Efr3b	1.38902e-12	1.00963	0.315	0.179	2.9086e-08		Rpl19	1.00318e-48	-1.86117	0.127	0.098	2.10066e-44
Dscam	1.60162e-12	0.494072	0.657	0.496	3.3538e-08		Lysmd4	1.01818e-48	1.26386	0.45	0.184	2.13207e-44
Zcchc7	1.66498e-12	-0.14597	0.665	0.583	3.48646e-08		Cttnbp2	1.14748e-48	0.46291	0.768	0.504	2.40283e-44
Atp6v0a1	1.70201e-12	0.23161	0.603	0.447	3.56402e-08		Khdrbs3	2.24606e-48	-1.2416	0.296	0.323	4.70325e-44
Ctnna3	1.76738e-12	-0.533506	0.419	0.447	3.70089e-08		Trdn	2.32543e-48	7.32152	0.132	0.002	4.86946e-44
Ebf3	1.97095e-12	1.96979	0.096	0.022	4.12718e-08		Rtn4	2.94757e-48	0.746181	0.568	0.294	6.1722e-44
Rgs6	2.11898e-12	0.528046	0.311	0.176	4.43715e-08		Syt11	3.0527e-48	-1.483	0.236	0.227	6.39235e-44
Tnik	2.161e-12	-0.016928	0.676	0.555	4.52514e-08		Psap	4.21356e-48	-1.08574	0.246	0.173	8.8232e-44
Vps13b	2.25831e-12	-0.152542	0.631	0.537	4.72891e-08		B3galt1	4.74474e-48	0.749712	0.797	0.533	9.93549e-44
Cpeb3	2.2882e-12	0.304181	0.657	0.499	4.79148e-08		Grik1	5.17099e-48	-0.973312	0.45	0.685	1.08281e-43
Dlgap4	2.34846e-12	0.449289	0.385	0.234	4.91768e-08		Stxbp5	5.22581e-48	-0.908435	0.446	0.412	1.09428e-43
Ptchd4	2.43308e-12	0.598859	0.521	0.363	5.09486e-08		Rbfox2	5.73204e-48	0.455653	0.795	0.537	1.20029e-43
Npas2	2.65199e-12	0.791584	0.213	0.098	5.55327e-08		Csnk1a1	6.00579e-48	0.569611	0.615	0.346	1.25761e-43
Ssh2	2.75981e-12	0.223822	0.631	0.473	5.77905e-08		Rere	1.01962e-47	0.264176	0.876	0.651	2.13508e-43
Epb41l3	2.76155e-12	0.390517	0.613	0.45	5.78268e-08		Fgfr2	1.31752e-47	0.65063	0.801	0.541	2.75888e-43
2210408F21Rik	2.93756e-12	0.501027	0.436	0.281	6.15124e-08		Ogt	1.47765e-47	0.318756	0.752	0.503	3.0942e-43
Stmn3	3.00324e-12	0.743124	0.337	0.198	6.28879e-08		Dip2c	2.07154e-47	0.530689	0.88	0.647	4.33781e-43
Ncor1	3.11716e-12	-0.0171238	0.562	0.441	6.52733e-08		Clstn1	3.6621e-47	-1.17489	0.266	0.214	7.66843e-43
Zmynd8	3.52289e-12	0.36543	0.561	0.401	7.37694e-08		Csgalnact1	3.85208e-47	2.26742	0.325	0.103	8.06625e-43
Slc4a10	3.57064e-12	-0.305885	0.557	0.494	7.47692e-08		Spag9	4.12263e-47	0.409458	0.69	0.426	8.63278e-43
Cspp1	3.63378e-12	0.276313	0.522	0.373	7.60914e-08		Tnpo1	5.50918e-47	1.32265	0.526	0.253	1.15362e-42
App	3.8974e-12	-0.0252687	0.735	0.617	8.16116e-08		Pcsk1n	8.32019e-47	-1.72557	0.1	0.064	1.74225e-42
Setbp1	4.11667e-12	-0.132392	0.724	0.627	8.6203e-08		Celf1	8.6583e-47	0.480919	0.632	0.37	1.81305e-42
Slc35f1	4.27227e-12	0.0402929	0.682	0.555	8.94614e-08		Nsf	1.07335e-46	-0.610307	0.469	0.409	2.2476e-42
Mapt	4.55172e-12	0.208482	0.592	0.437	9.5313e-08		Miat	1.21051e-46	-1.07345	0.321	0.304	2.5348e-42
Lhfpl3	4.75999e-12	0.890477	0.455	0.303	9.96741e-08		Rab6a	1.28154e-46	-1.12464	0.292	0.262	2.68355e-42
Fnbp1	4.76281e-12	0.41088	0.48	0.323	9.97332e-08		Adcy1	2.86956e-46	-1.53566	0.191	0.215	6.00885e-42
Tcf7l2	5.07319e-12	3.48323	0.07	0.012	1.06233e-07		Serinc1	3.97822e-46	-1.1301	0.224	0.168	8.3304e-42
Nedd4l	5.1038e-12	0.0796649	0.652	0.511	1.06874e-07		Grina	5.48849e-46	-1.38117	0.173	0.129	1.14929e-41
Hivep2	5.36723e-12	-0.320453	0.499	0.429	1.1239e-07		Mapk1	5.94823e-46	1.00264	0.561	0.288	1.24556e-41
Cdh11	5.99718e-12	-0.0286116	0.465	0.346	1.25581e-07		Cdk17	6.15682e-46	1.29775	0.513	0.244	1.28924e-41
Sobp	6.27581e-12	0.0854725	0.679	0.537	1.31416e-07		Prickle1	8.27962e-46	0.829862	0.632	0.356	1.73375e-41
Akap6	6.39702e-12	0.163843	0.81	0.676	1.33954e-07		Srrm3	9.15369e-46	0.763277	0.598	0.326	1.91678e-41
Mir99ahg	6.40246e-12	-0.210208	0.744	0.699	1.34067e-07		Gabra1	9.87913e-46	-1.55505	0.232	0.255	2.06869e-41
Tmcc1	6.69464e-12	-0.0547422	0.596	0.478	1.40186e-07		Hnrnpu	1.00106e-45	0.36149	0.663	0.406	2.09621e-41
Aak1	6.90384e-12	0.0326752	0.66	0.529	1.44566e-07		Rasa1	1.04841e-45	0.89219	0.575	0.301	2.19536e-41
Snap91	7.09644e-12	0.0556677	0.604	0.464	1.48599e-07		Epha7	1.42234e-45	-1.21347	0.288	0.333	2.97838e-41
Ksr2	7.63281e-12	0.090767	0.57	0.43	1.59831e-07		9130015G15Rik	1.69847e-45	3.87451	0.19	0.029	3.5566e-41
Hecw2	8.11737e-12	-0.00428443	0.627	0.508	1.69978e-07		Syp	2.15999e-45	-1.55512	0.187	0.165	4.52303e-41
Tmeff2	8.81761e-12	-0.0577807	0.637	0.531	1.84641e-07		Uchl1	2.18676e-45	-1.73349	0.154	0.125	4.57908e-41
Pde10a	8.9491e-12	0.465751	0.747	0.612	1.87394e-07		Thy1	2.54596e-45	-2.33907	0.102	0.095	5.33124e-41
Sgip1	9.00615e-12	0.280608	0.732	0.581	1.88589e-07		Myo9a	2.79461e-45	-0.0841294	0.626	0.438	5.85191e-41
Gria4	9.25117e-12	0.249549	0.897	0.781	1.93719e-07		Grm8	2.80707e-45	0.869238	0.601	0.327	5.87801e-41
Lrfn5	9.55982e-12	0.131046	0.807	0.684	2.00183e-07		Ddx17	2.91695e-45	0.455567	0.729	0.471	6.10809e-41
Ntrk2	1.01201e-11	0.225531	0.814	0.676	2.11914e-07		Trio	3.55165e-45	-0.749033	0.629	0.59	7.43715e-41
Ubr5	1.01639e-11	-0.129251	0.619	0.513	2.12831e-07		Slc9a9	3.70668e-45	1.49391	0.554	0.289	7.76179e-41
N4bp2l1	1.02257e-11	0.973661	0.276	0.168	2.14125e-07		Atp9a	5.5671e-45	-0.971082	0.283	0.221	1.16575e-40
Grin2b	1.0273e-11	-0.106315	0.855	0.786	2.15116e-07		Vps13b	6.56565e-45	-0.618146	0.584	0.537	1.37485e-40
Rtl1	1.02854e-11	-1.20104	0.098	0.213	2.15376e-07		Kank3	7.32338e-45	5.78804	0.123	0.002	1.53352e-40
Arhgap39	1.02985e-11	0.572359	0.406	0.258	2.1565e-07		Dnmt3a	7.43858e-45	0.72514	0.63	0.36	1.55764e-40
Mir100hg	1.03448e-11	0.0647947	0.654	0.535	2.16619e-07		Cox4i1	9.19683e-45	-1.24035	0.167	0.102	1.92582e-40
Unc5d	1.14427e-11	-0.432724	0.585	0.624	2.3961e-07		Kcnh7	1.08508e-44	0.881117	0.785	0.533	2.27216e-40
Rev3l	1.21561e-11	-0.23245	0.587	0.523	2.54548e-07		Ywhag	1.36213e-44	-0.964336	0.257	0.204	2.85231e-40
Rasal2	1.22037e-11	0.205071	0.652	0.505	2.55545e-07		Psd3	1.62187e-44	1.34766	0.462	0.205	3.3962e-40
Scn2a	1.30356e-11	0.0261755	0.613	0.484	2.72966e-07		Ncor1	1.76672e-44	0.0723269	0.652	0.441	3.6995e-40
Ttc14	1.35144e-11	0.0586118	0.556	0.422	2.82991e-07		Kansl1	1.89722e-44	0.216033	0.718	0.488	3.97277e-40
Cntn4	1.38468e-11	0.621488	0.51	0.355	2.89951e-07		Agbl4	2.12401e-44	-1.05831	0.466	0.656	4.44767e-40
Tanc2	1.43496e-11	0.0932422	0.743	0.611	3.00481e-07		Nsd1	2.22789e-44	0.155676	0.615	0.389	4.6652e-40
Atp1b1	1.46296e-11	-0.963077	0.301	0.325	3.06343e-07		Herc2	2.24465e-44	-0.261585	0.501	0.348	4.7003e-40
Prkce	1.48217e-11	-0.0687457	0.73	0.626	3.10367e-07		Rabgap1l	2.35312e-44	-0.497827	0.603	0.528	4.92743e-40
Srgap2	1.51144e-11	0.150988	0.566	0.427	3.16497e-07		Sybu	2.6424e-44	0.751613	0.64	0.369	5.53319e-40
Mirg	1.5327e-11	0.466516	0.509	0.353	3.20947e-07		Aak1	2.91667e-44	-0.780292	0.529	0.529	6.1075e-40
Frmd4a	1.6318e-11	0.265871	0.923	0.822	3.41699e-07		Nedd4l	3.19084e-44	-0.690618	0.557	0.511	6.68163e-40
Dgki	1.68969e-11	0.110396	0.663	0.521	3.53821e-07		Exoc6b	4.39076e-44	-0.573847	0.554	0.507	9.19426e-40
Klhl29	1.70309e-11	0.395057	0.636	0.48	3.56627e-07		Arhgap26	5.60851e-44	-1.11835	0.365	0.418	1.17442e-39
Cux2	1.8049e-11	0.351285	0.42	0.275	3.77947e-07		Atp2a2	5.9154e-44	-0.948139	0.368	0.319	1.23869e-39
Bicd1	1.84921e-11	-0.112412	0.612	0.501	3.87225e-07		Nsg2	6.39773e-44	0.135395	0.431	0.237	1.33969e-39
Gpr158	1.94433e-11	0.119454	0.661	0.527	4.07142e-07		Dmxl2	6.90873e-44	-0.527158	0.453	0.36	1.44669e-39
Ctnna2	1.9998e-11	0.244029	0.954	0.874	4.18758e-07		Atrx	7.3846e-44	0.350193	0.675	0.432	1.54634e-39
Khdrbs3	2.02331e-11	-0.742197	0.311	0.323	4.23681e-07		Gm26672	7.50021e-44	1.67419	0.313	0.095	1.57054e-39
Il1rapl1	2.25584e-11	0.253413	0.863	0.738	4.72373e-07		Dst	8.27492e-44	-0.926243	0.505	0.647	1.73277e-39
B830012L14Rik	2.35336e-11	0.223471	0.547	0.402	4.92793e-07		Bsn	8.5957e-44	-0.333238	0.331	0.205	1.79994e-39
Phf21a	2.50181e-11	0.116683	0.547	0.409	5.2388e-07		Rundc3b	1.08321e-43	-0.973309	0.258	0.209	2.26824e-39
Ccser1	2.52915e-11	0.027993	0.911	0.815	5.29605e-07		Abl2	1.10099e-43	1.458	0.499	0.239	2.30547e-39
Cacna1b	2.71042e-11	0.1873	0.621	0.471	5.67562e-07		Pnisr	1.1385e-43	0.305272	0.788	0.553	2.38402e-39
Rps23	2.85631e-11	-5.13597	0.004	0.051	5.98112e-07		Gm48678	1.54875e-43	1.23304	0.44	0.189	3.24308e-39
Rabep1	2.9051e-11	0.278604	0.485	0.339	6.08328e-07		Cdc42bpa	1.56698e-43	-0.456456	0.602	0.504	3.28125e-39
A330023F24Rik	2.93677e-11	-0.0551203	0.615	0.508	6.14959e-07		Peli2	1.98554e-43	2.17673	0.291	0.086	4.15772e-39
Fam155a	2.98044e-11	0.290363	0.958	0.889	6.24105e-07		Ptprk	2.01579e-43	2.0453	0.337	0.115	4.22106e-39
Sbf2	3.18666e-11	0.185699	0.592	0.443	6.67286e-07		Gad1	2.10326e-43	1.03232	0.63	0.362	4.40422e-39
Tenm1	3.40553e-11	0.342326	0.676	0.526	7.13118e-07		Abi3bp	2.14939e-43	4.21966	0.153	0.012	4.50082e-39
Xkr4	3.70554e-11	0.242597	0.916	0.81	7.75941e-07		Arhgap44	2.25332e-43	-1.23859	0.27	0.256	4.71845e-39
Kcnip2	3.76491e-11	1.17773	0.193	0.09	7.88372e-07		Aplp2	2.50051e-43	-0.321804	0.425	0.283	5.23606e-39
Ephb1	3.86358e-11	0.699792	0.151	0.064	8.09033e-07		Eif4g3	2.65515e-43	-0.762459	0.481	0.442	5.55988e-39
A230057D06Rik	4.26047e-11	0.0297283	0.684	0.578	8.92142e-07		Gm49417	2.69237e-43	1.46063	0.357	0.127	5.63782e-39
Pde4dip	4.29988e-11	0.097344	0.623	0.487	9.00394e-07		Negr1	2.85061e-43	0.611536	0.956	0.797	5.96918e-39
Rps27a	4.42897e-11	-3.81265	0.01	0.065	9.27425e-07		Scn2a	3.25283e-43	-0.66201	0.519	0.484	6.81142e-39
Srrm2	4.71514e-11	-0.264903	0.682	0.633	9.87351e-07		Rab6b	3.36744e-43	-1.35417	0.282	0.304	7.05141e-39
Tango2	4.95113e-11	0.77557	0.363	0.23	1.03677e-06		Sorbs1	4.20828e-43	-0.743454	0.587	0.584	8.81213e-39
Nsf	5.20895e-11	0.041655	0.53	0.409	1.09076e-06		Jazf1	4.53644e-43	-0.565877	0.493	0.416	9.4993e-39
Plekha5	5.27772e-11	0.0863436	0.604	0.466	1.10516e-06		Tmtc2	4.7409e-43	0.996997	0.618	0.351	9.92744e-39
Negr1	6.42531e-11	-0.120087	0.867	0.797	1.34546e-06		Chl1	7.401e-43	-1.20015	0.354	0.44	1.54977e-38
Snhg14	6.67469e-11	0.0573997	0.885	0.784	1.39768e-06		Snhg11	7.6056e-43	-0.377222	0.933	0.969	1.59261e-38
Gpatch8	6.73688e-11	-0.0335626	0.619	0.502	1.4107e-06		Gprasp1	9.48984e-43	-0.677275	0.477	0.418	1.98717e-38
Epha5	7.01836e-11	-0.224765	0.667	0.606	1.46964e-06		Ubr5	9.69551e-43	-0.394184	0.64	0.513	2.03024e-38
Pigk	7.21807e-11	-0.613448	0.367	0.385	1.51146e-06		Prrc2c	1.02403e-42	0.0261687	0.649	0.447	2.14431e-38
Msi2	7.49859e-11	0.679759	0.698	0.552	1.5702e-06		Wdr60	1.18846e-42	1.54318	0.363	0.133	2.48862e-38
Arl15	7.52266e-11	0.103884	0.612	0.477	1.57525e-06		Ehbp1	1.26879e-42	0.160934	0.712	0.494	2.65686e-38
Ntm	8.14631e-11	0.62177	0.833	0.73	1.70584e-06		Spock2	1.43553e-42	-0.926398	0.295	0.237	3.006e-38
Auts2	8.39729e-11	0.00158778	0.895	0.803	1.75839e-06		Strn3	1.61486e-42	-0.0233752	0.645	0.453	3.38152e-38
Slc24a3	8.60348e-11	0.163859	0.641	0.504	1.80157e-06		Ankrd17	2.17057e-42	-0.501204	0.583	0.494	4.54518e-38
Rpl27a	8.88584e-11	-2.87201	0.025	0.091	1.8607e-06		Ptpra	2.19806e-42	-0.638224	0.324	0.239	4.60274e-38
Rbm6	8.9236e-11	0.249181	0.565	0.419	1.8686e-06		Gm26917	2.42372e-42	0.0476238	0.568	0.357	5.07527e-38
Tmem163	9.02545e-11	1.59938	0.127	0.045	1.88993e-06		Mllt10	2.4959e-42	0.00707616	0.592	0.401	5.22641e-38
Grid1	9.6493e-11	-0.135506	0.672	0.586	2.02056e-06		mt-Co3	2.69917e-42	-0.00883768	0.105	0.018	5.65207e-38
Agbl4	9.97029e-11	-0.152382	0.741	0.656	2.08778e-06		Trim2	2.9577e-42	-0.189595	0.644	0.491	6.19342e-38
Ldlrad4	9.98871e-11	0.0971632	0.419	0.299	2.09164e-06		Tial1	3.14221e-42	-0.824139	0.407	0.348	6.57978e-38
Otud7a	1.00866e-10	0.146867	0.686	0.546	2.11213e-06		Rock2	3.19143e-42	-0.647056	0.418	0.338	6.68286e-38
Kansl1	1.01224e-10	0.21321	0.628	0.488	2.11963e-06		Epb41l3	3.35843e-42	0.604078	0.708	0.45	7.03256e-38
1110051M20Rik	1.07705e-10	0.291304	0.516	0.367	2.25535e-06		Arid1b	4.20902e-42	0.444602	0.675	0.423	8.81369e-38
Lrch1	1.08187e-10	0.520071	0.43	0.285	2.26544e-06		Zfp638	4.50625e-42	-0.0523265	0.6	0.416	9.43608e-38
Psme4	1.09084e-10	0.275669	0.484	0.341	2.28423e-06		Usp3	4.52375e-42	1.40015	0.364	0.135	9.47273e-38
Ralgapa2	1.11395e-10	0.147809	0.511	0.374	2.33261e-06		Gm38505	4.88861e-42	1.35828	0.511	0.258	1.02367e-37
Kif5c	1.13237e-10	-0.216288	0.539	0.451	2.37118e-06		Map2k1	5.38573e-42	1.62072	0.33	0.111	1.12777e-37
Dgkh	1.1506e-10	0.54472	0.384	0.244	2.40936e-06		2900097C17Rik	5.88252e-42	-2.37819	0.093	0.085	1.2318e-37
Ank3	1.31317e-10	0.390998	0.933	0.857	2.74979e-06		Pclo	6.72651e-42	-0.882353	0.532	0.701	1.40853e-37
Dok6	1.33588e-10	-0.216534	0.573	0.501	2.79734e-06		Ralgapa1	7.2759e-42	-0.279232	0.635	0.499	1.52357e-37
Akap8l	1.336e-10	0.305502	0.517	0.369	2.79758e-06		Sptbn4	7.63657e-42	-0.451545	0.417	0.316	1.5991e-37
Ehbp1	1.62481e-10	-0.00295582	0.605	0.494	3.40236e-06		Arfgef3	7.91952e-42	-0.949228	0.346	0.316	1.65835e-37
Kcnd2	1.71261e-10	0.0170239	0.783	0.671	3.58621e-06		Apba2	9.83989e-42	-1.19391	0.264	0.238	2.06047e-37
Rbms1	1.71659e-10	0.548014	0.327	0.196	3.59454e-06		Sik3	9.85737e-42	0.553196	0.668	0.411	2.06413e-37
Csrnp3	1.76286e-10	-0.141952	0.58	0.496	3.69142e-06		Tsix	1.01818e-41	0.585808	0.579	0.323	2.13206e-37
Sltm	1.7984e-10	0.188801	0.49	0.351	3.76584e-06		Gabbr2	1.03464e-41	-1.0905	0.398	0.446	2.16654e-37
Gabrg3	1.84615e-10	0.479591	0.771	0.643	3.86584e-06		Dleu2	1.22702e-41	1.35143	0.445	0.199	2.56937e-37
Mtus2	1.85073e-10	0.297571	0.525	0.379	3.87542e-06		Robo2	1.39552e-41	1.00645	0.776	0.531	2.92221e-37
Tcf4	1.93165e-10	-0.274643	0.83	0.861	4.04488e-06		Stag1	1.40156e-41	0.0814678	0.688	0.478	2.93487e-37
Lrrc7	2.01545e-10	0.227127	0.817	0.695	4.22036e-06		Ylpm1	1.60453e-41	-0.579768	0.472	0.396	3.35988e-37
Clvs1	2.01944e-10	0.336093	0.463	0.321	4.22871e-06		Helz	1.69466e-41	-0.537052	0.384	0.284	3.54862e-37
[truncated: 14,180 more rows]

## Sheet: Inhibatory neuron metascape
Overrepresentation pathway analysis was performed using metascape on increased and decreased DEGs (lfc > |1|, p < 0.001). Genes without a canonical name (e.g. genes ending in Rik or beginning in Gm) are excluded from analysis)																		Abbreviations - DEGs = differentially expressed genes
[truncated: 362 more rows]
[truncated: 77 more columns]

[truncated: 12 more sheets: Astrocyte DEG analysis, Astrocyte metascape, Myelinating oligo DEG analysis, Myelinating oligo metascape, Vasculature DEG analysis, Vasculature metascape, Immune DEG analysis, Immune metascape, OPC DEG analysis, OPC metascape, 2 week KEGG GSEA, 4 week KEGG GSEA]
