# Supplementary material for: Indigenous gut microbes modulate neural cell state and neurodegenerative disease susceptibility
Source: Cell Syst. Author manuscript; Available in PMC 2026 Apr 18. (PMC13091097; doi:10.1016/j.cels.2025.101481)
Supplement: 3 [file NIHMS2126000-supplement-3.xlsx]

## Sheet: Microglia Enrichment Score
Raw data from https://brainrnaseq.org/ based on PMID: 25186741. Microglia enrichment score calculated by taking average microglia (MGL) expression and dividing by the average expression of all other cell types. An enrichment score of 1.1 was used as the filtering threshold to ensure DEG results where driven by genes that were primarily expressed by microglia. Abbreviations: Astro = astrocyte, OPC…
gene.symbol	Astro 1	Astro 2	Neuron 1	Neuron 2	OPC 1	OPC 2	NFO 1	NFO 2	Myelinating 1	Myelinating 2	MGL1	MGL2	Endo 1	Endo 2	Microglia enrichment score
0610005C13Rik	0.201916	0.1	0.1	0.1	0.1	0.1	0.1	0.1	0.1	0.1	0.1	0.1	0.1	0.1	0.921718
0610007C21Rik	47.8171	41.9654	33.618	34.753	57.7663	84.6763	47.2605	68.7113	55.1304	52.8818	76.0079	102.282	59.6164	67.5058	1.64146
0610007L01Rik	10.1509	11.8792	11.7365	12.321	12.3596	14.2123	10.8942	17.2225	4.98515	7.2938	20.3823	16.5425	13.9775	13.0652	1.58139
0610007P08Rik	7.89278	6.39544	1.26812	2.7727	6.02377	2.93038	8.07218	3.97648	2.46979	3.25741	0.518931	0.374869	4.50917	4.87736	0.0984984
0610007P14Rik	49.91	47.9613	25.1213	23.6197	44.1248	64.8259	63.9084	72.5854	61.5059	67.0633	8.73805	12.0846	9.82194	11.317	0.230609
0610007P22Rik	8.178	8.28472	12.6936	13.8391	7.04473	11.7533	7.71462	12.478	8.53429	9.1512	6.87418	6.55289	5.76962	6.36389	0.720562
0610008F07Rik	0.1	0.1	0.1	0.1	0.1	0.1	0.1	0.1	0.1	0.1	0.1	0.1	0.1	0.1	1
0610009B14Rik	0.1	0.1	0.1	0.1	0.1	0.1	0.1	0.1	0.1	0.1	0.1	0.1	0.1	0.1	1
0610009B22Rik	9.60198	8.58185	9.40276	9.33551	12.7314	11.6273	14.1681	13.5196	15.195	13.8372	1.88362	3.33125	10.9123	13.1559	0.22024
0610009D07Rik	18.9071	18.7724	24.9473	23.6177	30.7745	46.77	34.4307	45.0214	29.4286	30.613	13.0417	13.1511	28.8079	35.3196	0.427741
0610009L18Rik	1.6767	2.04672	1.36917	2.01584	4.21072	5.7758	2.81931	4.24916	0.579283	3.18892	1.26106	0.929117	0.934722	1.50794	0.432638
0610009O20Rik	16.8871	16.1535	10.2221	9.8966	18.0557	25.8962	12.8177	16.738	11.0478	12.4212	22.4998	30.6247	17.2625	18.4013	1.71554
0610010B08Rik	0.1	0.1	0.1	0.1	0.1	0.1	0.1	0.1	0.1	0.1	0.1	0.1	0.1	0.1	1
0610010F05Rik	5.39419	4.86881	10.4883	15.2104	6.89232	2.94733	8.8712	3.95472	3.63011	4.24106	0.812323	0.449832	5.49782	6.23573	0.096801
0610010K14Rik	9.86982	12.0933	21.6785	20.257	23.1845	29.2752	13.0699	18.798	13.1253	16.3796	47.8063	53.7335	45.4513	47.794	2.24831
0610010O12Rik	13.0051	14.4639	20.1455	19.7922	8.3414	15.7926	11.6455	12.4285	24.2547	22.2187	2.76528	1.98202	2.24047	2.7795	0.170452
0610011F06Rik	4.67254	5.91441	8.62801	9.49347	10.7363	14.8756	5.99068	7.29722	8.2266	7.34345	3.77018	5.17693	8.39249	10.9631	0.52356
0610011L14Rik	6.578	6.57362	6.33378	6.19548	5.82907	10.148	7.84417	11.7514	6.6226	6.66346	5.98153	8.35478	7.58389	7.81893	0.956366
0610012G03Rik	8.22113	7.60066	13.6754	14.2303	11.9074	22.9124	11.7757	17.8888	14.6351	15.6096	22.3656	22.9534	16.4082	18.6572	1.56703
0610012H03Rik	0.1	0.116504	0.1	0.1	0.420668	0.223597	0.10656	0.109345	0.1	0.1	0.1	0.1	0.1	0.1	0.715703
0610030E20Rik	5.48616	5.18566	3.32842	2.9405	4.46146	2.62398	3.23171	2.13346	0.971391	1.06421	2.65407	2.03118	1.18298	1.48934	0.824402
0610031J06Rik	29.4817	24.0208	10.1585	10.0946	28.4227	39.5932	19.8878	28.5681	30.6385	29.2346	117.554	163.873	80.0477	80.6732	4.11022
0610037L13Rik	21.1447	17.4543	7.81156	11.1027	16.4871	21.4366	10.8486	12.9783	8.04137	9.72876	13.5657	12.6119	20.0178	23.8807	0.86809
0610037P05Rik	16.1668	16.786	20.3847	20.6237	26.3655	33.418	24.2316	29.49	21.0852	21.5102	9.21033	8.33198	19.6991	23.2692	0.385503
0610038B21Rik	0.1	0.1	0.149279	0.15598	0.24586	0.1	0.1	0.1	0.1	0.1	0.1	0.1	0.1	0.142732	0.803293
0610039K10Rik	0.210544	0.136369	0.506033	0.104651	0.198547	0.162713	0.131617	0.139732	0.1	0.104921	0.449098	0.399561	0.396795	0.760559	1.72464
0610040B10Rik	1.71298	1.45531	1.83673	1.23312	2.29091	3.70862	2.89841	3.82524	2.95502	3.15035	0.794457	0.628127	2.93843	2.78423	0.277223
0610040F04Rik	0.154061	0.186195	0.1	0.1	0.1	0.318487	0.1	0.1	0.1	0.1	0.1	0.1	0.1	0.1	0.769851
0610040J01Rik	16.4708	11.4273	0.692181	2.00652	28.4758	38.6068	6.08156	7.8002	3.95293	4.9293	41.6666	51.1984	0.1	0.15775	4.61628
0610043K17Rik	0.1	0.1	0.120117	0.1	0.1	0.1	0.1	0.1	0.1	0.1	0.1	0.1	0.1	0.1	0.983512
0910001L09Rik	13.2033	11.4671	21.1289	21.3412	24.3693	31.0196	26.3647	36.0814	32.2791	32.3353	37.236	72.2886	22.9592	28.3748	2.18377
1100001G20Rik	0.1	0.1	0.1	0.1	0.1	0.1	0.1	0.1	0.1	0.1	0.377272	1.0048	0.1	0.1	6.91039
1110001A16Rik	2.71504	2.49679	4.33403	5.10034	5.21026	6.41624	4.881	4.23262	3.49554	3.48425	8.24053	9.65827	9.62935	10.6499	1.7143
1110002B05Rik	24.2699	34.4337	24.9967	22.2163	59.3249	47.8732	65.3568	45.8899	63.3151	53.187	22.1777	17.6654	109.529	125.493	0.353696
1110002L01Rik	0.609311	0.509292	1.27436	1.49099	0.912973	0.859785	1.02745	0.993366	0.414788	0.438608	0.25529	0.233595	0.212747	0.199154	0.328007
1110002N22Rik	2.92162	2.37083	1.36457	1.07692	1.49727	1.36649	1.05703	0.867324	0.894742	0.752145	2.09009	2.20605	1.8572	2.07492	1.42405
1110003E01Rik	11.6396	13.2829	31.9343	28.1743	25.842	31.941	32.316	34.949	44.7562	41.7827	22.116	25.8924	29.6908	30.3683	0.807593
1110004E09Rik	5.24052	6.4418	10.0994	8.99151	9.88507	14.6774	7.47813	6.92963	4.32766	4.7724	2.17642	3.31505	11.2727	12.0619	0.322465
1110004F10Rik	22.0953	23.6761	46.6303	49.7934	36.3632	48.0245	42.3621	41.7248	21.8535	25.5253	12.233	12.7248	32.1245	38.2853	0.349502
1110005A03Rik	5.4011	4.40059	5.02569	4.94755	6.12652	8.3974	6.33506	7.38993	6.68257	6.50114	4.71308	4.45853	5.73347	6.17717	0.752612
1110006O24Rik	1.17956	0.775694	0.226779	0.227016	0.679031	0.56935	1.21887	0.981994	0.698982	1.14394	0.202673	0.716438	0.706655	0.496714	0.619306
1110007C09Rik	7.01789	6.81312	8.424	9.8188	6.06764	6.02145	45.8065	56.6319	85.6141	86.7444	101.674	101.591	29.4107	33.0306	3.19765
1110008F13Rik	48.1383	39.7813	36.3265	34.0362	37.121	50.6642	33.9441	45.2737	36.6041	41.0907	47.1623	55.9908	47.4443	60.3732	1.21167
1110008J03Rik	7.51666	5.48469	8.09332	7.86104	5.75356	8.99381	4.2087	6.49457	3.27456	3.37146	2.14688	3.19313	2.92718	3.85238	0.472345
1110008L16Rik	3.0291	2.55442	1.16623	1.91781	2.11978	2.18712	2.02281	2.48032	0.724181	1.10267	1.06675	0.583495	4.29838	4.83599	0.348168
1110008P14Rik	6.90408	6.47455	22.0567	18.4511	9.52198	16.6383	14.6957	18.478	23.537	28.889	7.5159	12.1319	9.81384	10.9444	0.632425
1110012D08Rik	33.4414	25.7511	3.39161	4.60934	14.7962	16.4346	12.3186	13.1191	9.23251	9.68666	10.7898	12.8764	20.7017	21.0814	0.769365
1110012J17Rik	3.37442	2.45328	12.0628	22.0698	6.06932	6.65656	1.6232	2.23134	0.48362	0.905794	0.14657	0.207536	3.72199	3.21184	0.0327553
1110012L19Rik	4.3347	5.2361	4.94208	6.3916	5.21063	7.28852	5.9434	5.84161	7.30895	5.11364	2.25435	3.26758	10.1825	12.2976	0.413673
1110014N23Rik	14.6599	14.4142	18.1219	18.4654	13.3618	18.7973	10.3199	15.1929	8.80329	10.9538	17.8755	27.0124	10.1075	10.5286	1.64499
1110017D15Rik	0.71859	2.55451	1.38621	1.09659	0.647889	0.647225	0.163294	0.451117	0.251017	0.243329	0.376571	1.03269	0.536612	0.352937	0.934387
1110017F19Rik	0.1	0.1	0.1	0.1	0.1	0.1	0.156334	0.1	0.1	0.1	0.1	0.1	0.1	0.1	0.95516
1110018G07Rik	15.2686	15.0069	13.5011	13.1972	18.5717	19.2709	20.0119	17.6971	11.41	14.2898	9.18791	7.52548	5.60772	5.17615	0.593343
1110018J18Rik	3.10397	3.9836	1.44203	1.18765	8.77048	8.25263	9.13372	6.96981	4.39539	4.15328	5.5254	4.06852	24.7901	26.6705	0.559667
1110020A21Rik	0.835603	0.56479	0.70925	0.88083	0.730452	1.17037	0.406995	0.414169	0.297561	1.15814	0.140081	0.1	1.72326	1.40267	0.139933
1110020G09Rik	28.5458	29.2	6.20226	6.49383	12.277	7.47888	6.33712	3.75577	2.97998	4.47302	2.34239	1.18762	4.83053	4.98166	0.18017
1110021J02Rik	5.68642	5.40902	6.40667	7.75841	7.84083	6.31845	7.08325	6.8046	4.40876	5.24603	2.44807	2.30713	5.46629	4.89114	0.389133
1110021L09Rik	11.3448	12.4896	5.38193	4.56526	10.7485	10.3552	2.64435	3.08137	0.400705	0.352298	1.70337	1.70771	2.34943	2.5207	0.309001
1110028C15Rik	5.62848	6.14051	3.07558	3.21045	5.27336	2.55881	2.0876	1.04268	0.375582	0.630978	2.67289	1.88325	6.33923	5.97579	0.645665
1110031I02Rik	6.42964	7.02141	4.69813	4.32166	6.99081	10.7639	4.85894	6.92532	6.41947	6.99486	4.5591	5.67583	8.1835	7.97486	0.75273
1110032A03Rik	3.18825	3.12835	3.39858	3.44499	4.557	6.18585	7.94122	8.82478	16.6118	13.4885	4.77774	3.39786	5.21501	5.45684	0.60232
1110032A04Rik	0.361785	0.345579	0.442569	0.120862	0.1	0.100817	0.1	0.1	0.1	0.109635	0.115937	0.1	0.1	0.1	0.622522
1110032F04Rik	2.57006	4.651	1.04646	0.929805	2.32323	2.13881	0.512932	0.312082	0.1	0.340072	0.117882	0.1	0.1	0.1	0.0864357
1110034A24Rik	2.26112	2.35828	3.35756	3.94783	2.79313	3.93901	1.9322	2.77762	2.16835	1.49166	1.54192	0.899377	1.59052	1.93044	0.479504
1110034B05Rik	8.96676	7.11177	5.38701	6.31006	9.4404	7.28741	5.24071	2.80804	1.99508	2.61983	1.12023	0.396262	3.17117	4.12671	0.141145
1110034G24Rik	5.97314	4.46399	2.88883	2.95874	4.71746	5.91767	2.71237	3.30992	1.85363	2.67249	3.5667	5.96487	29.4391	31.6845	0.580062
1110036E04Rik	0.1	0.1	0.1	0.1	0.1	0.1	0.1	0.1	0.1	0.1	0.1	0.1	0.1	0.1	1
1110037F02Rik	7.46874	6.66662	3.91823	5.47839	6.62662	5.40406	4.31872	3.87918	1.01811	1.25576	2.63944	1.60078	10.9119	10.4807	0.377316
1110038B12Rik	5.76029	6.91547	6.86791	9.13793	4.24318	11.0114	6.38709	11.2626	1.01763	3.20056	8.34545	5.27268	10.767	16.181	0.880939
1110038D17Rik	7.11533	5.84	3.52363	2.89421	3.50495	4.16982	3.14444	3.49811	2.33639	2.94485	6.06207	6.41955	4.88645	5.38653	1.52077
1110038F14Rik	14.7076	12.538	6.98493	7.59837	14.237	20.969	9.94741	11.1599	7.02185	6.71155	7.09459	6.72904	12.8208	14.9434	0.593969
1110046J04Rik	0.1	0.1	0.309575	0.638212	0.1	0.580494	0.335416	1.2159	0.572274	1.68628	0.1	0.16495	0.1	0.233328	0.266215
1110049F12Rik	9.50801	8.94343	24.9019	23.4904	19.2431	29.7852	18.3606	27.1406	35.3276	34.4731	22.4536	28.5245	11.9763	13.4315	1.19209
1110051M20Rik	7.57274	9.24781	17.6835	20.1334	14.5811	21.2429	12.6493	16.9381	13.2438	13.51	4.0467	4.67975	5.1125	5.13818	0.333382
1110054M08Rik	7.13823	5.21849	1.39854	1.14372	3.59825	2.82225	0.610167	0.58682	0.294969	0.529727	1.98536	2.59749	3.60817	3.80928	0.893964
1110054O05Rik	1.99616	1.98454	2.79451	2.54791	4.09391	5.01066	3.64459	4.64256	1.91988	2.67994	4.21394	2.98871	1.4425	1.5954	1.25801
1110057K04Rik	11.4469	10.5521	6.6367	11.5669	17.7422	24.7568	34.5651	36.3771	43.5101	42.6183	13.0836	9.81103	6.68719	6.52605	0.542988
1110058L19Rik	6.70345	7.39612	14.42	12.1292	12.6297	16.6554	11.2039	13.8737	9.9244	9.71921	5.78624	7.42317	13.6713	16.7327	0.546374
1110059E24Rik	11.5689	7.07927	6.02431	5.75637	10.3529	9.05353	7.07539	3.5056	3.62828	4.36101	2.75351	3.14888	14.1345	16.5856	0.357267
1110059G10Rik	1.52503	1.85894	2.09705	1.92234	2.98908	2.19713	1.59747	1.03266	1.35067	1.20205	0.752925	0.849562	3.60921	4.07446	0.377706
1110059M19Rik	0.1	0.1	0.1	0.1	0.1	0.1	0.1	0.1	0.1	0.1	0.1	0.1	0.1	0.1	1
1110065P20Rik	18.2823	16.8468	28.3084	28.7017	20.3365	35.1615	24.1489	36.6536	44.8345	45.4333	10.0285	17.5435	21.3304	27.9836	0.475349
1110067D22Rik	20.7779	23.8059	14.1866	16.8857	30.9811	22.7954	7.42466	5.17722	0.680814	1.84216	0.886798	0.675938	6.75865	7.29263	0.0591166
1190002F15Rik	0.1	0.158524	0.1	0.1	0.501981	0.684862	0.1	0.1	0.1	0.1	0.1	0.1	0.161537	0.251625	0.488097
1190002H23Rik	76.9088	69.9053	3.81583	6.69814	83.237	109.797	22.1748	26.9895	1.25929	4.57767	3.33074	2.37404	70.9941	75.5695	0.0620167
1190002N15Rik	3.75213	5.95042	18.7142	21.2904	10.9815	8.73127	17.1867	7.49536	4.50095	5.12899	1.38935	1.14024	2.46298	2.33842	0.139842
1190003J15Rik	0.235339	0.140531	0.1	0.1	0.1	0.1	0.1	0.1	0.1	0.1	0.1	0.1	0.1	0.1	0.872175
1190003K10Rik	0.1	0.1	0.1	0.1	0.1	0.1	0.1	0.1	0.1	0.1	0.1	0.1	0.1	0.1	1
1190005F20Rik	8.08562	5.80562	2.74111	3.28465	5.57358	5.50384	3.36708	2.45999	1.2251	1.22948	2.68621	2.88458	2.75308	2.8627	0.744561
1190005I06Rik	3.74556	2.86012	2.18243	3.05989	1.3592	0.756047	1.20711	1.87665	3.96359	3.43715	0.943491	1.73628	0.343482	0.347198	0.639604
1190007F08Rik	0.537573	0.4718	1.48699	1.98688	1.85376	2.11516	8.76021	8.29407	22.7429	18.7199	4.49333	5.60637	0.197112	0.471338	0.895923
1190007I07Rik	0.830513	1.11479	1.63899	0.536756	1.78582	1.08402	0.628682	0.375242	0.774222	0.845918	1.22866	1.86824	3.0933	2.97738	1.18461
1200009I06Rik	0.589419	0.450952	0.1	0.1	0.178902	0.183316	0.1	0.1	0.1	0.1	0.416657	0.598391	2.13556	2.79391	0.878569
1200011I18Rik	2.49524	2.87039	5.36163	6.36573	3.82807	3.1499	3.77491	2.54249	1.4686	2.00117	1.993	1.565	5.97079	5.20192	0.474076
1200011M11Rik	5.22178	4.88146	4.63724	5.96524	3.93969	8.06805	2.66997	5.70924	1.39007	2.4896	5.48804	4.22057	3.48812	3.19553	1.12768
1200014J11Rik	4.54963	4.0262	2.47855	3.91942	4.69258	4.21183	2.6218	2.41056	1.01178	1.23406	6.24905	5.29885	5.78557	5.89956	1.61729
1200016B10Rik	4.4584	3.88756	1.03015	1.49498	3.1802	2.21019	2.73755	1.22661	0.821827	0.758615	0.85833	0.681592	5.32522	5.5519	0.2827
1300001I01Rik	25.4656	19.215	9.64952	9.27561	7.57013	9.11666	5.09192	6.44068	3.04248	3.77398	11.8896	11.0906	3.58704	3.62195	1.30261
1300002E11Rik	5.84544	5.97221	3.58651	2.47894	6.49896	3.34278	4.30399	1.87007	2.84466	3.10777	0.455551	1.07717	4.61318	6.36339	0.180931
1300002K09Rik	0.1	0.1	0.1	0.1	0.1	0.1	0.106469	0.1	0.1	0.1	0.1	0.1	0.1	0.1	0.994638
1300010F03Rik	16.9319	14.2017	1.76913	4.18565	7.66314	7.2188	5.13056	5.3174	1.85124	2.79298	2.23578	1.46338	7.26358	7.33175	0.271804
1300014I06Rik	2.26537	3.67198	1.99157	2.97365	26.6223	40.6728	18.2201	33.8217	1.57838	1.90696	11.8997	6.29208	15.17	15.58	0.66363
1300015D01Rik	0.1	0.1	0.1	0.1	0.1	0.1	0.1	0.1	0.1	0.1	0.1	0.1	0.1	0.1	1
1300017J02Rik	0.1	0.1	0.1	0.1	0.150215	0.1	0.150958	0.308217	0.1	0.1	0.1	0.1	0.1	0.1	0.795023
1300018I17Rik	9.91962	9.53007	15.5922	14.8785	12.5057	13.7066	6.78016	10.8289	5.23822	7.14672	18.2258	21.2047	3.95302	3.74963	2.0784
1300018J18Rik	8.29459	8.03104	6.72751	6.62561	8.5518	12.1161	10.7551	13.3354	10.5114	11.3588	7.21727	10.4149	9.0284	10.2742	0.915088
1500001M20Rik	2.00104	3.27014	3.53687	4.85036	3.30717	5.04194	1.74091	2.45684	1.23608	1.58372	2.9992	2.36015	4.87969	5.4962	0.816125
1500002O10Rik	1.69234	2.50221	0.145842	0.1	0.1	0.1	0.1	0.1	0.1	0.1	0.1	0.1	0.1	0.256592	0.222346
1500002O20Rik	9.16989	8.99978	10.0207	11.3448	9.2333	12.5759	8.38592	10.1665	9.15836	9.36269	23.8522	27.2716	8.5351	8.88035	2.64814
1500003O03Rik	17.4051	18.1086	20.8928	21.9613	20.1965	24.425	20.2333	23.2383	18.8091	19.9472	13.5245	14.2678	29.5137	27.8298	0.635105
1500004A13Rik	0.844103	1.06501	1.01721	1.08459	0.896355	0.821135	0.686634	0.527651	0.478531	0.46047	0.1	0.1	0.1	0.1	0.148484
1500009C09Rik	23.8821	27.0344	13.0625	12.3583	25.9656	36.9571	8.58465	16.2531	5.53361	7.39459	1.72833	3.96292	0.70686	0.562889	0.191521
1500009L16Rik	1.51261	2.53755	30.0017	29.5535	4.77327	7.10682	0.816156	1.64828	0.70464	1.15359	0.310343	0.524629	0.780056	0.968183	0.0614279
1500010J02Rik	8.58308	10.0989	13.2726	12.6897	10.7653	12.6236	4.43058	5.13924	3.05477	3.48282	20.5271	27.7324	4.35583	4.03087	3.12942
1500011B03Rik	3.81385	6.35919	27.4383	23.0771	1.76845	9.01919	16.9623	18.4215	30.8679	10.7474	1.35949	4.78422	11.3196	5.22378	0.223382
1500011H22Rik	8.26708	10.8692	21.9383	23.2728	17.2366	23.8373	10.5089	12.5083	8.14349	7.82233	2.10695	3.85655	12.3799	17.2254	0.205627
1500011K16Rik	1.02957	2.58006	0.796671	0.76354	0.1	0.123724	0.1	2.54634	3.95937	0.1	0.1	2.42981	0.1	0.1	1.23413
1500012F01Rik	18.4135	17.2871	58.4011	69.3461	24.873	24.1012	17.5425	22.8661	23.1169	21.6457	26.4277	19.6992	54.6486	64.6711	0.663834
1500015A07Rik	2.86973	2.62832	6.70229	5.37523	3.91322	5.55112	3.09815	4.39843	4.2626	4.59166	3.78505	2.74162	1.38907	1.7473	0.84166
1500015O10Rik	0.279094	0.115251	0.305289	0.1	0.113933	0.1	0.1	0.1	0.1	0.1	0.1	0.1	0.416548	0.75837	0.463592
1500016L03Rik	0.1	0.1	21.5208	25.0589	0.1	0.1	0.1	0.1	0.1	0.1	0.1	0.1	0.1	0.1	0.0252208
1500017E21Rik	0.296598	0.649276	0.205011	0.148886	0.1	0.1	0.1	0.1	0.1	0.1	0.1	0.1	0.1	0.1	0.571491
1500031L02Rik	5.16355	5.57257	6.78018	10.1624	7.85924	10.6125	3.78183	5.12977	2.47874	3.19205	1.15921	1.04868	4.98769	5.92654	0.184897
1500032L24Rik	42.8082	38.9879	60.0761	60.2239	68.0999	98.2331	87.3902	130.817	127.614	131.471	57.7549	79.793	84.0331	100.895	0.800745
1520402A15Rik	6.1635	5.87315	2.10074	1.80098	2.31275	2.7603	0.642278	0.976757	0.857598	1.10284	0.421783	0.488903	0.277336	0.226757	0.217737
1600002D24Rik	0.1	0.1	0.1	0.1	0.1	0.1	0.1	0.1	0.1	0.1	0.1	0.1	0.1	0.1	1
1600002H07Rik	2.38905	2.79974	2.79594	3.25004	2.23867	2.92644	1.35068	1.64047	1.1411	1.1775	1.44337	1.27936	1.78055	1.45543	0.654881
1600002K03Rik	3.0269	3.00836	2.16009	1.53543	4.92275	4.15386	3.98732	3.53233	4.37298	2.82106	7.13323	8.88416	1.75867	2.12159	2.56954
1600010M07Rik	0.1	0.1	0.1	0.1	0.340277	0.1	0.1	0.1	0.1	0.1	0.535388	1.9698	0.1	0.1	10.4363
1600012F09Rik	4.68466	4.46505	2.85941	3.64794	6.45598	4.39832	6.91457	3.05309	2.61669	2.14352	1.80243	1.56966	2.39394	2.43184	0.439217
1600012H06Rik	13.1945	11.9938	9.29028	7.05057	8.81805	8.06068	8.49052	7.67177	8.36618	7.53408	4.59447	4.40187	6.33648	6.43536	0.522829
1600014C10Rik	1.66359	1.27718	3.99072	3.3728	3.30448	3.03206	2.47178	3.13978	1.20521	1.16065	6.27774	9.9285	4.76713	4.58969	2.86202
1600014C23Rik	1.52581	1.31188	0.1	0.1	0.582766	0.1	0.148006	0.1	0.1	0.156707	0.1	0.1	0.1	0.1	0.271176
1600014K23Rik	0.1	0.1	0.1	0.1	0.1	0.1	0.1	0.1	0.1	0.1	0.1	0.1	0.1	0.1	1
1600015I10Rik	0.1	0.1	0.1	0.1	0.1	0.1	0.1	0.1	0.1	0.1	0.1	0.1	0.1	0.1	1
1600016N20Rik	0.1	0.1	0.1	0.1	0.1	0.1	0.1	0.1	0.1	0.1	0.1	0.1	0.1	0.1	1
1600019K03Rik	0.1	0.1	0.1	0.1	0.1	0.1	0.1	0.1	0.1	0.1	0.1	0.1	0.1	0.1	1
1600020E01Rik	15.4131	16.1125	9.20072	7.69062	9.22836	9.95968	5.00098	5.69336	2.71469	5.01367	6.73874	5.2636	9.28527	10.2975	0.681884
1600021P15Rik	4.13236	6.93917	9.44075	10.4218	23.6306	27.9685	12.1792	17.8199	2.84075	4.15598	0.577266	0.659892	2.26028	2.19592	0.0598697
1600025M17Rik	0.1	0.1	0.1	0.1	0.1	0.1	0.1	0.1	0.1	0.1	0.1	0.1	0.1	0.1	1
1600027N09Rik	6.37069	5.46167	4.86423	4.37753	6.59552	5.43518	4.77943	5.52625	1.19623	1.81148	4.19941	3.45983	5.29171	5.75739	0.799679
1600029D21Rik	0.1	0.1	0.1	0.1	0.1	0.1	0.1	0.1	0.1	0.1	0.255397	0.317863	0.1	0.1	2.8663
1600029I14Rik	0.1	0.1	0.134988	0.1	0.1	0.1	0.1	0.1	0.1	0.1	0.1	0.1	0.1	0.1	0.971669
1600029O15Rik	0.1	0.1	1.18005	1.17355	0.1	0.1	0.1	0.1	0.1	0.1	0.1	0.1	0.1	0.1	0.357825
1700001C02Rik	0.1	0.359928	0.1	0.110992	0.1	0.1	0.1	0.1	0.1	0.1	0.1	0.1	0.1	0.102492	0.814436
1700001C19Rik	0.1	0.1	0.1	0.1	0.1	0.1	0.1	0.1	0.1	0.1	0.780746	1.00067	1.18175	1.57178	2.8476
1700001F09Rik	0.1	0.1	0.1	0.1	0.1	0.1	0.1	0.1	0.1	0.1	0.1	0.1	0.1	0.1	1
1700001G11Rik	0.135747	0.184236	0.239716	0.278739	0.299204	0.35703	0.25273	0.17186	0.174292	0.283473	0.1	0.1	0.238387	0.1	0.441922
1700001G17Rik	0.162708	0.156875	0.326333	0.4528	0.58201	0.971434	0.340729	0.1	0.343403	0.124531	0.1	0.1	0.216929	0.402212	0.287084
1700001J03Rik	0.193216	0.410052	0.1	0.1	0.1	0.1	0.1	0.1	0.1	0.1	0.1	0.1	0.1	0.126545	0.736281
1700001J11Rik	0.125956	0.281683	0.1	0.272732	0.17585	0.100926	0.153816	0.289208	0.1	0.1	0.12395	0.1	0.548618	0.475286	0.493268
1700001K19Rik	0.1	0.1	0.1	0.203428	0.1	0.1	0.1	0.1	0.1	0.1	0.1	0.1	0.1	0.1	0.920649
1700001K23Rik	0.1	0.1	1.54087	0.892776	0.1	0.14756	0.1	0.1	0.1	0.1	0.390257	0.369021	0.186308	0.137243	1.26379
1700001L05Rik	0.1	0.1	0.418886	0.652068	0.103811	0.187381	0.1	0.1	0.1	0.1	0.543237	0.941856	0.1	0.1	4.12116
1700001L19Rik	0.1	0.323697	1.81044	1.2354	0.285265	0.739082	0.1	0.1	0.1	0.280316	0.139661	0.115	0.135702	0.1	0.287758
1700001O22Rik	2.18325	2.09895	0.823522	0.551965	2.37466	4.26291	0.956888	0.582595	0.272196	1.1342	0.367642	0.185662	0.564052	0.994097	0.197617
1700001P01Rik	0.1	0.1	0.1	0.273498	0.1	0.167085	3.18264	3.11755	2.76514	3.60242	0.1	0.1	0.377294	0.309754	0.0845345
1700003E16Rik	0.118458	0.65241	2.29062	2.5357	0.480904	1.88721	0.331656	0.390033	0.620993	1.69803	1.35283	2.03108	0.1	0.1	1.81184
1700003F12Rik	0.723359	0.283735	0.271768	0.28793	0.374477	0.222935	0.1	0.1	0.1	0.1	5.94531	5.99604	0.291598	0.193944	23.4931
1700003G13Rik	0.1	0.1	0.1	0.1	0.1	0.1	0.1	0.1	0.1	0.1	0.1	0.1	0.1	0.1	1
1700003G18Rik	0.1	0.1	0.1	0.1	0.1	0.1	0.1	0.1	0.1	0.1	0.1	0.1	0.1	0.1	1
1700003H04Rik	0.1	0.1	0.1	0.1	0.1	0.1	0.1	0.1	0.1	0.1	0.1	0.1	0.1	0.1	1
1700003L19Rik	0.1	0.1	0.1	0.1	0.1	0.1	0.1	0.1	0.1	0.1	0.1	0.1	0.1	0.1	1
1700003M02Rik	0.194316	0.94318	0.298749	0.245551	0.1	0.1	0.1	0.1	0.1	0.1	0.1	0.1	0.488047	0.213913	0.402178
1700003M07Rik	5.83358	4.69084	0.345382	0.664193	2.54294	0.711972	0.364814	0.262138	0.123089	0.294528	0.1	0.1	0.1	0.1	0.0748434
1700006A11Rik	0.1	0.1	0.1	0.1	0.1	0.1	0.1	0.1	0.1	0.1	0.1	0.1	0.1	0.1	1
1700006E09Rik	0.1	0.1	0.1	0.1	0.1	0.1	0.1	0.1	0.1	0.1	0.1	0.1	0.1	0.1	1
1700007B14Rik	0.1	0.1	0.1	0.1	0.1	0.1	0.1	0.1	0.1	0.1	0.1	0.1	0.1	0.1	1
1700007E06Rik	0.1	0.1	0.1	0.1	0.1	0.1	0.1	0.1	0.1	0.1	0.1	0.1	0.1	0.1	1
1700007F19Rik	0.1	0.1	0.1	0.1	0.1	0.1	0.1	0.1	0.1	0.1	0.1	0.1	0.1	0.1	1
1700007G11Rik	0.1	0.769068	0.116779	0.1	0.109788	0.259406	0.22645	0.1	0.1	0.1	0.1	0.1	0.1	0.196331	0.526819
1700007I08Rik	0.185227	0.18147	0.146262	0.1	0.1	0.1	0.1	0.1	0.1	0.1	0.1	0.1	0.1	0.1	0.849282
1700007K09Rik	0.899351	0.418443	0.1	0.288286	0.119458	0.1	0.363234	0.1	0.1	0.1	0.1	0.239027	0.1	0.113314	0.725946
1700007K13Rik	2.46616	2.2054	0.372399	0.457024	0.196156	0.154165	0.1	0.1	0.1	0.292061	0.1	0.1	0.169276	0.376533	0.171694
1700007P06Rik	0.1	0.1	0.1	0.1	0.1	0.1	0.1	0.1	0.1	0.1	0.1	0.1	0.1	0.1	1
1700008A04Rik	0.1	0.1	0.1	0.1	0.1	0.1	0.1	0.1	0.1	0.1	0.1	0.1	0.1	0.1	1
1700008F21Rik	0.1	0.1	0.1	0.105512	0.1	0.1	0.1	0.1	0.1	0.1	0.1	0.1	0.1	0.1	0.995428
1700008I05Rik	0.1	0.1	0.1	0.1	0.1	0.1	0.1	0.1	0.1	0.1	0.1	0.1	0.1	0.1	1
1700008J07Rik	0.246642	0.33883	0.516812	0.33307	0.620323	0.425245	0.385389	0.105824	0.15282	0.223031	0.200036	0.27936	0.144448	0.149017	0.789898
1700008K24Rik	0.1	0.1	0.177191	0.1	0.1	0.1	0.1	0.1	0.1	0.1	0.1	0.1	0.1	0.1	0.939562
1700008O03Rik	0.298716	0.110409	0.574841	0.637516	0.181226	0.214693	0.430119	0.383034	0.283707	0.456457	0.113887	0.1	0.1	0.1	0.340339
1700008P02Rik	0.1	0.1	0.1	0.1	0.1	0.1	0.1	0.1	0.1	0.1	0.1	0.1	0.1	0.1	1
1700008P20Rik	0.1	0.1	0.1	0.1	0.1	0.1	0.1	0.1	0.1	0.1	0.1	0.1	0.1	0.1	1
1700009J07Rik	0.1	0.1	0.1	0.1	0.1	0.142052	0.1	0.1	0.1	0.1	0.1	0.302039	0.1	0.1	1.94214
1700009N14Rik	0.1	0.1	0.1	0.1	0.1	0.1	0.1	0.1	0.1	0.1	0.1	0.1	0.1	0.1	1
1700009P17Rik	0.327124	1.0195	0.1	0.1	0.115503	0.1	0.1	0.15753	0.207895	0.1	0.784048	0.399239	0.579376	0.587705	2.03161
1700010B08Rik	0.1	0.1	0.1	0.1	0.1	0.1	0.1	0.1	0.1	0.1	0.1	0.1	0.1	0.1	1
1700010D01Rik	0.1	0.1	0.1	0.1	0.1	0.1	0.1	0.1	0.1	0.1	0.1	0.1	0.1	0.1	1
1700010I02Rik	0.1	0.1	0.1	0.1	0.1	0.1	0.1	0.1	0.1	0.1	0.1	0.1	0.1	0.1	1
1700010I14Rik	1.80428	1.25781	0.355163	0.719183	0.800291	0.765391	0.576015	0.606395	0.558006	0.650075	0.537267	0.262265	0.387043	0.322031	0.545031
1700010J16Rik	0.1	0.1	0.1	0.1	0.1	0.1	0.1	0.1	0.1	0.1	0.1	0.1	0.1	0.1	1
1700010K23Rik	0.1	0.1	0.105268	0.111507	0.1	0.1	0.1	0.1	0.1	0.1	0.1	0.1	0.1	0.1	0.986214
1700010M22Rik	0.1	0.1	0.1	0.1	0.1	0.1	0.1	0.1	0.1	0.1	0.1	0.1	0.1	0.1	1
1700011A15Rik	0.1	0.1	0.1	0.1	0.1	0.1	0.1	0.1	0.1	0.1	0.1	0.1	0.1	0.1	1
1700011E24Rik	0.1	0.1	0.1	0.1	0.110567	0.1	0.1	0.1	0.1	0.1	0.1	0.1	0.1	0.1	0.991271
1700011F03Rik	0.1	0.1	0.1	0.1	0.1	0.1	0.1	0.1	0.1	0.1	0.1	0.1	0.1	0.1	1
1700011F14Rik	0.1	0.1	0.1	0.1	0.1	0.1	0.1	0.1	0.1	0.1	0.1	0.1	0.1	0.1	1
1700011H14Rik	0.1	0.1	0.1	0.1	0.1	0.1	0.1	0.1	0.1	0.1	0.1	0.1	0.1	0.1	1
1700011I03Rik	0.1	0.1	0.1	0.1	0.1	0.1	0.1	0.1	0.1	0.1	0.1	0.11575	0.1	0.113967	1.06634
1700011L22Rik	0.155913	0.1	0.1	0.1	0.1	0.1	0.1	0.1	0.1	0.1	0.1	0.1	0.1	0.118995	0.941244
1700011M02Rik	0.1	0.1	0.1	0.1	0.1	0.1	0.1	0.1	0.1	0.1	0.1	0.1	0.1	0.1	1
1700012A03Rik	0.1	0.1	0.1	0.1	0.1	0.1	0.1	0.1	0.1	0.1	0.1	0.1	0.1	0.1	1
1700012A16Rik	0.1	0.1	0.79574	0.389226	0.184384	0.217784	0.580503	0.574859	0.289354	0.304885	0.1	0.1	0.1	0.1	0.321136
1700012B07Rik	0.1	0.1	0.1	0.1	0.1	0.1	0.1	0.1	0.1	0.1	0.1	0.1	0.1	0.1	1
1700012B09Rik	0.1	0.63666	0.104407	0.1	0.1	0.1	0.1	0.1	0.1	0.1	0.1	0.1	0.1	0.1	0.689233
1700012B15Rik	9.65994	9.53456	11.5863	11.8026	10.2057	11.0503	9.32318	10.1612	8.0495	8.62601	15.3139	12.7148	8.03211	8.37861	1.44466
1700012D14Rik	0.591553	0.433587	0.446221	0.538554	0.611889	0.126331	0.35701	0.200886	0.185186	0.330476	0.1	0.1	0.166492	0.1	0.293529
1700012L04Rik	0.200224	0.126951	0.1	0.1	0.1	0.198296	0.1	0.1	0.1	0.1	0.1	0.1	0.226728	0.1	0.773097
1700012P22Rik	0.1	0.1	0.1	0.1	0.1	0.1	0.1	0.1	0.1	0.1	0.1	0.1	0.1	0.1	1
1700013D24Rik	0.1	0.1	0.1	0.1	0.1	0.1	0.1	0.1	0.1	0.1	0.1	0.1	0.1	0.1	1
1700013F07Rik	0.1	0.1	0.29342	0.292789	0.1	0.1	0.1	0.1	0.1	0.1	0.1	0.1	0.1	0.184253	0.718364
1700013G24Rik	0.1	0.1	0.1	0.1	0.1	0.1	0.1	0.1	0.1	0.1	0.1	0.1	0.1	0.1	1
1700013H16Rik	0.1	0.1	0.1	0.1	0.1	0.1	0.1	0.1	0.1	0.1	0.1	0.1	0.15621	0.124803	0.936759
1700013N18Rik	0.1	0.1	0.1	0.1	0.1	0.1	0.1	0.1	0.1	0.1	0.1	0.1	0.1	0.1	1
1700014N06Rik	0.1	0.1	0.1	0.1	0.1	0.1	0.1	0.1	0.1	0.1	0.1	0.1	0.1	0.1	1
1700015E13Rik	0.178805	0.134844	0.1	0.132694	0.1	0.1	0.1	0.1	0.1	0.1	0.1	0.1	0.1	0.1	0.891303
1700015F17Rik	0.1	0.158896	0.1	0.101413	0.1	0.114596	0.1	0.1	0.1	0.124956	0.1	0.1	0.1	0.1	0.923176
1700015G11Rik	0.1	0.1	0.1	0.1	0.1	0.1	0.1	0.1	0.1	0.1	0.1	0.1	0.1	0.1	1
1700016C15Rik	0.1	0.1	0.1	0.1	0.1	0.1	0.1	0.1	0.1	0.1	0.1	0.1	0.1	0.1	1
1700016D06Rik	0.1	0.1	0.1	0.1	0.1	0.1	0.1	0.1	0.1	0.110535	0.1	0.1	0.1	0.1	0.991297
1700016H13Rik	0.1	0.1	0.1	0.1	0.1	0.1	0.1	0.1	0.1	0.1	0.1	0.1	0.1	0.1	1
1700016K19Rik	0.1	0.550445	0.572785	0.104161	0.1	0.216775	0.1	0.1	0.183157	0.236272	0.131057	0.187016	0.245241	0.454901	0.64393
1700016L21Rik	0.1	0.1	0.1	0.1	0.1	0.1	0.1	0.1	0.1	0.1	0.1	0.1	0.1	0.1	1
1700016M24Rik	0.1	0.1	0.1	0.1	0.1	0.1	0.1	0.1	0.1	0.1	0.1	0.1	0.1	0.1	1
1700016P04Rik	0.1	0.1	0.1	0.1	0.1	0.1	0.1	0.1	0.1	0.1	0.1	0.1	0.1	0.1	1
1700017B05Rik	3.71734	3.60067	0.975775	0.82892	4.68098	2.918	0.466025	1.34608	0.330312	0.740741	71.4683	77.4549	8.13529	7.36543	25.4529
1700017D01Rik	0.1	0.1	0.1	0.1	0.1	0.1	0.1	0.1	0.1	0.1	0.1	0.1	0.1	0.1	1
1700017G19Rik	0.1	0.1	0.1	0.1	0.1	0.1	0.1	0.1	0.1	0.1	0.1	0.1	0.1	0.1	1
1700017J07Rik	0.1	0.1	0.1	0.1	0.1	0.1	0.1	0.1	0.1	0.1	0.1	0.1	0.1	0.1	1
1700017N19Rik	0.1	0.1	0.1	0.1	0.1	0.1	0.1	0.1	0.1	0.1	0.1	0.1	0.1	0.1	1
1700018A04Rik	0.1	0.1	0.1	0.1	0.1	0.1	0.1	0.1	0.1	0.1	0.1	0.1	1.16216	1.26612	0.35003
1700018A14Rik	0.102048	0.1	0.17964	0.275266	0.1	0.1	0.1	0.1	0.1	0.1	0.1	0.1	0.1	0.1	0.823636
1700018B08Rik	0.1	0.1	0.104686	0.1	0.1	0.1	0.1	0.1	0.1	0.1	0.1	0.1	0.1	0.1	0.99611
1700018B24Rik	0.1	0.1	0.1	0.1	0.1	0.1	0.1	0.1	0.1	0.1	0.1	0.1	0.1	0.1	1
1700018C11Rik	0.1	0.1	0.1	0.1	0.1	0.1	0.1	0.1	0.1	0.1	0.1	0.1	0.1	0.1	1
1700018F24Rik	0.1	0.1	0.1	0.1	0.1	0.1	0.1	0.1	0.1	0.1	0.1	0.1	0.1	0.1	1
1700018L24Rik	0.1	0.1	0.272019	0.119535	0.1	0.1	0.1	0.1	0.1	0.1	0.1	0.1	0.1	0.1	0.862345
1700019A02Rik	0.11985	0.1	0.1	0.1	0.264179	0.1	0.110763	0.1	0.1	0.1	0.1	0.1	0.1	0.1	0.860343
1700019B03Rik	0.1	0.1	0.1	0.1	0.1	0.1	0.1	0.1	0.1	0.1	0.1	0.1	0.1	0.1	1
1700019D03Rik	0.713773	0.344363	0.929449	0.998238	5.45811	3.21272	1.71224	0.491957	0.614845	0.624669	0.123813	0.1	0.1	0.221257	0.0870776
1700019E08Rik	0.1	0.1	0.1	0.1	0.1	0.1	0.1	0.1	0.1	0.1	0.1	0.1	0.1	0.1	1
1700019E19Rik	6.64914	6.62621	3.85973	3.24947	5.78066	8.01883	10.4427	12.7609	9.24207	11.7964	1.46882	1.16634	10.6209	12.6284	0.155504
1700019G17Rik	8.04661	5.56604	0.577242	0.729876	2.59162	2.67431	0.981548	0.792407	0.98688	1.07301	0.253114	0.39784	0.841157	0.864583	0.151824
1700019G24Rik	0.128427	0.423047	0.1	0.1	0.1	0.1	0.1	0.1	0.1	0.1	0.1	0.1	0.112251	0.117437	0.758936
1700019L03Rik	0.1	0.357576	0.104374	0.108073	0.1	0.128325	0.1	0.1	0.1	0.1	0.1	0.1	0.1	0.1	0.800882
1700019M22Rik	0.1	0.1	0.1	0.1	0.1	0.1	0.1	0.1	0.1	0.1	0.1	0.1	0.1	0.1	1
1700019N12Rik	0.317431	0.242841	0.29288	0.106096	0.17103	0.104013	0.1	0.108406	0.1	0.258328	0.549716	0.800331	0.264081	0.320445	3.39556
1700019N19Rik	0.1	0.1	0.1	0.1	0.1	0.1	0.1	0.1	0.1	0.1	0.1	0.1	0.1	0.1	1
1700019O17Rik	0.1	0.1	0.1	0.1	0.1	0.1	0.1	0.1	0.1	0.1	0.1	0.1	0.1	0.1	1
1700020A23Rik	0.1	0.100466	0.310823	0.46797	0.1	0.1	0.224027	0.287118	0.1	0.1	0.1	0.1	0.1	0.1	0.574052
1700020C07Rik	0.1	0.1	0.1	0.1	0.1	0.205926	0.1	0.1	0.1	0.1	0.1	0.1	0.954022	1.41465	0.345363
1700020D05Rik	1.04921	0.703495	0.677322	0.477319	0.905716	0.273979	0.459489	0.194381	0.1	0.130533	0.386879	0.18738	0.1	0.1	0.666265
1700020I14Rik	13.8794	14.4408	32.3317	33.8889	21.9894	9.88424	12.8039	4.35686	3.22367	5.55794	2.02326	1.73994	17.9433	17.0993	0.120487
1700020L24Rik	0.295571	0.181187	0.101822	0.170979	1.10841	0.64932	0.388194	0.515948	1.32949	1.14031	2.21431	3.59308	8.57522	7.44257	1.59114
1700020M21Rik	0.1	0.1	0.1	0.1	0.1	0.1	0.1	0.1	0.1	0.1	0.1	0.1	0.1	0.1	1
1700020N01Rik	0.1	0.1	0.1	0.1	0.1	0.1	0.1	0.1	0.1	0.1	0.578223	0.1	0.1	0.1	3.39112
1700020N18Rik	0.1	0.1	0.1	0.1	0.1	0.1	0.1	0.1	0.1	0.1	0.1	0.1	0.1	0.1	1
1700020O03Rik	4.39792	5.09506	5.16691	6.26987	6.46875	6.74076	6.58682	7.68903	5.21742	6.74988	9.09102	8.33073	4.58673	4.48829	1.50496
1700021C14Rik	2.91865	2.41075	1.34354	1.99111	0.758076	1.04755	1.54643	2.36567	3.31455	3.56115	1.8886	2.32503	1.76499	3.30264	0.960369
1700021F05Rik	6.47612	6.7081	7.10969	8.47803	6.98386	6.65579	4.36186	3.58453	2.97867	4.17625	2.53857	2.13068	3.18296	3.10724	0.439093
1700021F07Rik	0.1	0.1	0.1	0.1	0.1	0.1	0.1	0.1	0.1	0.1	0.1	0.1	0.1	0.1	1
1700021K19Rik	5.80486	5.80366	11.9923	12.6788	14.2552	16.774	28.9632	37.8901	22.6337	21.8994	7.33577	10.3799	5.88823	6.21556	0.557098
1700022A21Rik	0.1	0.1	0.1	0.1	0.1	0.1	0.1	0.1	0.1	0.1	0.1	0.1	0.1	0.1	1
1700022E09Rik	0.1	0.1	0.1	0.1	0.1	0.1	0.1	0.1	0.1	0.1	0.1	0.1	0.1	0.1	1
1700022I11Rik	0.1	0.1	0.137567	0.1	0.1	0.1	0.1	0.1	0.1	0.1	0.1	0.1	0.1	0.1	0.969644
1700022P22Rik	0.1	0.1	0.1	0.1	0.1	0.1	0.1	0.1	0.1	0.1	0.1	0.1	0.1	0.1	1
1700023A16Rik	0.1	0.1	0.1	0.1	0.1	0.1	0.1	0.1	0.1	0.1	0.1	0.1	0.1	0.243821	0.892976
1700023E05Rik	0.1	0.11501	0.1	0.157392	0.1	0.1	0.1	0.1	0.1	0.1	0.1	0.1	0.1	0.1	0.943098
1700023F02Rik	0.1	0.1	0.304464	0.1	0.1	0.1	0.1	0.1	0.1	0.1	0.1	0.1	0.1	0.1	0.854418
1700023I07Rik	0.1	0.1	0.1	0.1	0.1	0.1	0.1	0.1	0.1	0.1	0.1	0.1	0.1	0.1	1
1700023L04Rik	0.193746	0.426503	0.160375	0.1	0.1	0.1	0.1	0.1	0.1	0.1	0.26245	0.1	0.36416	0.402874	0.96754
1700024G13Rik	0.1	0.1	0.1	0.1	0.1	0.1	0.1	0.1	0.1	0.1	0.1	0.1	0.151625	0.1	0.958754
1700024P03Rik	0.1	0.1	0.1	0.1	0.1	0.1	0.1	0.1	0.1	0.1	0.1	0.1	0.1	0.1	1
1700024P04Rik	0.1	0.1	0.1	0.1	0.1	0.1	0.1	0.1	0.1	0.1	0.1	0.1	0.1	0.1	1
1700024P16Rik	0.1	0.1	0.1	0.1	0.1	0.1	0.1	0.1	0.1	0.1	0.1	0.1	0.1	0.1	1
1700025B11Rik	0.1	0.1	0.1	0.1	0.1	0.1	0.1	0.1	0.1	0.1	0.1	0.1	0.1	0.1	1
1700025C18Rik	0.1	0.1	0.1	0.1	0.1	0.1	0.1	0.1	0.1	0.1	0.1	0.1	0.1	0.1	1
1700025E21Rik	0.1	0.1	0.1	0.1	0.1	0.1	0.1	0.1	0.1	0.1	0.1	0.1	0.1	0.1	1
1700025F22Rik	0.1	0.1	0.1	0.1	0.1	0.1	0.1	0.1	0.1	0.1	0.1	0.1	0.1	0.1	1
1700025F24Rik	0.1	0.114602	0.1	0.1	0.1	0.1	0.1	0.1	0.1	0.1	0.1	0.1	0.1	0.1	0.987978
1700025G04Rik	3.29059	3.9396	4.44534	4.15552	15.2322	13.288	6.47746	5.27397	1.17393	1.96067	0.678407	0.361956	0.27372	0.350417	0.104277
1700025K23Rik	4.72564	3.83001	6.65105	7.32244	6.86375	8.31632	5.61489	6.10933	4.58918	6.94455	0.742231	0.667801	2.86156	3.03388	0.126531
1700025M24Rik	0.1	0.1	0.1	0.1	0.1	0.1	0.1	0.1	0.1	0.1	0.1	0.1	0.1	0.1	1
1700025N23Rik	0.1	0.1	0.1	0.142116	0.110818	0.1	0.1	0.1	0.1	0.1	0.1	0.1	0.1	0.1	0.957752
1700026D08Rik	0.127896	0.685299	0.1	0.1	0.1	0.1	0.1	0.1	0.1	0.1	0.1	0.1	0.1	0.109857	0.658237
1700026D11Rik	0.1	0.1	0.1	0.1	0.1	0.1	0.1	0.1	0.1	0.1	0.1	0.1	0.1	0.1	1
1700026J04Rik	0.31501	0.276532	0.1	0.1	0.1	0.1	0.1	0.1	0.1	0.1	0.1	0.1	0.999589	1.06208	0.347502
1700026L06Rik	0.1	0.1	0.1	0.1	0.1	0.1	0.1	0.1	0.1	0.1	0.253511	0.180664	0.1	0.1	2.17088
1700027A15Rik	0.1	0.1	0.1	0.1	0.1	0.1	0.1	0.1	0.1	0.1	0.1	0.1	0.1	0.1	1
1700027A23Rik	0.1	1.45835	0.158776	0.1	0.1	0.1	0.1	0.1	0.1	0.1	0.1	0.1	0.1	0.311442	0.424243
1700027D21Rik	0.176975	0.196794	0.1	0.1	0.1	0.1	0.122166	0.1	0.1	0.104375	0.1	0.1	0.1	0.1	0.856953
1700027F09Rik	0.1	0.1	0.1	0.1	0.1	0.1	0.1	0.1	0.1	0.1	0.1	0.1	0.1	0.1	1
1700027H10Rik	0.1	0.1	0.1	0.1	0.1	0.1	0.1	0.1	0.1	0.1	0.1	0.1	0.1	0.1	1
1700027I24Rik	0.1	0.1	0.1	0.1	0.1	0.1	0.1	0.1	0.1	0.1	0.1	0.1	0.1	0.1	1
1700027J07Rik	0.1	0.1	0.1	0.1	0.1	0.1	0.1	0.1	0.1	0.1	0.1	0.1	0.1	0.1	1
1700027L20Rik	150.58	54.2354	1.40654	3.3478	17.9874	10.6157	0.282369	0.580998	0.765675	7.96335	4.92788	4.37681	0.1	0.1	0.225145
1700028B04Rik	0.1	0.1	0.1	0.1	0.1	0.1	0.1	0.1	0.1	0.1	0.1	0.1	0.1	0.1	1
1700028I16Rik	0.1	0.1	0.1	0.1	0.138571	0.1	0.1	0.1	0.1	0.1	0.1	0.1	0.1	0.1	0.968858
1700028J19Rik	0.128085	0.245755	0.479125	0.6077	1.21071	1.0714	0.891717	0.833513	0.466854	0.237754	0.467192	0.768986	0.53315	0.361596	1.04948
1700028K03Rik	1.16433	1.25051	0.362392	0.942063	0.679412	0.1	0.300894	0.1	0.1	0.1	0.1	0.138161	0.10638	0.159732	0.266314
1700028M03Rik	0.1	0.1	0.1	0.1	0.1	0.1	0.1	0.1	0.1	0.1	0.1	0.1	0.1	0.1	1
1700028P14Rik	0.1	0.525966	0.1	0.1	0.1	0.1	0.1	0.1	0.1	0.1	0.1	0.1	0.1	0.1	0.738023
1700028P15Rik	0.1	0.1	0.1	0.1	0.1	0.1	0.1	0.1	0.1	0.1	0.1	0.1	0.1	0.1	1
1700029B22Rik	0.1	0.1	0.1	0.1	0.1	0.1	0.1	0.1	0.1	0.1	0.1	0.1	0.1	0.1	1
1700029F09Rik	2.7886	4.2956	5.54846	4.29211	5.43008	6.13304	2.48095	2.94468	1.01815	1.20367	2.99718	1.08586	12.2661	12.6312	0.401395
1700029F12Rik	0.1	0.1	0.1	0.1	0.1	0.1	0.1	0.1	0.1	0.1	0.1	0.1	0.1	0.1	1
1700029G01Rik	1.28885	1.33547	0.60198	0.506965	0.18325	0.187844	0.1	0.1	0.1	0.1	0.657284	0.913838	2.95972	3.62397	0.850171
1700029H14Rik	0.221308	0.1	0.1	0.1	0.1	0.1	0.1	0.1	0.1	0.1	0.1	0.1	0.1	0.1	0.908191
1700029I15Rik	0.45232	1.00415	0.470314	0.44026	0.976679	0.332673	0.326652	0.116944	0.1	0.1	0.344506	0.394056	0.1	0.1	0.980393
1700029J03Rik	0.1	0.1	0.1	0.1	0.1	0.1	0.1	0.1	0.1	0.1	0.1	0.1	0.1	0.1	1
1700029J07Rik	1.96678	1.66591	1.65612	1.89361	1.29318	0.604219	0.985083	0.644809	0.435848	0.446838	0.227585	0.1	0.11586	0.234643	0.164576
1700029J11Rik	0.1	0.1	0.1	1.174	0.1	0.1	0.146775	0.451772	0.1	0.1	0.357246	0.340892	0.520332	0.201421	1.31134
1700029M20Rik	0.1	0.1	0.1	0.1	0.1	0.1	0.1	0.1	0.1	0.1	0.1	0.1	0.1	0.1	1
1700029P11Rik	0.1	0.1	0.1	0.139109	0.1	0.1	0.1	0.1	0.1	0.1	0.1	0.1	0.1	0.1	0.968438
1700030C10Rik	0.1	0.1	0.1	0.1	0.1	0.1	0.1	0.1	0.1	0.1	0.1	0.1	0.1036	0.1	0.997009
1700030F18Rik	0.161515	0.1	0.1	0.104192	0.1	0.1	0.1	0.1	0.211058	0.1	0.1	0.1	0.1	0.1	0.871608
1700030J22Rik	0.147646	0.424721	1.05007	0.754589	0.348138	0.283716	0.548874	0.411769	0.159994	0.284203	0.190865	0.108671	0.199851	0.256285	0.369049
1700030K09Rik	3.50565	3.2718	1.92456	1.74778	4.16014	2.99928	2.98879	2.13768	1.65126	1.03347	1.20804	1.40126	2.24246	1.90193	0.529544
1700030L20Rik	0.1	0.1	0.1	0.1	0.1	0.1	0.1	0.1	0.1	0.1	0.1	0.1	0.1	0.1	1
1700031F05Rik	0.1	0.1	0.1	0.1	0.1	0.1	0.1	0.1	0.1	0.1	0.1	0.1	0.1	0.1	1
1700031M16Rik	0.1	0.1	0.1	0.1	0.1	0.1	0.1	0.1	0.1	0.1	0.1	0.1	0.1	0.1	1
1700034E13Rik	0.1	0.1	0.1	0.1	0.1	0.1	0.1	0.1	0.1	0.1	0.1	0.1	0.1	0.1	1
1700034F02Rik	0.365882	0.254577	0.1	0.1	0.231054	0.1	0.260777	0.18591	0.1	0.239704	0.1	0.1	0.1	0.1	0.561297
1700034H14Rik	9.63352	8.17328	3.24974	3.98677	12.0747	7.39985	8.81428	5.03568	2.46556	3.10473	2.18645	1.97596	5.84835	6.77766	0.32619
1700034H15Rik	0.194735	0.312003	0.428385	0.469064	0.217952	0.1	0.124472	0.1	0.1	0.1	0.1	0.1	0.126508	0.1	0.505664
1700034I23Rik	0.1	0.1	0.1	0.1	0.1	0.1	0.1	0.1	0.1	0.1	0.1	0.1	0.1	0.1	1
1700034J05Rik	0.1	0.1	0.1	0.1	0.1	0.1	0.110707	0.1	0.1	0.1	0.1	0.1	0.1	0.1	0.991156
1700034K08Rik	0.1	0.1	0.1	0.1	0.1	0.1	0.1	0.1	0.1	0.1	0.1	0.1	0.1	0.1	1
1700034O15Rik	0.1	0.1	0.1	0.1	0.1	0.1	0.1	0.1	0.1	0.1	0.1	0.1	0.1	0.1	1
1700034P13Rik	0.556197	0.171428	0.405149	0.336463	0.299503	0.1	0.22374	0.1	0.1	0.1	0.1	0.1	0.128467	0.226207	0.436816
1700036G14Rik	0.1	0.1	0.1	0.1	0.1	0.1	0.1	0.1	0.1	0.1	0.1	0.1	0.1	0.1	1
1700037C18Rik	0.337477	0.395753	1.72931	0.961018	1.39453	1.91221	1.05536	1.64719	1.26119	1.95725	1.23933	2.02896	1.05955	1.2468	1.31102
1700037H04Rik	4.42328	6.88002	21.1785	19.462	10.6916	17.2462	6.9177	11.2132	4.43223	7.25554	9.02353	11.2404	3.90795	4.94077	1.02559
1700039E15Rik	0.1	0.1	0.1	0.1	0.1	0.1	0.1	0.1	0.1	0.1	0.1	0.1	0.1	0.1	1
1700040I03Rik	7.24203	5.29125	3.03908	2.94955	5.33234	7.34889	4.16756	4.92895	7.92367	7.88833	2.60585	2.62054	7.68167	8.8049	0.431944
1700040L02Rik	0.433918	0.38069	0.149661	0.625043	0.100887	0.1	0.1	0.1	0.1	0.1	0.1	0.1	0.1	0.1	0.50205
1700040N02Rik	0.369024	0.189486	0.1	0.1	0.877357	0.1	2.08269	0.440674	0.1	0.200254	0.1	0.1	0.1	0.1	0.252128
1700041C23Rik	0.1	0.1	0.1	0.1	0.1	0.1	0.1	0.1	0.1	0.1	0.1	0.1	0.1	0.1	1
1700041M19Rik	0.1	0.1	0.1	0.1	0.1	0.1	0.1	0.1	0.1	0.1	0.1	0.1	0.1	0.1	1
1700042B14Rik	0.1	0.1	0.1	0.1	0.1	0.1	0.1	0.1	0.1	0.1	0.1	0.1	0.1	0.1	1
1700042G07Rik	0.1	0.1	0.1	0.1	0.1	0.1	0.1	0.1	0.1	0.1	0.1	0.1	0.1	0.1	1
1700042G15Rik	0.1	0.1	0.1	0.1	0.1	0.1	0.1	0.1	0.1	0.1	0.1	0.1	0.1	0.1	1
1700044K03Rik	0.1	0.1	0.1	0.1	0.1	0.1	0.1	0.1	0.1	0.1	0.1	0.1	0.1	0.1	1
1700045H11Rik	0.1	0.1	0.1	0.1	0.1	0.1	0.1	0.1	0.1	0.1	0.1	0.1	0.1	0.1	1
1700045I19Rik	5.80053	6.27747	3.07833	2.42083	2.15535	3.13391	0.412417	0.735234	0.114056	0.1	0.1	0.108353	0.129249	0.1	0.0511141
1700047G03Rik	0.1	0.1	0.1	0.1	0.1	0.1	0.1	0.1	0.1	0.1	0.1	0.1	0.1	0.1	1
1700047I17Rik2	0.1	0.1	0.1	0.1	0.1	0.1	0.1	0.1	0.1	0.150922	0.1	0.1	0.1	0.1	0.959292
1700047L14Rik	0.1	0.1	0.1	0.1	0.1	0.1	0.1	0.1	0.1	0.1	0.1	0.1	0.1	0.1	1
1700047M11Rik	0.154344	0.1	0.1	0.1	3.7487	4.17469	39.396	38.9519	33.7582	32.5184	0.31895	0.1	0.1	0.1	0.0164077
1700048O20Rik	1.61487	1.32894	2.71793	1.99731	2.22569	2.95408	1.34302	1.9398	0.113909	0.33088	0.352028	0.24357	1.2768	0.55523	0.194233
1700049E15Rik	0.1	0.1	0.1	0.1	0.1	0.1	0.1	0.1	0.1	0.1	0.1	0.1	0.1	0.1	1
1700049E22Rik	0.1	0.1	0.1	0.1	0.1	0.1	0.1	0.1	0.1	0.1	0.1	0.1	0.1	0.1	1
1700049G17Rik	1.83436	1.59305	0.466962	0.64909	1.46917	0.68639	0.519129	0.116384	0.1	0.1	0.115496	0.1	0.283433	0.223296	0.160793
1700049L16Rik	0.1	0.1	0.1	0.1	0.1	0.1	0.1	0.1	0.1	0.1	0.1	0.1	0.1	0.1	1
1700052I22Rik	0.1	0.1	0.1	0.1	0.1	0.1	0.1	0.1	0.1	0.1	0.1	0.1	0.1	0.1	1
1700052K11Rik	0.844595	0.902533	1.70251	1.08234	1.23525	1.66276	1.03886	1.07632	1.662	1.39612	1.12399	0.547514	2.61091	2.92896	0.552773
1700052N19Rik	3.16428	3.17004	0.982571	1.20835	4.64042	4.50035	3.1038	2.72203	1.62942	1.87098	2.72429	2.50394	3.85458	3.84749	0.904166
1700054K19Rik	0.1	0.1	0.1	0.1	0.1	0.1	0.1	0.1	0.1	0.1	0.1	0.1	0.1	0.1	1
1700054N08Rik	0.479975	0.462944	6.88905	4.77281	1.84279	2.25832	1.30108	1.19166	0.932268	1.38069	0.738977	0.309575	1.03791	1.33683	0.263385
1700054O13Rik	0.1	0.1	0.1	0.183502	0.1	0.1	0.126184	0.1	0.1	0.1	0.1	0.1	0.1	0.1	0.91625
1700055C04Rik	0.1	0.1	0.1	0.1	0.1	0.1	0.1	0.1	0.1	0.1	0.1	0.1	0.1	0.1	1
1700055N04Rik	0.1	0.1	0.1	0.1	0.1	0.1	0.123331	0.226331	0.244002	0.123389	0.106664	0.1	0.1	0.125738	0.803728
1700056E22Rik	0.602654	0.53355	0.1	0.186677	0.418381	0.899764	0.50702	0.506363	0.330033	0.45192	0.213088	0.20874	0.464781	0.422938	0.466617
1700057G04Rik	0.1	0.1	0.1	0.1	0.1	0.1	0.1	0.1	0.1	0.1	0.1	0.1	0.1	0.1	1
1700057H15Rik	0.1	0.1	0.1	0.1	0.1	0.1	0.1	0.1	0.1	0.1	0.1	0.1	0.1	0.1	1
1700057K13Rik	0.1	0.1	0.1	0.1	0.1	0.1	0.1	0.1	0.1	0.1	0.1	0.1	0.136407	0.117452	0.957045
1700058G18Rik	0.1	0.1	0.1	0.1	0.1	0.1	0.1	0.1	0.1	0.1	0.1	0.1	0.1	0.1	1
1700060C20Rik	0.1	0.1	0.1	0.1	0.1	0.1	0.1	0.1	0.1	0.1	0.1	0.1	0.1	0.1	1
1700061F12Rik	0.1	0.1	0.1	0.1	0.1	0.1	0.1	0.1	0.1	0.1	0.1	0.1	0.1	0.1	1
1700061G19Rik	0.1	0.1	0.106669	0.1	0.1	0.1	0.1	0.1	0.1	0.1	0.1	0.1	0.1	0.1	0.994473
1700061I17Rik	0.1	0.1	0.1	0.1	0.1	0.1	0.1	0.1	0.1	0.1	0.1	0.1	0.1	0.1	1
1700061J05Rik	0.1	0.123955	0.1	0.1	0.1	0.1	0.1	0.193642	0.116917	0.144633	0.1	0.1	0.1	0.1	0.870103
1700063A18Rik	0.1	0.1	0.1	0.1	0.1	0.1	0.1	0.1	0.1	0.1	0.1	0.1	0.1	0.1	1
1700063D05Rik	0.84407	0.238481	0.1	0.1	0.141318	0.1	0.239154	0.102698	0.1	0.1	0.1	0.118766	0.1	0.1	0.579328
1700065D16Rik	0.1	0.1	0.1	0.174243	0.1	0.1	0.1	0.1	0.1	0.1	0.115033	0.162483	0.1	0.1	1.30673
1700065I16Rik	0.1	0.1	0.1	0.1	0.1	0.1	0.1	0.1	0.1	0.1	0.1	0.1	0.1	0.1	1
1700065I17Rik	0.1	0.1	0.1	0.1	0.1	0.1	0.1	0.1	0.1	0.1	0.1	0.1	0.1	0.1	1
1700065J11Rik	0.1	0.1	0.1	0.1	0.1	0.1	0.1	0.1	0.1	0.1	0.1	0.1	0.1	0.1	1
1700065J18Rik	0.1	0.1	0.1	0.1	0.1	0.1	0.1	0.1	0.1	0.1	0.1	0.1	0.1	0.1	1
1700066B17Rik	0.1	0.1	0.1	0.1	0.1	0.1	0.1	0.1	0.1	0.1	0.1	0.1	0.1	0.1	1
1700066B19Rik	0.1	0.1	0.1	0.1	0.1	0.1	0.1	0.1	0.1	0.1	0.1	0.1	0.1	0.1	1
1700066M21Rik	10.0526	11.1606	3.4572	2.47922	23.0841	15.0587	11.3793	7.76297	3.81169	4.24007	0.310502	0.177484	1.54694	1.55712	0.0306298
1700066O22Rik	0.1	0.1	0.1	0.1	0.1	0.1	0.1	0.1	0.1	0.1	0.1	0.1	0.1	0.1	1
1700067G17Rik	0.1	0.1	0.1	0.1	0.1	0.1	0.1	0.1	0.1	0.1	0.1	0.1	0.1	0.1	1
1700067K01Rik	0.184051	0.151303	0.1	0.163447	0.119015	0.118112	0.1	0.125644	0.1	0.1	0.1	0.1	0.133082	0.1	0.802861
1700067P10Rik	0.1	0.1	0.1	0.1	0.1	0.1	0.1	0.1	0.1	0.1	0.1	0.1	0.1	0.1	1
1700069L16Rik	0.1	0.1	0.1	0.1	0.1	0.1	0.1	0.1	0.1	0.1	0.1	0.1	0.1	0.1	1
1700069P05Rik	0.1	0.1	0.1	0.1	0.1	0.1	0.1	0.1	0.1	0.1	0.1	0.1	0.1	0.1	1
1700071K01Rik	0.1	0.1	0.15383	0.1	0.1	0.1	0.1	0.1	0.1	0.1	0.1	0.1	0.1	0.1	0.957068
1700072B07Rik	0.1	0.1	0.1	0.1	0.1	0.1	0.1	0.1	0.1	0.1	0.1	0.1	0.1	0.1	1
1700072E05Rik	0.1	0.1	0.1	0.1	0.1	0.1	0.1	0.1	0.1	0.1	0.1	0.1	0.1	0.1	1
1700073E17Rik	0.1	0.1	0.1	0.1	0.1	0.1	0.1	0.1	0.1	0.1	0.1	0.1	0.1	0.131066	0.974765
1700074P13Rik	0.1	0.1	0.1	0.1	0.1	0.1	0.1	0.1	0.1	0.1	0.1	0.1	0.1	0.1	1
1700080E11Rik	0.1	0.1	0.1	0.1	0.1	0.1	0.1	0.1	0.1	0.1	0.1	0.1	0.1	0.1	1
1700080N15Rik	0.1	0.1	0.19928	0.1	0.1	0.1	0.1	0.1	0.1	0.1	0.1	0.1	0.1	0.1	0.923588
1700080O16Rik	0.1	0.1	0.1	0.1	0.1	0.1	0.1	0.1	0.1	0.1	0.1	0.1	0.1	0.1	1
1700081H04Rik	0.1	0.1	0.1	0.1	0.1	0.1	0.1	0.1	0.1	0.1	0.1	0.1	0.1	0.1	1
1700081L11Rik	14.8296	16.9138	18.7603	18.8959	17.5751	12.0437	10.6068	11.0418	2.36493	2.57009	10.1297	7.67284	12.1123	10.6817	0.719801
1700084C01Rik	25.9729	24.4865	1.29706	2.32599	4.04437	2.2091	0.419289	0.5153	0.503168	1.18353	0.305341	0.125892	0.394387	0.129008	0.0407589
1700084E18Rik	0.172769	0.493072	0.299845	0.1	0.575301	0.1	0.389196	0.1	0.251418	0.1	0.464075	0.219403	1.21625	1.17566	0.824542
1700084J12Rik	0.229807	0.1	0.1	0.1	0.1	0.1	0.1	0.1	0.175344	0.1	0.1	0.1	0.1	0.1	0.854001
1700085B03Rik	0.1	0.1	0.1	0.1	0.1	0.1	0.1	0.1	0.1	0.1	0.1	0.1	0.1	0.1	1
1700086L19Rik	7.19588	9.62066	25.7452	32.7428	81.4291	103.138	18.8789	29.6322	3.48332	5.16755	0.322345	0.316277	0.21656	0.417484	0.0120621
1700086O06Rik	1.28132	0.860707	1.03203	0.917741	0.906245	0.940274	0.861983	0.97789	1.17768	0.892286	0.397825	0.445488	2.80987	2.77522	0.327856
1700088E04Rik	1.06793	1.77251	0.788609	0.549285	1.18113	1.5798	0.325999	0.691763	0.189035	0.327929	0.400171	0.250506	0.792317	0.789597	0.388236
1700090G07Rik	0.1	0.1	0.1	0.1	0.1	0.1	0.1	0.1	0.1	0.1	0.1	0.1	0.1	0.1	1
1700092M07Rik	0.659198	0.529052	0.1	0.176355	0.175402	0.1	0.268896	0.1	0.1	0.1	0.1	0.1	0.302375	0.322277	0.40906
1700093K21Rik	0.176296	0.139394	0.1	0.233997	0.1	0.1	0.1	0.1	0.1	0.140748	0.1	0.1	0.1	0.1	0.805134
1700094D03Rik	4.03162	3.79245	1.1923	1.56946	2.03564	1.39588	1.58105	1.15133	0.443673	0.503035	0.911311	0.673934	1.54426	1.47536	0.459135
1700094J05Rik	0.1	0.1	0.1	0.1	0.1	0.1	0.1	0.1	0.1	0.1	0.1	0.1	0.1	0.1	1
1700095B10Rik	0.1	0.1	0.1	0.1	0.1	0.1	0.1	0.1	0.1	0.1	0.1	0.1	0.1	0.1	1
1700095B22Rik	0.420697	0.587578	0.33832	0.249528	0.463711	0.704772	0.113663	0.151482	0.1	0.1	0.1	0.1	0.1	0.1	0.34988
1700096J18Rik	0.1	0.1	0.189658	0.306095	0.1	0.1	0.1	0.1	0.1	0.1	0.1	0.1	0.1	0.140489	0.781127
1700096K18Rik	1.97546	1.92738	0.616975	0.516229	4.11965	3.1884	2.38518	2.91992	1.84268	1.97293	1.80779	0.911946	1.59083	1.87048	0.654672
1700101E01Rik	0.1	0.24808	0.1	0.1	0.1	0.1	0.1	0.1	0.1	0.1	0.1	0.1	0.1	0.1	0.890155
1700102P08Rik	0.210663	0.50023	0.825509	0.978023	0.472639	0.417277	0.517037	0.155669	0.116772	0.1	0.453772	0.21982	0.423184	0.320355	0.802316
1700106J16Rik	0.1	0.1	0.1	0.190617	0.1	0.1	0.1	0.1	0.1	0.1	0.1	0.187344	0.1	0.1	1.33584
1700106N22Rik	2.99456	2.65878	3.33046	2.30623	2.94875	3.10618	1.97868	1.71871	1.64342	1.55517	0.577089	1.89857	1.63483	1.90771	0.534632
1700108F19Rik	0.1	0.105315	0.1	0.1	0.1	0.1	0.1	0.1	0.1	0.1	0.1	0.1	0.491956	1.13819	0.455328
1700108J01Rik	0.1	0.1	0.1	0.1	0.1	0.1	0.1	0.1	0.1	0.1	0.1	0.1	0.1	0.1	1
1700108M19Rik	0.1	0.1	0.1	0.1	0.1	0.1	0.1	0.1	0.1	0.1	0.1	0.1	0.1	0.1	1
1700109F18Rik	0.1	0.1	0.1	0.1	0.1	0.1	0.1	0.1	0.1	0.1	0.1	0.1	0.1	0.1	1
1700109G14Rik	0.1	0.1	0.139142	0.1	0.1	0.1	0.1	0.1	0.1	0.1	0.1	0.1	0.1	0.1	0.968412
1700109H08Rik	1.46372	1.66463	0.332806	0.585488	0.759112	0.36745	0.2839	0.657689	0.1	0.1	0.174468	0.197394	0.242535	0.556501	0.313639
1700110I01Rik	0.1	0.1	0.1	0.154872	0.523594	0.190063	0.1	0.1	0.1	0.1	3.35413	2.68655	0.1	0.1	20.4939
1700110K17Rik	0.1	0.1	0.1	0.1	0.1	0.1	0.1	0.1	0.1	0.1	0.30031	0.1	0.1	0.1	2.00155
1700110M21Rik	0.1	0.1	0.1	0.1	0.1	0.1	0.1	0.1	0.1	0.1	0.1	0.1	0.1	0.1	1
1700111N16Rik	0.1	0.1	0.1	0.1	0.1	0.1	0.1	0.1	0.1	0.1	0.1	0.1	0.1	0.1	1
1700112E06Rik	0.1	0.131464	0.110549	0.1	0.977841	1.74664	1.27649	2.62265	0.323786	0.641401	2.4416	1.60469	0.1	0.1	2.94961
1700112H15Rik	0.1	0.1	0.1	0.1	0.1	0.1	0.1	0.1	0.1	0.1	0.1	0.1	0.1	0.1	1
1700113H08Rik	0.1	0.1	0.1	0.1	0.1	0.1	0.1	0.1	0.1	0.1	0.1	0.1	0.1	0.1	1
1700113I22Rik	1.65308	1.76637	0.318826	0.381165	1.58921	1.30239	0.173471	0.268855	0.1	0.1	0.584123	0.1	0.429965	0.696555	0.467516
1700119H24Rik	0.1	0.1	0.1	0.107406	0.1	0.1	0.1	0.1	0.1	0.1	0.1	0.1	0.1	0.1	0.993866
1700120K04Rik	1.81804	1.07326	0.903536	1.16799	0.500549	0.754025	0.185097	0.867658	0.311249	0.135567	0.533533	1.38537	0.396449	0.696395	1.30688
1700121N20Rik	0.1	0.1	0.1	0.1	0.1	0.122547	0.1	0.1	0.1	0.1	0.1	0.1	0.1	0.1	0.981557
1700123I01Rik	0.10431	0.1	0.1	0.1	0.1	0.1	0.1	0.1	0.1	0.1	0.1	0.1	0.1	0.1	0.996421
1700123K08Rik	0.1	0.1	0.1	0.1	0.1	0.1	0.1	0.1	0.1	0.1	0.1	0.1	0.1	0.1	1
1700123L14Rik	0.1	0.1	0.1	0.1	0.1	0.1	0.1	0.1	0.1	0.1	0.1	0.1	0.1	0.1	1
1700123M08Rik	0.458815	0.466023	0.509101	0.852609	0.626218	1.11153	0.29136	0.357036	0.22486	0.279588	0.216407	0.48867	0.370684	0.75708	0.670979
1700123O20Rik	9.14036	8.62279	9.11104	9.10432	8.75433	13.2858	9.06939	11.1785	9.04735	7.54338	5.88998	6.85195	18.7918	22.1993	0.562771
1700125D06Rik	0.1	0.1	0.172293	0.1	0.118271	0.1	0.1	0.1	0.1	0.296681	0.1	0.1	0.270046	0.124221	0.713643
1700125G02Rik	0.1	0.1	0.1	0.1	0.105031	0.1	0.1	0.1	0.1	0.1	0.1	0.1	0.1	0.1	0.995825
1700125G22Rik	0.1	0.1	0.1	0.1	0.1	0.1	0.1	0.1	0.1	0.1	0.1	0.1	0.1	0.1	1
1700125H03Rik	0.718885	0.8788	0.1	0.1	0.129074	0.1	0.336088	0.1	0.1	0.1	0.1	0.1	0.181103	0.1	0.407616
1700125H20Rik	0.1	0.1	0.13589	0.1	0.1	0.1	0.1	0.1	0.123928	0.1	0.1	0.1	0.111232	0.1	0.944101
1700126H18Rik	0.1	0.1	0.1	0.1	0.1	0.1	0.1	0.1	0.1	0.1	0.1	0.1	0.1	0.1	1
1700128F08Rik	0.1	0.1	0.1	0.1	0.1	0.1	0.1	0.1	0.1	0.1	0.1	0.1	0.1	0.1	1
1700129C05Rik	0.1	0.1	0.1	0.1	0.1	0.1	0.1	0.1	0.1	0.1	0.1	0.1	0.1	0.1	1
1810006J02Rik	0.1	0.1	0.1	0.1	0.1	0.1	0.1	0.1	0.1	0.1	0.1	0.1	0.516841	0.906091	0.495268
1810006K21Rik	29.2747	27.7303	48.4714	43.2426	71.2831	90.3839	91.9631	103.137	105.755	110.609	57.9654	89.0305	89.6624	105.54	0.96175
1810007D17Rik	0.1	0.1	0.1	0.1	0.1	0.1	0.1	0.1	0.1	0.1	0.1	0.1	0.1	0.1	1
1810007I06Rik	0.1	0.1	0.1	0.1	0.1	0.1	0.1	0.1	0.1	0.1	0.1	0.1	0.1	0.1	1
1810008A18Rik	4.44748	3.84686	8.63165	8.30593	6.02785	9.6309	7.51675	10.6451	6.84964	8.02782	7.18738	9.19937	4.08366	4.59547	1.19019
1810009A15Rik	5.9529	7.18408	4.84581	5.52854	8.75643	11.6364	9.6355	12.1434	10.8018	9.57435	8.73147	7.51615	20.8514	23.2158	0.749162
1810009J06Rik	0.1	0.1	0.1	0.1	0.1	0.1	0.1	0.1	0.1	0.1	0.1	0.1	0.1	0.1	1
1810010D01Rik	0.1	0.1	0.1	0.1	0.1	0.1	0.1	0.1	0.1	0.1	0.1	0.1	0.1	0.1	1
1810010H24Rik	6.22161	8.57295	1.89602	2.33164	10.3322	13.6125	1.75831	2.85884	0.423814	0.49571	3.51166	3.12191	0.1	0.26183	0.814512
1810011H11Rik	0.1	0.1	0.1	0.1	1.06462	0.373328	0.1	0.1	0.184314	0.1	26.238	33.0931	0.1	0.131465	139.399
1810011O10Rik	5.91288	9.14824	3.92285	2.40752	1.61381	1.08226	0.1	0.1	0.1	0.140441	14.1224	5.88286	41.0844	39.6051	1.1408
1810012P15Rik	0.637494	0.622066	4.15684	4.59586	1.79135	2.02827	1.53088	1.27274	1.02846	1.3551	0.533928	0.686217	0.453721	0.466935	0.36715
1810013D10Rik	16.1181	13.1488	7.50254	6.24047	17.1152	21.7648	18.6297	18.7345	21.5423	22.6447	8.60126	14.2188	9.54605	11.5091	0.74213
1810013L24Rik	21.5846	21.1208	15.5422	13.8921	11.8022	8.18473	9.13038	7.13218	3.52526	3.90643	5.13981	3.0923	12.8752	12.1519	0.350681
1810014B01Rik	2.98794	2.0643	0.700039	0.639546	4.41929	4.08712	2.14984	1.75432	0.334168	0.79497	1.37655	0.55265	1.03025	1.45847	0.516282
1810014F10Rik	9.05316	6.29878	7.03491	7.01035	8.07403	13.0706	3.26908	5.18844	4.65212	4.91091	1.48164	3.41588	2.15271	4.07525	0.392901
1810018F18Rik	0.1	0.1	0.1	0.1	0.1	0.1	0.1	0.1	0.1	0.1	0.1	0.1	0.1	0.1	1
1810019D21Rik	0.1	0.116735	0.116935	0.1	0.1	0.1	0.1	0.1	0.1	0.1	0.1	0.1	0.1	0.379411	0.793084
1810019J16Rik	0.1	0.1	0.208492	0.180172	0.1	0.1	0.1	0.1	0.1	0.1	0.1	0.1	0.1	0.1	0.86414
1810020D17Rik	14.1861	12.928	9.32011	10.5864	15.5309	17.7285	24.6296	24.6379	38.1837	33.7136	5.44661	6.99648	10.3689	12.5909	0.332696
1810021B22Rik	0.486635	0.527579	0.138439	0.1	0.42071	0.718978	0.105391	0.496397	0.765658	0.165779	0.540225	1.61641	0.1	0.101719	3.13519
1810022K09Rik	0.643101	0.369544	1.27582	1.28066	0.838325	1.14446	0.475555	0.543886	1.13082	0.898335	0.353465	0.276272	2.37387	2.5127	0.280151
1810024B03Rik	3.33653	1.53563	0.759573	0.556218	2.64617	2.33976	2.16635	4.23471	1.22268	4.38438	4.94608	3.17151	3.43084	3.87146	1.59773
1810026B05Rik	13.3742	18.9571	17.1706	13.2042	9.37834	6.35091	9.07684	7.69451	3.62255	5.87456	5.24586	2.64516	11.11	12.6134	0.368661
1810026J23Rik	12.4711	14.2711	28.4532	23.6619	18.8109	24.1756	17.4595	23.7478	10.4889	13.1532	9.88366	10.5981	11.41	11.7948	0.585477
1810027O10Rik	53.1292	41.0711	37.0213	37.7736	58.0567	76.9696	93.3805	131.856	124.428	113.422	61.6992	74.9576	111.468	146.322	0.800022
1810029B16Rik	3.66382	3.62958	3.8725	4.48243	3.65096	5.04661	6.86458	6.2242	3.83091	6.16999	0.962849	1.61911	3.07569	3.72977	0.285609
1810030J14Rik	0.1	0.1	0.1	0.1	0.1	0.1	0.1	0.1	0.1	0.1	0.1	0.1	0.1	0.1	1
1810030N24Rik	5.30439	4.87467	5.60786	4.92842	8.87931	11.7018	9.91565	9.35469	11.6781	10.076	1.68933	2.40734	5.94866	6.42587	0.259569
1810030O07Rik	5.70897	5.6991	3.64694	6.05386	8.57329	7.62717	5.76228	5.18113	2.00049	2.68189	6.48184	5.75941	6.78975	6.48754	1.10927
1810031K17Rik	9.99058	10.3535	13.2559	13.901	13.3506	17.6501	17.2738	19.8876	14.7076	17.0524	30.0101	34.3589	27.7339	27.4495	1.90623
1810032O08Rik	2.19911	2.05337	4.62098	2.99914	2.86067	1.97782	1.26395	4.62132	0.150731	1.73809	11.5618	4.54487	4.57447	7.64124	2.63319
1810033B17Rik	0.1	0.1	0.1	0.31112	0.1	0.1	0.1	0.1	0.1	0.1	1.55093	0.544164	0.1	0.1	8.90823
1810035I16Rik	0.1	0.1	0.1	0.1	0.1	0.1	0.1	0.1	0.1	0.1	0.1	0.1	0.1	0.1	1
1810035L17Rik	13.6732	17.4648	20.3537	23.4191	27.5677	28.8029	34.5651	30.7581	30.6066	32.3927	19.1986	19.5469	46.6217	54.9262	0.643699
1810037I17Rik	20.8763	25.7975	11.4261	12.041	29.3731	38.0724	55.8283	65.4462	93.7109	85.9353	14.3382	15.9199	72.1279	81.0687	0.306823
1810041L15Rik	1.02003	1.41183	6.46482	4.33302	21.4863	26.9469	94.808	113.98	14.5026	20.5	0.414952	0.394879	0.115287	0.1	0.0158963
1810043G02Rik	5.31744	5.98885	8.75732	8.56529	4.34948	5.72917	1.84316	3.32893	1.90073	2.62425	8.56589	11.2906	5.19733	6.34671	1.98735
1810043H04Rik	5.62346	4.05517	5.50691	4.98197	7.73048	13.2041	5.49069	9.44955	8.87026	10.4366	9.75371	15.2077	14.9207	16.2121	1.40651
1810044D09Rik	2.47985	1.82496	1.74434	0.787468	0.993451	2.17017	2.87163	3.59669	6.05831	4.63314	1.02008	2.32791	2.26104	1.88971	0.641566
1810046J19Rik	10.4295	10.1721	31.5303	28.6244	24.8373	40.004	45.0037	62.3535	75.6175	68.6575	24.3689	32.8405	27.5947	32.9252	0.749878
1810046K07Rik	0.1	0.1	0.1	0.1	0.1	0.1	0.1	0.1	0.1	0.1	0.1	0.1	0.1	0.1	1
1810048J11Rik	5.04489	4.83249	5.29328	6.25592	5.52213	5.05096	4.41414	3.20421	1.92347	2.20704	0.99074	1.17049	1.55951	1.58761	0.276516
1810049H13Rik	1.7152	1.14742	1.59539	2.67625	0.967828	1.9357	1.1616	0.914185	2.56586	1.33312	1.64428	4.24734	1.87302	1.24933	1.84739
1810053B23Rik	0.1	0.1	0.1	0.1	0.1	0.1	0.1	0.1	0.1	0.1	0.1	0.1	0.1	0.1	1
1810055G02Rik	10.0762	10.2758	8.1025	8.76473	10.1917	17.1588	8.15339	9.61028	5.57116	7.24606	2.96519	3.96141	0.575125	0.814961	0.430487
1810058I24Rik	1.15075	0.864549	1.18088	1.07889	2.24073	2.48681	4.46342	3.82834	3.00508	2.65994	1.52834	1.37101	0.74449	1.35824	0.694118
1810062G17Rik	0.258554	0.246443	0.1	0.1	0.1	0.1	0.104747	0.1	0.1	0.116995	0.1	0.1	0.709089	0.276222	0.51902
1810062O18Rik	0.350261	0.235099	0.498282	0.328756	0.187567	0.285393	0.287819	0.405062	0.1	0.102353	0.379308	0.34682	0.1	0.174292	1.42616
1810063B05Rik	4.74268	5.04305	5.89541	6.46675	9.14426	14.1401	9.28427	7.75155	9.83605	8.54151	4.42778	6.32576	9.87258	9.76002	0.642141
1810063B07Rik	1.85427	1.52891	1.15298	1.18339	1.90697	3.1074	1.47826	1.18106	2.04896	1.61787	4.84666	6.96553	6.60366	8.026	2.23647
1810064F22Rik	0.1	0.1	0.1	0.1	0.1	0.1	0.1	0.1	0.1	0.1	0.1	0.1	0.1	0.1	1
1810065E05Rik	0.1	0.1	0.1	0.1	0.1	0.1	0.1	0.1	0.1	0.1	0.1	0.1	0.1	0.1	1
1810074P20Rik	14.0148	11.5809	3.57358	4.74877	11.1664	6.57697	8.05343	4.28375	2.25677	2.92404	3.6645	2.01436	6.83685	7.19525	0.409477
2010001E11Rik	0.1	0.1	0.1	0.1	0.1	0.1	0.1	0.1	0.1	0.1	0.1	0.1	0.1	0.1	1
2010001M06Rik	0.488764	0.123734	0.993998	0.368996	0.1	0.1	0.1	0.1	0.512497	0.190472	0.723291	0.1	0.1	0.110683	1.50183
2010001M09Rik	1.11521	1.63371	0.1	0.154861	0.107145	0.10817	0.178154	0.1	0.1	0.427165	0.645907	0.797031	0.1	0.1	2.04943
2010002M12Rik	0.1	0.1	0.1	0.1	0.1	0.1	0.1	0.1	0.1	0.1	0.1	0.1	0.1	0.1	1
2010002N04Rik	18.3377	12.7765	0.670015	1.02095	5.14347	3.13892	0.918707	0.89781	1.80995	2.88116	38.0226	25.7951	1.84743	2.76346	7.33453
2010003K11Rik	0.1	0.1	0.1	0.1	0.1	0.1	0.1	0.1	0.1	0.1	0.1	0.1	0.1	0.1	1
2010003K15Rik	0.1	0.1	0.1	0.145868	0.1	0.1	0.1	0.1	0.1	0.1	0.1	0.1	0.1	0.1	0.963184
2010005H15Rik	0.1	0.1	0.1	0.1	0.1	0.1	0.1	0.1	0.140549	0.1	0.226699	0.534981	0.1	0.373635	3.01818
2010007H12Rik	6.36463	5.90648	7.72161	5.57398	6.87629	10.9841	6.77168	9.06639	7.11493	6.37309	5.69943	10.3408	7.11682	8.99163	1.08305
2010009K17Rik	0.1	0.1	0.1	0.1	0.1	0.1	0.1	0.1	0.1	0.1	0.1	0.1	0.1	0.1	1
2010011I20Rik	12.8566	17.9732	10.5836	10.8554	2.63565	3.62824	0.40797	0.591652	0.650449	1.0252	3.8828	5.01689	8.8563	8.32104	0.681227
2010012O05Rik	5.79011	5.68028	9.78659	8.91117	7.37872	8.59516	6.1025	5.37346	2.8495	4.19326	4.09893	2.04566	4.17359	4.20377	0.504772
2010015L04Rik	0.782694	1.39891	1.67123	2.17736	1.69729	2.09411	0.392988	0.845763	0.1	0.491965	6.27999	4.44632	0.1	0.1	5.42998
2010016I18Rik	0.1	0.1	0.1	0.1	0.1	0.1	0.1	0.1	0.1	0.1	0.1	0.1	0.1	0.1	1
2010106E10Rik	0.1	0.1	0.1	0.184533	0.1	0.1	0.1	0.1	0.1	0.1	0.1	0.1	0.1	0.1	0.934192
2010106G01Rik	15.6859	15.0758	7.33236	7.27608	26.1335	19.4114	15.398	7.93577	3.58076	4.03734	8.70686	6.19581	25.5671	26.2827	0.514723
2010107E04Rik	63.5384	45.8755	99.829	102.97	94.9413	114.583	98.9425	98.6807	116.915	113.826	73.8408	99.3564	182.611	225.548	0.765084
2010107G12Rik	0.382152	0.221103	0.152321	0.252923	0.206751	0.145125	0.1	0.1	0.1	0.1	0.1	0.1	0.1	0.1	0.612128
2010107G23Rik	0.28169	0.422244	12.1801	8.02204	3.66787	5.14967	1.42125	2.40147	0.603847	1.0548	0.463785	0.368562	0.301944	0.237893	0.139715
2010107H07Rik	0.382122	1.45687	0.803016	4.418	3.77889	2.25544	2.4878	3.2729	1.42233	1.10624	3.57407	8.88592	4.46275	4.90429	2.43116
2010109I03Rik	0.1	0.1	0.1	0.1	0.1	0.1	0.1	0.1	0.1	0.1	0.423583	0.345412	0.1	0.1	3.84498
2010109K11Rik	2.14666	2.48993	3.77023	2.81321	3.77904	4.07656	2.62899	2.02821	1.37859	1.57026	2.18061	1.40279	3.15074	3.39565	0.647056
2010110P09Rik	0.409212	0.371752	0.157289	0.1	0.339741	0.18408	0.1	0.1	0.10303	0.198301	1.68035	0.284506	9.27541	9.44526	0.56722
2010111I01Rik	0.572798	0.74846	1.51007	1.83241	1.43355	1.26813	1.67783	2.2215	1.41327	1.42147	2.35058	2.19931	4.77633	4.54157	1.16577
2010204K13Rik	0.1	0.616047	1.00619	1.59183	0.998565	1.49166	0.161245	0.184476	0.58484	1.07672	0.486237	0.443336	0.78262	1.13678	0.573163
2010300C02Rik	0.1	0.1	1.73819	1.60526	1.89722	3.46995	0.276327	0.71148	0.29338	1.5336	0.747007	1.34432	1.97736	1.69792	0.814769
2010305A19Rik	1.6711	1.97003	3.15688	2.48846	1.5029	2.13395	0.875806	0.89437	1.19123	1.00528	1.92472	1.99849	4.3398	4.71909	0.907139
2010315B03Rik	0.1	0.1	0.1	0.1	0.1	0.1	0.1	0.1	0.1	0.1	0.1	0.1	0.1	0.1	1
2010317E24Rik	4.69431	5.18301	1.17452	1.4411	24.1498	38.1404	3.62149	4.81462	0.13806	0.236127	0.206804	0.1	0.452607	0.693958	0.0217232
2010320M18Rik	5.19553	4.01926	4.84086	5.04157	4.40452	7.12981	3.4212	4.50253	4.42825	3.41838	4.05259	4.29851	9.4818	10.8174	0.751211
2010321M09Rik	7.615	6.99851	3.95924	4.42525	13.6396	18.9515	12.9909	13.7671	6.37834	7.1833	6.19038	5.17257	9.39949	9.57967	0.593429
2200002D01Rik	0.1	0.1	0.1	0.139964	0.1	0.1	0.1	0.1	0.1	0.1	0.1	0.306996	1.58096	1.25005	0.630844
2200002J24Rik	0.1	0.1	0.1	0.1	0.1	0.1	0.1	0.1	0.1	0.1	0.1	0.1	0.1	0.1	1
2200002K05Rik	0.160815	0.1	4.57561	4.95241	6.34173	5.91637	1.14424	0.987558	0.1	0.1	0.1	0.1	0.1	0.1	0.0488227
2210009G21Rik	0.861643	1.01685	1.31011	1.65106	2.28029	1.95692	2.07715	1.24789	0.388696	0.914294	0.361793	0.56329	0.932637	1.38945	0.346322
2210010C04Rik	0.1	0.1	0.1	0.1	0.1	0.1	0.1	0.1	0.1	0.1	0.1	0.1	0.1	0.1	1
2210010C17Rik	0.1	0.1	0.1	0.1	0.1	0.1	0.1	0.1	0.1	0.1	0.1	0.1	0.1	0.1	1
2210012G02Rik	1.25914	1.11851	1.35919	1.22974	1.11473	1.07135	2.4606	1.75959	2.56987	2.41761	1.80679	1.89664	0.749466	0.731528	1.24545
2210013O21Rik	9.86667	7.7623	30.5273	29.4427	16.3799	20.6853	19.3019	18.7541	21.2086	21.238	10.3734	10.7984	37.1157	38.9488	0.468351
2210015D19Rik	4.54533	3.41327	2.76878	2.99368	3.70932	6.15641	4.3159	5.22421	6.09421	6.18568	3.68937	3.11117	3.50287	3.75224	0.774815
2210016F16Rik	1.83475	1.47423	2.32565	2.65221	2.67602	4.24175	2.0376	2.89587	1.60341	1.78332	7.38345	10.5434	1.12553	1.46269	4.11907
2210016L21Rik	8.16754	7.27719	35.723	36.1562	16.9671	25.244	11.7981	15.2048	14.2158	16.0696	6.7381	7.86945	11.2246	12.222	0.416823
2210018M11Rik	10.7427	9.01243	3.02894	4.87498	7.89075	5.04079	5.62049	2.84453	1.70756	1.62179	1.62316	1.35417	4.27603	4.38257	0.292643
2210019I11Rik	0.1	0.1	0.1	0.1	0.1	0.1	0.1	0.1	0.1	0.1	0.1	0.1	0.1	0.1	1
2210020M01Rik	0.1	0.100059	0.1	0.173999	0.1	0.1	0.1	0.237865	0.188661	0.375949	0.1	0.115389	0.1	0.1	0.727447
2210021J22Rik	2.21255	2.31182	2.14936	1.64317	3.16079	3.73139	3.46663	3.46445	4.03485	4.34668	4.05018	5.0643	8.0765	9.52545	1.13638
2210039B01Rik	0.1	0.1	0.1	0.1	0.1	0.1	0.1	0.1	0.1	0.1	0.1	0.1	0.1	0.1	1
2210403K04Rik	0.1	0.1	0.1	0.1	0.1	0.1	0.1	0.1	0.1	0.1	0.1	0.1	0.1	0.1	1
2210404J11Rik	8.13722	6.68624	2.07218	3.51713	7.17043	5.51691	6.47264	6.10394	1.76363	2.75639	1.91693	0.876806	2.62015	2.72163	0.301816
2210404O07Rik	0.1	0.553966	0.6667	1.11753	0.429534	0.240645	0.1	0.400361	0.1	0.263175	2.34562	1.63537	0.665978	1.03357	4.21161
2210407C18Rik	0.1	0.1	0.1	0.1	0.1	0.1	0.1	0.1	0.1	0.1	0.1	0.1	0.1	0.1	1
2210408F21Rik	0.238764	0.1	2.14721	2.84571	0.424928	0.881495	0.144137	0.125563	0.286934	0.7504	0.634314	0.271957	0.1	0.1	0.667592
2210408I21Rik	3.61662	3.1877	1.68791	1.87724	2.42691	1.82415	1.60668	1.12748	0.396015	0.643059	0.446496	0.320472	1.84094	1.78708	0.208966
2210409E12Rik	0.1	0.1	0.1	0.1	0.1	0.1	0.1	0.1	0.1	0.1	0.1	0.1	0.1	0.1	1
2210411K11Rik	1.81473	1.62362	2.18476	1.70424	2.7395	2.85658	1.80923	1.64284	1.35801	1.69662	0.408439	0.927619	4.46256	4.55194	0.281823
2210414B05Rik	0.1	0.1	0.1	0.1	0.1	0.1	0.1	0.1	0.1	0.1	0.1	0.1	0.1	0.1	1
2210415F13Rik	0.1	0.1	0.1	0.1	0.1	0.1	0.1	0.1	0.1	0.1	0.1	0.1	0.1	0.1	1
2210417A02Rik	0.1	0.1	0.1	0.1	0.1	0.1	0.1	0.1	0.1	0.1	0.1	0.1	0.119201	0.320936	0.833254
2210417K05Rik	0.1	0.1	0.1	0.1	0.166818	0.1	0.1	0.1	0.1	0.1	0.1	0.1	0.1	0.1	0.947255
2300002M23Rik	0.1	0.1	0.1	0.1	0.1	0.1	0.1	0.1	0.1	0.1	0.1	0.1	0.1	0.1	1
2300003K06Rik	0.1	0.1	0.1	0.1	0.1	0.1	0.1	0.1	0.1	0.1	0.1	0.1	0.1	0.1	1
2300005B03Rik	0.1	0.1	0.1	0.1	0.1	0.1	0.1	0.288357	0.1	0.1	0.1	0.1	0.1	0.1	0.864331
2300009A05Rik	6.22454	5.47361	6.499	6.42582	6.50201	7.19276	7.50286	8.36453	5.73701	5.8148	2.14338	2.7107	3.61073	4.26336	0.395654
2310001A20Rik	31.7799	28.8722	20.8148	22.1073	28.7429	36.8773	20.7023	29.0876	7.43201	11.4872	23.3578	17.7983	21.7186	21.9996	0.876837
2310001H17Rik	0.1	0.1	0.801844	1.66085	0.214915	0.1	0.1	0.1	0.1	0.1	1.03187	0.467774	1.13772	2.32462	1.31549
2310001K24Rik	0.1	0.1	0.1	0.104088	0.1	0.1	0.1	0.1	0.1	0.101583	0.1	0.1	0.1	0.1	0.995296
2310002J15Rik	0.1	0.1	0.124769	0.1	0.1	0.281827	0.1	0.1	0.1	0.1	0.1	0.1	0.1	0.1	0.853123
2310002L09Rik	0.1	0.1	0.1	0.1	0.1	0.1	0.1	0.1	0.1	0.1	0.1	0.1	0.1	0.1	1
2310002L13Rik	0.1	0.1	0.1	0.1	0.1	0.1	0.1	0.1	0.1	0.1	0.1	0.1	0.1	0.1	1
2310003C23Rik	8.43336	6.97649	9.8736	6.87732	9.413	11.9742	6.37916	8.04153	6.43546	6.67193	8.19106	11.6193	7.68303	8.2147	1.22572
2310003F16Rik	19.2754	21.4211	42.4712	44.4186	35.6935	25.781	30.7659	21.6445	19.8435	22.3205	17.1756	13.1997	38.7249	47.8152	0.492339
2310003H01Rik	4.77084	5.25586	14.2818	11.1638	5.1598	7.5955	2.74861	4.49449	2.19493	3.01124	7.75242	10.8401	3.60968	3.95595	1.63468
2310003L22Rik	6.63054	4.63514	7.55856	6.49775	5.9088	7.51653	4.17152	5.05304	4.20156	4.13712	1.50243	1.13758	3.66727	3.87099	0.248087
2310004I24Rik	6.64934	5.517	4.06715	3.98871	5.22023	7.82551	3.65111	3.80537	1.99844	1.98051	3.50864	2.61568	8.11567	8.35689	0.60066
2310004N24Rik	8.0225	8.7973	15.6591	14.1688	17.6598	26.5431	19.9964	30.2915	21.9129	21.6553	22.8104	27.0376	4.58903	5.32437	1.53678
2310005A03Rik	0.1	0.1	0.1	0.1	0.1	0.1	0.1	0.1	0.1	0.1	0.1	0.1	0.1	0.1	1
2310005G13Rik	0.1	0.1	0.1	0.1	0.1	0.1	0.1	0.1	0.1	0.1	0.1	0.1	0.245423	0.247508	0.803788
2310007B03Rik	0.1	0.1	0.1	0.1	0.1	0.1	0.267074	0.113458	0.221647	0.186543	0.1	0.1	0.1	0.1	0.755324
2310007L24Rik	0.1	0.1	0.1	0.1	0.1	0.1	0.1	0.1	0.1	0.1	0.1	0.1	0.1	0.109009	0.992548
2310008H04Rik	2.61124	3.32678	0.560397	0.928063	4.99125	4.55632	2.93823	3.14995	1.29426	1.6566	3.6351	2.99478	3.19366	3.62527	1.2116
2310008H09Rik	5.26033	4.83204	5.56475	5.38217	6.09651	6.12288	5.30717	4.33573	2.44647	3.53912	5.33638	3.75077	7.24957	7.64762	0.8548
2310009A05Rik	0.1	0.1	1.33958	2.58975	0.592692	2.78978	2.60351	1.63457	0.1	1.60301	2.68867	0.952631	0.894579	1.88335	1.34607
2310009B15Rik	2.23218	2.54982	6.00278	5.72258	4.72417	6.85752	4.12146	5.44355	3.83971	2.52693	2.85372	3.33393	9.00082	10.6836	0.582778
2310010M20Rik	0.1	0.1	0.1	0.1	0.1	0.1	0.1	0.1	0.1	0.1	0.1	0.1	0.1	0.1	1
2310011J03Rik	5.00866	5.71859	6.25816	5.75844	6.06646	11.2388	10.4137	15.2128	13.5784	15.0105	15.0053	22.814	12.1917	13.8614	1.88597
2310014F07Rik	0.1	0.1	0.1	0.1	0.1	0.1	0.1	0.1	0.115874	0.1	0.1	0.1	0.1	0.1	0.986944
2310014H01Rik	2.40436	2.76659	4.58313	4.32903	16.2351	17.9901	10.4426	15.1377	1.48352	2.44496	130.432	160.427	26.9132	25.2016	13.4313
2310014L17Rik	0.312293	0.377166	0.312491	0.163652	0.515666	0.221677	0.64922	0.671646	0.468104	0.543461	0.558392	0.264934	0.353259	0.304406	1.00959
2310015A10Rik	4.60615	4.51734	1.40868	1.12759	8.97047	9.65869	2.9632	3.50655	3.35046	4.02489	2.899	2.96936	2.3804	2.84638	0.713322
2310015B20Rik	0.160963	0.38695	0.1	0.149721	0.1	0.1	0.1	0.1	0.1	0.1	0.1	0.1	0.131623	0.1	0.736532
2310015D24Rik	0.1	0.1	0.1	0.1	0.1	0.1	0.1	0.1	0.1	0.1	0.1	0.1	0.1	0.1	1
2310016C08Rik	4.58437	3.99136	4.44206	3.43429	7.84276	10.0936	5.50056	7.51593	3.23793	4.43175	69.9928	67.1328	189.316	197.922	1.86012
2310016M24Rik	15.4437	13.2262	26.3461	24.9766	33.0761	44.1697	23.6339	28.0416	30.1044	26.8623	25.5127	42.9047	33.3539	42.6628	1.20067
2310021P13Rik	29.4504	29.5706	26.4261	27.1457	17.4347	20.4606	15.6917	22.575	5.45861	6.80781	30.1975	30.8063	14.9318	13.2648	1.59683
2310022A10Rik	4.04186	4.01799	7.54232	5.47701	4.35889	6.2539	2.52624	3.0037	1.39184	1.71621	6.38749	7.18451	1.98393	2.03958	1.83598
2310022B05Rik	52.1764	54.2428	15.6251	15.7861	18.9513	21.7419	20.9522	29.1663	31.9821	34.5837	36.9224	39.2885	19.3301	19.1779	1.37022
2310028H24Rik	13.2216	13.1193	46.1479	44.687	16.6953	20.3897	26.8178	26.5349	34.0659	35.9376	11.4055	12.373	3.57596	3.32087	0.501455
2310028O11Rik	15.0573	13.1458	16.2314	18.1884	19.3662	23.7292	15.7017	22.1867	12.7294	15.2178	18.8938	17.9236	30.8536	37.8746	0.919354
2310030A07Rik	0.1	0.1	0.1	0.1	0.1	0.1	0.1	0.1	0.1	0.1	0.1	0.1	0.1	0.1	1
2310030G06Rik	0.1	0.255169	0.284948	0.224946	0.1	0.180594	0.1	0.158294	0.1	0.1	0.1	0.1	0.63259	1.05216	0.364886
2310030N02Rik	4.07609	3.89069	3.89369	3.47423	2.97326	5.22531	1.19838	1.56216	0.494395	0.847319	1.98881	1.69419	2.88621	2.81112	0.662951
2310033E01Rik	0.195935	0.1	0.1	0.1	0.1	0.1	0.1	0.1	0.1	0.1	0.1	0.1	0.1	0.18328	0.87006
2310033P09Rik	4.79355	4.74027	3.93159	5.07767	3.01126	5.33905	3.64198	3.33437	2.85079	3.09294	8.30231	9.89314	6.13043	6.2978	2.08976
2310034C09Rik	0.1	0.1	0.1	0.1	0.1	0.1	0.1	0.1	0.1	0.1	0.1	0.1	0.1	0.1	1
2310034G01Rik	0.332237	0.266537	0.157989	0.1	0.525851	0.760382	0.304198	0.3819	0.1	0.189452	0.1	0.16805	0.435817	0.434533	0.403194
2310034O05Rik	0.1	0.1	0.1	0.1	0.1	0.1	0.1	0.1	0.1	0.1	0.1	0.1	0.1	0.1	1
2310035C23Rik	10.6127	10.0756	13.1535	13.8013	8.77025	5.65505	19.7385	12.508	5.90859	7.61083	1.86812	1.11432	5.38258	5.61811	0.150584
2310035K24Rik	6.16535	4.43593	3.33489	2.67122	5.90516	7.18075	2.95511	3.19761	4.63674	3.88822	10.2694	11.0346	3.26698	3.79523	2.48524
2310036O22Rik	25.0689	29.0372	57.824	54.8856	35.994	46.6066	35.3102	43.756	38.854	34.504	62.8534	79.1061	55.9937	60.1548	1.64435
2310037I24Rik	4.92308	4.56385	4.22332	4.0891	5.83	6.07488	3.9098	6.42078	2.44885	2.16802	3.54771	3.63982	3.19733	4.26995	0.827438
2310039H08Rik	2.38961	3.91764	5.27666	4.87221	2.95994	5.19742	4.219	5.23074	3.9269	4.14894	2.9528	2.87771	7.25629	9.23577	0.596663
2310040G24Rik	0.142869	0.1	0.126125	0.232932	0.1	0.1	0.1	0.1	0.20999	0.288363	0.1	0.1	0.335568	0.447417	0.525563
2310042D19Rik	3.3414	3.4191	1.15168	2.1176	1.13148	0.691677	6.27137	3.63616	0.780457	0.878785	0.253198	0.151094	0.338652	0.224362	0.101146
2310042E22Rik	0.1	0.1	0.1	0.1	0.1	0.1	0.1	0.1	0.1	0.1	0.1	0.1	0.1	0.1	1
2310043J07Rik	0.1	0.1	0.1	0.1	0.1	0.1	0.1	0.1	0.1	0.1	0.1	0.1	0.1	0.1	1
2310043L19Rik	0.1	0.1	0.1	0.1	0.1	0.1	0.1	0.1	0.1	0.1	0.1	0.1	0.1	0.1	1
2310044G17Rik	15.7117	11.5845	12.1769	11.7323	23.3612	22.5385	11.356	9.74733	4.54808	6.01078	2.46728	2.04744	3.08219	3.03413	0.200827
2310044H10Rik	39.4582	41.0633	60.8331	57.2891	81.0506	126.151	84.4743	125.107	82.468	83.3401	54.7478	88.3019	41.4474	43.5962	0.990789
2310045N01Rik	5.77615	5.95641	6.6303	9.58925	8.23755	11.7222	9.10213	9.49057	13.6713	14.0396	14.5517	18.7877	15.0513	17.1938	1.58181
2310046A06Rik	0.108037	0.154576	1.29489	2.3326	0.613776	0.509908	0.152254	0.1	0.292831	0.616008	0.518125	0.328852	0.1	0.1	0.797169
2310046K01Rik	0.218468	0.199299	0.145727	0.1	0.108012	0.112516	0.1	0.1	0.1	0.1	0.313585	0.157231	14.7365	14.0517	0.0939372
2310046O06Rik	4.83073	4.99686	6.55299	5.37414	6.70825	7.84849	5.74506	7.70644	3.24691	4.14353	4.41944	5.26242	8.82523	9.16809	0.773036
2310047B19Rik	3.03185	2.65302	4.25924	4.26894	3.90314	7.98925	3.62213	4.71665	3.89123	4.52792	1.54005	3.14726	3.31173	5.19483	0.547478
2310047M10Rik	7.28355	7.01776	10.3964	9.69909	6.10993	8.2159	4.56976	6.37038	7.25345	8.16908	16.9455	20.4349	9.67054	9.95916	2.36797
2310050B05Rik	0.1	0.1	0.10593	0.126046	0.122812	0.1	0.123638	0.1	0.1	0.1	0.1	0.1	0.1	0.1	0.938654
2310050C09Rik	0.1	0.1	0.1	0.1	0.1	0.1	0.1	0.1	0.1	0.1	0.1	0.1	0.1	0.1	1
2310057J16Rik	1.06319	0.961738	14.1531	12.9384	4.81816	5.96737	1.68863	3.19573	0.346678	0.705094	0.355487	0.386459	0.1	0.124075	0.0966449
2310057J18Rik	0.1	0.1	0.1	0.1	0.1	0.1	0.1	0.1	0.1	0.1	0.1	0.1	0.1	0.1	1
2310057M21Rik	4.38264	3.2058	3.56241	3.62304	3.03211	3.60414	3.03407	5.24275	1.51774	1.98264	3.09989	3.49004	2.26496	2.39798	1.04463
2310057N15Rik	0.1	0.1	0.1	0.1	0.1	0.1	0.1	0.1	0.1	0.1	0.1	0.1	0.1	0.1	1
2310061C15Rik	2.57477	2.68467	1.58359	1.23005	4.70244	6.47717	4.12915	5.36872	3.85423	3.49245	4.19283	4.57857	6.03394	6.98888	1.07142
2310061I04Rik	19.6038	13.7584	22.1345	23.1361	13.9712	17.3768	9.57343	11.3526	5.6803	6.21206	5.46004	7.31899	5.2998	4.89451	0.50116
2310061J03Rik	1.38513	1.59308	3.61283	4.27872	1.45677	2.01439	2.62318	2.85391	2.18064	2.46818	2.04875	1.72947	4.00495	3.37789	0.711761
2310061N02Rik	0.1	0.1	0.1	0.1	0.1	0.1	0.1	0.1	0.1	0.1	0.1	0.1	0.1	0.1	1
2310065F04Rik	0.1	0.1	0.1	0.1	0.1	0.1	0.1	0.1	0.1	0.1	0.1	0.1	0.1	0.1	1
2310067B10Rik	12.0472	10.5399	13.6367	14.3573	9.96525	11.8011	7.12164	7.72991	2.82271	3.41614	7.20625	8.24429	3.88924	3.35518	0.92075
2310068J16Rik	0.292281	0.312367	0.738918	0.622143	0.189079	0.1	0.26824	0.371974	0.129511	0.182686	0.611575	0.276146	0.134467	0.304823	1.46067
2310069B03Rik	0.1	0.1	0.1	0.1	0.1	0.1	0.1	0.1	0.1	0.1	0.1	0.1	0.1	0.1	1
2310069G16Rik	4.06955	3.93019	1.48254	1.32267	2.11474	2.99446	0.769703	1.03524	0.975936	1.11212	0.1	0.1	0.1	0.1443	0.0598461
2310079F23Rik	1.23305	1.11244	1.58988	1.3426	1.01106	0.99605	0.975316	0.778346	0.371467	0.452961	1.23051	1.86285	0.867124	0.868514	1.60018
2310079G19Rik	0.1	0.1	0.1	0.1	0.1	0.1	0.1	0.1	0.1	0.1	0.1	0.1	0.1	0.1	1
2400001E08Rik	13.656	14.8828	15.7015	13.8545	20.7095	33.8468	25.91	36.0972	36.405	36.8355	47.2823	74.9593	21.6702	25.3088	2.4873
2400003C14Rik	49.0888	40.8528	41.0841	42.9147	46.6858	48.0392	41.5937	52.5016	29.227	32.7148	46.9412	38.8025	37.1322	38.8802	1.02746
2410001C21Rik	7.89614	7.71931	16.4311	18.9909	12.7403	21.8551	13.8119	20.5155	16.3294	16.9914	36.2841	42.0405	16.5627	18.9773	2.48885
2410002F23Rik	14.4334	14.6322	33.1661	28.8292	23.7792	28.1964	18.4665	28.7853	8.7705	12.4119	19.8999	19.4242	8.28951	8.84444	1.03211
2410002I01Rik	7.44224	6.05112	3.77904	3.89941	3.49828	3.53391	3.10369	4.35724	2.20572	2.60359	3.74046	4.90156	1.27584	1.22307	1.20662
2410002O22Rik	10.1728	9.89687	10.2016	12.1685	16.8826	12.5623	15.0968	10.7731	6.30742	6.55887	1.87072	1.93991	10.898	11.8093	0.171485
2410003K15Rik	8.97871	9.79857	7.18607	7.83507	7.21193	10.3631	4.79533	6.19247	4.40347	3.95826	6.23511	6.40608	8.89041	12.1742	0.826333
2410004A20Rik	0.1	0.1	0.1	0.1	0.1	0.1	0.1	0.1	0.1	0.1	0.1	0.163642	0.1	0.1	1.31821
2410004B18Rik	9.36753	10.7878	17.9631	18.0315	14.0281	20.9892	14.6501	21.5358	11.3037	11.0304	8.23093	5.98408	11.3944	13.5792	0.488317
2410004I01Rik	0.513223	0.41211	0.212895	0.506392	0.112305	0.114509	0.1	0.1	0.1	0.1	0.1	0.1	0.1	0.1	0.485548
2410004N09Rik	7.28761	8.34424	13.2058	14.4102	8.31065	7.58455	5.08294	5.32387	3.59	5.72226	9.62989	6.55983	13.5103	14.1326	0.912054
2410004P03Rik	0.254647	2.08431	0.263826	0.494191	0.119919	0.445955	0.1	0.280264	0.1	0.110144	0.1	0.1	0.104951	0.225915	0.261773
2410006H16Rik	47.2781	34.0361	103.753	116.335	48.5295	58.7558	43.0158	84.5735	56.4072	65.7572	155.276	108.125	148.974	163.625	1.62754
2410007B07Rik	0.1	0.1	0.1	0.1	0.1	0.1	0.1	0.1	0.1	0.1	0.1	0.1	0.1	0.1	1
2410012M07Rik	0.1	0.1	0.1	0.1	0.1	0.1	0.1	0.1	0.1	0.1	0.1	0.1	0.1	0.1	1
2410015M20Rik	12.3542	11.8324	20.5591	20.1752	18.9228	28.4232	23.6429	27.9062	30.4224	33.33	20.4396	29.5702	44.1703	56.7713	0.913393
2410016O06Rik	1.58491	2.01896	2.36169	2.19159	4.64273	9.2523	1.42109	2.70062	0.905512	1.18454	10.2545	11.0571	1.62809	1.52185	4.07049
2410017I17Rik	0.1	0.1	0.1	0.1	0.1	0.1	0.1	0.1	0.1	0.1	0.1	0.1	0.1	0.1	1
2410017P09Rik	6.4145	6.71053	3.65511	4.81753	7.30968	10.4889	10.6448	13.8799	7.16847	8.13586	7.29503	6.91019	5.77475	5.92251	0.937405
2410018L13Rik	0.1	0.1	0.153757	0.18539	0.1	0.1	0.173245	0.135134	0.1	0.1	0.1	0.1	0.110592	0.144789	0.798453
2410022L05Rik	6.86655	6.81102	17.9701	14.754	15.9354	20.1576	8.29192	10.8452	6.53544	6.36836	12.4833	16.2191	3.39405	3.88067	1.41379
2410042D21Rik	6.86315	7.59196	4.70565	4.49882	7.25599	6.22163	6.46364	4.43573	1.76856	1.71723	0.977997	0.730668	9.68852	11.6409	0.140724
2410057H14Rik	0.1	0.1	0.392187	0.1	0.204752	0.308034	0.423117	0.108795	0.100342	0.388949	0.1	0.1	0.1	0.1	0.494606
2410066E13Rik	1.15193	2.2854	49.1811	52.346	3.17948	5.30924	4.02979	3.32283	9.31317	10.1242	1.68795	1.74305	4.12412	3.66632	0.139063
2410075B13Rik	0.735681	0.673807	2.14798	2.41364	1.86485	2.99394	1.45591	1.64397	0.748891	0.904159	0.442661	1.10396	1.12265	0.994422	0.52428
2410076I21Rik	0.142484	0.1	12.1864	14.2394	0.342019	0.275683	0.30458	0.1	0.135846	0.185998	1.69174	1.76474	0.123591	0.168296	0.732711
2410088K16Rik	0.1	0.1	0.1	0.1	0.1	0.1	0.1	0.1	0.1	0.1	0.1	0.1	0.208462	0.362497	0.763865
2410089E03Rik	5.53751	5.48077	4.20665	8.95391	5.33131	2.97519	3.66327	1.87158	0.569617	0.812396	0.538772	0.527007	1.43234	1.36552	0.151532
2410091C18Rik	4.95393	3.83446	4.66612	6.71099	7.00609	6.54019	4.68761	4.05037	2.35905	2.6649	4.85137	5.28649	5.23905	5.76188	1.04023
2410114N07Rik	0.1	0.1	0.1	0.1	0.1	0.1	0.1	0.1	0.1	0.1	0.1	0.1	0.1	0.1	1
2410127L17Rik	2.36111	2.62443	1.78477	1.50106	8.15006	5.75692	2.34167	1.57525	0.485567	0.517947	0.665603	0.455012	2.17322	2.18733	0.213726
2410131K14Rik	5.11959	5.84081	12.7513	10.5654	5.56223	8.42268	4.71154	5.32167	2.54545	3.32948	7.41979	9.52557	2.15319	2.03449	1.48735
2410137F16Rik	0.1	0.1	1.13961	1.75484	0.1	0.1	0.1	0.1	0.1	0.1	0.1	0.1	0.1	0.1	0.30813
2410137M14Rik	0.1	0.1	0.161763	0.460283	0.1	0.1	0.1	0.1	0.1	0.13201	0.1	0.1	0.1	0.1	0.725489
2410141K09Rik	0.1	0.1	0.1	0.1	0.1	0.1	0.1	0.1	0.1	0.1	0.1	0.1	0.1	0.1	1
2500003M10Rik	40.7174	46.7248	40.0515	34.5191	85.6863	106.22	82.5182	104.724	48.1724	48.3054	35.6732	26.0376	33.6222	35.6592	0.523772
2500004C02Rik	2.17964	1.96478	1.57388	0.981964	3.07302	2.94739	2.64575	2.82195	1.49903	1.45992	0.522251	0.554399	1.29962	1.22522	0.27289
2510002D24Rik	3.61009	2.92223	4.3232	4.90027	3.60384	4.21669	1.84257	2.12741	2.38565	2.3804	2.56782	1.91484	10.207	11.1631	0.501019
2510003D18Rik	0.1	0.1	0.243494	0.208292	0.1	0.154657	0.1	0.1	0.1	0.1	0.1	0.1	0.1	0.1	0.796578
2510003E04Rik	15.3948	16.4279	24.2739	28.4324	25.9117	31.9027	34.3314	36.1347	39.5076	40.5764	9.33429	10.5861	7.60498	7.61525	0.387917
2510006D16Rik	24.8021	23.8247	24.6105	23.8641	35.4221	53.4867	42.8251	50.0457	50.4266	48.5024	43.7546	44.3481	55.449	59.2154	1.07339
2510009E07Rik	15.4211	19.8003	20.2808	17.8911	22.4289	21.9125	16.8807	16.0457	12.5553	13.064	13.9739	14.213	11.5171	11.2366	0.849714
2510012J08Rik	6.60788	6.76296	5.81097	6.39512	6.41737	8.29179	3.97234	5.87359	2.83239	2.9316	10.165	10.2157	6.16538	6.17672	1.79202
2510039O18Rik	9.98102	9.70071	10.1544	9.03068	12.415	18.1114	14.8732	20.7334	10.9974	11.9244	41.4474	62.9233	17.1191	17.946	3.84218
2510049J12Rik	0.1	0.1	0.1	0.192606	0.1	0.256811	0.122306	0.1	0.1	0.1	0.1	0.1	0.1	0.1	0.815371
2600006L11Rik	0.1	0.1	0.1	0.1	0.1	0.1	0.1	0.1	0.1	0.1	0.1	0.1	0.543785	0.120007	0.721244
2610001J05Rik	1.68045	1.24345	1.79597	1.39831	3.39528	4.11898	5.11665	3.88633	4.68432	3.83483	1.56482	1.60753	5.38259	5.61375	0.45157
2610002D18Rik	0.209292	0.201235	0.1	0.11454	0.330877	0.476614	0.1	0.1	0.1	0.1	0.147047	0.141053	0.176674	0.276963	0.756103
2610002I17Rik	4.536	3.32519	3.73229	3.20671	4.24085	6.58033	3.57418	4.72444	3.21188	3.53417	0.929195	1.55987	2.84557	2.78406	0.322588
2610002J02Rik	6.9441	6.93815	4.56927	5.4123	9.66548	16.203	5.12754	5.66612	2.97359	3.97483	7.41787	9.80306	6.11426	8.16934	1.2638
2610002M06Rik	0.921601	1.25307	5.68187	4.6468	3.93939	3.12479	2.15449	1.5286	0.728088	0.906623	0.487324	0.482581	2.12073	2.2433	0.198959
2610005L07Rik	7.16231	6.49318	4.24864	5.12218	5.61994	2.66664	3.66014	2.95555	0.318722	0.905779	1.05077	0.419491	3.66371	3.89691	0.188843
2610008E11Rik	1.21585	0.982781	0.921785	1.36511	1.64838	1.00016	0.839512	0.293722	0.1	0.201747	0.102644	0.149226	0.69629	0.840395	0.149541
2610015P09Rik	2.91198	2.32381	0.273744	1.18966	1.49301	0.303707	1.3595	0.369514	0.463545	0.463513	0.376442	0.192066	0.852889	0.749327	0.267445
2610017I09Rik	64.768	58.4779	22.8343	20.416	32.2638	35.9692	10.5874	9.37068	10.1183	13.6646	2.47164	6.83538	0.748675	0.616314	0.199554
2610018G03Rik	0.1	0.211117	2.45529	4.2936	0.248431	0.1	0.1	0.1	0.1	0.1	0.172545	0.447891	0.1	0.1	0.464836
2610019F03Rik	1.54296	1.51789	1.60607	2.16032	1.41094	1.73657	0.991426	0.806197	0.847728	0.665092	0.158187	0.307282	125.154	126.571	0.0105385
2610020C07Rik	0.936372	1.14638	0.782636	0.916363	0.897433	0.149317	0.386983	0.331494	0.126669	0.1	0.1	0.1	0.317345	0.240072	0.189542
2610020H08Rik	2.96735	2.93448	0.626497	0.596174	3.38235	2.15535	0.954272	0.394438	0.398363	0.258803	0.698917	0.503274	2.92639	3.17342	0.347322
2610021K21Rik	0.272135	0.27995	0.1	0.1	0.347099	0.262256	0.19892	0.14721	0.102936	0.1143	0.1348	0.1	0.206307	0.171835	0.611738
2610024G14Rik	6.10251	5.48214	9.20054	9.81569	8.21885	13.2727	9.87979	12.744	6.17761	6.65897	3.42079	3.69445	4.60318	4.87855	0.439962
2610027L16Rik	4.83307	5.13564	3.26397	3.22038	4.38057	6.26439	3.2929	4.30398	3.18642	2.24812	5.52695	7.99804	2.8771	3.5769	1.74203
2610028E06Rik	0.1	0.1	0.120673	0.1	0.1	0.1	0.1	0.1	0.1	0.1	0.1	0.1	0.1	0.1	0.983064
2610028H24Rik	0.1	0.1	0.1	0.1	0.1	0.1	0.1	0.1	0.1	0.1	0.1	0.1	0.1	0.1	1
2610029G23Rik	3.03139	3.26664	2.7041	2.83236	5.42011	3.51766	4.45106	2.67366	2.2148	2.67198	3.62676	1.76519	5.18079	5.12482	0.750804
2610029I01Rik	2.00172	1.44766	2.27811	2.2979	6.45142	4.71493	5.23709	4.10682	2.62328	3.0187	1.0365	0.462522	2.42154	2.70245	0.228849
2610034B18Rik	5.50579	5.22679	2.39116	1.79914	7.44262	10.7414	5.32942	6.92302	4.34186	4.84054	0.489059	0.252467	5.43186	5.77106	0.0676732
2610034M16Rik	4.5121	3.49764	0.10837	0.316448	0.50044	0.200446	0.1	0.1	0.1	0.210517	0.1	0.1	0.1	0.1	0.121877
2610035D17Rik	5.81143	7.54119	3.38187	2.92831	21.7646	22.7668	24.9732	37.7327	6.84983	10.8024	0.75977	1.56533	0.2485	0.234717	0.0961875
2610037D02Rik	0.1	0.1	0.1	0.1	0.1	0.1	0.1	0.1	0.1	0.1	0.1	0.1	0.1	0.1	1
2610039C10Rik	2.81967	2.89881	4.07914	3.75996	5.40263	7.51162	2.09232	2.37288	1.41312	1.22751	4.76505	3.57973	11.0118	12.2496	0.880885
2610044O15Rik	2.4728	2.96374	0.973851	1.50778	2.71227	1.37852	0.898174	0.567932	0.140076	0.347204	0.189759	0.575238	0.803642	0.750143	0.29582
2610100L16Rik	6.29365	4.97466	3.46518	2.27612	3.77403	4.40939	0.497694	0.585822	0.273081	0.399305	0.246373	0.282784	0.1	0.1	0.116945
2610101N10Rik	13.101	11.897	6.74712	11.6007	12.3816	5.22737	7.02381	2.90578	0.92896	1.74904	2.81599	1.39924	6.84442	7.55841	0.287516
2610109H07Rik	0.76225	1.55278	15.0269	10.7326	3.20047	3.17211	0.452835	0.398775	0.1	0.1	0.1	0.1	0.1	0.1	0.0336147
2610203C20Rik	20.7066	30.4513	15.975	22.6042	8.16836	2.28604	2.40077	1.11412	0.700654	1.42481	0.112302	0.129936	0.221662	0.358043	0.0136586
2610203C22Rik	0.878191	1.6678	0.1	0.1	0.241009	0.1	0.123827	0.1	0.1	0.1	2.7733	1.48652	1.23831	1.92458	3.82979
2610204G22Rik	0.75104	0.810377	0.1	0.253196	0.390121	0.338372	0.311988	0.361062	0.241795	0.387508	0.195332	0.221182	0.345126	0.457025	0.526388
2610206C17Rik	0.1	0.1	0.1	0.1	0.1	0.1	0.133496	0.1	0.119505	0.1	0.1	0.1	0.119305	0.1	0.943169
2610301B20Rik	14.9565	14.3723	5.04792	7.26138	9.84206	13.487	15.0856	17.6921	7.8092	8.73917	2.477	2.61817	9.40592	10.502	0.2278
2610301G19Rik	15.5735	16.7054	20.6612	18.1187	14.0858	18.242	9.57767	12.5016	6.77767	6.6864	5.61175	6.61313	7.41699	7.56974	0.476552
2610305D13Rik	0.13504	0.690292	0.1	0.1	0.157407	0.1	0.1	0.1	0.1	0.1	0.1	0.1	4.31966	4.64342	0.11272
2610306M01Rik	2.15095	2.43551	1.8042	2.39009	3.49295	5.33863	3.33444	4.30919	4.07403	5.12515	1.52504	1.49011	3.24328	3.16523	0.442714
2610318N02Rik	0.1	0.1207	0.278168	0.1	0.1	0.24107	0.1	0.1	0.1	0.103827	0.412765	0.179199	0.235953	0.1	2.11451
2610507B11Rik	46.8723	45.715	9.1106	24.0016	37.8965	46.0311	27.4694	31.622	23.5266	27.6017	18.7302	17.5251	21.7869	20.7776	0.600235
2610507I01Rik	0.550859	0.24105	0.1	0.1	0.17748	0.1	0.1	0.155791	0.1	0.1	0.320795	0.105063	0.1	0.1	1.32723
2610524H06Rik	1.19454	1.22097	3.24278	3.51227	1.98505	3.97941	1.44096	2.02989	1.16105	1.82251	0.276576	0.268685	2.66605	2.98258	0.12011
2610528A11Rik	0.1	0.1	0.214283	0.339546	1.51665	0.252154	0.24504	0.175456	0.1	0.367301	15.8655	12.7835	0.1	0.1	47.6105
2610528E23Rik	1.80894	1.58382	3.72647	3.58075	5.85631	8.44088	4.17212	5.24893	1.32502	1.66787	2.33917	1.75486	3.61074	5.56163	0.527315
2610528J11Rik	0.1	0.1	0.1	0.1	0.1	0.1	0.1	0.1	0.1	0.1	0.1	0.1	0.1	0.1	1
2700007P21Rik	4.7202	6.8814	4.7184	5.06195	7.69099	4.5877	3.86003	2.46947	1.23911	1.96326	0.9603	0.761814	2.59046	2.37194	0.214572
2700023E23Rik	1.18929	1.73358	0.1	0.1	4.86207	1.1258	2.28218	0.1	0.1	0.712409	0.1	0.293769	0.1	0.1	0.188929
2700029M09Rik	14.6815	14.3635	14.2734	16.8337	20.9836	17.9528	13.7277	8.27822	7.18633	8.02208	9.16449	7.60512	11.0272	12.4877	0.629577
2700046A07Rik	0.857227	0.887887	0.1	0.1	0.33859	0.151303	0.677001	0.285922	2.46033	2.33522	0.1	0.1	0.600246	0.428992	0.130114
2700046G09Rik	0.899003	0.617341	0.611219	0.302678	0.601142	0.672265	0.631492	0.556206	0.141465	0.493087	0.238372	0.183135	0.100463	0.107552	0.441067
2700049A03Rik	1.99652	2.2759	1.14866	2.53925	2.77595	1.39469	1.14559	0.588089	0.314522	0.219346	0.455807	0.224279	1.17492	1.28176	0.242093
2700050L05Rik	6.76019	6.00413	2.18646	5.04503	4.65636	3.31822	2.72563	3.10752	0.537154	0.792492	1.14238	0.94585	2.37495	2.63738	0.312099
2700060E02Rik	4.69922	4.20012	6.14021	6.82799	5.2302	9.96232	6.80213	8.70237	8.1892	8.41866	9.1076	6.84733	22.1973	24.9272	0.823148
2700062C07Rik	3.8595	3.4512	3.14636	3.46545	2.84602	2.59179	2.96488	2.26974	2.87426	2.03445	2.98908	1.72158	2.2431	2.80675	0.817977
2700078E11Rik	6.90682	7.20197	14.9518	13.4545	10.4511	10.8639	10.133	10.1952	4.52822	5.28638	8.87186	6.22885	18.3751	18.166	0.694211
2700078K21Rik	6.99202	8.30367	7.12117	7.29534	7.65333	10.8561	6.51107	9.16571	7.82561	7.23718	11.26	13.9795	24.1693	26.463	1.16855
2700081O15Rik	13.2888	14.3176	28.1858	23.105	12.027	14.0697	7.82335	9.23788	1.94313	2.53142	7.14746	8.68454	8.86675	9.04833	0.657636
2700086A05Rik	0.1	0.1	0.1	0.1	0.1	0.1	0.1	0.1	0.1	0.1	0.1	0.1	0.1	0.1	1
2700089E24Rik	19.7521	18.7255	19.3016	15.7376	35.0842	18.8943	32.0644	13.6782	21.469	16.7197	4.6959	2.94121	18.7437	18.5842	0.184208
2700090O03Rik	0.1	0.301777	8.91941	4.40867	0.367031	0.392447	0.1	0.1	0.129016	0.346684	0.1	0.245947	0.482824	0.113414	0.131695
2700094K13Rik	7.72734	11.7614	38.0594	34.3189	33.553	51.8414	12.202	18.0543	10.0318	12.2103	20.1245	20.0981	54.6186	62.9057	0.694922
2700097O09Rik	9.17844	7.33152	3.6902	2.67335	6.3104	5.31989	6.41277	4.84482	1.96988	2.68741	1.67193	1.93376	2.70396	3.82517	0.379895
2700099C18Rik	2.73613	2.61405	0.44429	0.302337	3.04248	1.67239	0.411026	0.121734	0.1	0.128829	0.1	0.1	1.19288	1.40403	0.0846849
2810001G20Rik	1.39293	0.1	0.1	4.53307	0.1	6.36368	1.49402	2.93404	0.403223	0.55594	0.1	0.954218	5.09951	8.45906	0.200578
2810002D19Rik	0.1	0.885327	0.1	1.25483	2.31025	0.1	1.20929	0.1	0.467799	0.1	0.1	0.726015	1.94739	0.965515	0.519484
2810002N01Rik	10.9173	9.92139	11.0462	12.7848	13.8046	21.2108	17.2251	18.5533	18.6137	17.2661	8.79615	7.8799	28.8556	30.2264	0.475496
2810004N23Rik	8.29316	8.26593	5.57337	4.34924	11.2251	12.849	13.0094	12.0099	9.84654	10.7382	5.17202	6.12076	6.9014	7.29081	0.614004
2810006K23Rik	2.28738	1.91592	2.06804	1.92678	3.52075	5.27294	2.40232	1.70161	1.78376	1.27554	1.85516	3.28908	2.48462	3.02091	1.04062
2810007J24Rik	0.1	0.1	0.1	0.1	0.1	0.1	0.1	0.1	0.1	0.1	0.1	0.1	0.1	0.1	1
2810008D09Rik	0.13452	0.1	0.1	0.199836	0.1	0.1	0.1	0.1	0.1	0.1	0.1	0.1	0.197544	0.1	0.838047
2810008M24Rik	20.135	22.0894	5.73631	5.72722	25.8528	12.5677	47.1363	15.8217	26.8186	23.7912	4.81182	3.86959	21.6202	23.1188	0.208008
2810021B07Rik	1.89811	1.98625	2.55316	1.97241	3.51543	4.03038	2.26724	1.56666	1.68994	1.19004	1.5751	2.01766	3.12112	3.90994	0.725794
2810021J22Rik	1.75855	1.91089	0.570902	1.50256	1.83771	1.59256	1.01625	0.734654	0.244515	0.228372	0.186363	0.231441	0.24195	0.214187	0.211491
2810025M15Rik	2.66271	2.56049	2.1749	1.1354	1.49758	2.06611	0.644677	0.57051	0.914584	0.928015	1.26211	2.07265	7.10053	7.53615	0.671616
2810030E01Rik	6.02305	6.31883	2.07388	1.51781	1.54889	1.15303	0.620758	0.342446	0.171085	0.252717	0.1	0.1	0.755168	0.543714	0.0562816
2810032G03Rik	0.1	0.1	1.18481	1.29821	0.128479	0.379643	0.1	0.198619	0.1	0.237187	0.311004	0.1	0.1	0.1	0.61238
2810046L04Rik	11.0302	10.5106	7.35191	7.94037	10.8898	8.12351	7.47516	6.90925	1.19495	1.66721	4.81156	3.04906	5.64478	4.60448	0.565904
2810047C21Rik1	0.813594	0.636356	0.569205	0.603066	1.03539	0.667492	1.14402	1.06697	1.00039	0.951706	0.425804	0.38864	0.604019	0.655319	0.501323
2810055F11Rik	3.57149	2.84887	1.26773	1.44493	1.94179	1.79141	0.539779	0.663011	0.105474	0.11498	0.391458	0.588204	4.98755	6.28962	0.229908
2810055G20Rik	8.17891	7.73656	1.48937	0.732346	1.1739	0.641808	0.252223	0.1	0.170459	0.1	0.569841	0.390873	0.1	0.265035	0.275268
2810403A07Rik	44.5816	41.203	25.9088	24.4467	26.4443	17.8367	14.4796	13.2153	4.07602	4.40612	4.19996	5.92134	22.5809	21.137	0.233285
2810403D21Rik	0.532092	0.789797	0.610207	0.1	0.625676	0.45212	0.660217	0.295948	0.424386	0.793228	0.269317	0.373023	2.2544	2.83012	0.371718
2810405F15Rik	1.04341	2.17252	1.127	0.653052	0.473562	0.1	0.1	0.1	0.1	0.1	0.1	0.1	0.1	0.1	0.194504
2810405K02Rik	3.05373	2.79306	14.9304	13.8398	14.2709	26.2638	43.7281	54.0865	37.2816	38.7387	28.3931	36.2124	2.07138	3.63931	1.52194
2810407C02Rik	28.1342	38.9888	39.6064	41.8066	86.0386	39.9217	98.2601	44.9626	22.8135	27.6329	15.775	9.0883	59.2977	59.6353	0.254097
2810408A11Rik	0.926195	0.559418	1.5017	0.725373	0.773404	0.420043	0.271974	0.302992	0.498766	0.292669	0.179447	0.185091	1.77958	1.80179	0.221966
2810408I11Rik	0.536854	0.965014	0.301109	0.354533	1.35984	1.42999	0.951489	0.776007	0.985923	0.67952	0.305084	0.261738	0.58371	0.524109	0.35996
2810408M09Rik	7.76174	7.06809	5.4617	5.79349	6.77403	13.1773	3.4136	5.70835	5.90511	5.04731	8.73926	12.1878	4.73183	5.68397	1.64077
2810410L24Rik	6.67032	6.95947	7.43395	5.92416	13.4011	11.5638	17.4001	20.7045	7.29754	7.72888	0.296078	0.362308	2.86473	2.85727	0.0356508
2810417H13Rik	0.37938	0.98876	0.79383	0.180626	2.93326	4.0498	0.280483	0.1	0.1	0.1	0.657359	0.1	3.15809	3.87052	0.268333
2810422J05Rik	10.8469	8.81153	9.01098	10.4913	10.0685	15.5005	9.63702	14.5668	11.7061	12.5668	14.7051	15.1297	18.8591	19.3327	1.18237
2810422O20Rik	1.28965	0.784438	0.578349	0.665579	1.33651	0.943163	0.434885	0.483053	0.400897	0.277248	0.635365	0.631466	1.1588	1.61407	0.762642
2810428I15Rik	14.0373	13.6999	25.6409	24.8771	28.5788	50.9003	23.5432	32.3612	35.1744	35.0897	28.9877	36.2947	38.635	45.566	1.06409
2810429I04Rik	0.56523	0.326248	0.620405	0.234619	0.660024	0.266436	0.467941	0.178746	1.56803	1.01148	0.1	0.379362	0.1	0.1	0.471568
2810432D09Rik	16.8113	16.4854	17.2567	13.661	20.527	36.8849	9.96664	11.4625	7.91432	7.0893	35.1319	42.0741	7.01835	9.03938	2.66049
2810432L12Rik	14.5506	13.0066	17.8974	11.5043	15.4449	24.846	5.80198	10.6614	6.88947	7.074	0.568642	1.17294	3.5331	3.43005	0.0776105
2810433D01Rik	0.1	0.1	0.1	0.1	0.197047	0.230806	0.197982	0.188976	0.1	0.1	0.1	0.1	0.1	0.1	0.743121
2810442I21Rik	0.159332	0.229821	0.1	0.1	0.954948	0.274453	0.188959	0.1	0.1	0.1	0.1	0.1	0.1	0.108099	0.477021
2810442N19Rik	0.1	0.1	0.305401	0.230532	0.426389	0.174076	1.53599	0.512254	0.1	0.1	0.153465	0.1	0.1	0.157991	0.395768
2810453I06Rik	8.36798	11.4508	22.2064	22.375	10.7292	15.4859	6.39833	8.67765	4.69817	5.73347	8.76109	9.94089	9.391	10.6328	0.824198
2810454H06Rik	0.683241	0.390384	0.386995	0.117797	0.240476	0.261412	0.216544	0.115355	0.1	0.1	0.1	0.139791	0.180801	0.1	0.497319
2810459M11Rik	16.7155	21.0138	2.02658	2.44995	8.94273	12.9646	2.22389	3.19441	0.118148	0.376798	0.238048	0.383741	0.14503	0.245846	0.0529804
2810474O19Rik	5.12339	4.54989	1.13437	2.31303	4.59432	1.23276	1.42846	0.212271	0.112004	0.176273	1.30524	0.199519	1.85518	2.16971	0.362568
2900002K06Rik	0.844005	0.747575	1.29703	0.474379	0.502713	0.400486	0.317403	0.254831	0.242586	0.270053	0.42389	1.36396	0.375749	0.474841	1.72972
2900005J15Rik	4.30387	3.00261	0.151025	0.1	0.388159	0.313268	0.193141	0.1	0.1	0.1	0.181706	0.162839	0.1	0.1	0.230926
2900006K08Rik	2.07672	1.75192	0.874283	1.31146	1.10872	0.784034	0.448252	0.298459	0.12748	0.1	0.1	0.1	0.1	0.1	0.132139
2900010M23Rik	11.7378	11.0029	28.7021	28.078	32.9567	53.2002	24.6879	42.5408	29.8366	37.7929	25.5503	46.073	46.8486	61.4431	1.05115
2900011O08Rik	1.49406	2.54173	56.7941	71.4533	39.2085	58.1953	29.3728	40.2519	16.8683	21.2036	3.50549	4.32695	0.976707	0.623913	0.138634
2900026A02Rik	1.58381	2.74605	3.89962	5.11238	0.722466	1.00113	0.118195	0.217313	0.525525	0.611584	7.55889	6.50686	16.3103	14.7865	1.7717
2900041M22Rik	0.1	0.1	0.1	0.1	0.1	0.1	0.1	0.1	0.1	0.1	0.1	0.1	0.1	0.1	1
2900052N01Rik	4.7327	2.74314	0.1	0.1	0.795395	0.1	0.1	0.1	0.1	0.1	0.1	0.1	0.1	0.1	0.130844
2900053A13Rik	2.54153	2.23119	3.1313	1.64873	4.07869	4.62228	6.96993	6.994	8.9639	8.43183	4.06795	4.0581	7.67887	8.41751	0.741995
2900056M20Rik	1.03877	0.997258	3.47527	2.54734	1.45918	0.451851	1.00979	0.314687	0.549195	0.457886	0.136894	0.187849	0.209819	0.376343	0.151191
2900060B14Rik	1.09976	0.277632	0.242711	0.1	0.138154	0.1	0.354677	0.798614	0.1	0.245058	1.03605	5.78149	0.731139	0.919261	8.00963
2900064A13Rik	67.7387	57.6763	42.3526	39.5997	68.8434	78.1647	117.32	129.959	110.97	117.192	37.7432	36.751	64.8084	70.7916	0.462976
2900073G15Rik	21.4672	24.5296	9.5806	9.63715	18.4451	29.1965	16.4494	21.3522	13.0913	14.4851	106.233	94.2676	404.905	424.648	1.19371
2900079G21Rik	0.5402	1.17823	5.06831	3.7304	5.14322	5.50879	1.8581	2.83183	0.138191	1.16528	0.511593	0.678003	0.106571	0.1	0.260789
2900092C05Rik	0.1	0.1	0.1	0.1	0.1	0.1	0.1	0.1	0.1	0.1	0.1	0.1	0.1	0.1	1
2900092D14Rik	27.8131	34.6223	13.8914	10.1199	17.1939	8.49697	5.40066	2.88665	1.07972	1.56857	0.1	0.1	0.1	0.1	0.00973448
2900092E17Rik	16.0832	18.3683	16.9687	17.9889	14.833	18.8048	13.2964	12.5921	16.8897	13.5555	11.9652	18.6193	9.97646	12.3763	1.00976
2900093L17Rik	0.1	0.1	0.1	0.1	0.1	0.1	0.1	0.1	0.1	0.1	0.1	0.1	0.1	0.1	1
2900097C17Rik	42.6367	43.5559	111.061	105.606	58.7737	43.8575	49.6608	31.9682	38.7096	41.3492	23.9044	18.0487	17.0546	16.0526	0.419331
3000002C10Rik	1.05553	0.871844	0.331755	0.449686	0.701694	0.347357	0.383374	0.554136	0.123659	0.188364	0.334927	0.211758	0.301115	0.280978	0.586835
3010026O09Rik	1.43713	1.44668	3.29412	6.14165	2.70277	4.60788	1.93637	2.68315	1.99222	2.8096	1.32069	1.54895	2.28193	1.92767	0.517656
3110001D03Rik	11.9163	9.82643	14.6513	11.6731	20.6285	30.4267	16.9734	19.4407	20.015	19.7472	22.6758	24.8229	38.6238	44.491	1.10285
3110001I22Rik	3.26031	3.338	0.901652	0.833207	1.6992	0.973646	1.02614	0.86339	0.377405	0.418195	1.8726	0.949311	4.30994	4.84152	0.741224
3110002H16Rik	10.1381	8.27334	7.893	13.3901	6.00094	6.59158	7.94757	8.24171	9.11134	8.19574	6.17046	6.06194	7.44451	8.65659	0.720369
3110003A17Rik	0.735644	1.4073	9.17217	6.39677	8.04811	7.24425	2.0554	1.39463	0.503334	0.945044	7.37318	4.47479	20.7122	22.3171	0.878365
3110007F17Rik	2.74368	2.68014	3.39332	1.4201	3.64811	1.0769	2.60917	2.55519	2.5488	3.41138	0.928905	0.230003	8.24266	9.38598	0.159062
3110009E18Rik	1.88004	1.76263	1.80618	1.2292	4.04993	3.50682	3.11699	4.04131	2.31176	2.7129	1.13712	1.992	1.28603	0.754436	0.659728
3110021A11Rik	0.406055	0.220183	0.122608	0.761915	0.130058	0.210898	0.1	0.228381	0.167464	0.1	0.1	0.1	0.1	0.268552	0.426119
3110035E14Rik	0.154849	0.440936	5.13167	11.8169	246.584	286.341	129.009	172.913	3.43518	9.70563	1.82898	1.0069	0.506092	0.414361	0.0196379
3110039I08Rik	0.652542	0.672058	0.64696	0.553571	0.1	0.1	0.1	0.1	0.1	0.1	0.1	0.1	0.1	0.151354	0.355399
3110039M20Rik	1.238	0.874067	2.78785	2.47537	1.72797	2.05509	0.274677	0.100427	0.1	0.41814	0.1	0.598382	0.1	0.273881	0.337234
3110040N11Rik	2.07525	2.39913	3.89491	4.29434	3.1646	3.22141	4.29924	3.55431	4.3236	3.26254	3.39795	3.08617	4.91457	6.31315	0.850989
3110043O21Rik	10.3952	10.5029	12.8462	22.0655	10.2762	7.92891	10.7832	10.7134	7.03715	6.98359	36.8352	21.3536	6.96007	7.42568	2.81744
3110045C21Rik	0.259241	0.377024	0.1	0.1	0.1	0.257928	0.345567	0.36973	0.567542	0.138272	0.1	0.1	0.1	0.111624	0.424489
3110047P20Rik	0.1	0.1	3.54319	5.25728	0.322193	0.385493	0.1	0.1	0.1	0.139864	0.1	0.1	0.1	0.1	0.115964
3110052M02Rik	1.78944	1.6485	1.07809	1.18738	1.40271	1.09464	1.18336	0.72359	0.392604	0.582139	0.114568	0.28533	0.236178	0.478765	0.203383
3110056O03Rik	21.7301	18.7216	14.3021	12.4404	41.6553	66.0633	31.7335	37.177	22.2581	24.0142	11.7231	16.3709	9.81937	9.91461	0.544055
3110057O12Rik	3.87629	3.29825	2.4241	2.77137	4.77319	1.90018	4.20385	1.6241	1.27391	1.16656	0.186272	0.1	0.990522	0.724651	0.0591737
3110062M04Rik	0.95334	0.805253	0.788152	0.812995	0.964404	1.36132	1.10744	0.758212	0.551661	0.780033	1.90091	2.52775	1.52085	1.54021	2.22474
3110070M22Rik	0.893125	1.00788	1.32555	1.30933	1.4136	1.95605	0.417844	0.517165	0.679621	0.520401	0.542831	0.21332	0.805449	1.05906	0.38109
3110079O15Rik	2.20924	1.80556	0.207398	0.1	0.153219	0.312294	0.1	0.1	0.22894	0.330687	0.157885	0.1	0.138347	0.1	0.267438
3110082D06Rik	8.2026	7.33582	2.70397	2.80976	0.318635	0.1	0.1	0.1	0.1	0.1	0.1	0.1	0.1	0.1	0.0543705
3110082I17Rik	2.89895	3.1206	2.88612	2.90915	3.14325	3.63575	1.73154	2.13595	1.17252	1.14906	9.46646	6.90493	6.03228	6.48068	2.63376
3110099E03Rik	0.60241	0.828423	0.205753	0.110911	0.184309	0.169521	0.1	0.1	0.1	0.1	0.1	0.1	0.1	0.1	0.444226
3200002M19Rik	1.95822	1.78183	1.82446	1.76088	2.86163	3.78239	2.63011	2.96212	3.3778	2.63368	3.97404	4.31776	2.68347	2.75786	1.60412
3230401D17Rik	16.1569	12.1847	8.01926	10.4256	9.58319	13.1909	12.9061	22.9987	13.2158	19.5514	25.9739	21.4656	35.7143	37.4527	1.34644
3300002I08Rik	0.996499	0.828048	0.520708	0.361707	0.767	1.3606	0.87156	0.169934	0.424223	0.517059	0.174082	0.1	0.274807	0.398036	0.219553
3425401B19Rik	0.1	0.1	0.1	0.1	0.1	0.1	0.1	0.1	0.1	0.1	0.1	0.1	0.1	0.1	1
3632451O06Rik	0.226578	0.514262	2.68424	4.53299	56.1705	65.7861	26.648	20.8029	2.46821	3.67624	0.1	0.163349	0.326242	0.23789	0.00858401
3632454L22Rik	0.1	0.1	0.260464	0.190518	0.255606	0.1	0.1	0.1	0.1	0.1	0.1	0.1	0.1	0.1	0.746925
3830403N18Rik	0.1	0.1	0.1	0.1	0.155368	0.1	0.1	0.1	0.1	0.1	0.437843	0.784959	1.1349	1.95071	1.77176
3830406C13Rik	3.39356	3.34332	5.04303	7.30213	6.33014	4.71551	5.19341	3.09377	2.47725	3.03751	1.18681	0.339008	3.35226	3.72108	0.179498
3830408C21Rik	2.15973	0.971007	1.4096	1.53781	1.31054	0.612265	0.716869	0.479921	0.331744	0.196597	0.158008	0.117428	0.665635	0.341495	0.153972
3830417A13Rik	0.1	0.1	0.1	0.1	0.1	0.1	0.1	0.1	0.1	0.1	0.1	0.1	0.1	0.1	1
3830431G21Rik	1.1375	1.36199	0.317416	0.316242	0.1	0.209571	0.1	0.1	0.1	0.1	0.1	0.1	0.100282	0.1	0.296809
3930402G23Rik	1.07296	1.91474	0.1	0.165726	0.1	0.1	0.1	0.1	0.1	0.1	0.1	0.1	0.1	0.1	0.296045
4430402I18Rik	0.626225	0.46681	0.442456	0.166049	1.34739	0.850522	0.821132	0.958322	0.1	0.412965	0.163893	0.102092	1.61773	1.64116	0.168866
4632411B12Rik	24.2081	23.1099	14.9366	17.1056	10.7397	11.0414	5.44925	6.58714	1.80401	3.17225	10.2238	9.68666	13.916	14.3025	0.816156
4632415K11Rik	2.79065	2.35236	2.25279	1.8531	2.73634	3.61685	2.58929	3.59408	2.02239	1.7493	2.24623	2.80281	2.31079	2.24408	1.00605
4632415L05Rik	3.10991	2.64192	3.75618	2.59765	4.3097	3.9489	2.68052	2.68034	0.866288	1.0672	0.656262	0.218859	1.39187	1.28967	0.173062
4632427E13Rik	1.16812	0.574529	0.910652	0.455276	0.418076	0.1	0.559719	0.146143	0.1	0.1	0.1	0.1	0.1	0.314884	0.242551
4632428C04Rik	0.1	0.1	0.1	0.1	0.1	0.1	0.1	0.1	0.1	0.1	0.1	0.149366	0.1	0.1	1.24683
4632428N05Rik	5.95489	1.99029	0.277209	0.518543	26.3338	17.2687	2.34064	4.48385	1.79819	3.00026	486.683	720.481	28.5961	30.4113	58.8986
4632434I11Rik	0.918524	0.714794	0.33742	0.505542	0.634477	0.502039	0.245381	0.112654	0.1	0.1	0.1	0.1	1.02428	1.14904	0.189151
4732415M23Rik	0.298628	0.408017	0.552315	0.1	0.172395	0.1	0.117211	0.244072	0.1	0.251817	0.1	0.206946	0.1	0.1	0.7238
4732416N19Rik	0.274753	0.1	0.139548	0.267701	0.1	0.103587	0.367669	0.202272	0.127201	0.1	0.1	0.1	0.1	0.336598	0.540704
4732418C07Rik	13.446	12.2367	3.81808	4.47154	13.2729	7.76299	47.4209	33.2231	22.175	23.1278	4.61301	3.9988	4.3826	4.62547	0.272005
4732456N10Rik	0.1	0.1	0.1	0.1	0.1	0.1	0.1	0.1	0.1	0.1	0.1	0.1	0.1	0.1	1
4732471D19Rik	2.89608	2.84811	1.62017	5.00559	2.98993	1.86771	1.17592	0.838383	0.268486	0.348891	0.599262	0.421211	0.622352	0.501359	0.2918
4732471J01Rik	0.191837	0.399886	0.362154	0.700406	0.1	0.1	0.1	0.1	0.1	0.1	0.111772	0.1	0.1	0.144685	0.508463
4732490B19Rik	0.1	0.1	0.1	0.1	0.1	0.1	0.1	0.1	0.1	0.1	0.1	0.1	0.1	0.1	1
4831426I19Rik	0.1	0.1	0.136659	0.1	0.238912	0.224622	2.09876	1.69444	0.76892	1.30941	0.400469	0.149209	0.1	0.1	0.473063
4831440E17Rik	0.728769	0.489672	0.304375	0.22343	0.246325	0.236113	0.195243	0.1	0.1	0.114252	0.1	0.1	0.1	0.1	0.408416
4832428D23Rik	0.1	0.1	0.1	0.1	0.1	0.1	0.1	0.1	0.1	0.1	0.1	0.1	0.1	0.1	1
4833403I15Rik	0.1	0.1	0.1	0.1	0.1	0.1	0.1	0.1	0.1	0.1	0.1	0.1	0.1	0.1	1
4833418N02Rik	0.105976	0.121389	0.319502	0.171401	0.18067	0.123027	0.1	0.1	0.1	0.1	0.744536	0.43899	0.254285	0.334348	3.53186
4833419F23Rik	0.1	0.1	0.342512	0.1	0.111307	0.1	0.1	0.1	0.1	0.1	0.50978	0.148621	0.960722	1.3484	1.10875
4833420G17Rik	24.5561	23.7796	20.1013	24.0674	20.4236	8.88747	10.5037	6.57793	2.4563	2.7233	4.18218	2.6626	8.78828	8.19905	0.254984
4833422C13Rik	2.37089	2.38601	1.07898	1.47655	6.30244	3.68482	0.768866	0.290722	0.1	0.1	0.1	0.1	0.262933	0.385029	0.0624765
4833422F24Rik	0.108932	0.1	0.1	0.1	0.1	0.1	0.1	0.1	0.1	0.1	2.12778	1.98599	0.1	0.1	20.4169
4833423E24Rik	0.1	0.1	0.1	0.1	0.1	0.1	0.1	0.1	0.1	0.1	0.1	0.1	0.1	0.1	1
4833424O15Rik	3.6455	3.13802	9.57314	7.34994	88.2123	74.63	26.721	22.3716	2.28094	3.20198	0.1	0.1	0.1767	0.1	0.00497098
4833427G06Rik	0.1	0.416269	0.132863	0.1	0.1	0.1	0.1	0.1	0.1	0.1	0.1	0.1	0.1	0.1	0.774627
4833428L15Rik	0.1	0.1	0.1	0.1	0.1	0.1	0.1	0.1	0.1	0.1	0.1	0.1	0.1	0.1	1
4833439L19Rik	33.6216	36.1287	20.5965	23.5618	42.4902	51.9372	58.5372	77.0933	40.9511	43.2599	36.4478	36.3351	25.7321	25.7918	0.910353
4833442J19Rik	0.691943	1.23237	1.31142	1.00914	1.33659	0.572291	0.371253	0.261471	0.1	0.215975	0.469451	0.320463	2.71111	2.40206	0.387986
4921501E09Rik	0.1	0.1	0.1	0.1	0.1	0.1	0.1	0.1	0.1	0.1	0.1	0.1	0.1	0.1	1
4921504E06Rik	0.1	0.1	0.1	0.1	0.1	0.1	0.1	0.1	0.1	0.1	0.1	0.1	0.1	0.1	1
4921506M07Rik	0.1	0.1	0.1	0.1	0.1	0.1	0.1	0.1	0.1	0.1	0.1	0.1	0.1	0.1	1
4921507P07Rik	0.1	0.1	0.655308	0.472789	0.1	0.1	0.1	0.1	0.1	0.1	0.1	0.133549	0.851156	0.939149	0.376854
4921509C19Rik	0.1	0.1	0.1	0.1	0.1	0.1	0.1	0.1	0.1	0.1	0.1	0.1	0.1	0.1	1
4921510H08Rik	0.1	0.1	0.1	0.1	0.1	0.1	0.1	0.1	0.1	0.1	0.1	0.1	0.1	0.1	1
4921511C20Rik	0.1	0.1	0.1	0.1	0.1	0.1	0.1	0.1	0.1	0.1	0.1	0.1	0.1	0.1	1
4921511H03Rik	0.1	0.1	0.1	0.1	0.1	0.1	0.1	0.1	0.1	0.1	0.1	0.1	0.1	0.1	1
4921513D23Rik	10.2697	9.12768	4.86176	7.47439	9.43009	6.33859	8.05158	5.86889	2.82467	4.47105	4.08183	2.95549	7.15029	6.6172	0.511893
4921513I03Rik	0.1	0.1	0.1	0.1	0.1	0.1	0.1	0.1	0.1	0.1	0.1	0.1	0.1	0.1	1
4921515J06Rik	0.37515	0.376889	0.260196	0.187537	0.123957	0.137433	0.1	0.1	0.1	0.1	0.1	0.1	0.1	0.1	0.582196
4921517D21Rik	0.1	0.1	0.1	0.1	0.1	0.1	0.1	0.1	0.1	0.1	0.1	0.1	0.1	0.1	1
4921517D22Rik	0.1	0.1	0.1	0.1	0.1	0.1	0.1	0.1	0.1	0.1	0.1	0.1	0.1	0.1	1
4921517L17Rik	1.67257	1.09924	1.04732	0.842622	1.86059	1.97748	0.927952	1.00211	0.45366	0.665839	0.48279	0.383696	1.03121	1.39941	0.371882
4921523A10Rik	0.147984	0.1	0.110363	0.113979	0.147265	0.1	0.135899	0.1	0.1	0.1	0.1	0.1	0.130307	0.1	0.865928
4921524J17Rik	3.95541	4.41605	7.01255	5.4496	7.35705	5.8693	5.88948	4.15897	1.05469	1.41383	1.32128	0.615717	16.7664	17.9084	0.143037
4921524L21Rik	0.1	0.1	0.1	0.1	0.1	0.1	0.1	0.1	0.1	0.1	0.1	0.1	0.1	0.1	1
4921528I01Rik	0.1	0.1	0.1	0.1	0.111387	0.272687	0.1	0.1	0.1	0.1	0.1	0.1	0.1	0.1	0.867006
4921528O07Rik	0.1	0.1	0.1	0.1	0.1	0.1	0.1	0.1	0.1	0.1	0.1	0.1	0.1	0.1	1
4921530D09Rik	0.1	0.1	0.1	0.1	0.1	0.1	0.1	0.1	0.1	0.1	0.1	0.1	0.1	0.1	1
4921530L18Rik	0.546511	0.255215	0.105526	0.1	0.129958	0.129259	0.389175	0.1	0.1	0.1	0.1	0.25797	0.146355	0.277029	0.902814
4921530L21Rik	0.598707	0.20682	0.1	0.1	0.1	0.1	0.1	0.1	0.1	0.1	0.1	0.1	0.1	0.1	0.664626
4921531C22Rik	0.379019	0.442163	0.425612	0.367717	0.671039	0.489737	0.759305	0.886942	0.463987	0.907352	0.722178	0.771861	0.819382	1.18691	1.14938
4921533I20Rik	0.1	0.1	0.1	0.1	0.1	0.1	0.1	0.1	0.1	0.1	0.1	0.1	0.1	0.1	1
4921536K21Rik	0.563914	0.380012	0.306175	0.19	0.25121	0.135974	0.102216	0.158297	0.1	0.1	0.1	0.187304	0.193243	0.1	0.667879
4921539E11Rik	0.1	0.1	0.1	0.1	0.1	0.1	0.1	0.1	0.1	0.1	0.1	0.1	0.1	0.1	1
4922501C03Rik	3.00997	2.99969	0.375471	1.3638	2.6983	1.1452	0.987446	0.305916	0.126324	0.164772	0.22823	0.1	1.32377	1.31995	0.124482
4922501L14Rik	0.310234	0.422753	0.504175	0.431295	1.68198	1.20013	0.618894	0.371601	0.351652	0.21824	0.1	0.1	0.1	0.1	0.190146
4922502D21Rik	0.1	0.1	0.1	0.1	0.1	0.1	0.1	0.1	0.1	0.1	0.1	0.1	0.1	0.1	1
4922505E12Rik	0.1	0.1	0.1	0.1	0.1	0.1	0.1	0.1	0.1	0.1	0.1	0.1	0.1	0.1	1
4922505G16Rik	0.155863	0.110575	0.1	0.1	0.1	0.1	0.1	0.1	0.1	0.1	0.1	0.1	0.1	0.1	0.947539
4930402F06Rik	0.1	0.1	0.1	0.1	0.1	0.1	0.1	0.1	0.1	0.1	0.1	0.1	0.1	0.1	1
4930402H24Rik	52.6054	44.9679	19.1622	20.3289	12.1498	10.5469	97.6068	80.7964	46.6995	56.6712	1.1512	0.9679	7.58703	6.90091	0.0278815
4930403L05Rik	0.1	0.1	0.1	0.1	0.1	0.1	0.1	0.1	0.1	0.1	0.1	0.1	0.1	0.1	1
4930403N07Rik	0.1	0.1	0.1	0.1	0.1	0.1	0.1	0.1	0.1	0.1	0.1	0.1	0.1	0.1	1
4930404A05Rik	0.1	0.1	0.1	0.1	0.1	0.1	0.1	0.1	0.1	0.1	0.1	0.1	0.1	0.1	1
4930404A10Rik	0.1	0.1	0.1	0.1	0.1	0.1	0.1	0.1	0.1	0.1	0.1	0.1	0.1	0.1	1
4930404H21Rik	0.1	0.1	0.1	0.1	0.1	0.1	0.1	0.1	0.1	0.1	0.1	0.1	0.1	0.1	1
4930404I05Rik	1.43124	2.25652	1.09271	1.40877	0.887382	0.2707	0.770099	0.14286	0.1	0.1	0.1	0.1	0.1	0.283078	0.135695
4930404N11Rik	0.207533	1.02565	3.56323	2.83655	1.50787	2.38461	1.75565	2.05336	1.20088	1.27991	35.7169	30.6977	0.848891	1.16397	20.0971
4930405A21Rik	0.1	0.101561	0.115641	0.1	0.1	0.13568	0.1	0.108561	0.1	0.1	0.1	0.245552	0.1	0.129324	1.60626
4930406D18Rik	0.1	0.1	0.1	0.1	0.1	0.1	0.1	0.1	0.1	0.1	0.1	0.1	0.1	0.1	1
4930407I10Rik	0.1	0.1	0.1	0.1	0.1	0.1	0.1	0.1	0.1	0.1	0.1	0.1	0.1	0.1	1
4930408F14Rik	0.1	0.1	0.1	0.1	0.1	0.1	0.1	0.1	0.1	0.1	0.1	0.1	0.1	0.1	1
4930412B13Rik	0.1	0.1	0.1	0.1	0.1	0.1	0.1	0.1	0.1	0.1	0.1	0.1	0.1	0.1	1
4930412C18Rik	0.140061	0.193872	0.1	0.1	0.1	0.1	0.1	0.1	0.1	0.1	0.1	0.1	0.1	0.1	0.899595
4930412F15Rik	0.1	0.174551	0.282194	0.156835	0.1	0.1	0.1	0.1	0.1	0.1	0.1	0.1	0.1	0.1	0.792822
4930412O13Rik	0.1	0.1	0.1	0.1	0.1	0.1	0.1	0.1	0.1	0.1	0.1	0.1	0.294449	0.372383	0.719929
4930413E15Rik	0.1	0.1	0.1	0.1	0.1	0.1	0.1	0.1	0.1	0.1	0.1	0.1	0.1	0.1	1
4930414N06Rik	0.1	0.131009	0.217777	0.1	0.129386	0.1	0.1	0.1	0.1	0.1	0.1	0.1	0.1	0.1	0.870719
4930415F15Rik	0.1	0.1	0.1	0.182357	0.1	0.1	0.184586	0.1	0.1	0.1	0.1	0.1	0.1	0.1	0.877871
4930415L06Rik	0.1	0.1	0.1	0.1	0.1	0.1	0.1	0.1	0.1	0.1	0.1	0.1	0.1	0.1	1
4930415O20Rik	0.1	0.1	0.1	0.354349	0.1	0.1	0.1	0.1	0.1	0.1	0.1	0.1	0.1	0.1	0.825111
4930417G10Rik	2.20826	1.95315	0.258533	0.227113	0.833276	0.184542	0.310004	0.1	0.101925	0.1	0.1	0.1	0.1	0.1	0.185277
4930417O13Rik	0.1	0.1	0.1	0.1	0.1	0.1	0.1	0.1	0.1	0.1	0.1	0.1	0.1	0.1	1
4930419G24Rik	0.1	0.1	0.1	0.1	0.1	0.1	0.1	0.1	0.1	0.1	0.1	0.1	0.1	0.1	1
4930420K17Rik	10.5074	13.1828	1.99166	2.38287	8.50998	9.71688	4.49822	4.47243	6.74343	4.80358	29.8387	25.2546	13.6376	15.8811	3.43161
4930422G04Rik	1.88332	1.89088	0.588796	1.34725	2.81063	0.946364	0.575886	0.257755	0.1	0.1	0.1	0.1	0.389739	0.548541	0.104903
4930423M02Rik	0.1	0.1	0.1	0.1	0.1	0.1	0.1	0.1	0.1	0.1	0.1	0.1	0.1	0.1	1
4930425K10Rik	0.1	0.1	0.1	0.1	0.1	0.1	0.1	0.1	0.1	0.1	0.1	0.1	0.1	0.1	1
4930425O10Rik	0.1	0.1	0.1	0.1	0.1	0.1	0.1	0.1	0.1	0.1	0.1	0.1	1.09384	1.428	0.340731
4930426L09Rik	0.1	0.1	0.1	0.1	0.117187	0.1	0.1	0.181626	0.119524	0.104869	0.132361	0.183049	0.1	0.226264	1.30562
4930427A07Rik	2.25718	2.51225	1.46702	1.19688	3.21027	3.59262	0.694259	1.06625	0.614599	0.754308	0.526195	0.151084	0.413374	0.584457	0.221291
4930428D18Rik	0.1	0.1	0.1	0.1	0.1	0.1	0.1	0.1	0.1	0.1	0.1	0.1	0.1	0.1	1
4930428E23Rik	0.1	0.1	0.1	0.1	0.1	0.1	0.1	0.1	0.1	0.1	0.1	0.1	0.1	0.1	1
4930428G15Rik	0.1	0.1	0.179781	0.168001	0.1	0.1	0.1	0.1	0.1	0.1	0.1	0.1	0.1	0.1	0.890352
4930429B21Rik	0.670634	0.64784	0.602796	0.676325	0.949231	1.29119	0.458746	0.475706	0.26713	0.45324	0.219936	0.354913	0.1	0.1	0.515341
4930429D17Rik	0.1	0.1	0.1	0.1	0.1	0.1	0.1	0.1	0.1	0.1	0.1	0.1	0.1	0.1	1
4930429F11Rik	0.1	0.1	0.1	0.1	0.1	0.1	0.1	0.1	0.1	0.1	0.1	0.1	0.1	0.1	1
4930429F24Rik	0.1	0.1	0.167127	0.291897	0.1	0.1	0.1	0.1	0.1	0.1	0.1	0.1	0.533006	0.841324	0.455693
4930430A15Rik	0.1	0.1	0.1	0.1	0.1	0.1	0.1	0.1	0.1	0.1	0.1	0.1	0.1	0.1	1
4930430D24Rik	0.1	0.1	0.1	0.1	0.1	0.1	0.1	0.1	0.1	0.1	0.1	0.1	0.1	0.1	1
4930430F08Rik	7.97147	7.30314	3.55428	3.31522	7.16367	6.30781	8.21084	4.21099	4.10422	4.52578	0.294363	0.302002	2.87867	3.12428	0.0570954
4930430J02Rik	0.175491	0.1	0.1	0.1	0.1	0.1	0.1	0.1	0.1	0.1	0.1	0.1	0.1	0.1	0.940814
4930431A04Rik	0.1	0.1	0.1	0.1	0.1	0.1	0.1	0.1	0.1	0.1	0.1	0.1	0.1	0.1	1
4930432K09Rik	0.1	0.1	0.1	0.1	0.1	0.1	0.1	0.1	0.1	0.1	0.1	0.1	0.1	0.1	1
4930432K21Rik	0.37645	0.411636	0.64287	0.735805	0.264588	0.326016	0.556225	0.312284	0.76573	0.433078	0.139826	0.300003	0.341436	0.229745	0.489074
4930433B08Rik	0.1	0.1	0.1	0.1	0.1	0.1	0.1	0.1	0.1	0.1	0.1	0.1	0.1	0.1	1
4930433I11Rik	0.1	0.1	0.1	0.1	0.1	0.1	0.1	0.1	0.1	0.1	0.1	0.1	0.1	0.1	1
4930433N12Rik	0.1	0.1	0.1	0.1	0.1	0.1	0.1	0.1	0.1	0.1	0.239864	0.1	0.1	0.138265	1.64681
4930435E12Rik	0.1	0.1	0.1	0.1	0.1	0.1	0.1	0.1	0.1	0.1	0.1	0.1	0.1	0.1	1
4930440C22Rik	0.1	0.1	0.1	0.1	0.1	0.1	0.1	0.1	0.1	0.1	0.1	0.1	0.1	0.1	1
4930441J16Rik	0.1	0.1	0.1	0.1	0.1	0.1	0.1	0.1	0.1	0.1	0.1	0.1	0.1	0.1	1
4930441O14Rik	0.1	0.15561	0.186567	0.331182	0.134248	0.1	0.1	0.1	0.1	0.1	0.1	0.1	0.1	0.1	0.746451
4930442J19Rik	0.1	0.1	0.1	0.1	0.1	0.1	0.1	0.1	0.1	0.1	0.1	0.1	0.1	0.1	1
4930442L01Rik	0.1	0.1	0.1	0.1	0.1	0.1	0.1	0.1	0.1	0.1	0.1	0.1	0.1	0.1	1
4930443G12Rik	0.1	0.1	0.1	0.1	0.1	0.1	0.1	0.1	0.1	0.1	0.1	0.145186	0.1	0.1	1.22593
4930443O20Rik	0.1	0.1	0.1	0.1	0.1	0.1	0.1	0.1	0.1	0.1	0.1	0.1	0.188546	0.242108	0.838777
4930444A02Rik	4.72298	3.45352	3.52793	2.86723	6.06453	8.53211	3.7839	4.61343	2.08439	2.01035	2.32666	3.56475	1.5726	1.60691	0.788327
4930444F02Rik	0.1	0.1	0.1	0.1	0.1	0.1	0.1	0.1	0.1	0.1	0.1	0.1	0.1	0.1	1
4930444G20Rik	0.1	0.1	0.1	0.1	0.1	0.1	0.1	0.1	0.1	0.1	0.1	0.1	0.1	0.1	1
4930444P10Rik	0.230722	0.1	0.296756	1.0166	0.218779	0.1	0.130747	0.1	0.1	0.1	0.1	0.27082	0.1	0.1	0.857847
4930448H16Rik	0.1	0.1	0.1	0.1	0.1	0.1	0.1	0.1	0.1	0.1	0.1	0.1	0.1	0.1	1
4930448I06Rik	0.1	0.1	0.1	0.1	0.1	0.1	0.1	0.1	0.1	0.1	0.1	0.1	0.1	0.1	1
4930448I18Rik	0.1	0.1	0.1	0.1	0.1	0.1	0.1	0.1	0.1	0.1	0.1	0.1	0.1	0.1	1
4930448K20Rik	0.1	0.1	0.1	0.1	0.1	0.1	0.1	0.1	0.1	0.1	0.1	0.1	0.1	0.1	1
4930449I24Rik	0.1	0.1	0.1	0.1	0.1	0.1	0.1	0.1	0.1	0.1	0.1	0.1	0.1	0.1	1
4930451C15Rik	0.131958	0.778214	0.1	0.1	0.1	0.1	0.1	0.1	0.1	0.1	0.1	0.1	0.1	0.1	0.628216
4930451I11Rik	0.1	0.1	0.1	0.1	0.1	0.1	0.1	0.1	0.1	0.1	0.1	0.1	0.1	0.1	1
4930452B06Rik	0.710924	0.922698	1.90637	2.3485	1.19241	1.60138	0.197026	0.199825	0.1	0.158056	0.1	0.1	0.275691	0.22539	0.121973
4930452N14Rik	0.1	0.1	0.1	0.1	0.1	0.1	0.1	0.1	0.1	0.1	0.1	0.1	0.1	0.1	1
4930453N24Rik	9.95598	10.0923	4.31751	3.22301	8.46306	11.664	7.49132	8.02929	4.47675	5.65662	3.64074	2.75059	10.3214	11.1851	0.404189
4930455C21Rik	7.10893	5.84243	4.72623	4.63879	7.57787	10.4649	10.0898	12.0239	10.1852	9.98318	4.66899	5.03131	3.99652	4.6367	0.637657
4930455F16Rik	0.1	0.1	0.1	0.1	0.1	0.1	0.1	0.1	0.1	0.1	0.1	0.1	0.1	0.1	1
4930455F23Rik	2.42797	2.30024	3.14568	5.20713	5.50414	5.70718	3.14435	2.55214	2.2383	2.34279	0.401031	0.489475	2.92672	2.64617	0.133101
4930455H04Rik	0.1	0.1	0.1	0.1	0.1	0.1	0.1	0.1	0.1	0.1	0.1	0.1	0.1	0.1	1
4930458L03Rik	0.1	0.1	0.1	0.1	0.1	0.1	0.1	0.1	0.1	0.1	0.1	0.1	0.1	0.1	1
4930461G14Rik	0.1	0.1	0.1	0.1	0.1	0.1	0.1	0.1	0.1	0.1	0.1	0.1	0.1	0.1	1
4930465A12Rik	0.1	0.1	0.1	0.1	0.1	0.1	0.1	0.1	0.1	0.1	0.1	0.1	0.1	0.1	1
4930465K10Rik	0.15143	0.1	0.1	0.1	0.1	0.320243	0.1	0.123804	0.1	0.1	0.1	0.250876	0.253116	0.1	1.277
4930467E23Rik	0.1	0.1	0.1	0.139497	0.1	0.1	0.1	0.1	0.1	0.1	0.1	0.1	0.1	0.1	0.968135
4930468A15Rik	0.1	0.1	0.1	0.1	0.1	0.1	0.1	0.1	0.1	0.1	0.1	0.1	0.1	0.1	1
4930469G21Rik	0.1	0.243748	0.118214	0.1	0.104367	0.1	0.1	0.1	0.1	0.1	0.1	0.1	0.1	0.1	0.878266
4930470P17Rik	0.1	0.1	0.1	0.1	0.1	0.1	0.1	0.1	0.1	0.1	0.1	0.1	0.1	0.1	1
4930471G03Rik	0.1	0.1	0.1	0.1	0.1	0.1	0.1	0.1	0.1	0.1	0.1	0.1	0.1	0.1	1
4930471I20Rik	0.1	0.102366	0.1	0.1	0.1	0.1	0.1	0.1	0.1	0.1	0.1	0.1	0.1	0.1	0.998032
4930471M23Rik	21.6219	14.1195	3.89789	4.21894	8.50932	11.0134	10.1833	11.5933	14.2031	13.5175	36.9153	39.4142	4.77052	4.48439	3.74982
4930473A02Rik	0.163522	0.290524	0.1	0.180402	0.1	0.1	0.1	0.1	0.1	0.1	0.1	0.140202	0.1	0.1	0.939238
4930473A06Rik	0.672776	0.845487	0.316671	0.793776	1.10409	0.521305	0.482905	0.216412	0.1	0.1	0.1	0.1	0.1	0.1	0.224156
4930474M22Rik	0.1	0.1	0.1	0.1	0.1	0.1	0.1	0.1	0.1	0.1	0.1	0.1	0.1	0.1	1
4930474N05Rik	0.1	0.1	0.1	0.1	0.1	0.1	0.1	0.1	0.1	0.1	0.1	0.1	0.1	0.1	1
4930474N09Rik	0.1	0.1	0.123605	0.174135	0.1	0.1	0.1	0.1	0.1	0.1	0.1	0.1	0.1	0.1	0.924684
4930478L05Rik	0.1	0.110638	0.135065	0.1	0.110857	0.1	0.186855	0.1	0.1	0.1	0.1	0.1	0.1	0.1	0.893246
4930479M11Rik	0.1	0.1	0.1	0.1	0.1	0.1	0.1	0.1	0.1	0.1	0.1	0.1	0.1	0.1	1
4930480E11Rik	0.1	0.1	0.1	0.1	0.1	0.1	0.1	0.1	0.1	0.1	0.1	0.1	0.1	0.1	1
4930480G23Rik	0.1	0.1	0.1	0.1	0.1	0.1	0.1	0.1	0.1	0.1	0.1	0.1	0.1	0.1	1
4930481A15Rik	0.1	0.1	0.1	0.1	0.1	0.1	0.1	0.1	0.1	0.1	0.1	0.102395	0.158675	0.1	0.9648
4930483J18Rik	0.1	0.1	0.1	0.1	0.1	0.1	0.1	0.1	0.1	0.1	0.1	0.1	0.1	0.1	1
4930486F22Rik	0.1	0.1	0.1	0.1	0.1	0.1	0.1	0.1	0.1	0.1	0.1	0.1	0.1	0.1	1
4930486L24Rik	0.1	0.1	0.1	0.1	0.1	0.1	0.1	0.1	0.1	0.1	1.01551	0.931978	5.78039	6.47002	0.881852
4930487H11Rik	0.1	0.1	0.137009	0.1	0.1	0.139307	0.1	0.1	0.1	0.1	0.251997	0.1	0.259612	0.428364	1.19707
4930488B22Rik	0.1	0.1	0.1	0.1	0.1	0.1	0.1	0.1	0.1	0.1	0.1	0.1	0.1	0.1	1
4930488L21Rik	0.811145	0.735	0.829798	0.215228	0.205139	0.111929	0.237949	0.1	0.111407	0.1	0.1	0.1	0.1	0.1	0.328084
4930500J02Rik	0.215181	0.1	0.209178	0.1	0.1	0.1	0.1	0.1	0.1	0.1	0.1	0.1	0.173129	0.1	0.801342
4930500L23Rik	0.1	0.1	0.1	0.1	0.1	0.1	0.1	0.1	0.1	0.1	0.1	0.1	0.1	0.1	1
4930502A04Rik	0.1	0.1	0.1	0.1	0.1	0.1	0.1	0.1	0.1	0.1	0.1	0.1	0.1	0.1	1
4930502E18Rik	0.1	0.1	0.238509	0.471698	0.118149	0.502253	0.119109	0.1	0.1	0.1	0.1	0.1	0.101258	0.135741	0.548768
4930503B20Rik	0.1	0.1	0.1	0.1	0.1	0.1	0.1	0.1	0.1	0.1	0.1	0.1	0.1	0.1	1
4930503E14Rik	0.1	0.1	0.1	0.1	0.1	0.1	0.1	0.1	0.1	0.1	0.1	0.1	0.1	0.1	1
4930503E24Rik	1.04589	1.30276	1.34293	1.08984	1.39008	2.53786	1.25198	3.28043	1.74526	1.43914	2.32133	4.12156	3.07	4.08311	1.63946
4930503H13Rik	0.1	0.1	0.1	0.1	0.1	0.1	0.1	0.1	0.1	0.1	0.1	0.126373	0.1	0.1	1.13187
4930503L19Rik	7.58642	8.49604	2.97379	3.9008	9.89182	5.5836	6.41981	3.68918	1.1543	1.41721	0.359786	0.333783	14.3117	15.6076	0.051355
4930503O07Rik	0.1	0.1	0.1	0.1	0.1	0.1	0.1	0.1	0.178703	0.1	0.1	0.1	0.1	0.1	0.938451
4930504O13Rik	0.1	0.1	0.1	0.1	0.1	0.1	0.1	0.1	0.1	0.1	0.1	0.1	0.1	0.1	1
4930505A04Rik	0.1	0.1	0.1	0.1	0.1	0.1	0.1	0.179323	0.1	0.1	0.1	0.1	0.1	0.1	0.937996
4930506M07Rik	0.1	0.245654	14.5428	15.5684	1.08333	0.856852	5.24047	2.32757	8.55023	11.6004	0.285412	0.258015	0.282731	0.183026	0.0538211
4930507D05Rik	0.355127	0.278134	0.769557	0.451459	0.198348	0.241541	0.233342	0.354943	0.1	0.243663	0.242609	0.280944	0.162284	0.219821	0.870601
4930509J09Rik	0.1	0.1	0.1	0.1	0.1	0.1	0.1	0.1	0.1	0.1	0.1	0.1	0.1	0.1	1
4930509K18Rik	0.1	0.1	0.1	0.1	0.1	0.1	0.1	0.1	0.1	0.1	0.1	0.1	0.1	0.1	1
4930511E03Rik	0.1	0.1	0.1	0.1	0.1	0.1	0.1	0.1	0.1	0.1	0.1	0.1	0.1	0.1	1
4930511I11Rik	0.1	0.1	0.1	0.1	0.1	0.1	0.1	0.1	0.1	0.1	0.1	0.1	0.1	0.1	1
4930511M06Rik	0.1	0.1	0.1	0.1	0.1	0.1	0.1	0.1	0.1	0.1	0.1	0.1	0.1	0.1	1
4930511M11Rik	0.1	0.1	0.1	0.1	0.1	0.1	0.1	0.1	0.1	0.1	0.1	0.1	0.1	0.1	1
4930512B01Rik	0.1	0.1	0.1	0.1	0.1	0.1	0.1	0.1	0.1	0.1	0.1	0.19949	0.1	0.1	1.49745
4930513N10Rik	0.176776	0.267137	0.422628	0.672694	0.423213	0.365569	0.276309	0.165801	0.1	0.1	0.100246	0.180289	0.201382	0.256738	0.490983
4930515B02Rik	0.1	0.1	0.1	0.1	0.1	0.1	0.1	0.1	0.1	0.1	0.1	0.1	0.1	0.1	1
4930515G01Rik	0.398655	0.402277	0.263793	0.265	0.349682	0.188915	0.265135	0.548842	0.1	0.171814	0.175713	0.236529	1.37019	1.46555	0.427205
4930515G16Rik	0.1	0.1	0.1	0.1	0.1	0.1	0.1	0.1	0.1	0.1	0.1	0.1	0.1	0.1	1
4930515L03Rik	0.1	0.1	0.1	0.1	0.1	0.1	0.1	0.1	0.1	0.1	0.1	0.1	0.1	0.1	1
4930517E11Rik	0.1	0.1	0.1	0.1	0.1	0.1	0.1	0.1	0.1	0.1	0.1	0.1	0.1	0.1	1
4930519F09Rik	0.200307	0.223448	0.304724	0.710172	0.381432	0.23647	0.1	0.175252	0.1	0.128155	0.1	0.179913	0.400796	0.186168	0.533689
4930519F16Rik	0.1	0.1	0.1	0.1	0.1	0.1	0.1	0.1	0.1	0.1	0.1	0.1	0.1	0.1	1
4930519F24Rik	0.1	0.1	0.1	0.1	0.1	0.1	0.1	0.1	0.1	0.1	0.1	0.1	0.1	0.1	1
4930519G04Rik	0.1	0.1	0.1	0.1	0.1	0.1	0.1	0.1	0.1	0.1	0.1	0.1	0.1	0.1	1
4930520O04Rik	0.273776	0.204259	0.42357	0.252119	0.370078	0.530262	0.1	0.164521	0.1	0.1	0.140493	0.1	0.1	0.1	0.530775
4930521A18Rik	0.1	0.1	0.1	0.1	0.1	0.1	0.1	0.1	0.1	0.1	0.1	0.1	0.1	0.1	1
4930521E06Rik	0.1	0.1	0.1	0.1	0.1	0.1	0.1	0.1	0.1	0.1	0.1	0.1	0.1	0.1	1
4930522H14Rik	0.1	0.1	0.1	0.1	0.1	0.1	0.1	0.176336	0.1	0.1	0.1	0.1	0.1	0.1	0.940191
4930522O17Rik	0.1	0.1	0.1	0.1	0.1	0.1	0.1	0.1	0.1	0.1	0.1	0.1	0.1	0.1	1
4930523C07Rik	4.75527	5.6126	0.253661	0.155608	0.529558	0.478385	0.1	0.1	0.1	0.1	0.397029	0.268259	13.0784	12.8523	0.104726
4930523O13Rik	0.1	0.1	0.1	0.1	0.1	0.1	0.1	0.1	0.1	0.1	0.1	0.1	0.1	0.1	1
4930524B15Rik	0.1	0.1	0.1	0.177781	0.1	0.1	0.1	0.1	0.1	0.1	0.1	0.1	0.1	0.1	0.939128
4930524E20Rik	0.1	0.1	0.1	0.1	0.1	0.1	0.1	0.1	0.1	0.1	0.1	0.1	0.1	0.1	1
4930524L23Rik	0.249226	0.227382	0.299181	0.310744	0.14036	0.1	0.162821	0.122477	0.102251	0.1	0.1	0.1	0.123261	0.1	0.588898
4930524O08Rik	0.1	0.1	0.1	0.1	0.1	0.1	0.1	0.1	0.1	0.1	0.1	0.1	0.1	0.1	1
4930525D18Rik	0.1	0.1	0.1	0.1	0.1	0.1	0.1	0.1	0.1	0.1	0.1	0.1	0.1	0.1	1
4930525F21Rik	0.1	0.953662	0.1	0.1	0.19617	0.1	0.1	0.1	0.1	0.1	0.1	0.108214	0.1	0.1	0.581108
4930526D03Rik	0.1	0.1	0.1	0.1	0.1	0.1	0.1	0.1	0.1	0.1	0.1	0.1	0.1	0.1	1
4930526I15Rik	0.1	0.1	0.1	0.1	0.1	0.1	0.1	0.1	0.1	0.1	0.1	0.1	0.1	0.1	1
4930528A17Rik	1.06693	0.935013	0.460804	0.723366	0.597053	0.136785	0.328698	0.184664	0.114485	0.113724	0.1	0.1	0.154643	0.341303	0.232672
4930528F23Rik	0.1	0.1	0.1	0.1	0.1	0.1	0.1	0.1	0.1	0.1	0.1	0.1	0.1	0.1	1
4930528P14Rik	0.1	0.1	0.1	0.1	0.1	0.1	0.1	0.1	0.1	0.1	0.1	0.1	0.1	0.1	1
4930529C04Rik	0.1	0.1	0.1	0.1	0.1	0.1	0.1	0.1	0.1	0.1	0.1	0.1	0.1	0.1	1
4930529F22Rik	0.1	0.1	0.1	0.1	0.1	0.1	0.1	0.1	0.1	0.1	0.1	0.1	0.1	0.1	1
4930529K09Rik	0.1	0.1	0.1	0.1	0.1	0.1	0.1	0.1	0.1	0.1	0.1	0.1	0.1	0.1	1
4930529L06Rik	0.1	0.1	0.1	0.1	0.1	0.1	0.1	0.1	0.1	0.1	0.1	0.1	0.1	0.1	1
4930529M08Rik	0.1	0.105999	0.1	0.165145	0.1	0.1	0.128702	0.1	0.133073	0.1	0.1	0.1	0.1	0.1	0.90028
4930533B01Rik	0.1	0.1	0.1	0.1	0.1	0.1	0.1	0.1	0.1	0.1	0.1	0.1	0.1	0.1	1
4930533P14Rik	0.1	0.1	0.1	0.1	0.1	0.1	0.1	0.1	0.1	0.1	0.1	0.1	0.1	0.1	1
4930534B04Rik	1.23085	1.198	0.207604	0.753281	1.55593	0.974375	0.724725	0.302234	0.301382	0.329107	0.274128	0.1	0.691822	0.552449	0.254458
4930538K18Rik	0.355558	0.444977	1.01199	0.831268	0.524672	0.225147	0.573106	0.885166	0.54058	0.379912	0.1	0.123582	0.193037	0.134787	0.219909
4930539C22Rik	0.1	0.1	0.1	0.1	0.1	0.1	0.1	0.1	0.1	0.1	0.1	0.1	0.1	0.1	1
4930539E08Rik	0.1	0.1	1.17053	1.36155	0.1	0.1	0.1	0.1	0.1	0.1	0.114941	0.224242	0.1	0.1	0.576176
4930539J05Rik	2.43816	2.14439	1.93316	1.34502	2.32459	1.26835	2.11473	1.64149	1.43439	1.33393	2.27127	1.2966	4.18645	4.68403	0.797329
4930539M17Rik	0.1	0.1	0.1	0.201623	0.1	0.1	0.1	0.1	0.1	0.1	0.1	0.1	0.1	0.1	0.921926
4930539N22Rik	0.1	0.1	0.1	0.1	0.1	0.1	0.1	0.1	0.1	0.1	0.1	0.1	0.1	0.1	1
4930540M03Rik	0.1	0.1	0.1	0.1	0.1	0.1	0.1	0.1	0.1	0.1	0.1	0.1	0.1	0.1	1
4930542C21Rik	0.1	0.1	0.1	0.1	0.1	0.1	0.1	0.1	0.1	0.1	0.1	0.1	0.1	0.1	1
4930542D17Rik	0.1	0.1	0.1	0.223339	0.1	0.1	0.1	0.1	0.1	0.1	0.1	0.1	0.1	0.1	0.906797
4930542N07Rik	0.1	0.1	0.1	0.1	0.1	0.1	0.1	0.1	0.1	0.1	0.1	0.1	0.1	0.1	1
4930544D05Rik	0.1	0.1	0.1	0.1	0.1	0.1	0.1	0.1	0.1	0.1	0.1	0.1	0.1	0.1	1
4930544G11Rik	0.1	0.1	0.1	0.1	0.1	0.1	0.1	0.1	0.1	0.1	0.1	0.1	0.1	0.1	1
4930544O15Rik	0.137308	0.1	0.226921	0.184503	0.1	0.1	0.1	0.1	0.1	0.1	0.1	0.1	0.1	0.1	0.828311
4930545L23Rik	0.1	0.1	0.132023	0.1	0.1	0.1	0.1	0.117981	0.1	0.1	0.1	0.1	0.1	0.1	0.959997
4930546C10Rik	0.1	0.1	0.1	0.1	0.1	0.1	0.1	0.1	0.1	0.1	0.1	0.1	0.1	0.1	1
4930546K05Rik	0.1	0.1	0.1	0.1	0.1	0.1	0.1	0.1	0.1	0.1	0.1	0.1	0.1	0.1	1
4930547C10Rik	0.1	0.1	0.1	0.1	0.1	0.1	0.1	0.1	0.1	0.1	0.1	0.1	0.1	0.1	1
4930547E08Rik	0.1	0.1	0.1	0.1	0.1	0.1	0.1	0.1	0.1	0.1	0.1	0.1	0.1	0.1	1
4930547E14Rik	0.1	0.1	0.1	0.1	0.1	0.1	0.1	0.1	0.1	0.1	0.1	0.1	0.1	0.1	1
4930547N16Rik	0.518999	0.913748	0.316896	0.204802	1.50627	0.435846	0.263002	0.1	0.1	0.1	0.116034	0.1	0.56822	0.744266	0.224566
4930548H24Rik	0.1	0.1	0.1	0.1	0.1	0.1	0.1	0.1	0.1	0.1	0.1	0.1	0.1	0.1	1
4930548K13Rik	0.1	0.1	0.1	0.1	0.1	0.1	0.1	0.1	0.1	0.1	0.1	0.1	0.1	0.1	1
4930549C01Rik	0.1	0.1	0.1	0.1	0.1	0.1	0.1	0.1	0.1	0.1	0.1	0.1	0.1	0.1	1
4930550C14Rik	0.156761	0.233985	0.172514	0.246233	0.1	0.1	0.1	0.131371	0.121855	0.136919	0.1	0.1	0.303276	0.471853	0.527527
4930550L24Rik	0.1	0.1	0.1	0.1	0.1	0.1	0.1	0.1	0.1	0.1	0.1	0.1	0.1	0.1	1
4930552N02Rik	0.1	0.1	0.1	0.1	0.1	0.1	0.1	0.1	0.1	0.1	0.1	0.1	0.1	0.1	1
4930553E22Rik	0.1	0.1	0.1	0.1	0.1	0.1	0.1	0.1	0.1	0.1	0.1	0.1	0.1	0.1	1
4930554C24Rik	0.1	0.1	0.1	0.1	0.1	0.1	0.1	0.1	0.1	0.1	0.1	0.1	0.1	0.1	1
4930555B11Rik	0.1	0.1	0.1	0.1	0.1	0.1	0.1	0.1	0.1	0.1	0.1	0.1	0.1	0.1	1
4930555G01Rik	0.1	0.1	0.196297	0.337186	0.159613	0.128137	0.1	0.1	0.1	0.1	0.153239	0.113719	0.1	0.1	0.987981
4930555I21Rik	0.1	0.159759	0.188823	0.158971	0.1	0.1	0.1	0.1	0.1	0.1	0.1	0.1	0.1	0.10444	0.849863
4930556C24Rik	0.1	0.1	0.1	0.1	0.1	0.1	0.1	0.1	0.1	0.1	0.1	0.1	0.1	0.1	1
4930556G01Rik	0.1	0.1	0.1	0.1	0.1	0.1	0.1	0.1	0.1	0.1	0.1	0.1	0.1	0.1	1
4930557A04Rik	0.1	0.1	0.1	0.1	0.1	0.1	0.1	0.1	0.1	0.1	0.1	0.1	0.1	0.1	1
4930557J02Rik	0.1	0.1	0.1	0.1	0.1	0.1	0.1	0.1	0.1	0.1	0.1	0.1	0.1	0.1	1
4930558C23Rik	0.1	0.1	0.1	0.1	0.1	0.1	0.1	0.1	0.1	0.1	0.1	0.1	0.1	0.1	1
4930558J18Rik	0.230243	0.322023	0.1	0.10282	0.47557	0.48588	0.1	0.128084	0.1	0.1	0.1	0.1	0.1	0.1	0.51181
4930558K02Rik	0.1	0.1	0.1	0.1	0.1	0.1	0.1	0.1	0.1	0.1	0.1	0.1	0.1	0.1	1
4930562C15Rik	0.1	0.1	0.1	0.1	0.1	0.1	0.1	0.1	0.1	0.1	0.1	0.1	0.1	0.107657	0.99366
4930562F07Rik	0.239817	0.669131	0.1	0.1	0.1	0.1	0.1	0.1	0.1	0.1	0.1	0.403578	0.66427	0.424501	1.07998
4930563D23Rik	0.1	0.1	0.1	0.1	0.1	0.1	0.1	0.1	0.1	0.1	0.1	0.1	0.1	0.1	1
4930563E22Rik	0.411914	0.374854	1.16497	0.517479	0.555066	0.661602	0.381012	0.161152	0.1	0.108821	0.1	0.156768	0.1	0.1	0.332252
4930563F08Rik	0.1	0.1	0.1	0.1	0.1	0.1	0.1	0.1	0.1	0.1	0.1	0.1	0.1	0.1	1
4930564K09Rik	0.1	0.1	0.1	0.1	0.1	0.1	0.1	0.1	0.1	0.1	0.1	0.1	0.1	0.1	1
4930565D16Rik	0.1	0.1	0.1	0.1	0.1	0.1	0.1	0.1	0.1	0.1	0.1	0.1	0.1	0.1	1
4930565N06Rik	1.10692	1.51462	0.1	0.194776	0.552209	0.1	0.390058	0.1	0.1	0.1	0.1	0.1	0.340454	0.305468	0.244673
4930567H12Rik	0.1	0.1	0.1	0.1	0.1	0.1	0.1	0.1	0.1	0.1	0.1	0.1	0.1	0.1	1
4930567H17Rik	0.1	0.1	0.1	0.1	0.1	0.1	0.1	0.1	0.1	0.1	0.1	0.1	0.1	0.1	1
4930567J20Rik	0.1	0.1	0.1	0.1	0.1	0.1	0.1	0.1	0.1	0.1	0.1	0.1	0.1	0.1	1
4930568D16Rik	0.1	0.1	0.1	0.1	0.1	0.1	0.1	0.1	0.1	0.1	0.1	0.1	0.1	0.1	1
4930568E12Rik	0.1	0.1	0.1	0.1	0.1	0.1	0.1	0.1	0.1	0.1	0.1	0.1	0.1	0.1	1
4930568G15Rik	0.1	0.1	0.1	0.1	0.1	0.1	0.1	0.1	0.1	0.1	0.1	0.1	0.1	0.1	1
4930570G19Rik	3.54542	2.8899	3.73817	3.27501	5.29131	3.20514	1.87019	1.69708	0.326448	0.987474	0.1	0.1	0.1	0.1	0.0444015
4930571K23Rik	0.1	0.1	0.1	0.1	0.1	0.1	0.1	0.1	0.1	0.1	0.1	0.1	0.1	0.1	1
4930572J05Rik	1.55862	0.98342	2.5976	2.13106	3.71735	6.71904	7.92282	9.55832	7.65209	8.06966	4.10592	7.87385	5.16973	4.50227	1.18647
4930573O16Rik	0.1	0.1	0.1	0.1	0.1	0.1	0.1	0.1	0.1	0.1	0.1	0.1	0.1	0.1	1
4930578C19Rik	0.1	0.1	0.1	0.1	0.1	0.1	0.1	0.1	0.1	0.1	0.1	0.1	11.3343	12.8617	0.0476268
4930578I06Rik	0.1	0.1	0.1	0.1	0.1	0.1	0.1	0.1	0.1	0.1	0.1	0.1	0.1	0.1	1
4930578N16Rik	1.57583	1.73275	0.307074	0.979507	1.6096	0.488936	0.671793	0.130228	0.259028	0.121833	0.206974	0.1	0.540007	0.584429	0.204626
4930578N18Rik	0.1	0.1	0.1	0.1	0.1	0.1	0.1	0.1	0.1	0.1	0.1	0.1	0.1	0.1	1
4930579C15Rik	0.122102	0.161776	0.108769	0.174809	0.1	0.1	0.1	0.1	0.1	0.1	0.1	0.1	0.1	0.223546	0.804828
4930579F01Rik	0.1	0.1	0.1	0.1	0.1	0.1	0.1	0.1	0.1	0.1	0.1	0.1	0.165286	0.1	0.948402
4930579G18Rik	0.77548	0.731192	0.926549	0.483132	0.684028	0.570914	0.307296	0.309759	0.1	0.1	0.232296	0.145773	0.1	0.143754	0.433557
4930579G22Rik	0.399561	0.455064	0.915522	0.743953	0.440396	0.940313	0.264129	0.17071	0.711542	0.756418	0.1	0.99254	0.54362	0.800691	0.917854
4930579G24Rik	1.66625	3.17055	1.70834	1.87923	5.83726	3.76188	1.4872	1.37635	0.963667	1.67994	0.384521	0.21966	3.27439	3.56277	0.119373
4930579J09Rik	0.441859	2.12314	0.143298	0.1	0.145473	0.1	0.129416	0.1	0.107329	0.1	0.1	0.1	0.1	0.1	0.325158
4930579K19Rik	0.2242	0.1	0.168862	0.1	0.265217	0.1	0.1	0.18968	0.175381	0.1	0.120411	0.1	0.447952	0.713927	0.492498
4930581F22Rik	1.98727	1.46466	0.414695	0.539263	0.931131	0.361718	0.450514	0.355008	0.434589	0.596905	0.266926	0.309473	0.956022	0.895364	0.368418
4930583H14Rik	0.1	0.214512	0.126104	0.11156	0.102483	0.104153	0.184317	0.152208	0.254474	0.254074	0.1	0.1	0.1	0.118414	0.658509
4930583K01Rik	0.1	0.1	0.1	0.1	0.1	0.1	0.1	0.1	0.1	0.1	0.1	0.1	0.1	0.1	1
4930583P06Rik	0.1	0.1	0.1	0.1	0.1	0.1	0.1	0.1	0.1	0.1	0.1	0.1	0.1	0.1	1
4930584F24Rik	0.1	0.1	0.1	0.1	0.1	0.1	0.1	0.1	0.1	0.1	0.1	0.1	0.1	0.1	1
4930588N13Rik	0.1	0.1	0.1	0.111084	0.255805	0.182023	0.1	0.221617	0.1	0.1	0.1	0.1	0.1	0.1	0.764074
4930590J08Rik	0.1	0.1	0.1	0.1	0.1	0.1	0.1	0.1	0.1	0.1	0.1	0.1	0.1	0.1	1
4930590L20Rik	0.1	0.1	0.1	0.309201	0.1	0.1	0.1	0.1	0.1	0.1	0.1	0.1	0.1	0.1	0.851546
4930592I03Rik	0.1	0.1	0.141445	0.1	0.1	0.1	0.1	0.1	0.1	0.1	0.1	0.1	0.1	0.1	0.966616
4930593C16Rik	0.1	0.1	0.368375	0.250035	0.1	0.1	0.1	0.1	0.1	0.1	0.1	0.1	0.1	0.1	0.741468
4930594C11Rik	0.295045	0.248682	0.277453	0.319022	0.528505	0.268814	0.472093	0.252808	0.104929	0.205148	0.413617	0.406914	0.399573	0.424451	1.29676
4930595M18Rik	0.1	0.1	0.1	0.1	0.1	0.1	0.1	0.1	0.1	0.1	0.1	0.1	0.1	0.1	1
4930596D02Rik	0.1	0.1	0.1	0.1	0.1	0.1	0.1	0.1	0.1	0.1	0.1	0.1	0.1	0.1	1
4930596M17Rik	0.1	0.1	0.1	0.1	0.1	0.1	0.1	0.1	0.1	0.1	0.1	0.1	0.1	0.1	1
4930598F16Rik	0.1	0.1	0.1	0.1	0.1	0.1	0.1	0.1	0.1	0.1	0.1	0.1	0.1	0.1	1
4931402G19Rik	0.229338	0.1	0.1	0.1	0.1	0.1	0.1006	0.1	0.1	0.1	0.1	0.23072	0.1	0.1	1.49204
4931403G20Rik	0.1	0.1	0.405097	0.131304	0.149573	0.1	0.1	0.1	0.1	0.1	0.1	0.1	0.1	0.1	0.756633
4931406B18Rik	0.1	0.1	0.1	0.1	0.1	0.1	0.1	0.1	0.1	0.1	0.1	0.1	0.1	0.1	1
4931406C07Rik	20.3725	17.2417	7.0765	10.0259	17.1047	12.9695	17.5008	15.8653	10.3863	11.6348	11.25	7.7439	8.94959	9.01367	0.720644
4931406H21Rik	0.1	0.1	0.375313	0.1	0.1	0.1	0.1	0.1	0.1	0.1	0.1	0.1	0.1	0.1	0.813387
4931406P16Rik	7.36324	7.28193	4.60215	6.63563	12.4005	12.101	15.5465	12.9512	11.5009	12.4988	5.08101	3.30635	64.8013	62.6346	0.218499
4931407G18Rik	0.1	0.1	0.1	0.1	0.1	0.1	0.1	0.1	0.1	0.1	0.1	0.1	0.1	0.1	1
4931408A02Rik	0.469261	1.02234	1.10876	1.02476	0.412513	0.580151	0.118434	0.16474	0.1	0.1	0.147356	0.1	0.52966	0.455778	0.243845
4931408C20Rik	0.1	0.1	0.1	0.1	0.1	0.1	0.1	0.1	0.1	0.1	0.1	0.1	0.1	0.1	1
4931408D14Rik	0.1	0.1	0.1	0.1	0.1	0.1	0.1	0.1	0.1	0.1	0.1	0.1	0.1	0.1	1
4931409K22Rik	0.1	0.1	0.1	0.1	0.1	0.1	0.1	0.1	0.1	0.1	0.1	0.1	0.1	0.1	1
4931414P19Rik	0.726874	0.857551	0.836508	0.642802	1.96557	1.42948	1.10808	0.775805	0.560104	0.396948	0.72086	0.920762	0.756595	0.943011	0.895485
4931417E11Rik	0.1	0.1	0.1	0.1	0.1	0.1	0.1	0.1	0.1	0.1	0.1	0.1	0.1	0.1	1
4931417G12Rik	0.1	0.1	0.1	0.1	0.1	0.14055	0.1	0.1	0.1	0.1	0.1	0.1	0.1	0.1	0.967313
4931419H13Rik	0.1	0.1	0.1	0.1	0.1	0.1	0.1	0.1	0.1	0.1	0.1	0.1	0.1	0.1	1
4931420L22Rik	0.1	0.1	0.1	0.1	0.1	0.1	0.1	0.1	0.1	0.1	0.1	0.1	0.1	0.1	1
4931423N10Rik	0.1	0.1	0.1	0.109244	0.1	0.1	0.1	0.1	0.1	0.1	0.1	0.1	0.1	0.1	0.992356
4931428F04Rik	1.59595	2.12033	21.6486	16.5638	5.89454	5.91078	5.65315	6.17655	3.46789	3.49648	1.92458	1.46896	1.60711	1.94809	0.267618
4931428L18Rik	0.1	0.1	0.1	0.1	0.1	0.1	0.1	0.1	0.1	0.1	0.1	0.1	0.1	0.1	1
4931429I11Rik	0.1	0.1	0.1	0.327124	0.1	0.1	0.1	0.1	0.1	0.1	0.1	0.1	0.179454	0.207618	0.743404
4931429L15Rik	0.1	0.153642	0.1	0.1	0.1	0.1	0.1	0.1	0.1	0.1	0.1	0.1	0.1	0.1	0.957211
4931429P17Rik	0.1	0.1	0.1	0.1	0.1	0.1	0.1	0.1	0.1	0.1	0.1	0.1	0.1	0.1	1
4931431F19Rik	0.1	0.1	0.1	0.1	0.1	0.1	0.1	0.1	0.1	0.1	0.1	0.1	0.1	0.1	1
4931440F15Rik	0.1	0.1	0.123022	0.162232	0.1	0.1	0.1	0.1	0.1	0.1	0.1	0.1	0.1	0.1	0.933668
4931440L10Rik	0.1	0.1	0.1	0.1	0.1	0.1	0.1	0.1	0.1	0.1	0.1	0.1	0.1	0.1	1
4931440P22Rik	1.52429	2.71164	4.84609	6.3168	1.13374	0.936176	0.463606	0.40457	0.1	0.245225	1.49364	1.59236	0.679904	0.72696	0.921698
4932411E22Rik	0.1	0.132665	0.1	0.162949	1.15274	0.951428	0.311181	0.257154	0.1	0.1	0.1	0.1	0.1	0.1	0.336312
4932411G14Rik	0.1	0.1	0.1	0.219409	0.1	0.1	0.1	0.1	0.1	0.1	0.1	0.1	0.1	0.1	0.909498
4932411N23Rik	0.1	0.1	0.1	0.1	0.1	0.1	0.1	0.1	0.1	0.1	0.1	0.1	0.1	0.1	1
4932412D23Rik	0.1	0.1	0.1	0.1	0.1	0.1	0.1	0.1	0.1	0.1	0.1	0.1	0.1	0.1	1
4932412H11Rik	0.1	0.1	0.1	0.1	0.1	0.1	0.1	0.1	0.1	0.1	0.1	0.1	0.1	0.1	1
4932413F04Rik	0.1	0.1	0.1	0.1	0.1	0.1	0.1	0.1	0.1	0.1	0.1	0.1	0.1	0.1	1
4932414J04Rik	0.1	0.1	0.1	0.1	0.1	0.1	0.1	0.1	0.1	0.1	0.1	0.1	0.1	0.1	1
4932414N04Rik	0.1	0.1	0.1	0.1	0.1	0.1	0.1	0.1	0.1	0.1	0.1	0.1	0.1	0.1	1
4932415G12Rik	2.98307	2.38482	3.94801	3.38437	6.21286	6.14418	6.02147	5.37164	4.22741	4.60809	1.29478	1.3264	1.56565	1.33313	0.326391
4932415M13Rik	0.1	0.1	0.1	0.1	0.1	0.1	0.1	0.1	0.1	0.1	0.1	0.1	0.1	0.1	1
4932416H05Rik	1.25639	0.950571	1.80869	0.927794	1.18475	1.16332	0.726554	0.659683	0.591093	0.50353	0.277921	0.191629	0.5296	0.611119	0.258158
4932418E24Rik	0.1	0.1	0.270607	0.32948	0.1	0.1	0.155433	0.1	0.334086	0.58376	0.1	0.1	0.1	0.1	0.505611
4932425I24Rik	0.1	0.497633	0.1	0.1	0.1	0.1	0.1	0.1	0.1	0.1	0.1	0.1	0.1	0.1	0.751111
4932429P05Rik	0.1	0.1	0.1	0.1	0.1	0.1	0.1	0.1	0.1	0.1	0.1	0.1	0.1	0.1	1
4932435O22Rik	0.1	0.1	0.1	0.1	0.1	0.1	0.1	0.1	0.1	0.1	0.1	0.1	0.1	0.1	1
4932438A13Rik	9.99541	9.35974	3.97092	12.7662	8.57422	3.13644	7.10196	2.70783	1.08328	1.9232	0.803405	0.320905	4.6346	4.71729	0.0964093
4932438H23Rik	2.54999	2.0406	0.1	0.138981	0.298243	0.1	0.172088	0.19139	0.302556	0.364904	0.1	0.1	0.1	0.1	0.185794
4932441B19Rik	0.1	0.1	0.1	0.1	0.1	0.1	0.1	0.1	0.1	0.1	0.1	0.1	0.1	0.1	1
4932441J04Rik	0.1	0.1	0.146303	0.1	0.545768	0.1	0.87184	0.320192	1.55142	1.0391	0.1	0.1	0.1	0.1	0.236471
4932443I19Rik	1.18375	1.04339	0.102985	0.122772	0.310833	0.115321	0.1	0.1	0.1	0.1	0.1	0.1	0.1	0.1	0.344922
4933400A11Rik	0.1	0.1	0.1	0.1	0.1	0.1	0.1	0.1	0.1	0.1	0.1	0.1	0.1	0.1	1
4933400C05Rik	0.1	0.1	0.469524	0.375842	0.1	0.1	0.1	0.1	0.1	0.1	0.106254	0.1	0.1	0.1	0.670612
4933400F21Rik	0.1	0.1	0.177059	0.1	0.132342	0.1	0.106889	0.1	0.1	0.1	0.1	0.1	0.1	0.1	0.911653
4933401B06Rik	0.1	0.1	0.1	0.1	0.1	0.1	0.1	0.1	0.1	0.1	0.1	0.1	0.1	0.1	1
4933401H06Rik	0.1	0.1	0.1	0.1	0.1	0.1	0.1	0.1	0.1	0.1	0.1	0.1	0.1	0.1	1
4933402E13Rik	0.1	0.1	0.1	0.1	0.1	0.1	0.1	0.1	0.1	0.1	0.1	0.1	0.1	0.1	1
4933402J07Rik	0.1	0.1	0.1	0.1	0.1	0.1	0.1	0.1	0.1	0.1	0.1	0.1	0.147951	0.136514	0.934241
4933402J10Rik	0.1	0.1	0.1	0.1	0.1	0.1	0.1	0.1	0.1	0.1	0.1	0.1	0.1	0.1	1
4933402N03Rik	0.1	0.1	0.1	0.1	0.1	0.1	0.1	0.1	0.1	0.1	0.1	0.1	0.1	0.1	1
4933402N22Rik	0.1	0.1	0.1	0.1	0.1	0.1	0.1	0.1	0.1	0.1	0.1	0.1	0.1	0.1	1
4933402P03Rik	0.1	0.1	0.1	0.1	0.1	0.1	0.1	0.1	0.1	0.1	0.1	0.1	0.1	0.1	1
4933403F05Rik	4.38329	4.4375	2.559	3.0331	4.36413	2.56465	2.56936	1.84242	0.915538	1.03937	0.88843	0.687293	1.56269	1.84834	0.303809
4933403G14Rik	0.934202	0.833656	0.561291	0.455317	0.795651	0.694913	0.281816	0.131568	0.220608	0.344845	0.160205	0.115093	0.471088	0.388712	0.27018
4933403O03Rik	0.1	0.1	0.1	0.1	0.1	0.1	0.1	0.1	0.1	0.1	0.1	0.1	0.1	0.1	1
4933403O08Rik	0.1	0.1	0.1	0.1	0.1	0.1	0.1	0.1	0.1	0.1	0.1	0.1	0.1	0.1	1
4933404M02Rik	0.693602	0.800062	0.1	0.1	0.1	0.241265	0.1	0.1	0.1	0.1	0.1	0.1	0.700771	0.419502	0.337534
4933404O12Rik	0.2981	1.61536	0.211956	3.30342	2.89601	3.58022	0.1	2.85291	0.12861	1.53489	0.1	0.1	0.1	0.462372	0.0702418
4933405L10Rik	0.122034	0.123705	0.157695	0.110775	0.1	0.117777	0.1	0.1	0.1	0.1	0.1	0.1	0.1	0.1	0.90091
4933405O20Rik	0.1	0.1	0.161204	0.1	0.1	0.1	0.1	0.1	0.1	0.1	0.1	0.1	0.1	0.1	0.951472
4933406C10Rik	0.124875	0.1	0.306278	0.262318	0.1	0.1	0.290812	0.1	0.202875	0.291796	0.1	0.1	0.103606	0.109342	0.573641
4933406D12Rik	0.1	0.1	0.1	0.1	0.1	0.1	0.1	0.1	0.1	0.1	0.1	0.1	0.1	0.1	1
4933406F09Rik	0.1	0.1	0.1	0.1	0.1	0.1	0.1	0.1	0.1	0.1	0.1	0.1	0.1	0.1	1
4933406I18Rik	0.1	0.1	0.253985	0.263514	0.497673	0.133588	0.300834	0.158116	0.1	0.296694	1.23505	1.50016	0.1	0.1	6.82552
4933406J08Rik	0.1	0.1	0.1	0.1	0.1	0.1	0.1	0.1	0.1	0.1	0.1	0.1	0.1	0.1	1
4933406K04Rik	0.1	0.1	0.1	0.1	0.1	0.1	0.1	0.1	0.1	0.1	0.1	0.1	0.1	0.1	1
4933406M09Rik	0.1	0.1	0.1	0.1	0.1	0.1	0.1	0.1	0.1	0.1	0.1	0.1	0.1	0.1	1
4933407C03Rik	6.15188	7.66998	66.3018	65.063	16.6495	18.4325	46.2778	37.3099	16.3735	19.8924	14.1084	11.6554	2.52123	2.00694	0.507412
4933407H18Rik	3.46047	2.92727	0.518643	1.09694	1.42788	0.622642	1.17343	0.290742	0.174322	0.221164	0.281764	0.296913	0.880939	0.871521	0.254066
4933407I05Rik	0.1	0.1	0.1	0.1	0.1	0.1	0.1	0.1	0.1	0.1	0.1	0.1	0.1	0.1	1
4933407K13Rik	4.60502	4.23602	1.72628	1.31377	2.13241	0.642784	2.2453	0.99275	0.1	0.300194	0.43191	0.185975	1.70084	1.67656	0.171065
4933407L21Rik	0.194591	0.203181	0.272423	0.144256	0.159212	0.267559	0.143945	0.1	0.1	0.1	0.1	0.1	0.214377	0.161173	0.582322
4933407P14Rik	0.1	0.1	0.1	0.1	0.1	0.1	0.1	0.1	0.1	0.1	0.1	0.1	0.1	0.1	1
4933408B17Rik	0.384792	0.335728	0.266157	0.120808	0.41635	0.1	0.149295	0.1	0.1	0.1	0.1	0.1	0.243797	0.243561	0.468661
4933409G03Rik	0.1	0.1	0.1	0.1	0.1	0.1	0.1	0.1	0.1	0.1	0.1	0.1	0.1	0.1	1
4933409K07Rik	22.3183	21.7219	2.93254	6.30962	11.9982	3.33493	1.7364	0.557787	0.1	0.440861	0.542373	0.518421	0.965263	0.976102	0.086723
4933411G11Rik	0.1	0.1	0.1	0.1	0.1	0.1	0.1	0.1	0.1	0.1	0.1	0.1	0.1	0.1	1
4933411K16Rik	0.546575	0.719395	0.1	0.129603	0.1	0.1	0.1	0.1	0.1	0.1	0.1	0.1	0.1	0.1	0.522745
4933411K20Rik	3.23208	2.86337	1.3768	2.29583	3.46933	1.16205	1.74762	0.68971	0.205322	0.421639	0.678739	0.398032	2.03666	2.27896	0.29664
4933412E12Rik	0.1	0.166942	0.91231	1.0077	0.712018	0.342892	0.191173	0.1	0.1	0.104786	0.795744	0.86621	0.370075	0.223943	2.30196
4933412E24Rik	0.1	0.1	0.1	0.1	0.1	0.1	0.1	0.1	0.1	0.1	0.1	0.1	0.1	0.1	1
4933413G19Rik	0.1	0.14468	0.1	0.155291	0.1	0.1	2.23753	1.27243	1.88899	2.34958	0.1	0.1	0.1	0.1	0.138752
4933413J09Rik	0.1	0.11865	0.1	0.270121	0.1	0.1	0.1	0.1	0.1	0.1	0.1	0.1	0.275898	0.235357	0.705872
4933415F23Rik	0.1	0.1	0.1	0.1	0.1	0.1	0.1	0.1	0.1	0.1	0.1	0.1	0.1	0.1	1
4933416C03Rik	0.1	0.1	0.1	0.1	0.1	0.1	0.1	0.1	0.1	0.1	0.1	0.1	0.1	0.1	1
4933416E03Rik	0.1	0.1	0.1	0.1	0.1	0.1	0.1	0.1	0.1	0.1	0.1	0.1	0.1	0.1	1
4933416I08Rik	0.318743	0.105918	0.143782	0.1	0.1	0.1	0.1	0.1	0.1	0.1	0.1	0.1	0.1	0.1	0.817192
4933417A18Rik	0.1	0.1	0.1	0.1	0.1	0.1	0.1	0.1	0.1	0.1	0.1	0.1	0.1	0.1	1
4933417E11Rik	0.1	0.1	0.1	0.1	0.1	0.1	0.1	0.1	0.1	0.1	0.1	0.1	0.1	0.1	1
4933417G07Rik	0.1	0.1	0.112575	0.167955	0.1	0.1	0.1	0.14683	0.1	0.1	0.1	0.1	0.146504	0.127539	0.856285
4933421E11Rik	3.48265	2.82557	2.61068	3.3793	5.48334	2.59823	3.90492	0.84353	1.09302	0.735843	1.07068	0.302524	4.20434	4.44261	0.231413
4933421I07Rik	0.1	0.1	0.1	0.1	0.1	0.1	0.1	0.1	0.1	0.1	0.1	0.1	0.1	0.1	1
4933421O10Rik	0.748093	0.710859	1.04078	0.983493	0.702644	0.589502	0.717177	0.635125	0.324682	0.331491	0.396894	0.383956	0.696202	0.473864	0.589031
4933422A05Rik	0.1	0.1	0.1	0.1	0.1	0.1	0.1	0.1	0.1	0.1	0.1	0.1	0.1	0.1	1
4933422H20Rik	0.1	0.1	0.1	0.1	0.1	0.1	0.1	0.1	0.1	0.1	0.1	0.1	0.1	0.1	1
4933424B01Rik	16.992	13.6964	5.31438	5.86239	10.0229	6.83986	8.4983	8.14803	3.39678	3.0408	4.36418	2.42293	13.4617	12.9982	0.376116
4933424G06Rik	0.1	0.1	0.166525	0.1	0.1	0.1	0.140499	0.1	0.1	0.125713	0.127439	0.1	0.1	0.133172	0.999067
4933425H06Rik	0.1	0.1	0.1	0.1	0.1	0.1	0.1	0.1	0.1	0.1	0.1	0.1	0.1	0.1	1
4933425L06Rik	0.1	0.1	0.1	0.1	0.1	0.1	0.1	0.1	0.1	0.1	0.1	0.1	0.1	0.1	1
4933425O20Rik	0.228635	0.139913	0.195022	0.390098	0.1	0.359816	0.255718	0.1	0.1	0.1	0.1	0.1	0.1	0.1	0.553199
4933426D04Rik	0.1	0.122258	0.1	0.121928	0.1	0.1	0.1	0.1	0.1	0.1	0.1	0.1	0.1	0.1	0.964486
4933426M11Rik	13.9737	15.9263	8.32391	7.85602	9.54075	10.2664	9.64631	14.7535	5.25511	6.56767	33.8371	28.3985	18.9091	19.1955	2.66316
4933427D06Rik	0.1	0.1	0.1	0.1	0.1	0.1	0.1	0.1	0.1	0.1	0.1	0.1	0.1	0.1	1
4933427D14Rik	8.21961	6.93002	2.85771	6.73697	4.88988	2.5352	2.79998	1.67666	0.920469	1.23166	0.857665	0.572712	2.62337	2.38026	0.195934
4933427E11Rik	0.1	0.1	0.1	0.1	0.1	0.201477	0.1	0.106637	0.123318	0.1	0.1	0.1	0.1	0.1	0.901285
4933427G17Rik	0.1	0.1	0.1	0.1	0.1	0.1	0.123542	0.183041	0.256721	0.352286	0.1	0.135324	0.127381	0.1	0.810079
4933428C19Rik	0.1	0.1	0.1	0.1	0.1	0.1	0.1	0.1	0.1	0.1	0.1	0.1	0.1	0.1	1
4933429O19Rik	0.1	0.1	0.1	0.1	0.1	0.1	0.1	0.1	0.1	0.1	0.1	0.1	0.1	0.1	1
4933430H15Rik	0.147671	0.636443	0.181201	0.381464	0.102258	0.1	0.1	0.1	0.1	0.1	0.103316	0.1	0.181722	0.188582	0.525967
4933430I17Rik	0.182995	0.144425	0.1	0.1	0.110616	0.1	0.157363	0.1	0.129181	0.446522	0.104361	0.1	0.345474	0.423818	0.523914
4933431E20Rik	25.8024	24.4085	5.90178	6.81702	12.206	10.1563	27.3624	21.7886	33.7629	27.9067	0.850016	0.771867	6.56755	3.75876	0.0471389
4933432B09Rik	1.28439	1.39206	1.21779	1.57637	0.897481	0.405456	0.272702	0.210368	0.1	0.1	0.140904	0.1	0.294244	0.349758	0.178434
4933432G23Rik	0.1	0.1	0.1	0.1	0.1	0.1	0.1	0.1	0.1	0.1	0.1	0.1	0.1	0.1	1
4933432I09Rik	0.1	0.146935	0.162352	0.1	0.104179	0.1	0.1	0.1	0.103506	0.1	0.195695	0.227925	0.1	0.1	1.92997
4933433C11Rik	0.1	0.1	0.1	0.1	0.1	0.1	0.1	0.1	0.1	0.1	0.1	0.1	0.1	0.1	1
4933433G15Rik	0.1	0.1	0.1	0.1	0.1	0.1	0.1	0.1	0.1	0.1	0.255833	0.29319	0.1	0.1	2.74512
4933433P14Rik	3.63364	2.91345	2.8586	3.10053	4.11639	5.59805	4.20655	3.89032	4.66339	4.30103	2.93351	3.20371	4.8858	4.94677	0.749744
4933434E20Rik	15.7728	16.0501	11.6005	12.3448	16.3767	18.0238	19.343	20.2176	7.96799	9.90912	19.4116	18.069	10.6789	12.0757	1.32004
4933434I20Rik	0.1	0.1	0.1	0.1	0.1	0.1	0.1	0.1	0.1	0.1	0.1	0.1	0.1	0.1	1
4933436C20Rik	0.127696	0.339404	0.241409	0.1	0.159046	0.475102	0.1	0.129497	0.1	0.144916	0.207727	0.311262	0.177305	0.110676	1.41218
4933436E23Rik	0.1	0.1	0.1	0.1	0.1	0.1	0.1	0.1	0.1	0.1	0.1	0.1	0.1	0.1	1
4933436I01Rik	0.1	0.1	0.1	0.1	0.1	0.1	0.1	0.1	0.1	0.1	0.1	0.1	0.1	0.1	1
4933437F05Rik	0.1	0.1	0.1	0.1	0.1	0.1	0.1	0.1	0.1	0.1	0.132429	0.1	0.103658	0.1	1.15861
4933438B17Rik	0.1	0.1	0.1	0.1	0.1	0.1	0.1	0.1	0.1	0.1	0.1	0.1	0.1	0.1	1
4933439C10Rik	24.378	19.4885	12.5182	11.9319	7.4332	3.83592	1.90975	1.43627	0.669806	0.459128	3.57708	3.65707	1.53924	2.39397	0.493272
4933439F18Rik	4.85174	4.6342	9.16175	8.56202	14.7544	10.9356	15.7797	9.29599	7.35922	7.51438	3.10415	2.48583	7.44293	6.96401	0.312709
4933439K11Rik	0.1	0.1	0.1	0.1	0.1	0.1	0.1	0.1	0.1	0.1	0.129253	0.295765	0.1	0.1	2.12509
5031410I06Rik	0.346993	0.679119	0.1	0.1	0.1	0.1	0.307801	0.129497	0.123797	0.374243	0.1	0.1	0.1	0.1	0.468485
5031414D18Rik	0.155685	0.134948	0.1	0.1	0.64467	0.188979	0.1	0.1	0.1	0.1	11.1891	9.44229	0.1	0.1	64.3295
5031425E22Rik	4.69899	4.26129	7.69255	7.30832	3.98923	3.47134	3.05157	3.29287	1.21195	1.71132	5.15644	5.06827	10.6038	9.9886	1.00108
5031425F14Rik	0.1	0.1	0.1	0.1	0.1	0.1	0.1	0.1	0.1	0.1	0.203772	0.1	0.1	0.1	1.51886
5031426D15Rik	0.1	0.1	0.14955	0.110868	0.1	0.1	0.1	0.1	0.1	0.1	0.104884	0.286299	0.1	0.1	1.86216
5031434O11Rik	2.35758	2.44416	2.16838	3.11162	2.09136	0.351743	1.80874	1.33091	0.297491	0.479466	0.217983	0.129006	0.219682	0.19258	0.12353
5031439G07Rik	9.4232	7.16991	21.6643	23.5837	22.93	36.4868	91.7088	103.954	124.169	120.864	46.0749	54.4702	8.86529	9.54442	1.03947
5033403H07Rik	0.1	0.1	0.1	0.1	0.1	0.1	0.1	0.1	0.1	0.1	0.1	0.1	0.1	0.1	1
5033404E19Rik	0.906782	1.04984	0.1	0.13049	0.1	0.1	0.1	0.1	0.1	0.1	0.1	0.1	0.1	0.1	0.401726
5033406O09Rik	0.1	0.1	0.1	0.1	0.1	0.1	0.1	0.1	0.1	0.1	0.1	0.1	0.132642	0.23791	0.87556
5033411D12Rik	1.71819	1.23758	0.344773	0.139117	0.741933	0.337581	0.951906	0.523392	0.99211	0.714813	0.231894	0.1	0.304453	0.343233	0.238513
5033414D02Rik	13.6289	14.8886	10.2099	11.5306	29.4789	30.4895	17.3655	15.4763	6.52914	7.55235	18.0721	12.8932	14.7404	15.9781	0.988947
5133401N09Rik	4.19082	3.97829	5.27573	3.44715	4.88203	8.89379	4.70368	6.0544	6.65976	6.95575	7.21892	6.95387	6.75733	7.17288	1.23292
5330411J11Rik	0.1	0.1	0.1	0.1	0.1	0.1	0.1	0.1	0.1	0.1	0.1	0.1	0.1	0.1	1
5330413P13Rik	0.1	0.1	0.213744	0.216335	0.102581	0.1	0.1	0.129158	0.130133	0.186947	0.1	0.1	0.1	0.1	0.760024
5330417C22Rik	0.1	0.131023	31.2933	38.7308	0.122652	0.426815	0.1	0.1	0.1	0.1	0.19219	0.127914	0.1	0.1	0.0268978
5330426P16Rik	1.06647	1.97628	2.28247	3.65701	0.229666	0.1	7.50868	2.92443	4.86659	5.02768	0.390618	0.304593	1.18581	0.892636	0.131512
5330434G04Rik	0.152378	0.181829	0.970052	1.15481	1.45608	0.236272	0.605543	0.257078	0.337405	0.481827	0.1	0.1	0.1	0.1	0.198897
5330437I02Rik	5.44834	3.91988	0.274842	0.26433	0.100115	0.143933	0.142748	0.1	0.1	0.166706	0.1	0.1	0.1	0.1	0.110488
5330439B14Rik	0.1	0.1	0.1	0.1	0.1	0.1	0.1	0.1	0.1	0.1	0.1	0.1	0.1	0.1	1
5430402E10Rik	0.1	0.1	0.1	0.1	0.1	0.1	0.1	0.1	0.1	0.1	0.1	0.1	0.1	0.1	1
5430402O13Rik	0.149292	0.185487	0.439231	0.832869	0.216529	0.1	0.182295	0.153186	0.467808	0.357462	0.175166	0.1	0.122326	0.176783	0.487989
5430405G05Rik	0.847703	0.591617	2.60683	2.18324	1.00106	1.06027	0.1	0.1	0.1	0.199947	0.1	0.1	0.1	0.1	0.133472
5430405H02Rik	1.49751	1.04692	1.9237	1.46189	1.75901	1.91755	1.18219	1.23808	1.17879	1.47395	0.339666	0.758288	0.978811	1.12032	0.392624
5430407P10Rik	0.298605	0.329841	0.22013	0.159441	0.484412	0.500569	0.300081	0.66144	0.1	0.117596	0.271884	0.595805	23.9043	23.0252	0.103911
5430411K18Rik	3.73153	3.01741	1.37228	3.35545	3.38182	2.60008	3.15297	2.72732	1.43399	1.70957	1.14552	0.651829	1.52754	1.39652	0.366726
5430416N02Rik	9.1815	9.11545	17.5328	16.0138	12.033	11.7613	8.91113	12.6347	7.30229	8.77114	3.28936	2.00591	8.12648	10.4434	0.24101
5430416O09Rik	0.1	0.1	0.1	0.1	0.1	0.1	0.1	0.1	0.1	0.1	0.1	0.1	0.786022	1.04374	0.424063
5430417L22Rik	6.03071	6.30028	7.0587	5.8615	6.25429	6.99991	3.77838	3.36274	2.79169	3.06466	4.63552	4.72121	2.82404	2.88157	0.981329
5430419D17Rik	0.1	0.1	0.1	0.1	0.1	0.1	0.1	0.1	0.1	0.1	0.1	0.1	0.1	0.1	1
5430421F17Rik	0.1	0.1	0.1	0.1	0.1	0.1	0.1	0.1	0.1	0.1	0.1	0.1	0.1	0.1	1
5430421N21Rik	0.1	0.1	0.1	0.1	0.1	0.1	0.1	0.1	0.166624	0.133693	0.1254	0.1	0.1	0.1	1.04005
5430425J12Rik	0.1	0.1	0.1	0.1	0.1	0.1	0.1	0.1	0.1	0.1	0.1	0.1	0.1	0.1	1
5430427O19Rik	0.1	0.1	0.1	0.1	0.290354	0.1	0.1	0.1	0.1	0.1	3.01615	1.65468	0.1	0.1	20.1567
5430434I15Rik	0.1	0.1	0.1	0.1	0.1	0.1	0.1	0.1	0.1	0.1	0.1	0.1	0.1	0.1	1
5430435G22Rik	1.81436	1.17147	0.236136	0.380146	1.06059	0.971968	14.848	9.49854	15.969	14.9158	32.3438	15.4969	0.1	0.1	4.70055
5430437P03Rik	9.59771	10.415	21.3975	20.7041	17.7782	29.4295	14.5198	22.5985	18.4936	18.9294	17.7522	22.0581	40.6069	46.3807	0.881894
5530400C23Rik	0.1	0.1	0.1	0.1	0.1	0.1	0.1	0.1	0.1	0.1	0.1	0.1	0.1	0.1	1
5530401A14Rik	0.1	0.1	0.1	0.1	0.1	0.1	0.1	0.1	0.1	0.1	0.1	0.1	0.1	0.1	1
5530601H04Rik	0.827881	0.951395	0.980678	1.41132	1.49605	0.850941	0.867865	0.594258	0.327529	0.389145	0.452403	0.201625	1.07726	0.870717	0.368638
5730403B10Rik	45.9892	43.4373	28.1738	26.8691	26.4167	32.9355	48.2584	48.3265	60.4093	58.8934	17.7026	19.5205	16.3621	15.5932	0.494479
5730403I07Rik	0.1	0.1	0.113575	0.1	0.1	0.1	0.1	0.1	0.1	0.165345	0.1	0.1	0.1	0.1	0.938292
5730405O15Rik	0.1	0.110559	0.121563	0.214449	0.1	0.1	0.1	0.1	0.1	0.170107	0.1	0.1	0.163573	0.1	0.810673
5730408K05Rik	0.791551	1.04774	1.28518	1.76642	0.52055	1.21899	0.613524	0.467041	0.1	0.114649	1.44756	0.2837	1.61142	1.77476	0.918292
5730409E04Rik	2.02443	1.84598	11.8264	10.8436	2.86303	3.91653	2.96236	2.88747	8.04291	6.46449	2.84081	3.61029	1.71922	1.94327	0.67504
5730416F02Rik	0.1	0.1	0.1	0.1	0.109625	0.1	0.1	0.1	0.1	0.1	0.1	0.1	0.229924	0.24964	0.805808
5730419I09Rik	6.83934	7.16768	8.59149	11.6443	9.73102	6.22069	5.16126	3.41976	0.602903	0.995902	0.855159	0.622294	3.29214	2.79316	0.133385
5730422E09Rik	0.1	0.1	0.1	0.1	0.1	0.1	0.1	0.1	0.1	0.1	0.1	0.1	0.1	0.1	1
5730437N04Rik	15.2923	14.0832	26.2915	28.3628	25.7842	42.3708	35.4591	43.6333	59.8306	50.847	19.3592	20.544	49.2228	61.7391	0.528617
5730455O13Rik	4.16874	3.31859	2.25279	3.31702	3.18569	1.43248	2.81803	0.643125	1.08235	1.17648	0.612226	0.664685	2.83678	1.97202	0.271644
5730455P16Rik	5.58685	5.9442	7.27411	11.1639	7.69974	6.77821	7.27135	4.45721	1.93165	2.92824	0.918034	0.849328	2.40104	2.67401	0.160401
5730457N03Rik	0.1	0.1	0.1	0.1	0.1	0.1	0.1	0.1	0.1	0.1	0.1	0.1	0.1	0.1	1
5730469M10Rik	52.1984	51.3436	24.5487	34.4263	72.9725	63.4549	27.3638	22.7104	26.7617	26.7626	4.02174	2.94398	9.85505	8.94016	0.0991942
5730494M16Rik	8.89377	7.20992	7.55146	6.83444	7.51413	9.21057	6.65922	6.43905	4.48333	5.23951	1.40292	1.40469	6.33061	6.83635	0.202466
5730494N06Rik	7.31532	6.75665	8.22912	8.75237	9.43773	9.18297	12.6017	12.8387	10.2041	11.772	9.09592	8.27734	6.828	6.72216	0.942143
5730507C01Rik	0.1	0.1	0.1	0.1	0.1	0.1	0.1	0.1	0.1	0.1	0.1	0.1	0.1	0.1	1
5730508B09Rik	2.09465	4.9349	1.71832	1.43243	3.56164	4.54319	4.51617	5.62931	4.12401	3.39528	1.23476	0.503933	14.1769	16.869	0.155713
5730522E02Rik	0.151521	0.223482	1.85998	1.82996	0.135066	0.1	0.115542	0.103797	0.1	0.1	0.1	0.1	0.1	0.1	0.243935
5730528L13Rik	13.697	11.5882	8.60101	7.20019	8.74755	11.522	4.84502	5.64844	4.62491	4.28287	0.407563	0.806579	6.25778	6.91336	0.0775575
5730559C18Rik	0.116014	0.358642	0.677837	1.25308	22.4446	35.025	15.3718	29.8584	0.492466	1.08209	0.1	0.1	0.1	0.1	0.0112275
5730577I03Rik	0.287019	0.466957	0.47843	0.511928	0.563889	0.247632	0.232505	0.1	0.1	0.118034	0.1	0.1	0.207407	0.359264	0.326703
5730590G19Rik	0.379576	0.609345	0.190406	0.189122	0.750453	0.63858	0.128164	0.125997	0.1	0.1	0.110534	0.1	0.246934	0.210655	0.344269
5830403L16Rik	0.1	0.1	0.1	0.1	0.1	0.1	0.1	0.1	0.1	0.1	0.1	0.1	0.1	0.201523	0.921997
5830405N20Rik	0.1	0.1	0.1	0.1	0.1	0.1	0.1	0.1	0.1	0.1	0.203891	0.1	0.1	0.1	1.51946
5830411N06Rik	0.1	0.1	0.1	0.1	0.1	0.1	0.1	0.1	0.1	0.1	0.1	0.1	0.1	0.1	1
5830415F09Rik	0.712671	0.462696	0.332461	0.404343	0.571165	0.327662	0.282807	0.268405	0.452043	0.19861	1.14241	1.42515	1.59199	2.25471	1.96008
5830416P10Rik	0.1	0.114896	0.184445	0.19509	0.1	0.1	0.1	0.1	0.1	0.1	0.1	0.1	0.1	0.1	0.860566
5830418K08Rik	4.64224	3.96871	0.899363	2.96521	4.02372	1.53781	2.27722	0.961447	0.158329	0.412991	0.417105	0.132808	1.80883	2.11461	0.128033
5830428M24Rik	0.1	0.1	0.1	0.1	0.1	0.1	0.1	0.1	0.1	0.1	0.1	0.1	0.1	0.131035	0.97479
5830432E09Rik	0.1	0.1	0.139209	0.186402	0.35216	0.103017	0.147493	0.109349	0.1	0.1	2.21322	3.03508	1.53605	1.4583	7.10513
5830433M19Rik	3.19709	4.05705	3.23788	2.41528	4.38129	2.49013	2.62943	1.4393	0.920778	0.948705	0.764994	0.511502	5.03913	4.95559	0.214467
5930412G12Rik	4.77567	3.84404	2.13513	3.60444	0.392757	0.120943	0.1	0.121643	0.440792	0.350659	0.1	0.1	0.144081	0.1	0.0743948
5930416I19Rik	7.85194	7.05614	6.29418	6.04471	11.9833	12.6101	7.07019	7.6884	6.10432	4.93777	7.82336	9.13869	4.96195	5.28975	1.15791
5930434B04Rik	9.0485	9.66133	21.8222	20.7914	16.5326	14.501	14.8183	12.0227	8.2796	10.8043	2.49257	2.71941	12.5404	14.11	0.189604
6030405A18Rik	0.1	0.1	2.80065	1.9436	4.0967	5.78609	3.29314	3.76333	0.33536	0.74248	0.202348	0.276913	0.178971	0.1	0.123732
6030408B16Rik	0.1	0.1	0.112119	0.1	0.1	0.1	0.1	0.1	0.1	0.1	0.1	0.1	0.1	0.1	0.990002
6030419C18Rik	5.52524	6.3521	19.8156	16.4118	10.0921	18.2227	3.30281	4.81716	2.13673	4.5779	2.12947	3.32066	0.191079	0.283168	0.356496
6030422M02Rik	0.1	0.1	0.1	0.1	0.1	0.1	0.1	0.1	0.1	0.1	0.1	0.1	0.112372	0.18184	0.927205
6030429G01Rik	1.09555	1.98884	0.341111	0.312963	0.1	0.125039	0.1	0.1	0.1	0.1	1.60221	1.07319	1.66868	1.76916	2.05765
6030446N20Rik	4.17466	2.60187	1.71618	1.85042	2.65044	3.28237	2.10878	2.34713	2.49463	2.90635	3.33175	2.96675	2.93748	3.76731	1.15084
6030458C11Rik	6.02251	5.8325	5.52963	5.0125	5.93797	3.35622	5.61925	4.10316	1.80014	2.15233	1.25123	1.76249	4.42522	3.95896	0.336413
6030466F02Rik	0.1	0.1	0.1	0.1	0.1	0.1	0.1	0.1	0.1	0.1	0.1	0.1	0.1	0.1	1
6030468B19Rik	0.1	0.1	0.1	0.1	0.409511	0.144998	0.1	0.1	0.1	0.1	6.87341	7.4838	0.1	0.1	55.4151
6030498E09Rik	0.1	0.1	0.1	0.1	0.1	0.1	0.1	0.1	0.1	0.1	0.1	0.1	0.1	0.1	1
6230400D17Rik	0.377573	0.536064	1.40788	1.77966	0.745803	0.496692	0.739797	1.18213	0.1	0.1	0.355028	0.1	0.327069	0.13139	0.344542
6230409E13Rik	1.69678	1.84019	14.7276	13.9333	5.52399	4.54767	3.26013	2.42264	1.06625	1.54987	0.107097	0.106778	0.1	0.228301	0.0252128
6230427J02Rik	0.383206	0.379467	1.62953	2.50136	1.54163	1.6756	1.74878	1.43867	4.06639	3.80824	33.1835	43.2074	12.6925	14.0154	9.98992
6330403A02Rik	0.235395	0.202168	5.04703	3.37222	1.01944	3.03876	0.337774	0.496599	0.446654	2.44301	0.728604	1.09824	0.280044	0.269627	0.63769
6330403K07Rik	16.4809	30.9109	140.474	144.054	52.5424	81.0743	13.2991	16.1472	8.26433	3.99875	2.18843	2.63066	1.30013	1.07352	0.0567375
6330406I15Rik	0.1	0.1	0.330857	0.634067	3.86555	6.50152	1.3438	3.25206	0.115885	0.180915	0.1	0.1	0.1	0.1	0.072182
6330407A03Rik	0.1	0.1	0.1	0.1	0.301266	0.1	0.1	0.1	0.1	0.1	0.774918	0.215051	0.1	0.1	4.23889
6330407J23Rik	6.72059	6.85869	18.2599	23.1748	12.3108	8.64066	11.9585	5.54245	4.09983	5.76795	0.115917	0.213471	0.1	0.142221	0.0190809
6330408A02Rik	2.50323	2.01316	1.25586	1.09022	2.24936	1.53963	1.7995	0.977768	1.66655	1.33634	0.395275	0.396203	1.15151	0.96791	0.255989
6330409N04Rik	5.91163	5.84639	15.7513	14.113	9.96614	10.0716	14.2904	11.0736	10.6915	11.1309	3.50362	2.38735	3.86639	3.0629	0.305296
6330410L21Rik	0.1	0.1	0.203004	0.1	0.1	0.1	0.1	0.1	0.1	0.1	0.1	0.1	0.1	0.1	0.920949
6330416G13Rik	3.81585	2.27521	1.25284	1.07254	2.40988	2.16254	6.13642	7.78535	7.25647	7.9832	28.788	31.0039	1.03166	0.851633	8.14722
6330439K17Rik	1.894	1.95613	11.3157	16.7947	3.76139	2.52219	1.23151	0.651419	0.29746	1.09626	0.348605	0.300068	0.1	0.11524	0.0932537
6330503K22Rik	6.76631	6.6914	4.53075	9.52145	7.47924	3.42355	33.226	10.3606	14.1604	16.565	0.274148	0.186639	2.378	2.37604	0.0235338
6330512M04Rik	0.1	0.1	0.443977	0.297498	2.35424	2.71761	0.425539	0.751332	0.1	0.146624	7.77061	7.41929	0.1	0.1	11.9342
6330527O06Rik	0.1	0.1	2.30096	3.85372	2.1158	2.96181	0.211637	0.302725	0.530594	2.68526	1.72402	2.92489	0.230683	0.1	1.80037
6330545A04Rik	0.768133	0.5563	0.232449	0.329275	0.536888	0.346673	0.376382	0.164443	0.1	0.1	0.1	0.1	0.101863	0.1	0.323241
6330549D23Rik	2.21898	2.1398	0.712749	1.27118	3.88305	4.52183	3.533	3.55235	1.52709	1.65757	1.64952	1.80185	1.92126	2.56367	0.701913
6330578E17Rik	10.0755	10.0483	7.27032	6.76737	16.4517	19.8208	11.8036	15.7132	6.2983	8.90559	16.1789	13.446	6.12051	6.50509	1.41317
6430411K18Rik	0.1	0.1	0.616659	0.744792	0.1	0.118603	0.1	0.1	0.1	0.285849	0.126258	0.841363	0.1	0.1	2.26264
6430527G18Rik	20.5497	30.8073	67.6894	66.0441	19.9101	22.4889	7.21119	12.7852	1.92241	4.42943	27.313	26.5906	16.1506	14.2641	1.1378
6430531B16Rik	0.1	0.170804	0.1	0.1	0.1	0.120063	0.1	0.1	0.1	0.1	0.125718	0.1	0.1	0.1	1.04915
6430548M08Rik	3.45776	2.98218	16.3332	23.7689	5.98446	12.1573	5.74945	9.50895	4.74569	7.60281	4.06634	5.43759	2.38109	2.31514	0.587951
6430550D23Rik	0.551603	0.451124	0.24253	0.134102	0.282323	0.247573	0.162852	0.139243	0.1	0.108213	0.1	0.173967	0.123031	0.1	0.622041
6430562O15Rik	0.1	0.114524	0.1	0.176873	0.1	0.1	0.1	0.1	0.1	0.1	0.1	0.1	0.575173	0.420941	0.574847
6430571L13Rik	0.414691	0.389966	2.25747	1.51535	1.21588	1.41986	0.352541	0.241975	0.1	0.143384	0.334727	0.280124	0.140694	0.105817	0.444598
6430573F11Rik	5.54358	2.78586	1.26551	1.15629	2.95917	3.83161	1.4495	1.58187	0.969544	0.855456	0.160477	0.1	2.9494	2.66794	0.0557851
6430598A04Rik	1.0262	1.9635	37.5795	33.2478	1.40568	2.17953	0.420227	0.664451	0.625586	1.69645	1.10621	1.40374	0.109633	0.202476	0.185645
6430704M03Rik	2.83656	2.29702	9.9089	9.04809	19.5739	15.0565	6.47777	5.17545	0.989715	1.47348	0.287746	0.262511	0.1	0.1	0.0452034
6530401N04Rik	1.71279	1.33645	1.30311	0.90632	2.34005	2.65568	3.24257	2.95176	2.47298	2.56075	0.739046	0.968745	1.78396	2.08715	0.404154
6530402F18Rik	2.15392	1.43839	8.82329	8.32359	2.10495	3.61351	3.61192	3.74507	3.86276	3.71745	0.614555	0.571699	2.28631	2.17803	0.155204
6530411M01Rik	2.07484	1.65296	0.212003	0.756663	1.88747	2.81102	0.265765	0.203481	0.1	0.1	0.1	0.139512	0.1	0.1	0.140008
6530418L21Rik	22.4016	22.0774	2.74459	2.95973	13.0168	18.7236	2.49965	1.70289	1.13691	2.24987	0.863997	0.915372	0.22766	0.242054	0.118647
6720401G13Rik	39.8757	41.3512	10.4828	14.4905	17.8988	6.31297	14.4177	7.56244	1.2097	3.34994	2.38851	1.32262	5.39169	6.59123	0.131807
6720456B07Rik	36.2659	39.1053	63.2419	57.3923	73.7232	95.5714	83.6087	104.51	103.054	105.756	134.534	170.916	107.132	118.259	1.85567
6720456H20Rik	3.15276	2.69662	1.41776	1.7629	3.82987	3.12005	4.32092	3.47508	1.84694	1.99993	3.1408	2.44055	3.78756	3.89822	0.94844
6720463M24Rik	2.90999	2.7595	0.63627	1.01676	3.33849	2.30943	1.51504	1.25123	0.58318	0.465323	0.387625	0.111547	3.78982	4.20783	0.120851
6720468P15Rik	0.121615	0.1	0.1	0.233225	0.1	0.119322	0.1	0.1	0.1	0.1	0.1	0.1	0.107195	0.128289	0.851278
6720483E21Rik	0.56443	0.519374	0.125776	0.1	0.1	0.1	0.124511	0.1	0.1	0.1	0.1	0.1	0.1	0.1	0.5623
6720489N17Rik	1.1484	0.834855	0.111534	0.303419	0.866084	0.90462	0.397513	0.200255	0.1	0.1	0.1	0.1	0.264758	0.183407	0.221613
6820408C15Rik	0.359189	0.882137	0.253914	0.316243	0.131045	0.190055	0.1	0.1	0.129714	0.127339	0.1	0.1	0.1	0.1	0.430164
7420426K07Rik	0.1	0.1	0.1	0.1	0.1	0.1	0.1	0.1	0.1	0.1	0.1	0.1	0.1	0.1	1
7420461P10Rik	0.1	0.1	0.1	0.1	0.1	0.1	0.1	0.1	0.1	0.1	0.1	0.1	0.1	0.1	1
7530420F21Rik	0.1	0.1	0.1	0.1	0.1	0.1	0.1	0.1	0.1	0.1	0.1	0.1	0.1	0.131285	0.974592
7630403G23Rik	0.1	0.1	0.1	0.1	0.1	0.1	0.1	0.1	0.1	0.1	0.1	0.1	0.1	0.1	1
8030411F24Rik	0.1	0.1	0.1	0.1	0.1	0.1	0.1	0.1	0.1	0.1	0.1	0.1	0.1	0.1	1
8030442B05Rik	0.300669	0.1	0.1	0.1	0.1	0.1	0.1	0.1	0.1	0.1	1.7084	1.08724	0.1	0.179363	11.3335
8030443G20Rik	0.1	0.1	0.1	0.1	0.1	0.1	0.1	0.1	0.1	0.1	0.1	0.1	0.1	0.1	1
8030462N17Rik	5.03481	5.92474	4.66447	4.90079	5.51934	5.18912	2.69377	2.80067	1.16372	1.46542	3.3245	1.87041	12.6471	11.4276	0.491387
8430406I07Rik	2.63148	2.50072	1.13991	1.33315	4.40433	4.39559	3.59947	2.35965	2.34694	2.16562	4.53489	4.18504	1.92321	2.38296	1.67782
8430408G22Rik	0.291065	0.14986	0.274692	0.260905	1.08762	0.212623	0.171693	0.1	0.144206	0.277967	0.662706	2.87649	54.5902	68.4943	0.168459
8430410A17Rik	5.9289	5.63144	7.37579	7.38158	7.77398	11.4476	6.01302	7.19101	5.05695	6.72453	14.1444	15.7323	9.00751	10.8319	1.98375
8430410K20Rik	10.354	10.5612	5.44394	11.6151	8.05103	8.49908	7.49361	6.24558	4.96403	5.86116	2.4824	1.05083	4.68957	5.2007	0.238251
8430419L09Rik	46.5228	45.4905	23.9783	21.1394	35.0296	43.2488	33.786	39.0542	30.8566	31.48	13.3229	16.2543	0.696545	0.775458	0.504073
8430423G03Rik	0.1	0.1	0.1	0.1	0.1	0.1	0.1	0.1	0.1	0.1	0.1	0.1	0.391139	0.144371	0.781499
8430427H17Rik	2.17317	2.23554	10.6197	9.75309	10.7455	9.02624	20.2475	21.4383	5.9501	7.84279	3.57795	2.65516	4.66452	4.03092	0.343967
8430429K09Rik	0.355551	0.464307	0.347898	0.750228	0.337337	0.621867	0.36642	0.626666	0.399848	0.232944	0.201638	0.1	0.652968	0.506755	0.3196
8430431K14Rik	0.1	0.1	0.1	0.1	0.1	0.1	0.1	0.1	0.1	0.1	0.1	0.109709	0.1	0.1	1.04855
8430436N08Rik	0.1	0.1	0.1	0.1	0.1	0.1	0.1	0.1	0.1	0.1	0.1	0.1	0.1	0.1	1
8430437L04Rik	0.1	0.1	0.1	0.1	0.1	0.1	0.1	0.1	0.1	0.1	0.1	0.1	0.1	0.1	1
9030025P20Rik	11.5909	10.1143	3.27412	3.96	9.90209	7.91728	8.04723	8.2131	2.56348	3.21808	3.36376	2.13817	3.59805	4.07597	0.431667
9030204H09Rik	0.1	0.1	0.1	0.1	0.1	0.1	0.1	0.1	0.1	0.1	0.1	0.1	0.1	0.1	1
9030224M15Rik	2.47751	1.24556	0.19036	0.30332	0.406445	0.461119	0.251001	0.268219	0.1	0.1	0.1	0.1	0.657043	1.19084	0.156834
9030418K01Rik	2.89313	2.01207	3.25265	3.15415	2.31744	2.45578	0.681815	0.61868	0.270839	0.476151	3.18919	2.87786	0.161564	0.124523	1.97637
9030425E11Rik	0.1	0.105595	7.08839	6.67247	1.54974	1.82482	0.1	0.1	0.1	0.1	0.465978	0.426823	0.407756	0.401391	0.288774
9030612E09Rik	0.771374	1.15529	0.529243	0.413568	0.515734	0.466278	0.211088	0.619763	0.191546	0.270981	0.1	0.240374	0.499181	0.878963	0.313083
9030617O03Rik	1.42998	1.05164	0.247506	0.482087	0.518188	0.539165	0.107927	0.1	0.125917	0.278591	5.54257	6.58945	1.64293	1.55353	9.01175
9030619P08Rik	0.1	0.1	0.1	0.1	0.1	0.1	0.1	0.1	0.1	0.1	0.1	0.1	0.1	0.1	1
9030624J02Rik	16.9509	16.408	11.4941	23.6768	21.2996	27.9559	14.5765	17.8782	14.0049	13.2559	24.1836	26.5992	12.4594	13.0311	1.50103
9030625A04Rik	6.72053	5.93425	0.523423	0.585334	3.87496	1.35981	0.789323	0.778753	0.499822	0.744178	25.9904	16.1459	1.23721	1.10975	10.4655
9130008F23Rik	0.1	0.159475	0.129062	0.210909	0.1	0.1	0.1	0.1	0.1	0.1	0.1	0.1	0.1	0.101899	0.85632
9130011E15Rik	4.60802	4.75158	8.60738	7.40883	5.59951	7.93436	5.21089	6.58426	3.17554	3.9581	8.1084	6.78669	5.56823	5.97996	1.28801
9130011J15Rik	16.3508	18.8449	29.303	28.6799	26.7791	43.757	28.1263	37.6468	27.7816	29.8048	32.6374	28.935	34.8019	40.3655	1.01986
9130015L21Rik	0.1	0.1	0.1	0.1	0.1	0.1	0.1	0.1	0.1	0.1	0.1	0.1	0.1	0.1	1
9130017N09Rik	0.1	0.1	0.205386	0.132324	0.1	0.1	0.121167	0.326717	0.1	0.1	0.1	0.1	0.105581	0.106027	0.751314
9130019O22Rik	0.760836	0.811959	0.246332	0.465873	0.595724	0.538597	0.301047	0.234513	0.236668	0.205253	0.822181	0.802049	1.47882	1.36847	1.34529
9130019P16Rik	0.1	0.1	0.1	0.1	0.1	0.1	0.536686	0.330997	0.430354	0.552307	0.1	0.1	0.1	0.1	0.452771
9130023H24Rik	1.26027	1.28546	0.524774	0.485935	1.11559	0.903959	0.712469	0.592013	0.485034	0.468791	0.991299	1.25839	0.58156	0.539134	1.50733
9130024F11Rik	0.11934	0.1	2.07823	1.41376	0.291043	0.126537	0.1	0.162053	0.230061	0.24523	0.1	0.1	0.1	0.113036	0.236253
9130204L05Rik	0.1	0.1	0.1	0.1	0.1	0.1	0.1	0.1	0.1	0.1	0.1	0.1	0.1	0.1	1
9130206I24Rik	0.1	0.125502	0.1	0.1	0.1	0.136744	0.1	0.1	0.1	0.1	0.1	0.1	0.336061	0.286804	0.712119
9130209A04Rik	0.1	0.1	0.1	0.1	0.1	0.1	0.1	0.1	0.1	0.1	0.1	0.1	0.1	0.1	1
9130230L23Rik	0.1	0.1	0.1	0.1	0.1	0.1	0.1	0.1	0.1	0.1	0.190734	0.247982	0.1	0.1	2.19358
9130401M01Rik	8.00908	6.74388	9.98543	10.1956	7.26059	12.7039	4.29299	6.3506	2.91262	3.25097	7.52491	7.25433	7.08967	8.10721	1.0204
9130404H23Rik	0.1	0.1	0.1	0.1	0.1	0.1	0.1	0.1	0.1	0.1	0.1	0.1	0.1	0.1	1
9130409I23Rik	0.1	0.1	0.1	0.1	0.1	0.1	0.1	0.1	0.1	0.1	0.1	0.1	0.1	0.1	1
9230102K24Rik	0.1	0.1	0.1	0.1	0.1	0.1	0.1	0.1	0.1	0.1	0.1	0.1	0.1	0.1	1
9230102O04Rik	0.1	0.1	0.1	0.1	0.1	0.1	0.1	0.1	0.1	0.1	0.1	0.1	0.1	0.1	1
9230104L09Rik	0.107372	0.1	0.1	0.1	0.1	0.1	0.1	0.1	0.1	0.1	0.1	0.1	0.1	0.1	0.993894
9230105E05Rik	0.1	0.1	0.1	0.1	0.1	0.1	0.1	0.1	0.1	0.1	0.1	0.1	0.1	0.1	1
9230107M04Rik	0.1	0.1	0.1	0.1	0.1	0.1	0.1	0.1	0.1	0.1	0.1	0.1	0.1	0.1	1
9230110C19Rik	1.30524	2.01131	2.16247	2.02971	1.28984	0.72412	0.43699	0.644339	0.1	0.529431	0.1	0.1	1.40773	1.97858	0.0820807
9230110F15Rik	0.1	0.1	0.1	0.1	0.1	0.1	0.1	0.1	0.1	0.1	0.1	0.1	0.1	0.1	1
9230112J17Rik	0.1	0.1	0.1	0.1	0.1	0.1	0.1	0.1	0.1	0.1	0.1	0.1	0.1	0.1	1
9230113P08Rik	0.1	0.1	0.1	0.1	0.1	0.1	0.1	0.1	0.1	0.1	0.1	0.1	0.1	0.1	1
9230114K14Rik	0.397192	0.353409	0.601511	0.7704	1.53366	0.712206	1.23224	0.539943	0.364896	0.469095	0.1	0.1	0.506002	0.601396	0.148479
9230115E21Rik	0.1	0.1	0.345558	0.29416	0.374426	0.497229	0.195371	0.130644	0.1	0.1	0.10477	0.1	0.1	0.1	0.504072
9230116N13Rik	0.109986	0.103152	0.1	0.1	0.1	0.1	0.161148	0.1	0.1	0.132223	0.134589	0.1	0.1	0.137748	1.04707
9330020H09Rik	0.325723	0.216194	0.361348	0.572455	0.294834	0.381946	0.347857	0.298455	0.1	0.294215	0.823143	0.348442	1.24576	1.38673	1.20668
9330111N05Rik	0.1	0.1	0.1	0.1	0.1	0.1	0.141744	0.1	0.1	0.164677	0.1	0.1	0.1	0.1	0.91854
9330133O14Rik	0.911408	0.618282	0.588983	0.34039	0.494152	0.421991	0.727917	0.43319	0.165677	0.362586	0.738393	0.581445	0.96727	0.905684	1.14148
9330151L19Rik	8.23255	6.31609	6.46257	5.74179	6.9021	3.45604	5.88414	5.57548	1.87895	2.10078	0.344458	0.696774	0.271973	0.335526	0.117525
9330158H04Rik	0.1	0.1	0.19629	0.261211	0.1	0.1	0.1	0.1	0.1	0.1	0.1	0.1	0.1	0.1	0.823327
9330159F19Rik	9.52542	7.01278	11.1092	17.8139	15.773	8.31124	6.13783	2.28515	1.43195	1.9151	0.181438	0.159433	0.1	0.1	0.02509
9330159M07Rik	0.599569	0.396573	0.336812	0.313577	0.426907	0.1257	0.126023	0.1	0.1	0.1	0.1	0.1	0.1	0.1	0.424755
9330162B11Rik	0.1	0.1	0.1	0.1	0.1	0.1	0.1	0.1	0.1	0.1	0.1	0.1	0.1	0.1	1
9330175E14Rik	0.1	0.1	0.1	0.1	0.1	0.1	0.1	0.1	0.1	0.1	0.1	0.1	0.1	0.1	1
9330179D12Rik	0.209524	0.352178	0.184712	0.182493	0.594077	1.0465	0.148602	0.137777	0.1	0.1	0.1	0.1	0.163606	0.112428	0.360155
9330182L06Rik	11.7591	13.322	5.94909	7.1889	6.1311	3.37244	11.9933	6.27651	2.84883	5.20861	0.132922	0.1	0.445844	0.547155	0.0186231
9430007A20Rik	0.1	0.1	0.1	0.1	0.1	0.1	0.1	0.1	0.1	0.1	0.1	0.1	0.1	0.1	1
9430008C03Rik	6.89987	5.61137	7.48245	6.05749	4.57855	5.49774	4.56126	6.34338	0.706945	1.36253	4.0751	2.16028	1.56744	1.6223	0.715459
9430015G10Rik	8.0187	7.81907	5.31513	4.86818	6.85349	6.07776	4.15876	4.55241	2.39563	3.11786	6.23663	5.81368	2.64129	2.44648	1.24092
9430016H08Rik	11.832	10.8453	9.03205	9.29818	10.1725	13.8423	8.63921	8.97385	5.81473	6.46223	6.62031	5.37426	10.1477	10.1067	0.624897
9430019J16Rik	0.1	0.1	0.1	0.1	0.1	0.1	0.1	0.1	0.1	0.1	0.1	0.1	0.1	0.1	1
9430020K01Rik	1.92863	2.69613	1.54014	2.8015	2.646	2.48879	15.1552	9.25096	22.9622	15.8988	0.263395	1.32237	96.1237	89.9003	0.0361233
9430021M05Rik	0.144036	0.1	1.13852	0.992306	1.94956	2.14746	0.570753	1.0309	0.1	0.150314	0.1	0.1	0.1	0.1	0.140782
9430023L20Rik	14.6126	16.8206	15.1401	13.5047	9.70505	17.8115	9.88719	17.6429	9.31743	8.85751	19.6472	24.662	22.158	21.8477	1.49942
9430031J16Rik	0.1	0.1	4.51523	3.88722	0.974584	0.590657	0.218333	0.122638	0.1	0.1	0.1	0.1	0.1	0.1	0.110004
9430037G07Rik	0.731682	0.595133	0.417986	0.301874	0.474091	0.317236	0.222235	0.1	0.1	0.1	0.143855	0.1	0.1	0.1	0.410964
9430038I01Rik	2.2441	2.14904	1.05817	0.836085	1.429	2.28946	0.772383	1.12795	0.352185	0.509194	2.70743	1.82845	4.04669	4.86483	1.25537
9430041J12Rik	6.11166	6.20078	0.513307	0.237231	0.606021	0.34658	1.76701	1.32631	0.759809	0.574333	0.1	0.1	0.1	0.1	0.0643671
9430060I03Rik	0.130378	0.1	0.1	0.214268	0.102063	0.1	0.116266	0.1	0.1	0.1	0.1	0.1	0.1	0.1	0.880427
9430076C15Rik	1.64857	0.813421	0.226262	0.1	0.972735	0.145165	6.77637	0.708433	0.613494	0.426478	0.1	0.1	0.140678	0.247244	0.0936122
9430076G02Rik	0.1	0.1	0.1	0.1	0.377859	0.1	0.1	0.1	0.1	0.1	0.1	0.1	0.1	0.1	0.811985
9430083A17Rik	0.277119	0.158373	0.449587	0.438015	0.1	0.171358	0.1	0.1	0.1	0.1	0.1	0.1	0.136224	0.1	0.537954
9430091E24Rik	1.22119	0.898035	0.732644	1.09879	1.07418	0.727287	0.512283	0.239685	0.1	0.156079	0.3267	0.180784	0.294563	0.338723	0.411837
9530002B09Rik	0.1	0.1	0.1	0.1	0.1	0.1	0.1	0.1	0.1	0.1	0.1	0.1	0.1	0.1	1
9530003J23Rik	0.1	0.1	0.1	0.1	0.1	0.1	0.1	0.1	0.1	0.1	0.1	0.1	0.1	0.1	1
9530008L14Rik	0.1	0.1	0.1	0.1	0.1	0.1	0.1	0.1	0.1	0.1	0.273149	0.390187	0.627965	0.573368	1.808
9530026F06Rik	0.1	0.1	0.1	0.1	0.1	0.1	0.1	0.1	0.1	0.1	0.1	0.1	0.1	0.1	1
9530026P05Rik	0.1	0.11608	0.1	0.1	0.115703	0.335625	0.1	0.1	0.1	0.1	0.1	0.1	1.23722	1.23183	0.32116
9530036O11Rik	0.1	0.1	0.121321	0.150276	0.416792	0.133176	0.1	0.1	0.1	0.1	0.1	0.1	0.1	0.1	0.740026
9530051G07Rik	0.156701	0.168415	0.1	0.1	0.111914	0.1	0.1	0.1	0.1	0.1	0.1	0.1	0.1	0.1	0.897512
9530053A07Rik	0.1	0.1	0.1	0.1	0.1	0.1	0.137487	0.225137	0.1	0.119555	0.1	0.1	0.1	0.1	0.868194
9530059O14Rik	0.1	0.1	0.156488	0.1	0.1	0.1	0.450498	0.436754	0.1	0.104143	0.1	0.1	0.1	0.1	0.616053
9530068E07Rik	30.2893	38.2476	39.839	36.8493	55.3527	63.2957	44.1938	49.5064	45.6711	50.3573	58.681	51.6147	62.5892	65.5868	1.1375
9530077C05Rik	2.74482	3.80996	4.25421	6.56623	2.31261	3.39575	0.736825	1.15502	0.479894	0.776243	0.1	0.1	0.1	0.1	0.0454003
9530082P21Rik	7.04833	6.4683	7.8747	7.79137	7.63924	10.732	5.65806	7.55216	4.66116	5.30208	2.68891	4.13941	7.14401	7.71956	0.478671
9530091C08Rik	0.136039	0.1	0.225127	0.1	0.1	0.1	0.1	0.1	0.1	0.1	0.1	0.1	0.1	0.1	0.881597
9630013A20Rik	0.1	0.162494	0.256733	0.272365	3.27253	1.92455	192.221	76.9091	32.4772	32.6749	0.1	0.25871	0.1	0.1	0.00632142
9630028B13Rik	0.820595	0.598139	0.125393	0.144854	0.122237	0.1	0.1	0.1	0.1	0.1	0.1	0.1	0.233198	0.171163	0.441895
9630028H03Rik	0.1	0.1	0.1	0.1	0.1	0.1	0.1	0.1	0.1	0.1	0.1	0.1	0.1	0.1	1
9630033F20Rik	1.45671	1.85741	1.91365	1.92544	1.74313	2.13052	1.69488	2.00362	1.11284	1.07477	1.51239	1.44976	1.23061	1.33738	0.912322
9830001H06Rik	8.42411	8.30904	18.9842	20.4031	14.2302	18.1684	53.9264	80.277	16.7444	24.6505	33.7071	33.9816	4.25682	4.31315	1.48937
9830107B12Rik	0.1	0.1	0.1	0.1	0.1	0.1	0.1	0.1	0.1	0.1	0.1	0.178504	0.1	0.1	1.39252
9930005F22Rik	0.307773	0.272414	0.347013	0.733479	0.1	0.245597	0.385393	0.261638	0.10859	0.1	0.1	0.1	0.1	0.1	0.391914
9930012K11Rik	0.276055	0.182186	0.282823	0.171216	0.476262	0.503625	1.24258	0.918721	2.23428	3.19471	0.315054	0.413463	3.42418	4.0957	0.257088
9930013L23Rik	0.1	0.1	1.57576	1.2395	2.64535	2.64571	0.1	0.1	0.1	0.176222	0.102647	0.1	0.242115	0.219282	0.131533
9930014A18Rik	0.724551	0.668668	0.396688	0.246395	0.706243	0.867228	0.160458	0.254533	0.1	0.120286	0.131643	0.169836	0.301009	0.254359	0.376816
9930021D14Rik	1.05216	0.770231	0.119013	0.1	7.50337	9.39648	3.14227	4.2898	1.48888	1.00909	0.1	0.1	6.22824	6.22395	0.0290392
9930021J03Rik	9.25396	8.87936	6.32536	8.25046	8.74308	3.99635	5.54273	2.31391	1.29258	1.50632	0.978713	0.654354	4.6158	4.4837	0.150274
9930023K05Rik	0.103472	0.1	0.1	0.1	0.1	0.1	0.1	0.1	0.1	0.1	0.1	0.1	0.1	0.113661	0.985923
9930032O22Rik	0.1	0.1	0.1	0.1	0.1	0.1	0.1	0.1	0.1	0.1	0.1	0.1	0.1	0.1	1
9930104L06Rik	2.0771	2.33236	1.49463	1.61477	2.39617	1.99819	2.56903	2.82266	1.57999	2.10403	1.1208	0.691601	1.41793	1.30773	0.458553
9930111J21Rik1	0.1	0.1	0.1	0.1	0.151352	0.1	0.1	0.1	0.1	0.1	0.231231	0.117405	0.1	0.120452	1.64476
9930111J21Rik2	0.1	0.1	0.1	0.1	0.1	0.1	0.1	0.1	0.1	0.1	0.1	0.1	0.1	0.1	1
a	0.1	0.1	0.1	0.1	0.149383	0.1	0.1	0.1	0.1	0.1	0.107668	0.1	0.1	0.1	0.997299
A030009H04Rik	0.1	2.0494	34.4059	32.7632	7.92457	9.44436	4.9019	3.41165	3.81716	5.34619	8.28002	8.74617	0.7692	0.1	0.972615
A130010J15Rik	3.64454	3.59804	1.30084	1.17437	3.78719	3.39094	1.05591	0.873386	0.383237	0.6084	1.14863	0.518155	1.10756	1.35458	0.448885
A130022J15Rik	63.9675	30.5981	2.01187	3.28754	9.5122	4.50395	1.98924	1.05933	0.164813	0.902153	1.64537	1.46124	87.9526	88.8514	0.063228
A130040M12Rik	0.1	0.1	0.1	0.1	0.1	0.1	0.1	0.1	0.1	0.1	0.1	0.1	0.1	0.1	1
A130049A11Rik	0.501957	0.8958	0.934924	0.945017	0.812453	0.294268	0.441288	0.368203	0.1	0.184816	0.142007	0.1	0.336633	0.27319	0.238487
A130077B15Rik	0.1	0.1	0.1	0.1	0.1	0.1	0.1	0.1	0.1	0.1	0.110946	0.112041	0.1	0.1	1.11494
A1bg	0.1	0.1	0.1	0.1	0.1	0.1	0.1	0.1	0.1	0.1	0.1	0.1	0.1	0.1	1
A1cf	0.1	0.1	0.1	0.1	0.1	0.1	0.1	0.1	0.1	0.1	0.1	0.1	0.1	0.1	1
A230001M10Rik	0.1	0.1	0.1	0.1	0.1	0.1	0.360155	0.235719	0.48017	0.306508	0.1	0.1	0.1	0.1	0.549815
A230020J21Rik	0.1	0.1	0.1	0.101374	0.1	0.1	0.1	0.1	0.1	0.1	0.1	0.149718	0.1	0.1	1.24716
A230028O05Rik	0.1	0.1	0.1	0.1	0.1	0.1	0.1	0.1	0.1	0.1	0.1	0.1	0.1	0.1	1
A230046K03Rik	9.49091	10.5545	4.39948	7.38067	9.78238	3.65749	14.2195	4.94291	4.1023	5.3458	3.13662	1.56498	7.21289	7.25396	0.31932
A230050P20Rik	3.94123	3.48939	11.217	14.0282	11.8163	9.24328	4.73268	4.63528	0.422733	1.05964	5.02438	3.7404	3.34956	3.36629	0.737553
A230051G13Rik	2.02075	2.23156	1.84643	1.85387	1.44805	2.96115	0.994829	1.31512	0.57585	0.740211	2.12583	2.07814	1.72572	1.5658	1.30834
A230056P14Rik	0.398587	0.403225	0.428863	0.799993	0.491747	0.306677	1.279	0.793051	0.558332	0.6791	0.1	0.1	0.1	0.113931	0.188902
A230057D06Rik	2.71928	1.77664	3.75037	7.41786	1.68625	0.285768	2.19868	0.352659	0.135941	0.165257	0.1	0.1	0.1	0.1	0.0580027
A230065H16Rik	0.232524	0.1	0.246179	0.407112	0.1	0.1	0.1	0.1	0.1	0.1	0.1	0.1	0.118496	0.1	0.665074
A230072C01Rik	1.6249	1.89726	2.3745	2.97522	2.56737	4.35431	2.23826	1.90018	1.39825	1.85813	0.874548	0.575899	0.548813	0.823403	0.354335
A230072E10Rik	0.189076	0.121686	0.1	0.1	0.1	0.1	0.102724	0.1	0.1	0.1	0.1	0.1	0.1	0.1	0.913599
A230073K19Rik	0.154662	0.276645	2.78513	3.06747	0.311538	0.1	0.140063	0.1	0.1	0.1	0.1	0.1	0.1	0.1	0.163588
A230077H06Rik	0.1	0.1	1.55555	1.1436	3.70874	3.55296	0.783216	0.253482	0.1	0.1	0.1	0.1	0.1	0.103987	0.103435
A230108P19Rik	0.1	0.1	0.1	0.1	0.1	0.1	0.1	0.1	0.1	0.1	0.1	0.1	0.1	0.1	1
A2ld1	5.86599	2.91443	2.53504	1.97612	2.27915	2.38059	1.18754	1.37319	1.75361	2.34322	4.1284	3.65933	11.236	11.9409	0.97783
A2m	11.517	15.0113	0.267885	0.736334	0.586362	0.61055	0.1	0.1	0.1	0.1	0.1	0.1	0.1	0.1	0.0409146
A330021E22Rik	0.4672	1.41392	1.42346	1.84468	0.798558	0.513062	0.407559	0.174465	0.1	0.1	0.1	0.1	0.206959	0.416724	0.152544
A330023F24Rik	1.34776	0.484287	1.19748	2.39077	0.500757	0.107	0.195647	0.1	0.1	0.1	0.280982	0.1	0.227227	0.233151	0.3273
A330035P11Rik	0.339016	0.180547	0.106323	0.148105	0.111727	0.1	0.173779	0.182048	0.177333	0.1	0.1	0.1	0.291756	0.1	0.596827
A330040F15Rik	0.1	0.1	1.34171	1.20513	0.268931	0.268992	0.100687	0.1	0.1	0.1	0.1	0.168697	0.1	0.1	0.414928
A330049M08Rik	0.1	0.1	0.56023	0.81012	1.47583	2.71254	1.99916	3.00878	0.646084	0.589303	0.13988	0.211443	0.510509	0.420709	0.162986
A330049N07Rik	0.1	0.1	0.1	0.1	0.1	0.1	0.1	0.1	0.1	0.1	0.1	0.1	0.1	0.1	1
A330050B17Rik	0.1	0.220214	0.104925	0.135887	0.1	0.1	0.1	0.1	0.1	0.1	0.1	0.1	0.1	0.1	0.881688
A330050F15Rik	0.1	0.1	0.482184	0.422383	0.1	0.1	0.1	0.1	0.1	0.126914	0.1	0.1	0.1	0.1	0.621285
A330069E16Rik	0.385028	0.310818	0.348842	0.443116	0.693922	0.1	0.236108	0.21695	0.322149	0.401219	0.1	0.1	0.165576	0.107563	0.321605
A330076H08Rik	1.09725	1.86158	4.20024	3.4417	1.56935	0.430657	2.10629	0.361262	0.159394	0.1	0.1	0.313868	0.132179	0.1	0.15959
A330093E20Rik	0.895781	1.16957	0.820939	0.527482	0.134657	0.1	0.1	0.1	0.1	0.1	0.1	0.1	0.1	0.1	0.282458
A3galt2	0.1	0.176462	0.162495	0.195024	0.1	0.1	0.1	0.1	0.1	0.1	0.1	0.1	1.80691	1.85708	0.244999
A430005L14Rik	5.03767	6.64593	4.33604	2.7437	3.96846	7.94688	2.66619	3.00583	4.44295	4.42513	13.2593	13.1877	8.25567	8.9269	2.54293
A430033K04Rik	2.22322	1.97451	0.827855	1.91436	3.12554	2.89594	1.06577	0.726277	0.195623	0.263695	0.12572	0.146029	0.521661	0.502093	0.100421
A430035B10Rik	0.17271	0.373091	0.371316	0.144953	2.19497	1.64422	1.81166	1.3938	0.510772	0.8237	0.242364	0.342881	0.801748	0.53683	0.325746
A430078G23Rik	0.1	0.1	0.383369	0.647002	0.1	0.1	0.1	0.1	0.1	0.1	0.1	0.1	0.1	0.1	0.591025
A430084P05Rik	0.1	0.1	0.1	0.1	0.1	0.1	0.1	0.1	0.1	0.1	1.82343	0.990499	0.1	0.1	14.0696
A430089I19Rik	0.1	0.1	0.1	0.1	0.1	0.1	0.1	0.1	0.1	0.1	0.1	0.1	0.1	0.1	1
A430092G05Rik	0.1	0.1	0.1	0.1	0.1	0.1	0.1	0.1	0.1	0.1	0.1	0.1	0.1	0.1	1
A430093F15Rik	0.1	0.1	0.1	0.1	0.110367	0.1	0.1	0.1	0.1	0.1	1.647	0.9794	0.1	0.1	13.0195
A430105I19Rik	6.42365	4.05543	0.47929	0.632672	0.925663	0.737057	0.682463	0.561872	0.756199	0.668703	0.1	0.245308	1.03535	1.10207	0.114718
A430107O13Rik	0.101625	0.1	0.1	0.1	1.27217	1.26671	0.1	0.1	0.1	0.1	0.1	0.1	0.391204	0.494229	0.28396
A430107P09Rik	0.1	0.1	0.453411	0.158653	3.55643	5.60745	1.33696	1.82417	0.1	0.1	0.1	0.1	0.1	0.1	0.0886454
A430110N23Rik	0.240018	0.254576	1.85153	2.23724	0.538596	0.926746	0.1	0.1	0.1	0.1	0.1	0.1	0.1	0.1	0.180486
A4galt	0.1	0.1	0.1	0.1	0.121538	0.458427	0.1	0.1	0.1	0.1	0.1	0.165077	0.739016	0.648649	0.574666
A4gnt	0.1	0.1	0.1	0.1	0.1	0.1	0.1	0.1	0.1	0.1	0.1	0.1	0.1	0.1	1
A530013C23Rik	0.1	0.127681	0.1	0.1	0.1	0.1	0.1	0.1	0.1	0.1	0.1	0.1	0.1	0.1	0.977453
A530016L24Rik	0.1	0.1	0.1	0.1	0.1	0.1	0.1	0.1	0.1	0.1	0.1	0.1	0.382126	0.313021	0.707903
A530032D15Rik	0.1	0.1	0.1	0.1	0.1	0.1	0.1	0.1	0.1	0.1	0.130826	0.234516	0.1	0.1	1.82671
A530053G22Rik	0.1	0.1	0.1	0.1	0.1	0.1	0.1	0.1	0.1	0.1	0.1	0.1	0.1	0.1	1
A530054K11Rik	1.65953	4.50787	0.889414	2.07635	2.15916	0.421961	2.06232	0.317249	0.322432	0.496991	0.17492	0.1	0.461203	0.555307	0.103549
A530058N18Rik	0.1	0.1	1.8105	1.44336	0.126458	0.1	0.1	0.165101	0.264033	0.170816	0.1	0.1	0.1	0.1	0.261993
A530064D06Rik	0.1	0.1	0.1	0.1	0.1	0.1	0.1	0.1	0.1	0.1	0.292771	0.1	0.1	0.1	1.96386
A530088E08Rik	0.1	0.1	0.1	0.1	0.1	0.1	0.1	0.1	0.1	0.1	0.197824	0.129244	0.1	0.1	1.63534
A530098C11Rik	0.1	0.1	0.156433	0.120923	0.257281	0.139227	0.1	0.1	0.1	0.1	0.1	0.1	0.1	0.1	0.814186
A530099J19Rik	0.1	0.1	0.1	0.1	0.1	0.1	0.1	0.1	0.1	0.1	0.1	0.1	0.1	0.1	1
A630001G21Rik	0.1	0.1	0.1	0.1	0.786166	0.392636	0.1	0.1	0.1	0.1	8.87273	4.66193	0.196563	0.193587	34.2801
A630007B06Rik	5.38964	5.1676	2.06659	4.54563	6.75888	2.84796	3.9762	2.39724	0.89111	1.06787	1.41568	0.442077	6.67699	6.79579	0.22944
A630010A05Rik	0.1	0.1	0.1	0.1	0.1	0.1	0.1	0.1	0.1	0.1	0.1	0.1	0.1	0.1	1
A630033H20Rik	0.1	0.1	0.1	0.1	0.662451	0.276681	0.1	0.1	0.1	0.1	1.60225	0.765564	3.3701	3.22152	1.70536
A630055G03Rik	0.113471	0.11296	0.1	0.1	0.981932	1.14125	0.171159	0.1	0.1	0.1	0.1	0.1	0.123035	0.1	0.369936
A630066F11Rik	0.463971	0.44653	0.398039	0.522376	0.421001	0.415741	0.302807	0.272897	0.377397	0.448271	0.277674	0.125713	0.292571	0.516066	0.496205
A630072M18Rik	1.48806	1.0184	1.40791	0.888655	1.13092	1.46371	0.4056	0.395169	0.1	0.244308	0.410174	0.322018	6.70606	6.67591	0.200375
A630073D07Rik	0.1	0.1	0.1	0.1	0.1	0.1	0.1	0.1	0.1	0.1	0.1	0.1	0.1	0.1	1
A630075F10Rik	0.1	0.1	0.105026	0.309958	0.1	0.1	0.1	0.1	0.1	0.1	0.1	0.1	0.1	0.1	0.848066
A630077J23Rik	0.1	0.1	0.1	0.1	0.1	0.1	0.1	0.1	0.1	0.1	0.1	0.315197	0.1	0.138297	2.01178
A630089N07Rik	0.503693	0.424483	0.1	0.1	0.478131	0.115038	0.217453	0.1	0.1	0.1	0.1	0.1	0.293944	0.197077	0.43959
A630095E13Rik	0.1	0.1	0.1	0.1	0.1	0.1	0.1	0.1	0.1	0.1	0.1	0.1	0.1	0.1	1
A630095N17Rik	0.1	0.1	0.1	0.1	0.1	0.1	0.1	0.1	0.1	0.1	0.1	0.1	0.1	0.1	1
A730008H23Rik	3.77762	4.19063	1.46675	2.16197	4.60914	4.46385	1.05395	0.804662	0.351071	0.75707	2.83994	1.37729	0.193994	0.602697	1.03561
A730011L01Rik	5.27174	4.60634	3.65945	3.13158	3.13582	4.72246	3.96653	3.73479	2.94396	3.25489	3.67749	4.51548	2.06447	2.17576	1.15211
A730017C20Rik	7.79842	7.62924	24.3999	16.5343	31.5599	44.5455	7.05401	9.19019	0.148454	0.832821	0.345322	0.484953	0.313358	0.330921	0.0331365
A730017L22Rik	0.312773	0.283213	0.328647	0.614011	0.424503	0.376832	0.500081	0.170376	0.229831	0.25194	0.1	0.224344	0.166576	0.112503	0.516021
A730018C14Rik	0.1	0.1	0.1	0.103245	0.1	0.106337	0.1	0.1	0.1	0.1	0.1	0.1	0.1	0.1	0.992078
A730020E08Rik	0.1	0.159047	1.39063	1.74541	1.10075	1.39111	0.190281	0.1	0.1	0.1	0.1	0.1	0.466131	0.412816	0.165376
A730020M07Rik	0.954839	0.451721	0.1	0.1	0.440396	0.188387	0.1	0.1	0.1	0.1	0.1	0.1	0.1	0.1	0.423229
A730037C10Rik	0.1	0.1	0.1	0.1	0.1	0.1	0.1	0.1	0.1	0.1	0.1	0.1	0.1	0.1	1
A730046J19Rik	0.1	0.1	0.13296	0.186942	0.1	0.1	0.1	0.1	0.1	0.1	0.1	0.1	0.1	0.1	0.909158
A730056A06Rik	2.10632	2.2522	1.76069	1.7794	0.69998	0.519627	0.175069	0.1	0.1	0.1	0.1	0.1	0.1	0.1	0.122533
A730069N07Rik	0.1	0.1	0.1	0.1	0.1	0.1	0.1	0.1	0.1	0.1	0.113226	0.20008	0.890778	0.712985	0.721969
A730082K24Rik	0.1	0.1	0.1	0.1	0.1	0.1	0.1	0.1	0.1	0.1	0.1	0.1	0.1	0.1	1
A730085A09Rik	0.1	0.1	0.1	0.1	0.1	0.1	0.1	0.1	0.1	0.1	0.1	0.1	0.104247	0.1	0.996473
A730090H04Rik	0.1	0.1	0.1	0.1	0.1	0.1	0.1	0.1	0.1	0.1	0.1	0.1	0.1	0.1	1
A730090N16Rik	0.155859	0.10977	0.1	0.1	0.1	0.1	0.1	0.1	0.1	0.1	0.1	0.1	0.1	0.1	0.948145
A730098P11Rik	5.88387	5.00894	11.2497	10.9214	8.59676	8.52821	11.1697	10.4828	6.95629	8.92118	9.43105	5.76771	16.0891	15.253	0.765931
A830007P12Rik	0.325103	0.250783	0.267411	0.559127	0.76124	0.450689	0.1	0.107165	0.145414	0.110168	14.7865	30.089	4.26557	5.01999	21.7795
A830010M20Rik	5.07355	5.43156	9.26413	28.3421	8.52499	4.46082	8.33122	3.70456	2.76542	3.46364	0.596962	0.464987	0.773434	0.684135	0.0788385
A830018L16Rik	0.1	0.249123	3.61947	3.67251	0.303629	0.494716	0.1	0.1	0.1	0.333076	0.102526	0.1	0.101503	0.1	0.131028
A830019L24Rik	0.1	0.1	0.1	0.1	0.1	0.1	0.1	0.1	0.1	0.1	0.1	0.1	0.1	0.1	1
A830080D01Rik	5.1192	7.29147	3.73994	6.6069	5.09444	2.16914	1.79136	0.63031	0.252306	0.43888	0.249234	0.10891	3.0862	3.16022	0.0545669
A830082N09Rik	0.457569	0.71264	1.81406	2.69703	1.04627	0.647768	0.810512	0.615325	0.193279	0.309001	0.1	0.1	0.1	0.1	0.12627
A830093I24Rik	9.37861	7.62825	0.722249	0.701831	2.4679	1.2893	1.3991	0.996011	0.511823	0.555561	0.102296	0.1	0.134184	0.167825	0.0467689
A930001A20Rik	1.40495	1.29206	0.1	0.1	0.1	0.1	0.1	0.1	0.125314	0.1	0.1	0.1	0.11426	0.107499	0.320505
A930001N09Rik	3.85909	5.14835	7.1301	11.5555	13.009	7.63191	9.1904	8.32388	1.09629	1.93139	1.7647	1.21096	8.10735	8.45229	0.208976
A930003A15Rik	0.1	0.1	0.1	0.1	0.440524	0.58689	0.534206	0.272673	1.59011	1.56569	0.1	0.1	0.1	0.1	0.214666
A930003O13Rik	0.1	0.1	0.431171	0.534429	8.6692	7.52486	2.12381	1.28027	0.1	0.18305	0.1	0.1	0.1	0.1	0.0564791
A930004D18Rik	1.06733	0.730338	1.02761	1.16711	0.992068	1.08266	0.23568	0.392368	0.355814	0.470604	0.1	0.1	1.09658	1.25515	0.12154
A930005H10Rik	6.04984	4.73332	2.19784	2.34863	5.16271	5.78061	2.20199	4.89534	4.09725	3.76313	1.82675	2.86981	3.1325	2.55199	0.600645
A930005I04Rik	0.970146	0.722523	2.35406	3.04976	0.197695	0.118442	0.417458	0.463782	0.1	0.268992	0.647029	0.29175	0.107694	0.172861	0.629813
A930006I01Rik	0.1	0.1	0.1	0.1	0.1	0.1	0.1	0.1	0.1	0.138127	0.1	0.1	0.1	0.1	0.969206
A930007I19Rik	0.1	0.1	0.1	0.1	0.1	0.1	0.1	0.1	0.1	0.1	0.1	0.1	0.1	0.1	1
A930011G23Rik	0.1	0.1	0.294037	0.1	0.1	0.1	0.101663	0.187993	0.1	0.1	0.1	0.1	0.1	0.1	0.808793
A930011O12Rik	0.1	0.12261	15.5942	10.6774	3.87071	1.95818	0.456033	0.21623	0.1	0.555943	1.06587	1.44239	0.1	0.1	0.444578
A930012L18Rik	0.688738	0.634436	0.179596	0.1	0.1	0.1	0.1	0.1	0.1	0.1	0.1	0.1	0.263182	0.102547	0.467199
A930013F10Rik	4.92773	5.50983	2.73076	5.10218	3.64652	0.631952	1.73373	0.601266	0.137463	0.303331	0.705268	1.67116	0.33371	0.231727	0.550732
A930015D03Rik	4.18916	3.02733	3.63131	4.90203	4.47082	10.0107	3.59046	4.5765	3.28145	3.413	6.9001	5.82318	4.47773	6.12264	1.37072
A930017M01Rik	2.54652	2.20219	0.718093	0.918233	1.03543	0.594523	0.308146	0.212363	0.1	0.1	0.1	0.1	0.1	0.1	0.134296
A930018P22Rik	0.1	0.1	0.1	0.1	0.1	0.1	0.1	0.1	0.1	0.1	0.1	0.1	0.1	0.1	1
A930019D19Rik	0.1	0.1	0.156079	0.1	0.1	0.1	0.1	0.1	0.1	0.1	0.1	0.1	0.1	0.1	0.955354
A930038C07Rik	0.797121	1.29467	116.517	171.071	0.903633	0.929605	0.1	0.1	0.1	0.1	0.1	0.1	10.834	10.249	0.00383392
AA387883	2.04541	1.76117	0.133358	0.41505	0.789914	1.20927	0.1	0.156049	0.188517	0.160942	0.1	0.1	0.1	0.1	0.167605
AA388235	0.1	0.1	0.1	0.1	0.1	0.1	0.1	0.1	0.1	0.1	0.1	0.1	0.1	0.1	1
AA415398	0.847353	0.472163	1.54525	2.06352	0.611719	0.615275	0.649354	0.241008	0.228615	0.369163	0.397173	0.404485	0.580132	0.541966	0.548735
AA465934	1.09273	1.35662	1.56798	0.700979	0.169716	0.412162	0.626973	0.83997	0.174309	0.482471	0.1	0.227053	0.1	0.134223	0.256239
AA467197	0.132144	0.179639	0.151395	0.1	0.180594	0.193709	0.11846	0.204129	0.125944	0.1	0.281479	0.246273	0.472429	0.578741	1.24804
AA474331	2.05753	1.77532	0.875233	1.19399	1.35985	0.917996	1.34603	1.31025	0.1	0.824989	0.823528	0.956997	0.2998	0.636229	0.841377
AA543186	0.305432	0.19822	0.1	0.1	0.1	0.1	0.179058	0.1	0.1	0.11568	0.1	0.1	0.1	0.113871	0.744296
AA545190	0.1	0.1	0.1	0.1	0.1	0.1	0.1	0.1	0.1	0.1	0.1	0.1	0.1	0.1	1
AA619741	0.1	0.1	0.1	0.1	0.1	0.1	0.1	0.1	0.1	0.1	0.1	0.1	0.1	0.1	1
AA792892	0.1	0.1	0.1	0.1	0.1	0.1	0.1	0.1	0.1	0.1	0.1	0.1	0.1	0.1	1
AA960436	5.75719	5.56034	5.26892	6.08197	5.63851	8.41463	3.67907	4.03088	2.48477	3.13841	7.10247	9.94435	7.37774	8.44186	1.55267
AA986860	1.18539	0.738355	0.253874	0.455401	0.574404	0.24297	1.86603	1.31041	3.51511	2.40387	0.211114	0.279794	0.231806	0.362574	0.224156
AA987161	1.22016	1.0447	0.439348	0.651925	1.20958	0.725652	0.870526	0.275388	0.267752	0.415769	0.384079	0.125024	0.991638	1.1407	0.330117
Aaas	4.06603	4.19258	5.40515	5.64601	6.44847	8.48236	2.93148	3.08863	2.85786	2.29	4.57887	5.46714	5.2451	5.75976	1.06847
Aacs	33.9744	37.2467	19.225	19.5026	11.0584	19.09	49.5371	56.8644	84.6559	76.4277	8.0197	8.74362	2.54394	2.62917	0.243679
Aadac	0.1	0.1	0.1	0.1	0.1	0.1	0.1	0.1	0.1	0.1	0.1	0.1	0.1	0.1	1
Aadacl2	0.1	0.1	0.1	0.1	0.1	0.1	0.1	0.1	0.1	0.1	0.1	0.1	0.1	0.1	1
Aadacl3	0.1	0.1	0.1	0.1	0.1	0.1	0.1	0.1	0.1	0.1	0.1	0.1	0.1	0.1	1
Aadat	0.150277	0.136882	0.35163	0.129331	0.117933	0.168605	0.1	0.1	0.1	0.1	0.1	0.1	0.1	0.1	0.725225
Aagab	7.78455	8.29351	10.4153	12.9705	13.2013	14.1302	12.3039	15.6559	12.0651	12.6576	46.7683	45.5762	10.1962	10.8595	3.94259
Aak1	7.39361	6.16822	9.57422	12.8367	6.24406	4.77584	3.61529	3.73625	0.489936	1.26225	2.0231	1.27889	3.69984	3.50145	0.312996
Aamp	36.7051	35.5038	50.3493	49.0428	43.8769	66.6046	50.6558	67.0329	59.553	58.8871	80.6891	106.531	51.64	53.6034	1.80177
Aanat	0.1	0.113704	0.165245	0.151328	0.1	0.1	0.1	0.1	0.1	0.1	0.1	0.1	0.1	0.1	0.902068
Aard	1.04049	2.65864	1.02534	1.78629	4.01046	6.43072	1.69068	2.8752	0.566841	0.487844	0.1	0.1	0.201899	0.271034	0.052071
Aars	16.735	18.5319	22.7782	34.6271	23.9362	35.8755	21.6183	31.1568	17.4592	19.9211	37.0171	41.813	11.7411	12.0071	1.77554
Aars2	2.7088	2.61612	2.82917	2.88076	2.9785	4.2903	1.60228	2.85646	1.69282	1.96305	1.59943	2.28362	1.48295	1.7187	0.786574
Aarsd1	6.8319	8.06086	18.0764	17.5696	15.3238	23.3883	9.62312	14.8847	8.54112	10.2859	10.9767	12.5128	11.6772	13.2239	0.89491
Aasdh	5.28447	4.63391	2.16628	2.86154	3.83778	2.18174	1.93635	1.29301	0.232374	0.563593	0.948869	1.15005	0.678336	0.907633	0.47385
Aasdhppt	6.94459	7.98718	6.36988	6.72669	7.69872	6.00268	9.157	5.48123	4.09763	4.70173	1.39095	1.48665	8.16744	8.51078	0.210953
Aass	5.25525	3.72877	0.1	0.16202	1.10351	0.320959	0.1	0.1	0.114311	0.234804	0.117899	0.1	0.125007	0.1	0.114236
Aatf	5.79608	5.38195	10.8488	17.1175	7.02636	6.87122	6.59123	6.99191	2.52978	3.46386	4.83473	4.33789	2.94804	3.25887	0.698196
Aatk	12.1871	8.09445	21.6078	17.9077	10.6976	15.4127	161.857	123.507	137.872	132.519	3.57976	5.95816	0.340709	0.364596	0.0890884
AB124611	0.645653	0.419567	0.1	0.117167	0.499914	0.1	0.188269	0.1	0.151601	0.178051	8.95937	7.77643	0.1	0.282333	34.8353
Abat	57.9296	48.7342	42.7454	64.4289	37.8288	27.3552	46.9037	51.1644	17.2922	23.631	2.23962	1.88971	2.40833	1.99821	0.0586524
Abca1	67.1379	67.9011	2.02839	4.43526	19.8371	11.2418	6.45526	5.11999	0.10513	0.500564	10.7397	6.23564	50.344	46.3983	0.361813
Abca12	0.1	0.1	0.1	0.1	0.1	0.1	0.1	0.1	0.1	0.1	0.1	0.1	0.1	0.1	1
Abca13	0.1	0.1	0.1	0.1	0.1	0.1	0.1	0.1	0.1	0.1	0.1	0.1	0.1	0.1	1
Abca14	0.1	0.1	0.1	0.1	0.1	0.1	0.1	0.1	0.1	0.1	0.1	0.1	0.1	0.1	1
Abca15	0.1	0.1	0.1	0.1	0.1	0.1	0.1	0.1	0.1	0.1	0.1	0.1	0.1	0.1	1
Abca16	0.1	0.1	0.1	0.1	0.1	0.1	0.1	0.1	0.1	0.1	0.1	0.1	0.1	0.1	1
Abca17	0.1	0.1	0.168732	0.1	0.1	0.1	0.1	0.1	0.1	0.1	0.1	0.1	0.1	0.1	0.945826
Abca2	20.9966	16.335	17.3538	21.2823	15.9979	20.047	106.732	107.227	141.806	135.731	5.7848	7.84313	2.25053	2.13268	0.13451
Abca3	27.0823	23.3513	20.5012	23.6845	24.481	32.7288	15.2786	20.7477	6.94656	7.56283	17.6381	20.0488	13.1797	11.7681	0.994761
Abca4	0.150969	0.1	0.22171	0.190356	0.1	0.1	0.1	0.1	0.1	0.1	0.1	0.1	2.32354	2.3433	0.202365
Abca5	3.45363	3.3721	8.43323	10.444	7.19364	3.76871	4.16917	2.1988	0.806413	1.15117	0.1	0.180431	0.730868	0.800834	0.0361671
Abca6	0.216319	0.101902	0.1	0.183399	3.49888	4.12142	1.05263	0.67958	0.1	0.188012	0.13141	0.1	0.1	0.1	0.132967
Abca7	2.624	2.34297	5.86449	7.02973	4.15846	4.70356	4.71516	7.38743	1.56148	1.71684	4.75652	6.01494	4.63488	4.20547	1.26861
Abca8a	0.667556	1.39122	1.01189	1.23645	0.893218	0.805052	0.295396	0.11572	0.14121	0.207424	0.1	0.1	0.1	0.106203	0.172133
Abca8b	2.10838	2.00663	1.40898	2.70243	4.90908	2.81584	1.15401	0.550036	0.214198	0.514832	0.1	0.1	0.116493	0.1	0.064513
Abca9	0.152044	0.362905	0.247135	0.247469	8.07479	4.44547	0.308384	0.197561	0.180254	0.512638	31.4099	22.2129	0.553303	0.540716	20.3339
Abcb10	6.11955	5.53319	4.57741	5.12695	5.09247	5.90498	12.763	13.3831	16.5824	18.3705	2.35802	2.60292	3.93139	3.54262	0.294921
Abcb11	0.1	0.1	0.1	0.1	0.1	0.1	0.1	0.1	0.1	0.1	0.1	0.1	0.1	0.1	1
Abcb1a	1.32607	0.915131	0.256416	0.265883	0.640139	0.197144	0.1	0.1	0.1	0.1	0.1	0.250038	136.484	125.565	0.00789411
Abcb1b	1.3571	1.1997	0.334976	0.405194	2.04067	1.81159	0.518511	0.211212	0.149571	0.209754	3.71547	2.67785	16.409	14.4259	0.981747
Abcb4	1.02417	0.901172	0.30976	0.487659	9.77064	8.45982	2.09364	1.48252	0.242467	0.34482	6.17001	5.24796	2.2183	1.54806	2.37191
Abcb5	0.1	0.1	0.1	0.1	0.1	0.1	0.1	0.1	0.1	0.1	0.1	0.1	0.1	0.1	1
Abcb6	2.70304	2.44274	8.90129	9.5757	5.92462	9.31813	5.65612	7.83422	3.47102	3.19027	5.44258	6.69479	4.34122	4.01764	1.08086
Abcb7	3.69984	4.8909	2.90897	4.26994	12.7314	6.70891	8.1669	2.99687	2.39947	2.36135	1.82188	1.38548	6.20312	5.56233	0.305948
Abcb8	13.1977	11.6694	9.83854	9.12003	12.7245	18.8859	14.6726	17.1466	14.5653	15.1036	7.69801	9.17635	7.20935	6.34992	0.672805
Abcb9	16.0963	12.6579	4.63318	3.6269	1.76562	1.69971	1.02025	1.67887	1.94306	2.58026	1.98673	2.76791	0.819981	0.795913	0.578447
Abcc1	4.78468	4.84052	3.57211	7.1709	8.51367	8.35701	7.64419	9.79646	4.66433	4.7286	11.3985	9.54637	1.38652	1.49306	1.877
Abcc10	5.3129	4.11912	2.31536	2.07293	3.37806	2.80558	3.56288	2.96802	1.07506	1.17611	1.94315	1.64628	1.14623	1.25491	0.690559
Abcc12	0.351745	0.520074	0.1	0.168333	0.1	0.1	0.1	0.1	0.1	0.1	0.1	0.1	0.1	0.1	0.618508
Abcc2	0.1	0.1	0.1	0.1	0.1	0.1	0.1	0.1	0.1	0.1	0.1	0.1	0.1	0.1	1
Abcc3	0.1	0.103342	0.1	0.100097	2.17304	1.16123	0.1	0.163488	0.102123	0.189146	48.7098	64.3846	0.177251	0.191675	145.572
Abcc4	4.34067	3.87258	0.305312	0.441329	2.82125	3.03645	1.96791	2.72258	0.204072	0.323976	1.35614	1.20508	34.433	33.1466	0.175394
Abcc5	48.0396	41.4786	30.9256	36.3092	48.2302	29.9258	34.0149	26.7603	10.589	14.4088	18.2289	13.6141	8.58588	10.3263	0.562608
Abcc6	0.154105	0.1	0.258861	0.248785	0.1	0.1	0.1	0.1	0.1	0.1	0.1	0.171801	16.2415	15.8728	0.0487155
Abcc8	0.1	0.1	4.88574	6.21189	0.1	0.1	0.1	0.1	0.1	0.201497	0.123641	0.210622	0.1	0.1	0.164403
Abcc9	0.672136	0.583048	0.372832	0.228118	0.762556	0.222284	0.1	0.1	0.1	0.1	0.1	0.129489	11.4389	13.7995	0.0483485
Abcd1	3.96305	3.35922	3.2159	2.18228	5.63578	4.94251	5.41001	5.71095	5.13644	4.7627	27.5185	41.977	3.55539	3.71485	8.08257
Abcd2	25.5899	19.6655	0.778337	2.10103	3.06672	0.95998	0.212249	0.1	0.201235	0.59832	2.58137	1.1478	0.382802	0.337657	0.414401
Abcd3	58.3876	61.7374	13.6914	23.0826	53.0911	43.5912	64.1862	57.2673	25.5558	30.1113	8.53988	7.08627	17.0491	17.5156	0.201512
Abcd4	11.0672	9.1319	3.81356	4.31177	7.80514	8.97666	9.479	8.41873	13.2604	12.9223	3.8828	3.62264	7.30019	6.06378	0.439126
Abce1	20.7974	21.1425	9.15644	15.1718	26.2096	15.6775	24.9202	14.9689	5.77525	6.6412	4.84471	3.36085	14.7328	16.086	0.25739
Abcf1	11.8617	11.315	13.3538	17.5834	14.8613	14.3912	15.9284	13.495	12.2924	13.2003	22.0966	17.5592	19.2874	17.9256	1.35579
Abcf2	13.4889	12.3765	6.30344	11.4637	13.7107	23.225	11.3595	16.4157	10.2407	9.24925	21.1545	22.3145	18.1884	19.0608	1.5799
Abcf3	11.225	10.5184	8.39934	14.1107	11.9478	16.4285	9.67871	12.5546	9.03332	8.07051	11.9054	14.3179	9.06985	9.56283	1.20475
Abcg1	0.139103	0.298963	6.60814	7.00501	18.2233	19.814	7.62448	8.39394	10.115	9.43965	19.9806	17.7704	12.9276	12.7531	1.99842
Abcg2	1.16745	1.53997	1.38847	2.02243	12.9906	15.6493	4.07287	4.76061	1.34919	2.2702	14.9817	10.7397	117.467	122.73	0.536967
Abcg3	0.1	0.1	0.1	0.1	0.1	0.1	0.1	0.1	0.1	0.1	0.520957	0.29296	0.1	0.1	4.06959
Abcg4	7.87031	6.41448	15.3116	14.1887	8.89493	10.2809	3.41185	4.22666	0.923106	1.51587	0.275317	0.533399	0.1	0.103336	0.0662504
Abcg5	0.1	0.1	0.243859	0.1	0.1	0.1	0.1	0.1	0.1	0.1	0.1	0.1	0.1	0.1	0.892951
Abcg8	0.1	0.1	0.1	0.1	0.1	0.1	0.1	0.1	0.1	0.1	0.1	0.1	0.1	0.1	1
Abhd1	56.9604	37.2337	2.09121	0.1	9.26932	9.92391	4.61598	5.76649	9.02034	10.4061	14.3777	19.7559	7.4079	7.76289	1.27556
Abhd10	10.6464	7.75818	6.28464	6.79392	5.93668	4.60187	3.98794	3.05789	1.64491	1.82404	2.7071	1.65942	3.73158	3.83466	0.435906
Abhd11	30.0436	21.8562	24.4838	28.912	12.1549	16.6914	10.9234	15.0201	9.70296	13.0385	10.1653	10.3404	6.9956	7.84087	0.622445
Abhd12	86.0002	74.2619	38.6011	41.1017	130.183	189.869	95.543	156.421	64.4938	74.2175	439.958	549.403	17.7734	20.2287	6.00405
Abhd12b	0.1	0.1	0.1	0.1	0.1	0.1	0.1	0.1	0.1	0.1	0.1	0.1	0.1	0.1	1
Abhd13	9.11207	8.85918	5.67968	5.97271	9.53784	8.46273	5.80351	6.20509	1.84564	2.56175	3.09863	2.21078	5.58817	5.82295	0.422212
Abhd14a	7.1979	6.65146	8.02382	8.19292	6.39258	10.6294	9.07479	11.8151	12.0869	11.7328	2.18689	2.32628	2.66751	3.30328	0.276971
Abhd14b	10.6366	5.57892	8.87032	6.83511	1.05426	0.697343	3.12928	1.81439	1.35806	2.97658	0.833476	0.817983	2.74747	2.88598	0.20395
Abhd15	0.737562	0.772249	0.1	0.134544	0.719739	0.313975	0.105065	0.189371	0.257719	0.124013	10.909	16.2287	0.52586	0.587969	35.6444
Abhd2	12.5326	15.6828	14.5137	15.1373	80.5618	100.852	21.1485	29.69	2.29123	5.94255	4.5002	5.06171	99.0808	87.7181	0.118255
Abhd3	102.177	77.2092	3.81481	5.44503	37.2131	28.9702	39.9598	34.7721	18.4429	23.2106	2.96688	2.43749	0.903479	1.05995	0.086892
Abhd4	47.1514	72.5543	8.12598	8.99034	59.1994	88.166	87.5171	127.918	168.739	155.488	40.7432	54.0779	23.3128	24.385	0.652778
Abhd5	7.43269	6.45257	6.43003	8.04984	10.4009	12.8155	16.1656	17.7191	20.0043	21.4274	8.84436	8.23371	20.7023	22.4971	0.602411
Abhd6	16.3812	12.771	3.13616	3.46532	8.88868	11.3536	6.63633	5.56888	6.12411	5.55261	4.87832	5.89084	15.8945	15.9638	0.578282
Abhd8	18.0925	16.491	44.5436	45.3793	17.4591	36.2677	4.80047	8.82908	7.04904	20.0954	17.5752	31.5689	10.4728	13.1069	1.2155
Abi1	37.1952	33.6539	25.4587	21.1067	26.3283	19.0661	25.7922	24.9622	4.086	6.80372	22.3514	17.6041	45.5196	47.1865	0.755877
Abi2	12.5933	14.3103	25.6992	25.5347	33.9063	22.29	25.1298	16.4604	8.45069	11.8748	2.70438	1.8843	6.75181	6.86561	0.131188
Abi3	0.162963	0.107213	0.20865	0.238143	3.51715	1.86241	0.476346	0.753176	1.61634	1.43145	45.8528	66.1462	1.07417	1.13786	53.3927
Abi3bp	0.158242	0.150656	0.1078	0.135655	0.1	0.1	0.1	0.1	0.1	0.1	0.1	0.117387	0.102688	0.1	0.96257
Abl1	9.94193	10.0777	8.59572	7.9299	12.4267	14.5772	31.543	34.0867	24.3383	27.5569	35.2844	41.2059	15.6763	15.5408	2.16185
Abl2	7.58688	7.89085	4.27034	6.34466	5.50184	5.09001	3.77714	4.81876	0.93142	1.40353	17.8278	8.80139	7.54366	7.02679	2.56932
Ablim1	5.76243	4.36613	30.5827	62.8018	0.91225	0.654456	0.127452	0.165746	0.175936	0.843902	0.674487	0.942641	141.038	133.32	0.0254832
Ablim2	0.40003	0.188409	7.65326	7.39215	0.678372	1.13367	33.0936	31.2828	19.225	19.1906	0.971857	1.59863	0.203032	0.119856	0.127927
Ablim3	0.1	0.193004	19.9226	19.4038	1.22687	1.59388	0.302383	0.38387	0.12345	0.405317	0.275748	0.435206	1.7819	1.70871	0.0904795
Abo	0.1	0.1	0.1	0.1	0.1	0.1	0.1	0.1	0.1	0.1	0.1	0.1	0.1	0.1	1
Abp1	0.1	0.1	0.1	0.1	0.1	0.1	0.1	0.1	0.1	0.1	0.1	0.1	0.1	0.1	1
Abpa	0.1	0.1	0.1	0.1	0.1	0.1	0.1	0.1	0.1	0.1	0.1	0.1	0.1	0.1	1
Abpb	0.1	0.1	0.1	0.1	0.1	0.1	0.1	0.1	0.1	0.1	0.1	0.1	0.1	0.1	1
Abpd	0.1	0.1	0.1	0.1	0.1	0.1	0.1	0.1	0.1	0.1	0.1	0.1	0.1	0.1	1
Abpe	0.1	0.1	0.1	0.1	0.1	0.1	0.1	0.1	0.1	0.1	0.1	0.1	0.1	0.1	1
Abpg	0.1	0.1	0.1	0.1	0.1	0.1	0.1	0.1	0.1	0.1	0.1	0.1	0.1	0.1	1
Abpz	0.1	0.1	0.1	0.1	0.1	0.1	0.1	0.1	0.1	0.1	0.1	0.1	0.1	0.1	1
Abr	76.9493	56.1035	29.7715	29.946	26.3106	27.8615	30.4532	37.5734	8.11201	15.3836	19.9904	17.9264	6.95355	6.39926	0.646645
Abra	0.1	0.1	0.1	0.1	0.1	0.1	0.1	0.1	0.1	0.1	0.1	0.1	0.1	0.1	1
Abt1	3.6003	4.01186	3.90362	3.82439	3.13928	4.21748	1.53531	2.39712	0.841983	1.64154	3.42709	2.3554	4.42963	4.4145	0.914058
Abtb1	7.1072	7.47712	9.86554	9.37033	7.68761	8.78386	6.15159	6.15388	7.97769	8.41507	21.8307	26.646	7.67123	9.3088	3.03074
Abtb2	16.9702	19.708	5.34257	7.47565	36.4179	54.4742	59.3987	101.448	18.2414	22.8824	0.741875	0.757432	0.610693	0.606736	0.026183
Acaa1a	22.2587	20.6359	11.3686	11.3316	24.2749	42.6657	35.1429	56.1696	40.8764	48.6102	29.6141	39.5521	20.4324	24.1665	1.15943
Acaa1b	1.50839	1.2623	4.25021	3.73078	0.766798	1.06861	1.03352	1.18187	1.21399	1.3638	1.62385	3.27453	0.892801	1.25752	1.50483
Acaa2	34.3406	29.783	3.05139	3.86657	6.7534	5.035	0.870224	0.859839	2.91044	3.77332	14.7998	21.4155	46.0903	51.0911	1.1532
Acaca	7.62386	7.13155	1.84803	4.86992	4.36127	4.7934	7.39372	7.40752	9.77756	11.5263	0.98363	0.810915	1.02079	0.929446	0.156767
Acacb	0.274023	0.23425	0.1	0.101332	0.340853	0.404128	0.438015	0.759575	0.1	0.101061	0.1	0.1	2.57765	2.32077	0.154806
Acad10	1.61431	1.16292	0.424644	0.307419	0.574256	0.995464	1.21683	1.55528	0.723971	0.827559	1.41496	1.86159	2.52349	2.50466	1.36231
Acad11	11.8179	9.52011	1.80289	4.34176	9.39971	11.009	7.65372	7.66465	6.19704	6.90268	4.63979	4.40549	5.92072	6.30844	0.612972
Acad8	9.21146	7.31314	5.69901	5.80466	9.42136	8.94979	7.29388	8.2261	4.90391	6.27095	5.97311	5.28135	5.69281	6.12128	0.79529
Acad9	7.80279	7.79106	4.04997	7.05197	10.8848	12.0262	7.73613	8.01881	4.46995	5.3239	2.22735	1.77027	8.3282	8.57278	0.260554
Acadl	51.724	55.2861	4.28781	6.4088	15.6436	14.459	8.21389	9.32516	7.93014	9.13939	18.5985	11.7845	58.1217	57.9543	0.610727
Acadm	22.7903	19.913	4.85762	8.90924	17.1348	13.2812	14.535	11.6786	5.99481	9.20914	10.7557	5.97982	18.7284	19.0089	0.604748
Acads	8.22834	8.56552	1.2209	1.21197	8.40833	11.4689	4.61593	8.15871	3.18068	3.51309	45.3129	71.5009	16.2891	17.6808	7.57365
Acadsb	15.3713	16.1595	10.4392	13.0422	20.2898	14.0598	8.95246	6.25719	3.36294	3.36988	5.30202	4.0752	15.3219	16.1493	0.394068
Acadvl	32.7487	27.6742	9.92258	13.4753	24.3248	32.5845	21.4602	27.9738	21.5988	19.9875	27.6076	30.8194	34.2256	35.6702	1.16216
Acan	0.1	0.168781	0.308593	0.612526	6.15565	8.3596	1.36403	2.02255	0.1	0.1	0.1	0.1	0.1	0.1	0.0615646
Acap1	0.1	0.1	0.133185	0.211174	0.1	0.126499	0.139252	0.1	0.1	0.1	0.363077	0.766078	0.772172	0.639016	2.58457
Acap2	19.7182	18.2155	8.89376	10.4495	17.1287	7.74263	18.95	8.01319	10.4392	11.3025	14.5706	9.42206	10.1379	9.53004	0.956381
Acap3	13.2436	9.81311	24.8641	28.3159	69.7401	88.9516	46.3804	83.1615	14.7785	20.0206	6.19539	7.12343	7.91665	8.51389	0.192237
Acat1	12.7057	11.8692	21.0964	23.2866	22.8584	30.3395	20.7406	21.4225	10.186	12.4641	10.88	8.19573	14.1674	15.4144	0.528534
Acat2	68.0964	72.8467	29.2862	35.9564	29.5691	46.3964	97.5093	106.769	97.1734	99.2261	8.2641	7.70686	5.73478	6.0057	0.137964
Acat3	9.39506	7.80556	1.90058	2.58627	2.63948	2.46901	6.75631	6.12475	6.23984	7.25623	0.885864	0.639683	0.550956	0.508263	0.168779
Acbd3	12.0997	13.4785	7.70066	9.66639	12.5541	7.47494	12.7043	8.76361	3.19614	4.37651	11.0805	5.24297	12.62	13.1325	0.831645
Acbd4	4.05733	3.34458	5.78459	7.84939	4.18332	6.79698	1.32291	1.65219	0.984652	1.49676	2.15001	2.93104	4.09399	4.8419	0.65691
Acbd5	19.5043	20.6297	10.8412	16.7957	20.0315	7.96378	24.2857	7.7295	6.90756	7.27967	2.18603	1.42742	13.2359	12.503	0.129277
Acbd6	8.48259	8.86471	22.4151	21.686	18.6749	25.9208	16.7172	23.2457	13.6033	15.3775	18.7878	23.317	20.623	23.9733	1.15049
Acbd7	0.1	0.1	0.456907	0.71197	0.253108	0.1	0.127322	0.1	0.1	0.1	0.1	0.1	0.1	0.1	0.510789
Accn1	1.10854	0.856621	11.2487	7.15217	12.518	19.7976	2.36949	3.24061	0.22946	1.71063	0.762627	1.57267	0.100972	0.156041	0.231643
Accn2	1.83614	1.05823	26.9238	23.0016	54.0497	78.6671	20.044	29.2196	1.368	2.30142	0.678827	1.55638	0.469183	0.594705	0.0559891
Accn3	0.261187	0.30066	0.143716	0.320878	0.1	0.1	0.1	0.1	0.1	0.1	0.1	0.1	0.1	0.1	0.657015
Accn4	0.1	0.116833	16.5158	11.0945	27.5314	40.5867	6.82096	10.7787	0.241259	0.603354	0.185408	0.216382	0.1	0.127252	0.021033
Accn5	0.1	0.1	0.354025	1.15811	0.1	0.1	0.1	0.1	0.1	0.1	0.1	0.1	0.1	0.1	0.477682
Accs	2.33643	2.03675	1.40426	0.858768	4.27423	4.45885	1.14037	1.60259	0.238345	0.37985	9.09996	10.7714	1.22568	1.50137	5.55648
Accsl	0.1	0.1	0.219727	0.244229	0.1	0.1	0.229553	0.187575	0.118429	0.1	0.1	0.1	0.1	0.1	0.706085
Acd	9.61263	10.3672	18.5015	20.165	12.1816	18.0888	9.42438	11.9657	6.91756	7.67746	12.2383	13.6683	14.2311	15.2216	1.00703
Ace	0.81669	0.352879	2.68357	2.16873	2.62765	4.01631	0.878557	1.29015	0.161625	0.241875	0.838615	0.98587	3.31447	3.22336	0.502708
Ace2	0.145657	0.1	0.1	0.1	0.476904	0.126224	0.1	0.1	0.1	0.1	0.1	0.100946	3.06486	4.79426	0.129532
Acer1	0.1	0.1	0.1	0.1	0.1	0.1	0.1	0.1	0.1	0.1	0.1	0.1	0.1	0.1	1
Acer2	0.347058	0.140461	0.116632	0.102158	0.446547	0.262475	0.196911	0.117851	0.211626	0.213869	0.558818	0.979104	15.4136	15.0788	0.282637
Acer3	8.85121	7.56137	1.81535	2.13549	5.11498	3.23884	4.80886	2.80382	1.47531	1.89308	9.40267	7.60615	2.31317	2.33876	2.30107
Ache	0.423037	0.608221	123.627	133.804	18.3349	23.1373	3.93191	5.60301	0.297751	0.933453	2.35032	3.16634	0.539177	0.641876	0.10613
Acin1	39.6045	37.0231	31.4282	36.0731	32.9418	29.3506	22.907	23.3316	7.84088	8.7163	26.8079	22.3735	25.7394	25.8262	0.919901
Acly	45.3499	48.3388	50.8736	60.116	30.3365	33.9844	83.0545	79.9239	74.3881	82.1913	33.9622	35.7112	25.762	24.5375	0.654357
Acmsd	0.1	0.1	0.1	0.256822	0.120083	0.162032	0.227921	0.1	0.1	0.1	0.1	0.1	0.1	0.1	0.765864
Acn9	4.73509	4.47647	3.68807	4.50623	6.55233	2.95996	2.44772	2.72762	2.57006	1.5999	0.867426	1.02227	5.20946	4.27147	0.24786
Acnat1	0.1	0.1	0.1	0.1	0.1	0.1	0.1	0.1	0.1	0.1	0.1	0.1	0.346314	0.471986	0.659957
Acnat2	0.1	0.1	0.1	0.1	0.1	0.1	0.1	0.1	0.1	0.1	0.1	0.1	0.1	0.1	1
Aco1	24.6382	21.8703	6.63888	8.12349	20.1454	28.165	19.2018	24.2844	12.0875	12.0025	11.0614	12.1273	14.838	16.8972	0.666047
Aco2	35.2655	27.9546	35.9104	40.9965	42.8578	65.0616	52.8188	63.769	54.7705	59.4208	27.7516	31.7592	35.4759	39.0099	0.645323
Acot1	67.2325	103.477	7.42675	10.056	26.7859	43.6185	14.8855	22.7368	18.868	21.0926	2.0785	1.73494	10.6808	10.5245	0.0640224
Acot10	2.27822	2.01329	4.05844	4.50134	2.60731	2.40264	0.953294	1.07406	0.63809	1.50741	4.06805	1.98014	20.8495	21.2662	0.565694
Acot11	18.4986	10.4715	1.50333	2.0701	4.74544	2.58534	0.474218	0.366846	0.596938	1.85002	0.672145	0.726427	0.1	0.1	0.193519
Acot12	0.477358	0.464593	0.1	0.192738	0.423777	0.191406	0.1	0.1	0.1	0.1	0.1	0.1	0.1	0.1	0.489822
Acot13	13.5881	11.8219	12.6233	13.5352	16.1358	18.701	18.7026	17.8675	21.6345	23.8598	17.6857	16.4479	16.8777	19.325	1.00063
Acot2	9.08762	11.6876	2.66934	1.77612	8.31373	8.03801	3.4596	3.30137	3.09347	3.37385	4.0327	1.84494	8.50879	8.31818	0.49235
Acot3	0.140738	0.12866	0.117891	0.137647	0.144848	0.275736	0.1	0.1	0.1	0.1	0.1	0.1	0.1	0.1	0.776438
Acot4	0.199454	0.107609	0.496192	0.189689	0.400091	0.724592	0.123789	0.218297	0.1	0.1	0.34628	0.1	0.1	0.1	0.936346
Acot5	2.66594	3.86664	0.391637	0.267519	1.23231	2.06853	0.707127	0.88066	0.813122	1.37676	0.102171	0.1	0.34859	0.511561	0.0801715
Acot6	1.71669	1.24125	0.779315	0.859681	1.5766	0.798939	2.14501	1.42041	2.34835	2.40065	0.402359	0.346341	0.1	0.177981	0.288611
Acot7	7.39109	8.65017	120.811	108.347	14.6136	25.2351	71.4383	85.4171	230.225	221.905	7.85681	10.2569	14.7972	15.9162	0.117527
Acot8	5.68268	6.10637	6.07861	4.28954	5.47688	7.3346	6.45479	8.76505	6.38193	7.31988	6.03359	11.3072	7.15905	8.00654	1.31609
Acot9	1.47576	1.06721	2.26825	2.07972	1.02866	1.34681	0.777265	0.267924	0.410594	0.840767	1.51121	0.894682	12.3573	13.0179	0.390798
Acox1	49.2583	58.1391	29.2371	41.2271	70.1053	77.839	84.9533	102.7	26.8984	36.0693	17.5709	18.166	73.8338	69.9863	0.297705
Acox2	0.170526	0.119833	0.1	0.1	0.1	0.1	0.1	0.1	0.1	0.1	0.1	0.1	0.1	0.1	0.929974
Acox3	7.27343	7.02324	4.33261	4.53396	7.70388	8.43451	6.29635	6.90559	6.50889	7.13584	31.8872	31.6941	9.15217	8.72729	4.54002
Acoxl	0.1	0.1	0.1	0.1	0.1	0.1	0.1	0.1	0.1	0.1	0.1	0.1	0.1	0.1	1
Acp1	0.563262	0.683322	0.477458	0.933176	1.01763	1.00672	0.689407	0.376308	0.196368	0.205091	0.338604	0.1	0.637121	0.726061	0.350326
Acp2	18.3895	14.8963	8.28919	10.7046	19.5871	22.5259	11.9562	12.1075	4.95847	5.55582	29.9473	29.441	6.76003	7.11389	2.49453
Acp5	0.151545	0.170292	0.108497	0.1	0.203329	0.124941	0.1	0.1	0.1	0.101365	19.4922	17.6163	11.7848	12.2613	8.7983
Acp6	11.9581	11.466	1.88013	2.21831	14.1769	18.6966	8.69484	9.45926	4.54086	5.44407	10.5205	12.3709	6.01782	6.51825	1.35893
Acpl2	0.944495	1.60772	4.18362	3.21553	4.49761	4.82615	0.807926	1.63917	0.1	0.308607	0.132379	0.1	0.1	0.13344	0.0623438
Acpp	0.1	0.1	0.153836	0.13358	0.1	0.1	0.1	0.1	0.1	0.1	0.1	0.1	0.1	0.1	0.9321
Acpt	0.1	0.1	0.1	0.1	0.1	0.1	0.1	0.1	0.1	0.1	0.1	0.1	0.1	0.1	1
Acr	0.37219	0.319587	1.77954	1.65205	0.203257	0.382593	0.230436	0.241959	0.1	0.1	0.105909	0.1	0.560387	0.343401	0.196559
Acrbp	3.54008	3.37209	3.58246	2.7257	3.34937	1.17065	1.67137	1.11401	0.298469	0.450676	1.93678	0.95865	0.629849	0.470631	0.776416
Acrv1	0.1	0.1	0.1	0.1	0.1	0.1	0.1	0.1	0.1	0.1	0.1	0.1	0.1	0.1	1
Acsbg1	193.199	165.139	5.30507	14.6985	34.4561	24.7676	2.48434	3.47689	5.56789	13.191	6.23332	5.94888	0.997373	1.01511	0.157427
Acsbg2	0.105116	0.1	0.1	0.1	0.1	0.1	0.1	0.1	0.1	0.1	0.1	0.1	0.1	0.1	0.995755
Acsf2	9.23851	8.17345	0.506919	0.737113	0.738508	0.411318	0.1	0.1	0.182888	0.332031	0.851615	1.47143	1.3774	1.46716	0.596537
Acsf3	4.3559	3.84008	4.99141	4.83218	3.27556	5.00854	3.30079	4.68708	1.71498	2.54784	2.47296	3.615	3.2543	4.01376	0.797158
Acsl1	0.87129	0.773329	5.36992	7.2836	4.23508	3.68391	46.3971	35.3043	30.1407	39.3184	7.72151	6.85599	17.8947	17.5165	0.418916
Acsl3	91.6721	55.3028	20.711	39.4871	43.9637	32.2707	184.653	94.6036	53.1088	65.2711	2.00265	1.82062	27.909	27.7691	0.0311375
Acsl4	9.63891	10.1772	11.4111	13.7658	7.72605	4.33611	5.36419	3.06751	1.47806	1.9265	4.50274	2.48712	4.2287	3.62321	0.546486
Acsl5	1.72464	1.48096	2.88479	3.25669	13.318	15.817	3.92448	4.93176	0.53667	1.02092	22.2096	16.4168	19.8324	21.7769	2.56072
Acsl6	152.037	107.369	14.2007	20.1804	44.1898	23.235	4.60471	3.83986	1.73078	7.21608	2.63126	2.23045	0.604218	0.583041	0.0768062
Acsm1	0.1	0.1	0.1	0.1	0.1	0.1	0.1	0.1	0.1	0.1	0.1	0.1	0.1	0.1	1
Acsm2	0.1	0.1	0.1	0.1	0.1	0.1	0.1	0.1	0.1	0.1	0.1	0.1	0.1	0.1	1
Acsm3	0.1	0.1	0.1	0.1	0.1	0.1	0.1	0.1	0.1	0.1	0.1	0.1	0.1	0.1	1
Acsm4	0.1	0.1	0.1	0.1	0.1	0.1	0.1	0.1	0.1	0.1	0.1	0.1	0.1	0.1	1
Acsm5	0.195091	0.104769	0.1	0.1	0.1	0.1	0.1	0.1	0.1	0.1	0.1	0.1	0.1	0.1	0.923176
Acss1	58.1729	64.6747	2.72215	3.7713	21.6087	14.2942	6.31385	4.61134	0.774466	1.82897	18.301	12.8649	0.167166	0.150691	1.04414
Acss2	46.5141	42.6268	7.91951	11.052	11.7268	12.0614	66.3192	59.419	111.631	104.731	1.70916	2.20515	0.761801	0.694618	0.0493964
Acss3	0.19804	0.26919	0.1	0.1	0.1	0.1	0.1	0.1	0.1	0.1	0.1	0.1	9.14772	9.20469	0.0611632
Acta1	0.1	0.1	1.64132	0.965841	0.134072	0.170274	0.1	0.273603	0.295406	0.484194	0.110429	0.513318	0.22856	0.1	0.814774
Acta2	0.770046	1.45983	0.1	0.1	0.630653	0.448512	0.1	0.133078	0.159039	0.328703	0.114753	0.892396	1.86104	2.76826	0.682106
Actb	352.475	458.661	374.812	271.581	479.045	593.728	307.578	489.191	260.037	350.912	2113.12	1875.72	542.95	481.87	4.82244
Actbl2	0.1	0.1	0.1	0.1	0.1	0.1	0.1	0.1	0.1	0.1	0.1	0.1	0.1	0.1	1
Actc1	0.1	0.1	0.1	0.1	0.1	0.1	0.1	0.1	0.1	0.1	0.1	0.1	0.1	0.1	1
Actg1	414.082	485.504	527.744	514.098	375.035	514.726	331.037	533.387	189.057	292.95	1286.7	971.313	770.54	758.808	2.37395
Actg2	0.1	0.1	0.1	0.1	0.1	0.1	0.248913	0.232597	0.167868	0.212483	0.1	0.1	0.1	0.1	0.722082
Actl6a	12.041	12.7571	6.26576	7.46886	11.2406	17.3669	14.2419	19.7841	7.05283	7.68638	10.347	11.0615	24.4648	26.2079	0.771116
Actl6b	0.153757	0.210184	38.6935	37.9739	3.86384	6.61222	1.14198	1.76215	1.05622	2.72231	2.12227	3.11907	0.470154	0.375397	0.330907
Actl7a	0.1	0.1	0.1	0.1	0.1	0.1	0.1	0.1	0.1	0.1	0.1	0.1	0.1	0.1	1
Actl7b	0.1	0.1	0.1	0.120525	0.1	0.1	0.1	0.1	0.1	0.1	0.1	0.1	0.1	0.1	0.983183
Actl9	0.1	0.1	0.1	0.1	0.1	0.1	0.1	0.1	0.1	0.1	0.1	0.115359	0.1	0.1	1.0768
Actn1	6.50861	9.63281	7.27486	9.05646	3.72695	3.94666	1.06663	1.10396	0.487689	1.05432	11.9603	14.8546	36.2251	34.9421	1.39872
Actn2	0.1	0.171969	0.860991	1.25102	0.151235	0.183702	0.1	0.1	0.1	0.150549	0.76342	0.822748	0.1	0.1	2.82448
Actn3	0.1	0.149178	0.436798	0.529413	0.1	0.246648	0.155867	0.402714	0.206122	0.133818	0.1	0.1	0.1	0.1	0.451033
Actn4	19.611	21.1855	19.6205	24.2229	19.5141	26.105	25.5096	25.8472	28.5196	32.8154	25.371	28.0931	148.198	146.778	0.596335
Actr10	12.9712	12.6126	19.8031	21.1627	17.8081	25.4701	21.2579	29.8191	18.5689	18.4661	10.2192	9.39498	20.3065	21.9436	0.489967
Actr1a	36.2791	37.5327	74.3451	72.0558	53.2777	88.5551	79.7538	122.393	103.815	102.506	60.264	71.1062	58.124	60.3097	0.88669
Actr1b	25.902	25.516	51.0892	51.9958	30.9427	44.1743	36.5574	49.1859	38.9128	39.4197	58.4471	56.4242	52.4993	54.5813	1.37632
Actr2	25.7223	29.5226	41.0797	52.3421	57.4045	32.6678	52.9071	30.1627	14.3683	18.8422	45.1668	26.3697	53.8433	53.2698	0.928779
Actr3	9.47485	11.9091	21.6809	22.2551	20.2363	18.9334	18.1134	17.5532	10.4981	12.1603	38.9579	29.486	75.6267	82.6838	1.27883
Actr3b	24.5018	23.5498	9.49628	7.64502	7.96511	9.84263	5.11025	8.09071	2.245	5.71972	1.87976	1.40275	0.521839	0.637592	0.186992
Actr5	3.40367	3.64615	4.40056	3.00148	3.58933	4.76237	3.07265	2.84642	1.69284	1.59169	4.93234	5.16541	3.24528	4.55991	1.5218
Actr6	7.51728	7.72388	6.48394	7.19224	9.90743	8.4917	8.78507	4.24454	4.41976	4.69775	1.21051	0.826333	5.30432	5.73829	0.151803
Actr8	9.66463	8.39692	6.98588	8.91224	9.24589	10.4991	8.4192	8.51116	7.69601	6.86298	5.21157	5.53122	8.47817	7.51509	0.637004
Actrt1	0.1	0.1	0.1	0.1	0.1	0.1	0.1	0.1	0.1	0.1	0.1	0.1	0.1	0.1	1
Actrt2	0.1	0.1	0.1	0.1	0.1	0.1	0.1	0.1	0.1	0.1	0.1	0.1	0.1	0.1	1
Acvr1	12.846	12.0746	9.51275	9.40995	10.7151	12.7065	5.54537	7.42376	3.03935	3.87575	11.2857	11.8588	19.5388	18.6191	1.10822
Acvr1b	3.98659	4.90454	19.5132	15.4032	11.3973	13.1048	4.87615	5.21592	0.945433	1.74586	5.87653	5.45167	0.287385	0.243013	0.832719
Acvr1c	0.478915	0.281993	0.127676	0.164452	0.1	0.1	0.1	0.1	0.1	0.1	0.1	0.1	0.1	0.1	0.647586
Acvr2a	5.25296	5.39132	12.6073	11.4282	9.63551	5.01638	3.85715	2.52883	0.1	0.421221	0.842059	0.561297	5.91024	5.17977	0.12506
Acvr2b	1.59127	2.03215	4.39583	2.75409	2.3528	2.50646	2.99485	2.79981	0.578614	0.722156	1.54176	1.75301	0.761361	0.807728	0.813621
Acvrl1	0.884181	0.628965	0.485327	0.225237	0.918679	0.603506	0.1	0.140427	0.147127	0.187667	10.5515	15.4798	125.551	123.732	0.61587
Acy1	7.71992	7.15635	3.37398	3.82226	4.86478	5.54922	12.689	14.9748	19.2002	17.8895	14.8473	16.7401	2.49345	3.18467	1.84151
Acy3	0.503471	0.576987	0.191913	0.48883	0.15746	0.137518	6.75571	3.14102	29.7622	13.7385	0.353818	0.403552	5.3267	5.23743	0.0688333
Acyp1	4.74753	4.38711	6.39203	7.65824	6.08608	6.24512	12.4603	10.5889	14.4548	13.5953	3.42709	2.4308	13.0289	17.5505	0.299906
Acyp2	15.7937	12.8787	11.1172	10.8183	16.4814	13.5537	28.1312	28.9482	12.8351	11.5326	1.12058	1.27208	18.5448	23.9917	0.0701569
Ada	0.110058	0.344719	0.853186	1.19299	0.953581	1.98196	0.992311	1.32805	0.455977	0.902555	2.09966	1.27689	0.80616	1.26242	1.81146
Adad1	0.1	0.1	0.1	0.1	0.1	0.1	0.1	0.1	0.1	0.1	0.1	0.1	0.1	0.1	1
Adad2	0.1	0.1	0.1	0.1	0.1	0.1	0.1	0.1	0.1	0.1	0.1	0.1	0.1	0.1	1
Adal	7.28287	5.98898	3.9587	6.27907	7.70021	7.35539	9.35387	7.50664	5.94815	5.37704	1.64041	1.23816	4.75266	4.62778	0.226863
Adam10	25.4948	24.3107	12.6406	12.6707	39.9801	22.7686	22.8044	11.7506	5.92246	7.17013	20.6306	14.5198	106.418	102.929	0.534121
Adam11	5.4107	4.02641	7.32726	5.20544	8.47584	8.24556	18.1358	16.0732	2.27175	4.46126	1.35209	2.01112	0.501889	0.413238	0.250523
Adam12	0.722463	1.15676	0.473501	0.937361	18.5706	14.9658	6.74323	5.12907	1.52674	2.40431	0.1	0.1	0.493895	0.378095	0.0224291
Adam15	13.6114	14.0455	29.9473	30.6611	20.6687	21.9268	14.9811	17.9166	20.1068	21.4726	158.729	200.445	73.9822	74.8115	6.08543
Adam17	18.7117	19.1211	2.21401	3.59727	21.7682	13.2993	23.3024	13.6954	6.83115	9.18541	21.9788	15.2145	19.9928	18.9197	1.30779
Adam18	0.1	0.1	0.1	0.1	0.558172	0.127638	0.326613	0.43914	0.1	0.172805	0.1	0.1	0.1	0.1	0.516269
Adam19	0.136646	0.282411	4.54398	3.5769	1.9947	1.69698	4.30281	2.45464	8.21449	11.3414	0.539504	0.310751	1.06215	0.929841	0.125849
Adam1a	0.476559	0.299133	0.9395	1.3591	0.614643	0.354611	1.12529	0.582235	0.284749	0.477458	0.1	0.1	0.561489	0.493149	0.158564
Adam1b	0.1	0.1	0.106869	0.302628	0.1	0.1	0.1	0.1	0.1	0.1	0.1	0.1	0.1	0.1	0.851368
Adam2	0.1	0.1	0.1	0.1	0.1	0.1	0.1	0.1	0.1	0.1	0.1	0.1	0.1	0.1	1
Adam21	0.1	0.1	0.200187	0.331836	0.1	0.1	0.1	0.1	0.1	0.1	0.1	0.1	0.1	0.1	0.783278
Adam22	3.09899	3.41447	17.6531	18.988	19.7533	11.6837	18.154	9.24827	4.93515	7.93476	0.295005	0.248754	0.132914	0.134482	0.0283377
Adam23	1.12773	1.72677	12.6163	11.5214	15.5253	16.7638	13.7402	15.7533	2.01662	3.344	0.165175	0.275683	0.143601	0.104089	0.0280256
Adam24	0.1	0.1	0.1	0.1	0.1	0.1	0.1	0.1	0.1	0.1	0.1	0.1	0.1	0.1	1
Adam25	0.1	0.1	0.1	0.1	0.1	0.1	0.1	0.1	0.1	0.1	0.1	0.1	0.1	0.1	1
Adam26a	0.1	0.1	0.1	0.1	0.1	0.1	0.1	0.1	0.1	0.1	0.1	0.1	0.1	0.1	1
Adam26b	0.1	0.1	0.1	0.1	0.1	0.1	0.1	0.1	0.1	0.1	0.1	0.1	0.1	0.1	1
Adam28	0.1	0.1	0.1	0.1	0.1	0.1	0.1	0.1	0.1	0.1	0.1	0.1	0.1	0.1	1
Adam29	0.1	0.1	0.1	0.1	0.1	0.1	0.1	0.1	0.1	0.1	0.1	0.1	0.1	0.1	1
Adam3	0.1	0.1	0.1	0.1	0.1	0.1	0.1	0.1	0.1	0.1	0.195577	0.1	0.1	0.1	1.47789
Adam30	0.1	0.132119	0.1	0.1	0.1	0.1	0.1	0.1	0.1	0.1	0.1	0.1	0.1	0.1	0.973932
Adam32	0.1	0.129106	0.1	0.116482	0.202443	0.1	0.150574	0.1	0.1	0.1	0.1	0.1	0.1	0.1	0.857998
Adam33	0.1	0.1	0.134001	0.1	0.1	0.1	0.1	0.1	0.1	0.1	1.12708	0.891104	0.1	0.1	9.81289
Adam34	0.1	0.1	0.1	0.1	0.136454	0.1	0.1	0.1	0.1	0.1	0.1	0.1	0.1	0.1	0.970517
Adam39	0.1	0.1	0.1	0.1	0.1	0.1	0.1	0.1	0.1	0.1	0.1	0.1	0.1	0.1	1
Adam4	0.316776	0.155523	0.191386	0.204522	0.1	0.1	0.1	0.106328	0.1	0.1	0.1	0.1	0.1	0.1	0.716617
Adam5	0.1	0.1	0.1	0.1	0.670284	0.638401	0.196715	0.299375	0.1	0.1	0.1	0.1	0.193809	0.344028	0.407801
Adam6a	0.1	0.1	0.1	0.1	0.1	0.1	0.1	0.1	0.1	0.1	0.1	0.1	0.1	0.1	1
Adam6b	0.1	0.1	0.1	0.1	0.1	0.1	0.1	0.1	0.1	0.1	0.1	0.1	0.1	0.1	1
Adam7	0.1	0.1	0.1	0.1	0.1	0.1	0.1	0.1	0.1	0.1	0.1	0.1	0.1	0.1	1
Adam8	0.670093	0.918202	1.03933	1.33152	1.19993	0.421097	0.445348	0.314552	0.132175	0.113812	3.52576	2.42402	0.126474	0.156936	5.19672
Adam9	11.0289	14.3585	8.11422	11.0073	108.231	62.0729	60.6475	35.7591	13.4048	16.495	7.5472	3.63524	8.57234	7.52702	0.187825
Adamdec1	0.1	0.1	0.1	0.1	0.1	0.1	0.1	0.1	0.1	0.1	0.1	0.1	0.103058	0.1	0.997458
Adamts1	55.0125	59.5865	3.46346	2.9983	38.6731	17.5182	4.70498	4.32278	0.838089	1.26937	155.471	67.1152	131.82	119.815	3.03512
Adamts10	9.59797	8.87781	9.36447	8.18868	12.3503	10.9461	2.99749	3.2798	0.1	0.156009	4.36375	3.35996	16.1327	18.3909	0.461658
Adamts12	1.42301	1.49416	0.1	0.1	1.64849	1.06754	0.1	0.1	0.1	0.1	0.1	0.1	1.76427	1.51287	0.126178
Adamts13	0.1	0.1	0.107379	0.139709	0.1	0.1	0.1	0.1	0.1	0.1	0.1	0.1	0.1	0.1	0.962242
Adamts14	0.1	0.1	0.784125	1.05898	0.1	0.102393	0.1	0.1	0.1	0.1	0.1	0.120152	0.1	0.1	0.464211
Adamts15	0.944795	0.796784	3.11953	3.9392	0.129266	0.100073	0.1	0.1	0.1	0.1	0.1	0.1	0.1	0.1	0.124615
Adamts16	2.71774	1.00759	0.979896	0.790406	0.93573	0.815896	0.140499	0.1	0.1	0.1	3.77089	3.88468	0.493222	0.688154	5.17902
Adamts17	0.11012	0.136822	2.42637	2.62306	0.653834	0.753134	0.896006	1.0783	0.1	0.102461	0.1	0.1	0.37654	0.472163	0.123345
Adamts18	0.113359	1.05252	0.324219	0.464337	0.1	0.1	0.1	0.1	0.1	0.1	0.1	0.1	0.1	0.1	0.435662
Adamts19	0.376377	0.502162	0.295266	0.203724	0.153164	0.1	0.1	0.1	0.1	0.1	0.1	0.1	0.1	0.1	0.537949
Adamts2	0.429688	0.385988	0.442402	0.152351	1.19124	1.46878	2.34731	1.10378	4.71685	3.75199	0.1	0.1	0.1	0.1	0.0741181
Adamts20	2.11566	2.87199	0.713385	0.85507	2.31204	1.32301	1.50707	0.902486	1.17044	2.12334	0.1	0.1	0.1	0.1	0.0745598
Adamts3	4.05028	5.12192	1.28169	1.99727	2.44018	1.11485	0.74334	0.425596	0.1	0.115262	0.1	0.1	0.1	0.1	0.0682191
Adamts4	0.320448	0.669466	1.39803	0.733656	1.34478	1.59854	163.002	92.128	57.4697	65.3599	0.407008	0.406269	3.94145	3.76979	0.0124565
Adamts5	3.76733	1.77012	0.495868	0.417105	1.83681	0.999389	0.337492	0.251232	0.1	0.1	0.1	0.1	0.229829	0.155601	0.114714
Adamts6	8.67055	9.42339	0.649495	1.40829	5.25415	1.65914	2.18067	0.872357	0.189016	0.159788	0.195214	0.294587	0.359113	0.243221	0.0945891
Adamts7	0.690709	0.999296	1.63577	1.42293	1.33399	2.06104	0.487722	0.524589	0.1	0.138989	0.1	0.1	0.823975	0.869747	0.108218
Adamts8	0.219086	0.350265	0.499199	0.79543	0.810575	1.23886	0.1	0.131671	0.1	0.1	0.1	0.1	2.75257	2.51656	0.124815
Adamts9	4.95355	4.72935	0.258593	0.527957	2.9083	1.71754	0.367381	0.256698	0.1	0.1	0.1	0.1	16.8383	15.7639	0.0247313
Adamtsl1	0.1	0.1	0.294114	0.437273	0.229228	0.267331	0.137987	0.1	0.182005	0.126518	0.1	0.1	0.1	0.1	0.551862
Adamtsl2	0.465498	0.671487	1.01817	1.02799	0.202948	0.307467	0.1	0.1	0.1	0.146765	1.68253	3.6529	80.83	86.9355	0.186221
Adamtsl3	0.218305	0.344991	0.104482	0.524757	5.88999	4.2154	1.18835	0.712873	0.1	0.1	0.1	0.1	0.1	0.1	0.0882408
Adamtsl4	0.263729	0.437513	0.162429	0.1	0.162598	0.185085	1.60409	0.723542	4.27614	3.36569	0.365314	0.504128	0.201674	0.413644	0.438517
Adamtsl5	0.390871	0.203918	0.1	0.1	0.379575	0.538053	0.1	0.1	0.151617	0.111155	0.438245	0.130714	0.19486	0.343335	1.25812
Adap1	0.702174	0.842754	35.8963	32.2974	5.32824	15.6253	27.2363	31.0692	94.1069	99.0341	17.8733	26.9647	0.954345	0.816149	0.782265
Adap2	0.13927	0.136893	0.177824	0.107125	5.05478	0.472845	0.1	0.1	0.1	0.128529	29.6779	14.4092	1.509	1.88187	26.6975
Adar	10.2935	9.82606	18.0299	19.4179	9.36799	11.1155	5.25505	7.28114	1.62632	2.48451	7.38761	7.33405	5.27035	4.98556	0.841608
Adarb1	0.594128	0.88909	9.27558	11.8764	4.09453	4.85097	1.36421	1.56566	0.868549	2.36066	2.50668	2.48763	1.32943	1.22859	0.743611
Adarb2	0.1	0.1	6.46962	7.38976	4.72311	2.08107	0.993855	0.612748	0.1	0.1	0.1	0.1	0.1	0.1	0.0524701
Adat1	1.01497	0.960431	0.891274	1.04627	1.05282	0.780534	0.663749	0.5566	0.183426	0.30054	0.300752	0.368449	0.287423	0.371906	0.495096
Adat2	2.3551	2.11579	1.81766	1.66294	3.16873	3.24651	2.04482	2.61595	1.36534	1.3937	0.808958	0.837422	4.08031	5.45423	0.315388
Adat3	1.36524	1.227	2.49481	2.66081	1.2452	1.99613	1.78477	1.80839	1.48442	1.41689	2.39556	3.09981	2.19848	2.31439	1.49897
Adc	1.39896	1.40739	11.2695	12.0631	2.37178	4.58107	0.687408	0.670968	0.638898	1.12429	1.00288	1.06197	1.32354	1.83028	0.314706
Adck1	8.54176	7.23991	6.87806	6.33311	9.8865	13.9757	6.3446	8.33307	6.22484	6.0798	9.01172	14.5296	5.55015	5.30688	1.5574
Adck2	5.76129	3.96766	4.95024	4.35346	6.461	8.26905	4.48746	4.92553	3.65069	3.17726	5.54511	8.91686	3.76422	4.02849	1.50134
Adck4	15.651	18.3044	7.78956	9.17618	5.9948	8.6871	7.66175	10.5683	6.94956	6.8258	10.4014	16.8746	3.87024	3.90642	1.55294
Adck5	4.12828	3.76825	5.00291	5.78195	4.09302	5.28249	2.21864	2.94482	1.29337	1.14288	3.97249	5.14156	2.94674	3.19215	1.30838
Adcy1	1.12157	1.43906	26.033	30.9146	6.00499	9.16906	2.93518	3.58149	1.2854	4.40012	1.42169	1.55698	0.175027	0.156223	0.204918
Adcy10	0.1	0.1	0.1	0.1	0.1	0.1	0.1	0.1	0.1	0.1	0.1	0.1	0.1	0.1	1
Adcy2	46.5345	23.9551	15.8417	14.735	15.2986	14.7463	2.05021	2.98352	1.34503	3.97879	1.50402	1.53326	0.237543	0.361985	0.128274
Adcy3	6.52225	5.9596	7.21297	6.11581	14.3153	20.5297	3.46824	4.22999	0.1	0.668242	1.85749	2.07847	0.957763	0.982103	0.332326
Adcy4	0.360178	0.37028	0.198225	0.1	0.204771	0.124391	0.1	0.1	0.1	0.155153	0.250877	0.684516	34.2427	33.7923	0.0803511
Adcy5	0.494813	0.831395	17.7638	17.2498	12.7191	19.1393	15.9815	16.2833	24.6372	24.3682	1.0097	1.63973	0.215077	0.271492	0.106009
Adcy6	13.4587	12.4406	10.111	11.3993	10.9049	8.81148	10.5207	10.0732	5.04355	4.85956	2.60462	2.89458	10.037	9.59706	0.281392
Adcy7	0.143538	0.208584	1.0741	1.35591	2.67031	0.728709	0.254826	0.160369	0.1	0.1	25.2646	18.8279	0.125455	0.162648	37.3431
Adcy8	3.65922	2.92648	12.7523	15.2524	5.61787	7.21448	0.773515	1.23703	0.1	0.246271	0.172871	0.1	0.1	0.1	0.0327579
Adcy9	3.0817	2.27811	2.91717	2.59338	2.72724	2.49787	2.53954	2.30217	2.06293	1.97997	2.32394	2.7133	2.1175	2.17313	1.03255
Adcyap1	0.1	0.145232	4.05582	3.03736	0.127601	0.157113	0.1	0.1	0.115292	0.127084	0.196345	0.1	0.1	0.141151	0.214054
Adcyap1r1	194.321	178.737	24.0498	21.6178	70.8052	91.7832	28.8141	45.6338	0.934748	4.90675	1.53935	1.80643	0.512247	0.485194	0.0302968
Add1	64.5137	54.6161	63.9239	62.7178	65.6615	82.4842	185.2	205.976	131.317	139.491	35.6099	41.2696	51.6605	51.6799	0.397913
Add2	0.342209	0.415421	14.2547	16.6496	6.23337	11.9738	1.69104	2.46264	0.237199	1.54002	0.71845	1.15554	0.223945	0.201687	0.199979
Add3	43.6381	38.2842	14.3216	21.6214	27.4137	21.8517	27.0269	20.9937	11.1911	13.8313	4.50434	4.19385	28.5745	26.8339	0.176564
Adh1	0.1	0.1	0.1	0.1	0.1	0.100317	0.1	0.1	0.1	0.1	0.1	0.1	15.6289	14.6303	0.0383883
Adh4	0.1	0.1	0.1	0.1	0.1	0.1	0.1	0.1	0.1	0.1	0.1	0.1	0.1	0.1	1
Adh5	24.6035	26.301	26.908	26.6557	41.748	56.7673	44.7561	47.5292	44.6599	39.7695	33.8262	26.7794	42.9283	47.1758	0.774014
Adh6-ps1	0.1	0.1	0.1	0.1	0.1	0.1	0.1	0.1	0.1	0.1	0.1	0.1	0.1	0.1	1
Adh6a	0.1	0.1	0.1	0.1	0.1	0.1	0.1	0.1	0.1	0.1	0.1	0.1	0.1	0.1	1
Adh7	0.1	0.1	0.1	0.1	0.1	0.1	0.1	0.1	0.1	0.1	0.1	0.1	0.1	0.1	1
Adhfe1	22.1003	21.2008	0.575161	0.915099	3.47219	1.96536	1.34617	1.42316	0.250104	0.84528	0.296604	0.362591	0.121967	0.1	0.0728183
Adi1	4.78494	4.56077	8.23761	10.5864	13.9396	15.8685	76.2541	75.4684	158.845	134.865	22.7492	20.9047	9.81594	9.68116	0.500898
Adipoq	0.1	0.1	0.1	0.1	0.1	0.1	0.1	0.1	0.1	0.1	0.1	0.1	0.1	0.1	1
Adipor1	30.7959	32.9699	36.0479	31.1858	33.9791	33.769	60.595	68.8069	85.5673	75.2935	86.0104	76.5535	172.988	174.161	1.1665
Adipor2	16.8063	17.5015	16.4408	12.9048	18.5134	25.9352	25.241	24.7731	41.6369	34.3213	24.0509	27.1597	30.5036	31.0795	1.03926
Adk	45.1833	27.8215	8.35354	16.8225	30.4724	28.3375	21.1292	25.5007	22.3595	22.3512	4.19477	3.31595	11.4368	11.026	0.166416
Adm	2.77621	2.43232	1.33262	0.715917	9.52528	8.86098	1.86052	1.25815	0.165345	0.462973	1.67796	1.35882	91.2193	92.1312	0.0856473
Adm2	0.1	0.1	0.1	0.1	0.1	0.148677	0.1	0.1	0.1	0.1	0.1	0.1	0.1	0.151956	0.922628
Adnp	28.3328	24.6024	31.2382	40.9567	31.2006	25.3985	18.8092	21.2805	4.5824	6.24086	7.73803	5.69834	18.7177	17.2455	0.300136
Adnp2	4.71672	3.81236	3.87403	3.67265	3.51307	3.47486	2.06235	1.8534	1.00951	1.14305	2.92813	4.0552	2.85727	2.85437	1.20251
Ado	2.08349	2.47214	7.0819	6.00435	11.6495	13.5434	60.5435	57.8885	64.7279	64.0311	8.50548	6.69481	2.36549	2.31339	0.309468
Adora1	11.8393	9.19494	6.16005	4.54427	34.8178	48.8947	11.1791	9.27686	17.6432	16.6322	2.36253	3.27258	0.205781	0.136416	0.198275
Adora2a	4.04473	4.65376	1.79948	1.84651	0.771473	0.956597	0.124702	0.1	0.120165	0.303477	0.614966	0.800431	32.4605	37.5347	0.100245
Adora2b	32.117	34.5491	1.37547	1.51285	7.911	9.67371	1.17726	1.32896	0.1	0.691471	0.836766	0.641669	0.332137	0.341565	0.0973609
Adora3	0.1	0.1	0.1	0.1	2.32932	1.02873	0.1	0.1	0.172052	0.158827	41.3729	53.5574	0.1	0.1	126.886
Adpgk	16.259	12.1959	6.1274	5.48045	9.12048	10.2189	12.8969	14.3045	7.90189	8.73164	6.45505	6.82713	10.2426	10.1704	0.644505
Adprh	25.3707	26.8241	31.864	25.8822	45.6714	59.8667	34.0746	45.3947	34.0414	32.8903	55.9474	83.6606	39.471	45.3388	1.87523
[truncated: 19,638 more rows]

## Sheet: GF vs E. coli Expression
TMM normalized log2 cpm GF = germ-free EC = 2wk E. coli mono-colonized m = male f = female
geneID	GFm43	GFm68	GFm69	GFf44	GFf45	GFf66	GFf67	ECm27	ECm28	ECm29	ECm30	ECf31	ECf32	ECf33
0610009B22Rik	5.17182	5.11781	5.13926	5.28866	5.40959	5.39824	4.94727	5.25303	5.45691	5.54278	5.52875	5.72025	5.57334	5.58844
0610010K14Rik	6.14072	5.95813	6.14389	6.25777	6.34985	6.09254	6.18474	6.44906	6.19135	6.3051	6.16219	6.41019	6.4818	6.2488
0610012G03Rik	5.21086	4.86437	5.09351	5.14225	5.37003	5.27237	4.81532	5.78066	5.33559	5.44513	4.97811	5.62651	5.32832	5.38535
0610030E20Rik	5.58902	5.36655	5.6934	5.68885	5.32102	5.51515	5.42224	5.65467	5.53192	4.88644	5.47578	5.48544	4.6026	5.27374
0610040J01Rik	8.51083	8.0508	8.34975	8.17055	8.41024	8.08256	7.91691	8.43255	8.19479	8.58663	8.03146	8.22202	8.2806	8.29674
1110004F10Rik	6.91296	6.95642	6.95523	7.00352	7.16599	7.0438	6.70714	6.9902	7.09929	7.39112	7.14125	7.1822	7.33987	7.20693
1110032A03Rik	4.04008	3.2146	3.89566	3.5868	3.67131	3.71575	3.44701	4.17305	3.8197	4.22012	3.89863	4.17156	3.75045	3.98431
1110038F14Rik	5.40933	5.43829	5.25286	5.35953	5.55375	5.34644	5.33423	5.85119	5.46167	5.51172	5.23691	5.76253	5.691	5.74434
1110051M20Rik	4.65303	4.36676	4.64834	4.78607	4.70996	4.89387	5.19234	4.12605	4.68345	4.80474	4.4578	3.89256	4.38099	4.44992
1110059E24Rik	4.4751	4.37822	4.47861	4.04915	4.21287	4.29295	4.31526	5.05132	4.69807	4.87504	4.3949	5.04742	4.6766	4.56969
1110059G10Rik	4.61786	4.88676	5.228	5.1378	4.14085	4.74104	4.66343	4.6556	4.75572	5.05329	4.74303	4.62355	4.65635	4.85459
1110065P20Rik	3.54946	2.62914	2.89189	2.95936	3.67295	3.59455	3.19452	4.31874	3.52408	3.50863	3.48328	3.81284	3.76457	3.69823
1190007I07Rik	0.829723	1.15504	0.948906	1.68102	1.16903	0.798336	0.434655	0.763723	1.25947	1.58109	0.391045	0.814568	0.346645	0.934497
1500011B03Rik	4.12376	4.33525	4.16247	4.33784	4.03533	4.06284	4.28387	4.26765	4.07131	4.55352	4.51345	3.73767	4.37854	4.05986
1600012H06Rik	6.09636	6.38247	6.3063	5.9279	6.14272	5.69881	5.97132	6.22536	6.2263	6.31604	5.80205	6.19613	6.12299	6.10482
1600014C10Rik	6.96392	6.66668	6.88627	6.866	6.86994	6.65091	6.45511	6.89356	6.8516	7.2972	7.01742	6.91472	6.85084	6.9006
1600029O15Rik	1.00473	0.865104	0.80337	1.55874	1.05847	0.553953	1.24452	0.118584	1.0025	-0.502183	0.797946	0.62252	0.651343	0.741348
1700001C19Rik	1.88354	1.7902	1.86675	2.23087	1.91522	2.27531	2.17772	2.48903	2.65704	2.8313	2.37608	2.87323	2.08115	3.00393
1700003F12Rik	0.123124	-2.06482	-0.327181	-0.54359	-0.70778	-0.369389	-0.175104	0.381043	-0.205675	-0.593167	-0.6562	0.155519	0.057776	0.405341
1700008O03Rik	0.835574	0.589111	0.313092	-0.212521	-0.730562	-1.36709	0.53843	1.56233	1.46014	1.68426	0.417112	1.24287	1.15512	1.6125
1700010I14Rik	1.8347	3.08799	2.26325	3.04624	2.86857	2.88691	2.91788	2.4334	2.77741	2.93679	2.71636	3.28866	2.48828	2.32069
1700014D04Rik	-0.433211	-1.30768	-0.532039	-4.58523	0.315108	-0.250664	-1.8075	0.319528	-0.745148	0.125632	-3.87574	0.374954	-0.649725	0.159209
1700016D06Rik	0.151557	1.01922	-1.05592	-1.55824	0.208608	-0.556134	-0.232411	-1.03333	-0.424549	-0.985278	0.329222	0.00177722	-0.962438	-0.998395
1700017B05Rik	8.82187	8.49943	8.77212	8.505	8.71489	8.34729	8.33599	8.76302	8.65821	8.86531	8.29007	8.8967	8.66639	8.88618
1700019D03Rik	1.56144	1.51637	2.0041	-0.343957	0.352817	1.05344	1.99803	1.58758	1.46684	1.17247	2.68118	-2.29023	2.38307	0.617163
1700020L13Rik	0.867387	0.13406	0.509053	0.467097	0.928559	-0.588296	0.254913	-1.1339	-0.125818	0.283046	0.469741	1.07209	0.520401	1.37225
1700020N01Rik	-0.0307938	-1.28404	-0.413351	-0.98729	0.00184356	-2.0398	0.36709	0.708359	1.18698	0.7856	-0.164493	1.20016	-0.288028	-0.574542
1700025G04Rik	3.14667	1.92471	2.89074	3.30079	2.53295	2.99628	3.02057	3.07349	2.77134	2.52473	3.43536	1.98924	1.9041	3.05736
1700028J19Rik	-0.591919	0.0410893	-0.0849331	0.812312	0.0221917	0.368582	-0.674151	2.11853	0.349415	-1.10441	0.08713	0.757957	0.742233	0.64198
1700028K03Rik	0.392703	-0.316654	-1.17306	-1.47901	-1.08349	0.602744	0.239766	2.18563	-1.32962	-2.21817	0.4441	0.0874624	-0.38644	-1.95251
1700029I15Rik	1.5053	1.19805	0.15229	2.11316	0.849471	-0.0165017	1.1277	-1.07067	1.01904	0.524796	1.22207	1.03702	1.74418	1.00488
1700029J07Rik	0.768816	2.89119	2.26037	2.39066	1.48544	2.63381	2.05788	-2.89699	1.92767	1.97032	0.908685	-0.0106512	1.74501	-0.138789
1700030J22Rik	0.169417	-0.597237	-0.204818	-0.267212	-0.586566	0.761977	0.705326	-0.239901	0.0778798	-0.953779	-1.40332	1.47633	1.58275	-1.48083
1700030K09Rik	3.99053	4.44874	4.04223	3.71099	4.19156	4.25005	3.93058	4.36572	4.26895	4.36079	3.95857	4.55045	3.98084	3.99831
1700034I23Rik	-0.560195	0.0591619	0.0995824	-2.34547	-1.10478	-0.278082	0.540749	-0.352833	-0.736383	-0.963052	1.0262	0.630498	0.0214096	-3.87972
1700037C18Rik	3.40193	2.99496	2.92699	3.27048	3.08135	3.20024	2.76718	3.92783	3.58821	3.78462	2.94908	4.2959	2.96569	3.39517
1700037H04Rik	3.91319	3.54162	3.81451	3.44032	4.09995	3.01725	3.38917	4.12047	3.61104	4.73772	4.00951	4.09537	4.17965	4.03026
1700066B19Rik	1.90216	1.51884	2.17565	1.81168	1.90742	1.64746	1.77293	2.26085	2.33532	2.07881	2.17357	2.61655	2.58174	1.99217
1700066M21Rik	3.82299	3.83911	3.91215	3.18923	3.33217	3.10287	3.97955	1.86508	3.68174	3.11431	2.91273	3.06058	3.58807	4.24391
1700067K01Rik	1.15342	1.04851	1.54809	0.309811	0.53647	0.435739	1.60762	-0.198614	1.48343	-0.566568	1.47894	-2.45957	1.87293	1.55405
1700088E04Rik	-1.2099	0.225548	-1.26512	1.19417	-0.472875	-0.33147	-0.107793	-0.421459	-0.488211	-1.35362	1.38429	0.138902	-0.313258	-0.583534
1700094D03Rik	2.63183	1.74034	1.48541	1.88592	1.78074	1.7216	2.43448	1.19617	0.801681	-0.20111	1.81453	1.0308	1.82543	1.78123
1700102P08Rik	-0.966789	-0.408256	-0.488607	0.233904	0.110207	1.01013	0.183516	-1.50741	0.365693	-1.87391	-1.21839	-2.26766	-1.62228	-0.854848
1700109H08Rik	2.10513	1.83347	1.7516	2.09033	2.34059	2.75712	2.02649	1.83789	1.65764	0.914388	1.52788	1.64933	1.32059	1.43266
1700123O20Rik	5.97544	5.97477	5.95634	5.86503	6.02405	6.00174	5.82314	6.15888	6.04999	6.33886	5.62012	6.22283	6.04202	6.46599
1810009A15Rik	5.18533	4.81928	5.14726	5.24106	5.46993	5.19606	5.16726	5.55603	5.49262	5.73669	5.29909	5.48145	5.80792	5.45307
1810010H24Rik	1.3163	1.79615	1.07302	1.79408	1.69603	1.49994	1.32057	1.06128	1.69023	1.92423	2.14108	2.37017	0.941572	2.10477
1810013L24Rik	5.81609	6.23837	5.86724	5.85543	6.22132	5.54871	5.8745	5.85968	5.47321	5.68872	5.6742	5.60646	5.9576	5.62309
1810014B01Rik	2.72692	3.21294	3.29543	3.1469	3.08971	3.14314	2.80489	3.17289	2.90769	3.30409	3.00936	2.58574	2.7131	3.41119
1810024B03Rik	1.49753	2.08151	1.97265	1.87412	1.21597	1.78382	1.67493	2.2493	1.54539	1.69152	1.52986	1.46341	2.20622	1.53616
1810030O07Rik	6.04756	6.16376	6.21939	6.3306	6.26172	6.11964	5.97817	6.53797	6.08913	6.39757	5.89334	5.9623	5.93572	5.91516
1810037I17Rik	5.46885	5.5631	5.7065	5.74333	5.25913	5.69304	5.27837	5.90419	5.67253	6.34933	5.8047	5.86284	6.14707	5.9458
1810055G02Rik	2.40591	3.30095	3.07468	2.56442	3.59318	2.57029	2.72245	3.11985	2.55566	3.40755	2.85304	3.26153	3.52915	3.26008
1810058I24Rik	4.97216	4.51594	4.80538	4.94292	5.14545	4.83538	4.49965	5.3812	5.18918	5.42363	4.92025	5.33157	5.43131	5.38283
2010109A12Rik	1.50084	-0.174791	1.78099	-0.0844972	1.2973	1.70104	0.554946	0.891282	0.0653617	-0.895767	1.15338	1.41592	0.867815	1.79633
2010315B03Rik	4.09564	4.56665	4.62145	4.48713	4.1731	4.34106	4.51274	3.90373	4.59634	4.41377	4.36103	4.18093	3.97942	4.21009
2200002D01Rik	1.55538	0.689476	-0.422679	-0.130913	1.14599	0.967104	0.341596	1.98694	1.028	0.743891	1.06636	1.60988	0.904804	0.897002
2210016F16Rik	6.22927	6.01654	6.04709	6.11032	6.40107	6.21561	5.71602	6.55145	6.37354	6.71604	6.19538	6.40598	6.3197	6.50578
2210016L21Rik	4.72728	4.59088	4.98944	4.83455	4.56198	5.34448	5.18282	4.62948	4.75917	4.94118	5.0343	5.01102	4.87853	5.27251
2210408I21Rik	2.30697	3.2662	2.8491	2.61381	2.80177	2.48352	2.74441	2.18842	2.713	2.21685	2.5867	3.15061	3.25339	1.59823
2210418O10Rik	1.56395	2.29941	2.26162	2.25894	1.94659	2.22594	2.12069	1.66661	2.31895	1.89078	1.4791	1.44358	0.929259	0.417748
2300009A05Rik	3.36357	3.05434	3.3374	2.89715	3.23691	3.4318	3.49913	3.38192	3.69585	3.71094	3.29205	3.558	3.31565	3.56655
2310009B15Rik	2.39391	2.20574	2.23131	1.89986	2.27458	2.50388	2.18822	1.65592	2.74707	2.19093	1.62056	2.75605	2.67993	1.67042
2310011J03Rik	5.92548	5.6493	5.7258	5.5694	5.95722	5.93752	5.45471	6.42707	5.82408	6.04687	5.74515	6.00831	5.89645	6.0397
2310022A10Rik	4.47542	5.11206	4.82204	4.85733	4.55419	4.56102	4.89299	4.97143	4.39121	3.84836	5.05972	4.95577	4.85149	4.42809
2310022B05Rik	2.0821	1.42463	1.78832	2.33005	2.43847	1.02851	1.11285	1.75676	1.21799	1.1471	1.01845	1.46602	1.77884	1.75135
2310033P09Rik	5.20948	4.89151	4.83289	4.82174	5.28842	4.90528	4.86382	5.43661	5.06461	5.32416	4.89564	5.62324	5.33545	5.14985
2310039H08Rik	3.12851	2.86522	2.65175	2.59636	3.29765	2.81488	2.97688	3.50187	3.36812	3.05661	3.0103	3.45559	2.98145	2.89223
2310057M21Rik	4.09138	4.04724	4.09672	4.56131	3.70002	3.32051	3.53985	4.41224	4.05795	3.91257	3.93659	4.61252	4.03387	4.53582
2310061I04Rik	4.10385	3.97721	4.53678	3.77089	3.59139	3.99203	4.593	3.9009	3.82046	3.80734	3.82874	4.05909	3.93309	3.53531
2410002F23Rik	6.45032	6.47129	6.10466	6.42158	6.78132	6.38041	6.38306	6.20923	6.41299	6.38437	6.77856	6.54267	6.69591	6.60831
2410004B18Rik	5.32422	5.5416	5.36247	5.3911	5.40776	5.07611	5.16912	5.05888	4.92972	5.5622	4.8529	5.13335	5.55678	5.22822
2410004P03Rik	-0.112851	0.0946434	0.0551438	0.0218509	0.293503	0.411368	0.91677	1.76841	0.220099	0.099859	1.1765	0.727039	-0.426692	0.352947
2410039M03Rik	-0.035148	1.11272	-0.0925153	1.2532	-0.263883	0.124879	0.363409	-1.0897	-0.230253	-0.215889	0.493959	0.262956	-0.195151	-1.49498
2510002D24Rik	4.54915	4.53716	4.61847	4.24218	4.21638	4.5614	4.72574	4.75212	4.24411	4.27192	4.26491	4.19032	4.85261	4.28906
2510009E07Rik	6.88339	7.39168	7.15844	6.82048	7.12208	7.0203	6.81319	6.12663	6.70722	6.94476	6.51477	6.57622	6.5296	6.54164
2510039O18Rik	7.11582	6.68961	6.68907	6.52579	7.60611	6.67003	6.70169	7.56906	7.08055	7.46526	6.73	7.08777	7.03394	7.1834
2610002M06Rik	2.90204	3.1527	3.61476	3.30707	2.50329	3.51333	2.93806	2.55099	3.31344	3.28542	3.43253	3.06412	3.05858	3.13829
2610005L07Rik	6.11726	6.38428	6.35052	6.42851	6.20541	5.85983	6.30921	5.56435	6.0894	5.80786	6.00625	6.12208	5.96095	5.75929
2610008E11Rik	4.12219	4.6213	4.65947	4.28544	3.82552	5.33591	4.51675	4.12088	4.23224	3.77679	4.28141	4.23969	3.996	4.23032
2610021A01Rik	2.37583	3.3081	2.98253	3.05782	2.40707	2.51961	2.50539	1.61335	1.39427	2.55628	0.981871	2.588	2.08005	1.80381
2610042L04Rik	1.91481	2.66173	2.23624	3.06722	2.86895	0.511103	2.36959	2.62064	2.74319	2.43071	2.82709	1.54126	2.66035	1.97689
2610044O15Rik8	4.24767	4.74211	4.26617	4.57363	4.28058	4.64994	4.78286	3.87152	4.14878	4.0722	4.12818	4.13557	4.42443	3.75511
2610318N02Rik	-0.281958	-0.60905	-0.584331	0.0539404	-0.438228	-0.369436	-1.94666	-0.636702	0.312359	-4.58523	-2.49703	-2.87727	0.51331	-0.74527
2610507B11Rik	6.57068	6.68124	6.44999	6.75654	6.91296	6.71341	6.71413	5.9996	6.37184	6.36147	6.46363	6.14384	6.60785	6.19923
2610528A11Rik	3.78251	3.15269	3.42972	3.50087	3.44155	3.73836	3.30302	4.30394	3.7643	4.10651	3.42485	4.273	4.09264	3.90287
2700049A03Rik	4.12472	4.29247	3.94129	4.51963	3.66645	2.93966	3.87494	3.04022	3.9271	2.46588	3.45752	3.94425	3.68549	4.25071
2700062C07Rik	4.67314	4.81975	4.49764	4.73268	4.99641	4.68395	4.63857	5.00329	4.81057	5.36838	4.54046	5.03184	4.93534	4.76372
2700097O09Rik	3.86898	4.5684	4.21457	4.88768	4.19979	3.8402	4.2028	4.1537	3.92628	4.33419	4.03191	3.87076	4.24956	4.49173
2700099C18Rik	-0.366553	-0.225521	-0.440666	1.15562	-1.21669	-1.49926	-0.670897	-0.870758	0.152542	-0.645767	-0.0497234	-2.96707	-1.98973	0.175792
2810004N23Rik	5.06614	5.28348	5.07484	5.02729	5.47663	5.02941	5.23954	4.915	5.22496	5.29746	4.55865	5.41291	4.93655	4.77485
2810021J22Rik	3.04443	3.44732	3.29604	3.73048	3.88437	2.98184	3.14154	1.82515	4.22302	3.57751	3.16987	3.63851	2.63617	3.06371
2810025M15Rik	5.18382	5.2679	5.0699	5.13788	5.01001	5.36594	5.02943	5.11731	5.26732	5.46618	5.15693	5.41404	5.55592	5.63572
2810039B14Rik	2.45503	2.63713	2.62644	2.76502	2.87651	2.44423	2.63666	3.09787	2.35957	3.13063	2.24653	2.79362	3.10672	2.48883
2810047C21Rik1	-1.8218	-4.58523	0.429242	-3.15579	1.61095	-4.58523	1.16763	0.56788	-1.57664	-4.26839	-2.67712	1.41315	-4.58523	1.85679
2810408A11Rik	-0.163336	0.172914	-0.0537918	-2.48506	-1.0406	0.406981	-0.147358	-0.3878	-0.0321853	-0.106322	0.312224	-0.409403	-0.267579	0.164704
2810459M11Rik	-0.733824	-0.375804	-3.18965	0.15737	0.239608	0.614557	-0.601332	0.0510179	-0.847233	-1.18834	0.00457054	-0.480319	-2.90102	-4.58523
2900026A02Rik	3.45868	3.64769	3.46714	2.47044	3.1809	3.43732	3.62013	3.08403	3.17477	3.02611	3.02381	2.2026	3.53511	2.97566
3000002C10Rik	2.30364	2.82983	2.57416	2.9149	2.63931	2.58408	2.92567	1.45964	2.8316	3.52937	2.95857	2.64942	2.35813	3.17486
3110001I22Rik	3.23487	3.40765	3.85507	3.75884	3.23212	3.66139	3.18224	2.76515	2.71258	3.01802	2.6959	2.73979	3.75104	3.2731
3110009E18Rik	2.24722	2.53589	2.40916	3.10787	2.05381	3.07193	1.87505	3.03334	2.63359	2.61397	2.62369	3.06949	2.88078	2.62781
3110021N24Rik	1.59463	1.05435	0.989225	-0.627501	-0.821599	1.17431	1.50882	2.37143	1.4639	-1.52438	1.41769	1.49486	0.429704	1.32103
3110040N11Rik	3.51607	3.08699	3.33467	2.94382	3.40731	3.60488	3.20363	4.34274	3.83502	4.21236	3.29406	3.72252	3.84947	3.72247
3110082I17Rik	3.88077	3.99106	3.7617	4.13683	4.39003	4.09012	4.07537	3.91595	4.12552	4.40853	4.01865	3.29828	4.36829	4.14469
3300002I08Rik	-0.309014	0.609994	0.542417	0.383993	-1.11431	0.617677	-0.523428	0.00356543	0.365682	-0.998482	0.0578537	0.141636	-0.139846	-0.366371
3830403N18Rik	3.89772	2.85467	1.71734	2.52482	2.9278	2.27572	2.9679	2.60562	3.47339	2.26123	2.36586	3.07354	3.46321	0.534364
3830406C13Rik	5.13409	5.76606	5.62033	5.56771	5.40912	5.56847	5.61841	5.49184	5.63162	5.59311	5.55953	5.42271	5.25703	5.45763
4632415L05Rik	4.86473	4.13583	4.62571	4.54605	4.5224	4.04931	4.72778	4.50652	4.94884	4.32867	4.0897	4.55977	3.8682	4.56399
4632433K11Rik	-0.020479	0.645734	-0.00467163	0.917752	0.845592	-0.566315	0.43926	0.627497	0.47497	-1.09083	0.786229	-1.52581	0.761808	-0.354151
4833420G17Rik	5.44772	5.27647	5.45572	5.10643	5.24154	5.41613	5.09112	5.02848	4.79738	5.17292	5.47099	5.01189	4.71406	5.04848
4833439L19Rik	7.75292	7.98064	7.9169	7.97424	8.1747	7.85962	7.87081	7.87368	7.7373	8.07497	7.75212	7.82887	7.9123	7.91398
4921524J17Rik	3.77276	4.41203	4.02247	4.04701	3.61621	3.89925	3.48396	3.73506	3.95901	3.7406	3.38807	3.98852	3.65384	3.60011
4930404N11Rik	0.596676	0.824539	0.325875	-1.14753	0.551664	-0.404967	-0.181083	-0.750714	0.0161441	0.0101412	-0.469227	-0.745724	-1.74635	-0.915059
4930430F08Rik	3.69726	3.76727	3.98865	3.96248	3.83803	4.11501	3.86066	3.98801	3.40044	2.87624	2.87943	2.94353	3.32045	2.90237
4930431P19Rik	2.4543	2.62285	2.52758	2.05612	2.46101	2.27231	2.61394	1.35886	2.55683	1.9589	2.9304	3.65659	1.15107	2.13712
4930438A08Rik	1.09218	2.39778	1.43584	2.05563	0.0406028	-4.58523	-2.10762	2.64499	1.52334	3.28457	0.906907	1.50839	1.87128	2.25265
4930444P10Rik	1.37559	0.617341	0.549018	-0.0873964	0.861031	0.623184	0.540269	0.333335	0.232742	0.176073	1.66184	1.31407	1.30235	1.08295
4930447C04Rik	-0.655552	-0.734738	-0.608937	0.548345	-1.08264	0.0982618	0.460634	-4.58523	0.707004	-2.47847	1.09732	-1.62507	-2.88259	-2.96983
4930453N24Rik	4.90047	5.49465	5.06333	5.33863	5.11162	5.38431	5.11325	5.04476	5.05147	5.4908	4.75621	4.72273	5.08323	5.11684
4930469K13Rik	0.214126	0.201415	0.897265	-1.00987	0.458651	0.167618	0.295633	0.205223	-0.270355	-0.830818	0.269895	-1.68762	-0.426244	0.0829973
4930503L19Rik	2.07374	2.10779	2.27356	2.54611	2.54078	2.42607	2.72162	1.55044	1.88809	1.32135	2.64764	0.216188	2.51133	1.59128
4930519G04Rik	0.882077	0.565031	0.926564	-0.458488	0.61942	0.262743	0.808852	-0.373671	0.550214	-1.10171	-0.165317	1.24337	-0.174179	0.437139
4930522L14Rik	2.52254	2.88989	3.19055	3.81916	2.8552	2.78017	2.9139	1.3453	2.76029	2.90212	2.85432	3.95404	2.66581	2.40831
4930523C07Rik	1.06536	0.890783	2.41288	1.92809	-0.216275	2.79667	0.0211126	2.62024	2.41548	1.04462	0.193655	2.52224	0.827889	2.80954
4930526A20Rik	0.813939	0.957911	0.52824	0.703551	0.505359	1.32756	0.450251	0.0626629	0.597763	0.357151	2.03885	0.516478	0.220895	0.746781
4930548H24Rik	-0.0687048	-1.65987	-0.434909	0.245342	-0.949851	-1.03374	-0.347272	-0.0733623	-0.820237	-0.909255	0.892172	0.359217	-0.378867	-1.35891
4930563E22Rik	1.31281	1.80595	1.8085	2.10988	1.5424	2.50908	1.25981	1.38299	1.74778	1.71854	1.22467	1.82015	0.647795	2.11088
4930579G24Rik	2.12456	2.56923	1.6898	2.97168	2.22227	2.49269	2.05742	1.39539	2.17862	2.47844	1.9997	0.756865	0.795947	2.54982
4930590J08Rik	0.354264	-0.238135	0.635427	0.301785	0.133596	-0.0729377	0.20554	-1.15471	-0.363455	-0.628134	-0.798414	-0.910685	0.770723	-0.8784
4931406B18Rik	-0.313441	0.256951	0.0893056	0.338929	0.18163	-0.315626	0.896211	0.3166	0.494862	0.424356	0.230506	0.468289	-0.293557	-0.0806662
4931406C07Rik	4.33943	4.30416	4.31108	5.10487	4.17881	4.31024	4.35766	3.99537	4.51454	3.5775	4.54762	4.65318	4.10943	4.07267
4931408C20Rik	0.246999	0.294754	-0.313737	1.82015	-0.934952	-4.58523	-1.69085	-4.58523	-0.355116	-4.58523	-2.61927	-4.58523	1.60451	-0.578
4931414P19Rik	2.3391	2.69139	1.67332	2.51838	2.24879	1.1168	1.98546	1.6734	2.2918	1.786	0.884321	2.15528	1.81607	1.05779
4931422A03Rik	0.384367	-0.440629	-0.202018	0.121612	0.34173	-1.3311	0.44323	0.238828	0.408625	-0.629781	-0.842916	-0.430854	0.386743	-0.910738
4931428F04Rik	2.78652	1.96179	2.24942	3.27136	2.81527	3.06216	2.87799	1.69497	2.01548	2.5872	2.90906	-0.207683	2.46802	2.68916
4931428L18Rik	0.890777	0.819377	1.29211	1.70556	0.580322	1.37139	1.43559	1.22776	1.47185	0.87535	1.08269	1.5635	1.27529	1.0392
4931440P22Rik	1.88004	2.59402	2.04924	2.26273	1.5989	1.61265	2.44366	1.48619	1.47282	1.07699	1.43735	1.93104	1.33821	0.966092
4932414N04Rik	0.947678	0.114251	0.493088	0.966113	-0.116071	-0.541117	1.4251	1.46263	1.11383	0.329133	1.82861	1.71309	0.929061	1.82896
4932438A13Rik	6.10367	6.55966	6.47992	6.45919	5.81214	6.09893	6.37366	4.85024	5.96691	5.71914	5.99945	5.81077	5.80274	5.61561
4933407L21Rik	0.305992	0.778656	0.00356115	0.91655	0.860498	-0.427937	0.332113	0.062393	0.790985	-0.747777	0.623705	0.501878	0.45278	0.279914
4933427D14Rik	4.11371	2.90115	3.3173	0.241342	3.24209	3.55745	3.50142	4.08234	3.56014	2.44942	3.9724	3.72121	2.07437	3.4171
4933428G20Rik	0.783388	0.83969	0.989105	-0.0713738	1.10964	0.652366	1.34401	-0.250571	0.476077	-1.84553	2.58621	1.55548	1.64189	1.56451
4933434E20Rik	7.04316	7.6156	7.20095	7.75227	7.49698	7.80518	7.46227	7.75811	7.85856	7.45021	8.10209	7.66209	7.3693	7.77479
5031439G07Rik	5.77381	5.63337	5.59345	6.0657	6.62027	6.13444	6.02069	6.63645	5.90181	6.52948	6.00115	6.3511	6.5041	5.86676
5430403G16Rik	2.76728	3.58932	3.19645	3.15002	2.1707	3.05885	3.02021	2.31208	2.43716	1.56267	2.1727	2.57861	1.99491	2.75657
5530401A14Rik	0.171124	-0.474867	-0.364919	-0.526873	-2.74323	-0.562817	-0.0845244	0.00508392	-1.14069	-0.358972	2.53396	1.23507	1.04281	-0.741321
5730409E04Rik	0.774124	0.633874	1.03518	1.96361	1.31862	2.2434	0.0718302	1.06296	1.17676	1.26752	2.13441	1.35692	0.763517	1.29471
5730455P16Rik	4.12718	4.56149	3.92652	4.48203	4.32765	4.14226	4.37414	4.00163	4.34994	3.78502	5.52831	4.82876	4.46138	4.44946
5730480H06Rik	3.82876	4.21947	4.17233	4.85782	3.75081	3.97876	4.33898	3.80289	4.22984	3.79888	4.29024	4.54093	4.6582	4.10163
5730507C01Rik	-0.710975	1.37093	-1.12751	-2.33948	-0.778898	0.0382939	-0.379458	-2.52126	-0.56237	-1.05163	1.37376	-0.603258	-2.26642	-0.845203
5830417I10Rik	0.915337	0.693902	0.830178	1.45562	0.599071	1.14532	0.88885	-0.286304	-0.398623	0.422408	0.73869	0.908336	0.80897	-1.11532
6030458C11Rik	6.04207	5.91464	5.92378	6.0091	5.75328	5.6	6.20491	5.9323	5.70477	5.19143	5.96893	5.84472	5.41372	5.56378
6030468B19Rik	4.45354	3.80444	4.34635	3.47733	3.74267	3.8214	3.96082	4.46866	4.4018	4.54675	3.54602	4.34303	4.32944	4.0665
6330403K07Rik	3.60797	3.17098	3.01154	3.61615	2.72079	3.82641	3.97486	3.9366	3.76275	2.97535	3.65133	3.41669	3.94987	3.54103
6330549D23Rik	1.13197	0.61628	-0.513451	0.445728	0.755816	0.928861	1.33283	0.456528	0.158488	0.120524	2.15936	2.10274	1.52943	1.01247
6430548M08Rik	4.31189	4.29704	3.94332	4.48185	3.60755	4.89614	4.40189	4.266	3.36484	4.21393	5.35208	4.78665	4.22351	4.37827
6430550D23Rik	0.626324	1.10073	1.17738	-0.150226	0.937194	1.51451	0.987475	-0.958722	1.02041	0.0447302	1.77495	1.52355	1.5312	0.872826
6430571L13Rik	1.56987	0.370746	1.08347	0.240704	0.72587	1.75542	2.19392	1.54562	2.03138	0.409353	1.89917	1.44897	0.743109	1.34467
6720489N17Rik	0.952548	1.54866	0.584239	2.541	1.15417	-1.10291	1.44443	-0.215354	0.673797	0.708619	1.18182	-1.54356	-2.15985	1.83125
6820431F20Rik	8.17222	8.91205	8.5343	8.71738	8.26907	8.10069	8.45761	7.58579	8.14918	8.09699	8.06582	8.09151	8.115	7.73401
8030462N17Rik	4.59869	5.12404	4.82217	5.022	4.88522	5.02655	5.53511	5.10822	5.00407	4.45359	5.55088	5.20285	4.6219	4.7686
9030025P20Rik	5.76118	5.65932	5.77982	5.43812	6.00898	5.71623	5.80148	5.84629	5.89234	6.14021	5.78558	5.83279	6.17889	5.67679
9130019O22Rik	4.50406	4.15574	4.37393	4.07096	4.61745	4.2825	4.07308	4.21106	4.40956	4.15528	4.01775	4.58943	4.64206	4.61706
9130023H24Rik	4.04342	4.5942	4.19772	4.73581	5.19028	4.93844	4.66141	5.31551	5.33423	4.87641	5.39852	4.72866	4.91116	4.67195
9130230L23Rik	1.09716	0.535448	1.25224	-0.42746	0.300641	-0.623413	1.2846	1.48337	0.781367	1.4455	0.78305	0.848395	0.994416	0.726579
9130401M01Rik	3.89233	3.9809	3.93851	3.81324	3.94001	3.63742	3.5367	4.01826	3.85325	3.77009	3.80987	4.34323	3.67031	4.21044
9330102E08Rik	-1.82104	-0.134954	-0.187286	0.843463	0.822539	1.4037	1.3827	-4.58523	0.205717	0.319344	1.76353	1.57108	-0.593953	0.966618
9330159F19Rik	2.11843	2.68544	2.18785	2.3893	1.92434	2.54878	3.57401	1.89016	2.48549	1.52725	2.93846	2.12397	2.51802	2.18844
9430015G10Rik	5.08739	4.57991	4.8172	4.80858	5.33595	4.79265	4.72623	4.98086	5.07428	4.94571	4.55731	4.62693	4.86108	4.99156
9430025C20Rik	0.588719	1.19502	1.3418	2.32799	0.726476	0.499859	0.82259	0.645572	1.25835	-1.41931	1.99945	1.82517	0.778525	-0.620997
9430038I01Rik	4.29206	4.20279	4.19999	4.67192	4.72239	4.50674	4.23511	4.60006	4.43323	4.82342	4.27744	4.69398	4.80611	4.59175
9530053A07Rik	0.150536	1.03286	0.597477	-0.506653	-0.985732	-1.71361	0.158997	-0.737699	-1.34876	-1.53773	1.68902	-2.09393	-1.02303	-1.04914
9530068E07Rik	8.09968	8.07956	8.04073	7.88248	8.24026	8.11711	7.84281	8.18568	8.16794	8.35332	8.03145	8.06267	8.11515	8.14457
9530077C05Rik	-0.161419	1.76901	0.179398	2.10112	0.512404	1.72729	0.586273	1.56372	0.246027	-1.10685	0.938994	0.5104	1.55343	1.00777
9830107B12Rik	1.67443	2.72784	1.63624	1.19981	0.728562	1.07947	0.12248	3.10967	2.03714	3.0098	1.83455	1.89949	2.31818	1.25112
9930012K11Rik	2.29819	1.68501	2.41122	2.706	3.02189	2.93104	2.38116	4.03385	3.75967	3.8832	3.35029	3.16021	3.91255	3.23328
9930021J03Rik	4.24228	4.70788	4.09555	4.43833	4.05799	4.27884	4.18339	3.10853	3.88502	3.10703	4.09501	3.88937	3.50039	4.07705
9930104L06Rik	4.5465	4.97888	4.4674	4.67636	4.4126	4.48506	4.75661	4.57723	4.30689	4.20421	4.89135	4.29341	3.95899	4.66482
9930111J21Rik1	4.81669	5.40734	5.30562	4.84069	5.20754	4.88797	4.39407	4.21799	4.52542	4.06379	2.68797	4.52247	2.41391	4.09937
9930111J21Rik2	5.99141	6.28554	6.06161	6.08719	5.98402	5.97857	5.40768	4.07729	5.44716	4.45428	5.24631	5.35141	4.92483	4.95553
A130010J15Rik	4.17606	4.413	4.31572	4.55869	4.42335	4.1798	4.13731	3.07441	4.2772	4.52074	4.88426	4.61484	4.27155	4.32132
A330044P14Rik	0.0503109	0.295232	-0.994494	0.581765	-0.6343	-0.153715	-0.79865	-2.0303	-0.94512	-1.26897	0.293285	-0.170977	-1.69978	-0.43989
A430005L14Rik	5.70418	5.35109	5.61796	5.30959	5.73029	5.93389	5.49243	5.99169	5.67571	6.06202	5.37593	6.20856	5.64832	5.90422
A430033K04Rik	3.24776	3.23211	3.21221	3.12885	2.82112	3.86274	3.40123	3.00336	3.5091	3.69922	3.62746	3.90816	3.27026	3.48369
A4galt	-0.641372	0.642916	-0.907151	1.0763	-1.75339	1.39045	0.444872	-0.2716	-1.09024	-0.67687	1.10669	-1.1727	-1.42409	0.0999705
A530032D15Rik	0.509778	0.574637	-0.417447	1.57267	0.336443	-1.52029	0.0723397	1.07095	1.35387	0.291285	-0.157222	1.05278	0.840484	0.285026
A530064D06Rik	2.99586	2.92489	3.25517	2.60374	1.3188	2.58532	1.38691	2.33431	3.36246	2.90774	2.69569	0.356103	3.40279	2.96161
A630001G21Rik	4.26543	4.6686	4.60965	4.98827	4.69898	4.24452	4.25147	4.36667	4.53766	4.47939	4.74488	5.34384	4.84772	4.62278
A630010A05Rik	-0.0954566	1.57035	0.583712	0.166843	0.129779	0.0577371	0.986213	0.219187	0.461075	-0.33053	0.8113	-0.307008	-0.315629	-0.537703
A630089N07Rik	2.27527	3.14495	2.71544	2.86109	2.28945	3.03834	2.35722	2.57207	2.47509	1.2515	2.18355	2.19709	2.23912	1.91439
A830018L16Rik	0.866889	1.76327	1.53754	1.33695	0.781209	1.37649	1.34369	0.640556	1.06888	-0.0826982	1.04462	1.3406	-0.892137	0.797572
A930002H24Rik	0.0528618	-1.85761	-0.193667	-1.07175	-0.437176	-0.208435	-0.996271	-0.257901	-0.538743	-2.10145	-0.955881	0.677308	-1.53369	0.168
A930004D18Rik	-0.0407965	-1.71773	-1.12953	0.104324	-1.22134	-1.3465	0.13069	0.146483	-0.0781139	0.684711	0.499875	-0.259387	0.69995	-1.09259
A930007A09Rik	2.02168	1.14501	0.875543	-2.1766	0.835819	1.80827	1.93591	1.46238	2.04585	0.433077	1.33116	1.53625	0.795219	0.863574
A930017K11Rik	-0.846101	-0.269914	-0.318316	-1.17964	-1.45873	1.69915	1.30289	-2.60135	0.490785	0.0160595	-1.03083	-2.54739	-2.00788	0.596154
A930017M01Rik	-0.124364	0.829332	-0.719698	1.24701	-1.65004	1.36828	1.88928	-0.0804975	1.15584	0.524694	1.02014	-4.58523	-0.774469	1.42053
A930033H14Rik	1.85171	2.3761	2.06667	2.40148	2.22138	1.97022	1.71788	1.51406	1.96955	1.64709	1.97801	0.227287	1.35876	1.83981
AA414768	-0.16204	0.187237	1.51228	0.053938	1.37517	0.787907	0.904687	0.479451	0.605799	0.518412	1.06132	1.47904	0.919006	1.0885
AA467197	1.03872	-0.651603	0.225418	-0.429612	-0.395719	0.725859	-0.783157	1.71705	1.4676	1.74075	0.343502	0.85273	1.52481	1.33151
AA986860	0.71088	0.47431	0.2228	0.218805	-0.00165097	-1.45121	-0.198852	-1.81925	-0.507745	-1.47735	0.604463	-4.58523	-0.326632	-0.336671
Aaas	4.57071	4.27986	4.31622	4.80839	4.32731	4.18037	4.48161	5.08991	4.54263	4.21638	4.68781	4.23892	4.6563	4.34721
Aacs	4.83313	4.58095	4.80816	4.33558	4.66074	4.90392	4.7994	5.52882	4.8963	5.04366	4.58391	4.68943	5.17984	4.67132
Aagab	6.90879	7.07269	6.98909	7.39703	7.4352	7.28795	6.98852	6.7552	6.72381	6.9657	6.44998	6.82227	7.06656	7.1536
Aak1	5.56456	5.09557	5.1698	4.73926	4.96429	4.97573	5.43169	5.11035	5.66866	4.51428	5.49227	5.1131	4.88822	5.33042
Aamdc	3.80344	3.8357	3.83593	3.76916	3.83128	3.79626	3.622	4.2577	4.07983	3.91976	3.6151	3.75973	4.43849	4.13075
Aamp	8.02186	7.99867	8.04268	7.75165	8.27621	8.22941	7.93117	8.13445	7.98207	8.36616	7.9744	8.11656	8.17709	8.23678
Aar2	5.95176	5.50555	5.7237	5.73613	6.14744	5.64449	5.67622	5.93731	6.06603	6.12861	5.65936	5.63566	6.04084	5.77956
Aars	7.62885	7.50235	7.5479	7.37537	7.71971	7.77429	7.44147	7.91566	7.72143	7.89275	7.41841	7.58364	7.64117	7.64372
Aars2	3.69027	4.05258	3.6804	3.70013	4.01117	4.12431	4.20654	3.53474	3.85416	4.06725	4.02027	4.23127	3.84689	3.49938
Aarsd1	4.84186	4.52747	4.97637	4.80608	4.78641	4.37331	4.9451	5.62576	5.23642	5.03962	4.93162	5.09731	4.92454	5.17872
Aasdh	3.85556	4.48896	3.87228	3.92693	4.1075	4.669	3.89705	3.87977	3.14912	3.14402	3.81797	3.53761	4.20004	3.64558
Aasdhppt	5.27822	5.42465	5.55537	5.02518	5.2993	5.01737	5.34279	4.60668	5.04177	5.24994	5.37554	5.35393	5.34641	5.30544
Aatf	5.39575	5.32338	5.51402	5.48716	5.64074	5.31256	5.28572	5.31267	5.27789	5.22386	4.94201	5.22393	4.96708	5.42281
Aatk	5.01377	5.1196	4.92905	5.18873	4.76469	5.66844	5.72708	5.03655	5.22275	4.94235	5.5962	5.45157	5.78991	5.33915
AB124611	3.42193	3.16377	2.8967	3.81626	3.19898	3.39801	1.91273	3.7602	3.40452	4.07243	2.51207	3.01761	3.36839	3.49538
Abat	2.04381	1.36173	1.23832	1.58292	1.13059	2.6628	2.61696	-1.45158	2.37384	1.34208	3.63248	1.24528	0.891275	2.40176
Abca1	7.07708	6.86732	7.14241	6.98178	6.9447	6.6708	6.82113	6.30026	6.70896	6.86769	6.05511	6.67305	6.53464	6.38775
Abca12	0.122611	0.203437	0.00384042	-0.668432	-0.612738	-0.780168	0.0330095	-0.501112	0.148905	-1.21821	0.948996	-0.844355	-0.90738	0.565963
Abca13	1.06984	1.27738	1.33114	1.67594	0.101642	0.488299	0.936784	0.0223625	0.778122	-0.620745	-0.39766	-1.79544	2.0252	0.970854
Abca14	-1.86947	-4.58523	-2.82952	1.01575	-2.64515	0.0693208	-2.54059	-4.58523	-0.610813	-1.01785	-1.71202	-4.58523	0.440383	-1.96354
Abca2	5.84682	5.80348	6.01649	5.02683	5.84618	6.13175	6.51701	6.00017	5.92531	5.50022	5.85183	5.79052	6.05711	5.10602
Abca3	6.76289	6.45425	6.53538	6.28488	6.61072	6.46725	6.32179	6.5313	6.24582	6.45641	6.5973	6.36164	6.36611	6.38525
Abca5	1.4565	2.34249	1.69607	1.98196	1.68839	3.65478	2.83136	2.147	1.77927	1.29284	3.54867	1.47709	1.73871	1.57167
Abca7	5.42369	4.95781	5.2395	4.96784	5.43	5.26672	5.01493	5.19807	5.22111	5.27649	5.15343	5.36533	5.51881	5.2777
Abca8a	-0.72117	3.15459	1.47311	-1.05454	-1.99749	0.62139	0.996032	-2.76487	0.724487	-1.78639	0.488781	-0.940279	2.65429	1.7875
Abca8b	1.20109	1.75013	1.72217	0.448869	0.576147	2.5745	1.66651	1.76543	1.00188	-0.450075	1.64988	1.60027	0.404374	1.03709
Abca9	8.66398	9.04801	8.74373	8.8597	8.76894	8.53704	8.67571	8.07766	8.46374	8.69404	8.3287	8.43609	8.63315	8.31429
Abcb10	4.5678	4.28357	4.42053	4.67263	4.79779	3.8667	4.51513	4.66177	4.72556	4.72901	4.43616	4.18243	4.56588	4.53244
Abcb1a	-0.351091	-4.58523	0.406587	-4.58523	-2.34636	-4.15079	-2.48258	-4.11991	-1.82512	-4.58523	0.673188	-4.40263	0.178102	-1.52396
Abcb1b	4.81823	5.39382	5.30942	5.06087	5.39648	4.70548	5.07755	4.16307	5.12246	4.71474	4.98851	4.78903	5.37868	5.12279
Abcb4	5.99301	5.71036	5.84132	5.63143	6.18455	5.74551	5.95692	5.55424	5.90453	6.25737	5.6553	5.31422	5.78926	5.60686
Abcb6	4.46113	5.01515	4.36403	4.48806	4.8049	4.97555	4.50986	4.75847	4.35773	4.45646	5.27275	4.62035	4.14477	4.61526
Abcb7	3.88775	4.72749	4.29463	4.99575	3.96734	4.31087	4.30317	3.13415	4.24696	4.38553	4.33324	4.24427	4.0232	3.76696
Abcb8	5.41299	4.98942	5.09722	5.26174	4.81999	4.99213	5.20685	4.9238	4.92924	5.15408	5.57192	5.01916	5.86602	4.92393
Abcb9	3.27941	2.84601	2.8647	3.42166	2.60646	3.30172	3.4943	2.66416	3.47569	2.50068	3.86837	2.6276	3.21342	3.26351
Abcc1	2.65293	3.18721	2.46021	3.95262	3.22745	3.20448	3.18056	2.79387	3.07853	2.29939	2.80138	3.10334	1.99889	2.78883
Abcc10	3.75878	3.2158	3.50029	4.24041	3.48605	3.05678	3.48987	3.19153	3.50612	3.51002	3.58896	3.51968	3.63358	3.79889
Abcc3	6.99014	6.89386	7.00747	6.92614	7.18301	6.86233	6.93578	6.73802	6.94921	7.16898	6.77858	6.79636	7.16185	7.14707
Abcc4	1.59076	2.08763	1.16875	1.61805	1.99722	2.31156	1.35243	0.859126	1.69472	1.49086	1.31821	0.319233	1.46084	-0.114159
Abcc5	6.77735	7.11629	7.09429	7.34698	7.12836	6.66087	7.42089	6.55344	6.5391	6.20349	6.80662	6.67029	6.56249	6.5695
Abcc8	1.67397	-0.0116856	1.98295	2.30039	1.47774	2.98756	2.95637	1.61924	2.69327	1.70896	3.85286	2.49613	3.30514	2.66116
Abcd1	7.18607	6.80927	6.93039	6.58446	7.00757	6.94473	6.62284	7.13405	6.86674	6.96916	6.66569	6.45979	6.89133	6.86081
Abcd2	6.54338	6.60289	6.34934	6.68533	6.65072	5.90258	6.05798	6.23565	6.59973	6.47756	6.14635	6.62244	5.98281	6.04744
Abcd3	5.98022	6.00229	6.12242	5.57687	6.02256	6.01704	5.90508	5.66759	6.25863	5.84209	6.00911	6.17471	6.14058	5.9776
Abcd4	4.77465	4.59821	4.65848	4.13684	4.77964	4.71813	4.64134	4.01795	4.59715	4.18021	4.9991	5.21848	4.87928	4.82525
Abce1	6.2412	6.83323	6.61791	6.90885	6.62753	6.40043	6.51796	5.77036	6.34518	6.3101	5.99564	6.45372	6.03815	6.24091
Abcf1	6.29111	6.47507	6.22479	6.11284	6.52695	6.36355	6.28039	5.97869	6.16604	5.81394	6.03741	6.4254	6.18505	6.32274
Abcf2	6.46852	6.57426	6.50223	6.62164	6.88205	6.64624	6.53291	6.30381	6.58478	6.99543	6.37033	6.73209	6.59722	6.44942
Abcf3	6.87238	6.81289	6.6924	6.73102	6.86549	6.87945	7.13828	6.41734	6.65493	6.79979	6.66932	6.70858	6.82819	6.89712
Abcg1	7.88464	8.32869	8.22126	8.22081	8.94277	8.28195	8.4066	8.34498	8.5991	8.40115	8.61513	8.36286	8.10505	8.71166
Abcg2	5.71297	6.09041	5.77194	6.25909	5.65593	6.08256	5.78201	5.60092	6.17802	6.3533	5.71997	5.93464	5.89615	6.05585
Abcg3	-0.101132	0.341815	0.588218	0.727555	0.925069	0.739921	-0.0735472	-0.296944	-0.166291	-0.534651	-0.523695	-0.624459	1.22528	0.0101372
Abcg4	0.200792	0.914201	1.41244	0.875802	-0.545559	1.92487	2.46673	2.0496	1.96378	1.72831	1.97649	0.29267	1.70289	1.03016
Abhd1	2.95607	2.84167	2.54372	1.73425	2.42427	2.92568	2.41636	2.71484	2.72228	2.89985	2.60453	2.75229	3.08777	2.42939
Abhd10	4.49331	4.67545	4.35519	4.88303	5.10467	4.70315	4.1789	4.22739	4.45016	4.89164	4.58608	4.35231	4.65591	4.9851
Abhd11	5.01017	4.77623	4.92	5.11344	5.14848	4.90737	4.95162	5.00271	5.18478	4.83953	4.75128	5.2862	5.27324	5.14423
Abhd12	10.3591	10.1226	10.2057	10.2095	10.4566	10.2852	10.0372	10.4221	10.417	10.6362	10.1459	10.3989	10.3828	10.404
Abhd13	5.82326	5.997	5.89587	5.5112	5.82146	5.67491	5.80364	5.25927	5.94637	5.95484	5.7473	5.69074	6.14647	6.03761
Abhd14a	2.86812	2.56032	1.71683	2.33794	2.36535	2.04045	2.39905	2.60901	2.36667	2.31328	2.07443	3.12676	2.82149	3.22301
Abhd14b	-0.0854497	-0.0859547	0.111005	-1.18758	-0.336742	1.3124	1.09869	0.911782	1.06178	-0.2541	0.781471	-0.257268	1.33335	0.0329202
Abhd15	7.15229	6.41398	6.72129	6.21415	6.99369	6.64358	6.35672	6.72874	6.70195	6.44108	6.26131	6.76273	6.14899	6.73663
Abhd16a	6.83228	6.90386	6.84289	6.59522	7.2981	7.20621	7.0789	6.89357	6.93383	6.94756	6.88694	6.80882	7.02673	6.99491
Abhd17a	6.17195	5.32442	5.46302	5.306	5.832	5.60669	5.53674	6.80279	6.15569	6.13306	5.61692	6.26168	5.99763	6.02441
Abhd17b	4.09288	4.39019	4.27579	4.6587	4.61962	4.52507	4.20889	4.86206	4.38874	4.2901	3.99928	3.58671	4.38895	4.21304
Abhd17c	6.50842	7.07756	6.14258	6.76072	7.75627	6.49062	6.99818	7.60118	7.1143	7.57855	6.863	7.39198	7.26726	6.93416
Abhd18	3.75933	4.55181	4.41103	4.72668	3.90371	4.21289	4.73427	3.85414	4.2321	3.65372	3.98004	3.19872	3.89744	3.14877
Abhd2	3.42893	4.18583	3.59441	4.3607	3.42509	4.28791	4.27221	4.5634	4.18472	3.15445	4.88274	3.44456	3.15189	3.8838
Abhd3	4.01552	4.06537	3.25854	3.34404	3.82779	3.6548	3.91751	4.43603	4.49015	3.7487	4.0589	4.16359	3.60762	4.23113
Abhd4	6.91293	6.783	6.86898	6.88622	6.95536	6.94562	6.81212	6.93864	6.8879	7.40141	6.54165	6.72058	6.89926	7.01304
Abhd5	5.02094	4.88648	4.82472	4.75366	4.51994	5.08438	4.60454	5.18614	5.11325	4.98093	4.6638	4.92886	4.91696	5.1654
Abhd6	6.55189	6.51103	6.52616	6.35256	6.32894	6.58255	6.34119	6.70552	6.57498	6.47512	6.51373	6.71619	6.6145	6.5993
Abhd8	4.27575	3.99811	4.20475	3.55463	4.54829	4.66329	4.37463	4.87402	4.21108	3.5715	4.10347	4.55512	4.28101	4.29749
Abi1	7.25938	7.66462	7.59046	7.5002	7.58105	7.10437	7.34305	7.25704	7.3941	7.66034	7.27643	7.1981	7.33295	7.15154
Abi2	4.88322	5.42864	5.14686	5.03111	5.03943	5.35043	5.34394	4.26083	4.89164	4.55848	5.55408	5.02031	4.81012	4.10258
Abi3	9.07711	8.79359	8.90685	8.75415	8.95171	8.90994	8.71972	9.33805	8.98191	9.20663	8.7662	9.23717	9.07035	9.05008
Abi3bp	0.668424	-0.148658	0.164732	1.32857	-0.0332903	-1.27668	1.71305	-0.906949	-0.160434	-2.36246	1.97329	-1.24524	-1.73155	-3.17122
Abitram	4.22452	4.36769	4.25082	3.97201	4.57394	4.2144	4.46403	4.65367	4.25709	4.1803	3.7624	4.55946	3.65273	4.11123
Abl1	6.74955	6.73213	6.78357	6.7638	6.92768	6.57508	6.48926	6.50014	6.19083	6.19411	6.25115	6.00833	6.30783	6.25117
Abl2	2.75415	3.14498	2.77533	2.71523	3.37834	2.5386	2.58171	1.98813	3.07457	1.63651	3.15987	3.89145	1.80729	3.02965
Ablim1	3.85807	3.61718	4.16105	3.97236	3.06745	3.85044	4.9157	5.20546	4.91215	3.79342	4.92563	4.16875	4.62201	3.93686
Ablim2	2.56923	2.36104	2.77384	2.64172	2.51151	2.57052	3.25389	3.45687	2.35295	1.70457	3.52642	1.76422	2.037	2.65266
Ablim3	2.01444	2.6837	2.30896	1.81925	1.52267	3.0315	3.57598	2.47863	2.44935	1.27514	3.54117	2.36115	2.97458	2.66314
Abr	6.73066	6.50956	6.64196	6.55589	6.89272	6.70903	6.50551	6.19155	6.57891	6.81656	6.53564	6.68732	6.6801	6.56841
Abra	-0.345706	0.481715	0.350846	1.4021	-0.494994	0.495563	0.628464	0.194837	-0.230192	0.494865	1.73801	0.544709	0.115721	-0.229212
Abracl	4.97893	5.03833	5.2399	5.24083	5.18301	5.10841	4.93235	5.00694	4.95467	5.33163	4.77962	5.15095	5.45045	5.17721
Abraxas1	4.12776	4.00399	4.10948	4.32862	4.2113	4.68578	3.83428	3.3071	4.5881	3.86783	4.38245	4.29223	4.49995	4.13717
Abraxas2	6.40173	6.69254	6.50623	6.13618	6.57427	6.32075	6.49427	6.35098	6.50171	6.40687	6.32164	6.33894	6.50398	6.59346
Abt1	5.00838	4.49426	4.56389	4.40024	4.53542	4.65523	4.26716	4.99227	4.97842	4.67778	4.52973	4.83506	5.03164	5.01299
Abtb1	6.58403	6.26097	6.28691	6.26875	6.34648	6.18225	6.08685	6.71148	6.55588	6.71041	6.1677	6.40168	6.55983	6.44205
Abtb2	0.946715	0.599846	0.893036	1.19324	0.359295	1.34898	0.367305	-2.22481	1.96405	0.870901	-0.869956	-2.02398	0.788049	-1.99139
Acaa1a	6.12858	5.69246	5.87586	5.94903	6.11314	5.8768	5.65119	6.16155	6.0323	6.18139	5.67525	6.34796	6.10695	6.35018
Acaa1b	0.649449	1.28038	0.575071	-0.501422	0.678003	0.738421	0.713869	0.946224	0.882034	0.669301	0.422582	1.44492	0.718537	1.1779
Acaa2	5.19452	4.88046	5.00701	4.58705	5.53005	5.1955	4.89207	6.07674	5.68878	5.82017	4.99452	5.41705	5.63989	5.46323
Acaca	3.16686	3.27262	3.45196	3.82482	3.18262	3.39395	3.80452	2.82364	3.51762	2.82079	4.19538	2.8704	3.69554	2.86612
Acad10	1.91893	2.70041	2.13702	2.78529	2.64299	3.017	2.84283	2.59248	3.02209	2.87698	2.06955	2.30183	3.07047	2.74894
Acad11	3.25444	3.30162	3.67016	4.03776	3.41998	3.76947	3.27628	3.56132	3.634	3.93168	3.99288	3.63787	3.39057	3.52276
Acad12	4.48685	3.83704	3.97118	4.24336	3.96208	4.14029	3.54138	4.49314	4.19335	3.98881	3.90776	3.92151	3.69478	4.08667
Acad8	5.2022	5.60297	5.2944	4.98511	5.83493	5.36109	5.19547	5.2008	5.2921	5.48129	4.83266	5.88599	5.49315	5.64697
Acad9	5.22661	5.46403	5.29884	5.33315	5.2452	5.88055	5.32304	4.97923	5.41981	5.82688	5.06404	5.74139	5.42315	5.03774
Acadl	3.96438	3.22608	3.98105	3.47016	3.62544	3.36666	3.10293	4.29705	4.12193	4.16474	3.47139	3.42974	4.06322	4.1041
Acadm	6.53782	6.52374	6.56947	6.59542	6.53593	6.05826	6.40895	6.4386	6.65844	6.82148	6.3703	6.37436	6.72261	6.6538
Acads	5.62731	5.13041	5.48538	4.74489	5.96961	5.17422	4.91936	5.69213	4.64675	5.07908	4.85112	5.11101	4.81945	4.88049
Acadsb	5.50427	6.34842	6.09976	5.92819	5.89956	6.10997	5.7408	5.51855	5.58296	6.13764	5.86592	5.13337	5.27439	5.63923
Acadvl	6.55989	6.5299	6.31765	5.9823	6.73357	6.2703	6.44947	6.82483	6.61242	6.71432	6.41592	6.65892	6.61388	6.58996
Acap1	3.88112	3.6763	3.46031	3.37137	2.57921	2.79612	0.786803	4.65031	3.90555	4.3989	2.63945	3.53087	3.70037	3.28328
Acap2	6.60178	6.76242	6.65719	6.8184	7.03165	6.71892	6.48158	6.40976	6.59111	6.39865	6.36726	6.16414	6.47919	6.19604
Acap3	5.07748	5.12828	4.58391	4.72761	4.90819	4.64411	5.00098	4.31034	3.99589	3.82807	4.77105	3.82772	4.54577	4.00822
Acat1	6.45255	6.64498	6.55108	6.55355	6.58896	6.78637	6.87558	6.33521	6.57024	6.92601	6.7802	6.31015	6.56388	6.69799
Acat2	5.15408	5.19253	4.7711	4.98049	5.0768	5.39456	4.96703	5.30157	4.87795	4.13098	5.18074	5.032	4.84936	5.45803
Acat3	-3.37152	-1.52542	-0.942888	0.243358	-3.08827	-1.11969	0.200391	-1.73052	-1.01001	-2.62322	0.154043	-4.58523	1.17029	0.731209
Acbd3	6.21443	6.48945	6.27143	6.20955	6.67389	6.33952	6.49229	6.1235	6.37167	6.57401	6.19456	6.18873	6.70823	6.31396
Acbd4	2.71074	3.60418	3.2592	3.58411	3.32581	4.15358	3.7963	2.59721	3.33894	3.9442	4.36081	3.13283	3.67221	3.45419
Acbd5	5.4297	5.97039	5.74514	6.01986	5.59952	5.28379	5.8746	4.77151	5.61079	5.19069	5.33048	5.2492	5.23099	5.38856
Acbd6	4.8328	4.89787	4.87347	4.70459	4.75797	4.52741	4.38682	5.18108	4.79997	4.71706	4.41977	4.97151	4.72476	4.86971
Accs	5.55573	5.58232	5.40956	5.23652	6.0189	4.95676	5.41817	5.60766	5.77673	5.71294	5.48347	5.81871	5.85372	5.54207
Acd	5.13959	5.43715	5.10692	5.27273	5.26921	5.09693	5.41993	4.53084	4.83711	5.29745	4.68917	5.02567	5.35501	5.12
Ace	0.409504	-0.572652	0.225607	3.09714	1.1573	2.18077	0.72833	0.273416	0.551496	1.10231	1.07699	0.406135	1.3674	-0.811655
Acer2	0.973335	1.00025	1.70887	2.3907	1.2641	-0.243981	0.312886	2.26894	1.56859	-0.965493	0.810583	0.141727	-0.015819	0.990815
Acer3	7.20053	7.28835	7.2405	7.23088	7.07878	7.31473	6.95665	7.1609	7.14443	7.31632	7.30122	7.20758	7.54494	7.29474
Ache	3.65169	3.67317	3.86561	2.65976	3.46619	4.21119	3.90338	2.57883	3.49445	3.15666	3.60758	4.1276	3.95568	4.21624
Acin1	5.27509	4.91223	5.4274	5.45629	5.06784	4.65782	5.3719	4.80685	5.1606	4.42666	5.62904	5.14074	4.83955	5.11623
Ackr1	2.12136	1.82433	2.3427	2.02072	1.46145	3.45158	3.45683	2.25658	2.49141	1.99534	3.40415	2.79436	2.74562	2.45144
Ackr3	0.0950958	-0.182553	-1.37603	-1.79984	0.472487	-0.22993	0.381469	0.0278734	-0.390778	-2.15221	0.126869	-1.59156	0.185919	-0.18436
Ackr4	-0.325985	-0.800438	-0.219188	0.888166	-0.40225	0.763332	-0.333515	-2.61357	0.585553	-1.68079	0.533716	0.0566871	-2.56933	0.429456
Acly	7.93264	8.08976	8.01903	8.12308	8.3001	8.14997	7.88928	7.61154	7.90401	8.34629	7.76641	7.64614	7.96965	8.0055
Acnat1	0.786647	1.10494	1.27218	1.02572	1.49632	0.683022	1.31448	-0.0989201	1.1929	-0.108612	1.52981	0.863212	1.11045	0.810671
Aco1	5.85622	5.5736	5.75454	5.58437	6.13979	5.44837	5.48803	5.59687	5.59195	5.68047	5.65657	5.6042	5.40307	6.06522
Aco2	6.67295	6.50562	6.53583	6.2921	6.52595	6.31365	6.49198	6.46346	6.66189	6.68234	6.41683	6.63588	6.59543	6.78907
Acot1	0.824394	1.58483	0.658146	2.13852	1.07582	0.268553	0.420858	1.59228	0.761829	2.45106	0.573562	1.1748	1.9249	1.13299
Acot11	1.61811	1.29991	2.03679	0.746064	1.13125	2.08858	2.2368	2.22298	2.7986	2.44075	1.9593	2.54037	2.31908	2.35019
Acot13	4.83463	4.12563	4.79696	4.42884	4.86636	4.66404	4.47621	5.25228	5.03735	5.08739	4.46643	5.11256	4.93986	5.04189
Acot2	1.98725	2.25729	2.17258	2.70764	1.78246	2.17743	2.83459	3.80274	3.14425	2.58486	3.94045	2.86045	2.41778	2.93888
Acot4	2.62616	2.79211	1.77099	3.62191	1.60631	1.74467	2.12726	1.51772	2.04608	0.80677	1.9002	1.30767	2.0734	2.50499
Acot6	0.770604	1.28362	1.49744	1.05703	0.779523	2.05239	0.921896	0.795905	2.02191	-0.460774	1.81538	1.27109	-1.41939	0.483726
Acot7	3.89461	3.10539	3.56545	3.35618	3.2783	3.89052	3.93184	4.39246	3.65634	3.52721	3.77662	4.27425	3.98185	4.09559
Acot8	3.87865	3.44893	3.79005	3.27426	3.4001	3.85456	3.43063	4.3554	3.71052	3.97054	3.87113	3.88173	3.79425	3.63076
Acot9	4.9037	4.92364	4.67703	4.71855	4.67527	4.56018	4.77004	4.79255	4.92705	5.30553	5.20669	5.00046	5.36122	5.27145
Acox1	5.24546	5.3214	5.43745	5.47383	5.55173	5.36434	5.40751	4.72951	5.15187	5.1556	5.2735	5.39134	5.29037	5.45208
Acox3	7.57779	7.29144	7.5648	6.97167	7.18486	7.45955	7.44782	6.81985	7.23389	7.28209	6.78054	7.29482	7.19466	7.25506
Acp1	5.44211	5.79055	5.63958	6.11787	5.84272	6.08804	5.51113	5.95679	5.97906	5.90217	5.73765	5.44682	5.69671	5.51837
Acp2	8.3634	8.29666	8.37683	8.25938	8.18866	8.22635	8.2059	8.05668	8.24751	8.44175	8.03263	8.08961	8.19046	8.3454
Acp5	0.318436	-0.161685	-0.644516	1.2998	1.14049	0.804022	-0.316899	2.25254	1.42081	0.184097	-0.133378	1.10582	0.775511	1.71067
Acp6	5.97088	6.07661	6.03585	6.16151	6.13831	5.56675	6.07255	5.83986	5.97711	5.93115	5.68026	5.8907	5.90655	6.02864
Acpp	0.0229545	-0.354891	0.15092	0.863885	-0.762008	0.584764	-0.238887	0.916123	0.152841	-0.302689	-1.35026	-2.60467	-2.49475	-1.93887
Acrbp	4.07374	3.79665	4.01188	3.62785	4.24043	3.95333	4.35122	4.10102	4.17424	4.08613	4.11998	4.21283	3.75011	4.21406
Acsbg1	3.18875	2.31819	2.03394	2.69709	3.10524	3.09085	2.90673	3.61696	3.34754	1.81495	3.20677	3.48289	3.32881	4.19335
Acsf2	1.82297	1.72824	1.66348	0.027962	1.16314	0.906823	1.44479	1.06485	1.38016	1.41847	1.77308	0.630947	0.719089	0.689324
Acsf3	1.68445	0.714401	1.50615	1.67726	1.23818	2.3013	1.44891	1.3764	1.81681	0.674083	1.66181	1.26613	1.18194	1.59249
Acsl1	5.93799	5.79675	5.8142	5.63852	5.76986	5.6945	5.73652	5.66403	5.81795	5.20548	5.81061	5.99016	5.39247	5.82592
Acsl3	4.54953	4.88436	4.07909	5.05361	4.63196	4.12172	4.90555	4.70964	5.05293	4.01228	4.87788	3.13351	4.79166	4.77988
Acsl4	6.2037	7.05911	6.77944	7.16043	6.29331	6.92696	6.96218	6.01036	6.77761	6.30931	6.85218	6.63258	5.97078	6.38987
Acsl5	7.42573	7.32721	7.35037	7.13175	7.4027	7.41351	7.07723	7.44668	7.56411	7.51444	7.31452	7.40715	7.44658	7.47507
Acsl6	3.778	3.98374	3.28665	4.04695	3.71105	4.18843	4.122	3.67001	4.79511	2.31166	3.92169	4.42626	4.61071	4.91644
Acsm2	1.12802	0.358259	-0.0915253	-0.21516	-0.0793714	1.33548	0.983409	1.57286	0.625174	-0.0222	0.677538	1.08447	0.000355757	1.25207
Acss1	6.64821	6.6118	6.79218	6.82368	7.04009	6.76073	6.69015	6.46451	7.00999	7.1988	6.66093	7.09367	7.02673	6.90135
Acss2	2.7145	2.7694	2.57217	2.16867	2.85194	2.88101	3.54715	3.63848	2.89446	2.30311	3.79017	3.54054	3.1058	2.69671
Acss3	2.45103	1.87491	2.6343	2.89667	1.72222	2.82254	3.07501	3.35617	3.1294	2.26121	3.49924	3.22636	2.82672	2.49707
Acta2	0.636999	-0.437604	0.293688	2.69626	-0.995493	0.333129	-1.51707	1.87081	0.674591	0.215378	-2.45711	0.758508	-4.58523	-0.821184
Actb	9.87599	11.408	10.43	11.707	10.7465	10.7149	12.003	12.0576	11.5679	10.4805	12.8035	11.0674	10.1718	11.6754
Actg1	9.84855	9.54176	9.76007	9.49253	9.75533	9.65034	9.4021	10.2819	10.0802	10.3975	9.62985	9.90899	10.0246	10.1064
Actl6a	6.0227	6.02067	6.05764	5.83219	6.05347	5.80875	5.8135	6.32968	6.0277	5.80704	6.00023	6.04629	6.02488	6.1005
Actl6b	2.32364	1.42341	1.70516	3.11659	1.15973	2.26935	3.08349	2.74707	2.14085	2.18756	3.79698	1.79485	2.53337	2.65637
Actn1	1.96337	1.77468	0.640172	1.49621	1.12178	-0.204683	1.4265	2.42634	1.4363	2.03538	1.98207	3.06723	1.65663	-0.267422
Actn2	2.82547	1.75209	2.41552	1.77116	0.686314	1.82789	2.16215	2.16937	2.16945	1.85879	3.60012	2.83217	1.95726	2.47121
Actn4	7.11855	7.2376	7.39566	7.18916	7.53055	7.25699	7.06314	7.10329	7.27597	7.25245	7.11201	6.95794	7.05296	7.0327
Actr10	6.35846	6.65585	6.57141	7.2998	6.18962	6.93517	6.19918	6.08758	6.57263	6.93194	6.86065	5.56942	7.01952	6.24836
Actr1a	7.16228	7.21176	7.07778	6.86202	7.089	7.09729	7.05725	7.14222	7.14175	6.95761	7.11422	6.94011	7.03446	7.14121
Actr1b	6.41409	6.32992	6.27973	6.34815	6.73873	6.56389	6.26471	6.27089	6.45527	6.31714	6.64164	6.36623	6.59374	6.39618
Actr2	8.47343	9.00952	8.84145	9.11145	9.27768	8.65384	8.97839	8.8493	8.69011	8.06105	8.92299	9.03021	7.95763	8.56326
Actr3	8.28105	8.57151	8.40325	8.38043	8.35197	8.24752	8.11264	8.49308	8.445	8.69357	8.20041	8.49387	8.36083	8.39537
Actr3-ps	4.69296	5.90829	5.2766	5.78818	4.80472	5.09416	4.87609	4.72515	4.95066	5.37335	5.45458	4.59578	5.05965	4.95183
Actr3b	0.802384	1.75353	1.13181	1.58597	0.6943	2.10299	1.51958	0.686231	0.0893184	0.379149	2.21294	0.499275	0.993277	0.388466
Actr5	4.67624	4.43883	4.07034	3.68742	5.2934	3.45223	4.36354	4.97217	4.60536	4.64701	4.06331	4.52445	4.65069	4.38188
Actr6	4.65391	5.06467	4.92071	4.81833	4.97913	4.81895	4.86207	4.84119	4.80426	4.61606	5.03709	4.54038	5.14483	5.03095
Actr8	6.38288	6.05705	6.26867	5.95166	6.4081	6.1672	6.13624	6.18505	6.26942	6.20363	5.95797	6.44623	6.14816	6.20776
Acvr1	4.36966	4.60716	4.53293	4.47964	4.54469	4.55415	4.47187	4.97191	4.70013	4.58114	4.62378	4.71629	4.96653	4.59813
Acvr1b	2.7212	3.00205	2.6561	2.69808	2.53791	2.1421	2.51582	2.73146	2.35875	2.58761	2.53046	2.88841	3.11713	2.74305
Acvr1c	-0.581888	0.293393	0.065741	0.166077	-1.28504	-0.104919	0.426838	-0.223724	-0.519649	-1.42577	1.43684	-2.46317	-1.38611	0.145334
Acvr2a	3.77222	4.8248	4.51399	4.09154	4.32253	4.20893	4.24503	3.69416	3.73313	3.97857	4.42272	3.21035	3.4827	3.88958
Acvr2b	3.16755	3.0197	2.83307	3.48292	2.95512	3.56989	3.15667	3.08764	3.23069	2.87015	4.12131	3.0426	4.23947	3.43786
Acvrl1	5.21764	4.76494	5.26724	4.79738	5.44373	5.11966	4.51885	5.64361	5.31829	5.49099	4.58908	5.10022	5.17755	5.74625
Acy1	5.12308	4.83038	4.81575	4.83562	5.37105	4.78159	5.14908	5.07889	5.21248	5.54222	4.90614	5.03187	5.4299	5.3673
Acyp1	3.12724	3.20017	3.07426	3.27852	2.96855	2.85312	3.1725	3.59983	3.64047	3.75165	3.40823	3.90602	3.7518	3.4998
Acyp2	-0.386796	0.268993	0.384386	-0.267311	-0.886109	1.05281	-0.0395937	0.0705322	0.342865	-2.13893	0.432631	0.0859899	0.903318	0.164837
Ada	3.91046	3.90724	3.72778	3.64633	4.31149	3.60379	3.55381	3.90226	3.646	4.43845	3.45067	4.26519	3.87933	3.60256
Adal	4.54831	4.28062	4.35896	4.12833	4.38709	4.08631	4.34697	4.54409	4.19646	4.24175	4.18298	4.51804	4.16195	4.04415
Adam10	8.34041	8.94861	8.72669	9.10186	8.65719	8.6832	8.73186	8.36072	8.65043	8.74192	8.78576	8.6281	8.48767	8.50872
Adam11	4.74164	4.51206	4.59465	4.36012	3.98895	5.02386	5.50566	4.70562	4.55585	4.19371	5.36423	5.05062	5.44521	4.58069
Adam15	8.58234	8.59071	8.67805	8.66905	9.04758	8.71267	8.42292	8.31418	8.42456	8.81771	8.37187	8.59442	8.55657	8.57849
Adam17	7.93041	8.09846	8.06645	8.00753	8.09634	7.97882	7.85217	7.79022	7.97489	7.88836	7.81591	7.76675	7.9463	7.84228
Adam19	0.630547	0.431755	1.81705	2.52431	0.732984	0.848117	2.18455	2.51581	2.04663	1.77405	1.93526	1.06854	1.40544	1.2769
Adam1a	0.0502073	1.37948	1.79614	1.09966	1.26369	2.34619	2.07088	1.44304	1.71921	2.30526	1.6086	1.24288	1.50036	1.56407
Adam22	3.49016	4.35391	4.21522	4.0099	3.03069	4.50911	5.09098	5.16629	4.36304	4.03965	4.85275	5.34128	4.8758	4.26252
Adam23	3.42876	3.43933	3.86761	3.12793	1.59464	4.37284	4.21926	3.96285	3.58033	3.52345	4.36015	3.64261	3.36008	2.53545
Adam3	1.40605	1.07568	-1.23074	1.45613	0.423674	1.7928	-0.0839589	0.891529	-0.462159	0.322007	0.2836	0.486149	-2.04273	1.74038
Adam33	0.687718	0.0279113	-0.355113	0.742861	-0.762571	-0.971793	1.5479	-0.237502	-0.436999	-0.621305	0.938759	0.104767	0.507088	-1.0539
Adam8	3.66365	3.56769	3.55123	4.09309	2.78351	2.74676	2.35796	4.02505	3.79101	4.26241	2.75596	2.38042	3.46271	3.41529
Adam9	5.53504	5.69864	5.71468	5.84432	6.22036	5.47825	5.52066	5.43286	5.48303	5.50225	5.03478	5.53754	5.14559	5.00872
Adamts1	3.62302	3.24389	3.68155	4.24781	4.88246	3.5953	2.34126	4.26794	2.56226	3.24763	3.24963	3.97322	3.94937	3.68398
Adamts10	5.22385	5.42906	5.15828	4.99607	5.36136	5.14709	5.62254	4.57856	4.71816	4.73391	5.12037	5.56946	4.94595	4.81479
Adamts13	1.95339	-0.383936	-1.18127	-4.58523	-2.78722	-2.35921	-3.49098	-4.58523	-1.78856	-1.47049	2.21702	-1.58945	1.53169	-0.967957
Adamts16	4.26607	4.64086	4.51972	4.43206	4.1742	4.34106	4.59713	4.66117	4.05921	4.38731	4.29907	4.21188	4.45005	4.4509
Adamts17	2.74323	2.67046	2.41357	1.81494	1.94385	1.41353	2.79869	2.22934	2.50828	1.62983	2.68222	2.20036	1.56371	3.0056
Adamts18	1.57369	2.0916	1.66986	1.06257	1.34276	2.32475	2.57719	3.33663	3.02576	1.10094	2.27183	2.44317	1.09085	2.09916
Adamts19	1.44439	1.05389	0.623541	0.389188	1.21001	1.31943	1.55856	0.207148	0.763054	-0.314055	2.43245	0.824676	0.894875	0.158081
Adamts2	2.46659	2.4197	2.4029	2.71772	2.41189	2.39777	2.92024	2.25235	2.45522	1.79663	3.35626	2.57051	2.07758	2.19553
Adamts20	1.17715	-2.78969	1.14059	0.286575	-0.83189	0.872738	1.45719	1.6705	-0.295762	0.954778	1.50144	-1.54903	0.0791107	-0.298499
Adamts4	1.47785	2.99283	2.07729	1.6213	1.71484	3.13927	2.64353	2.18425	1.9601	1.3334	1.82613	0.112042	2.49241	2.6989
Adamts6	0.540061	1.08442	1.4693	1.09537	0.515977	0.923392	0.0289292	0.370329	0.0445103	-0.0261429	1.6068	-0.345966	0.587015	-1.40804
Adamts9	1.32326	0.410497	0.865742	0.207947	-0.954306	0.927728	1.23264	1.00858	1.42372	-1.89068	1.81088	1.06559	0.71141	0.85988
Adamtsl1	0.190001	-0.400626	0.813287	1.16232	-1.84735	0.666462	1.01006	1.13708	0.798017	-1.06309	2.19849	-2.26088	2.36894	0.487816
Adamtsl2	2.42181	-0.527243	2.31671	1.84355	2.63154	2.0987	2.12856	2.52832	2.30965	1.18429	2.85979	2.92305	3.32182	2.28866
Adamtsl3	-3.78917	1.52721	0.449322	-4.58523	-3.37882	0.747482	-1.66369	-4.58523	-0.382508	-2.072	1.97489	-4.58523	-4.58523	-1.97121
Adamtsl4	2.86167	1.88275	2.78168	2.23032	2.02076	1.87904	2.85453	3.38805	2.97796	2.10897	3.60044	2.61218	2.47557	2.74459
Adap1	4.54363	4.44859	3.75387	4.70949	5.15422	4.96737	4.85336	5.3547	4.61794	5.02231	5.05786	4.61283	5.02121	5.02927
Adap2	7.95472	7.84205	7.94059	7.89196	8.19799	7.29816	7.88743	7.9396	7.96611	7.35823	7.01583	8.11344	7.18018	7.57804
Adar	6.32211	6.09901	6.44978	6.2302	6.2794	6.08475	5.72517	5.87379	6.14169	6.27038	5.95451	5.80746	6.02149	5.94205
Adarb1	3.49017	2.987	3.31465	2.98435	3.52363	3.69493	3.88528	4.2025	2.8589	3.21878	4.35355	3.93782	3.6187	3.33033
Adarb2	2.2033	1.50015	1.6187	2.60592	0.557729	2.24277	2.38196	0.602957	0.834785	0.627339	3.21639	1.2909	1.53101	1.978
Adat1	3.28845	2.94962	3.44432	3.6973	3.46562	3.80551	3.39301	1.87021	2.75634	2.35708	3.06909	2.63812	3.37723	2.8043
Adat2	1.06833	1.43515	0.912906	-1.5064	1.63488	2.11506	1.04406	2.46239	1.43442	0.52794	0.996108	1.15342	1.47358	1.08904
Adat3	0.376539	0.833634	0.0571029	0.650144	0.75415	-0.0135382	0.496264	2.45991	0.756231	1.80578	-4.58523	1.78462	0.751517	0.840664
Adck1	4.93013	4.70763	4.73486	4.64237	4.98692	4.75138	4.63987	4.39365	4.58806	4.45685	4.31137	4.71246	4.58593	5.05429
Adck2	5.7574	5.75521	5.93331	5.53692	5.62079	5.4834	5.76485	5.16994	5.75628	5.90037	5.78044	5.56388	5.61253	5.7637
Adck5	4.83082	4.41665	4.32054	4.49159	4.92999	4.28206	4.53105	4.83663	4.76702	5.08015	4.72308	5.03159	5.01412	4.90256
Adcy1	4.88111	4.91587	5.02133	4.87065	4.104	6.02562	5.95614	5.70048	5.34623	4.64004	6.16104	5.19107	5.74666	5.1605
Adcy2	1.63022	1.1775	0.987201	1.67208	0.141585	2.54713	2.92088	1.87785	2.25195	1.17998	3.49553	1.02273	2.60208	2.40459
Adcy3	3.96377	3.9976	3.90749	3.73252	4.64736	3.91818	3.85264	3.06366	3.15192	3.99521	3.26287	3.97238	4.19609	3.78516
Adcy5	2.02663	0.934764	2.1986	0.719919	0.998861	2.81546	2.79611	1.6676	1.46578	1.03897	3.30679	1.69478	1.83522	0.659733
Adcy6	2.37547	2.07657	1.72161	3.20374	1.51976	2.31482	2.58365	2.68836	2.50079	2.60617	3.10571	2.16104	2.66083	2.60085
Adcy7	7.43785	7.40133	7.32627	7.37233	7.27935	7.29925	7.0605	6.6923	7.21825	7.16232	7.14859	7.28415	7.39386	7.33216
Adcy8	4.06252	3.92463	4.20291	4.20825	4.04888	4.18284	4.53387	4.5649	3.91134	4.04956	4.08085	4.22718	3.68168	3.54298
Adcy9	3.88147	3.38672	3.43152	3.26938	3.56577	3.73121	3.59781	3.76443	3.39966	3.3189	4.4841	3.58298	3.88045	3.75524
Adcyap1r1	3.29732	2.67063	2.12062	2.95771	2.04527	3.21201	3.40782	1.86021	2.86747	1.46148	4.043	2.65671	2.90799	3.24568
Add1	7.32432	7.35798	7.1425	7.2234	7.4702	7.26083	7.12228	7.40546	7.00797	7.36975	7.21024	6.87851	6.9623	6.90979
Add2	2.71285	2.37785	1.86804	3.1764	-0.139618	2.7192	2.29327	3.24467	2.66176	2.47491	3.32586	3.09232	2.692	3.0977
Add3	6.23803	6.40402	6.35884	5.89722	6.09111	6.34991	6.0493	5.90987	6.32347	6.13103	5.6961	5.51544	6.20813	6.00885
Adgra1	2.2529	0.983017	-0.508278	2.42968	0.951257	1.01868	1.85227	0.899321	0.782256	-0.721416	3.18199	2.08621	0.446189	1.28367
Adgra2	-0.116537	0.879578	-0.524923	0.21042	-1.05384	0.701136	0.679502	-0.410319	0.148795	0.00440009	0.571505	-1.29077	1.43884	0.87698
Adgra3	4.23141	3.97788	3.88682	4.27805	4.92566	3.99449	4.23351	4.55146	4.52803	4.57314	4.36958	4.60153	4.47497	4.06019
Adgrb1	3.49146	1.30744	2.32834	2.80964	2.49782	2.96354	3.17111	2.97166	1.67813	2.22804	5.18922	3.53557	4.30532	3.03619
Adgrb2	3.40832	2.81513	3.10903	3.71414	2.26187	3.94114	4.0665	3.42332	2.92087	2.8814	4.57704	2.85098	3.34909	3.26095
Adgrb3	3.17242	4.07115	3.38278	3.93056	1.83258	4.94269	4.66524	3.87489	3.36482	2.70429	4.96668	3.40669	3.79667	3.11517
Adgre1	8.73328	8.49952	8.87616	8.45271	8.56967	8.72269	8.39692	8.65569	8.6395	8.93741	8.47976	8.62138	8.75485	8.73603
Adgre4	2.78331	3.38295	3.39591	4.79709	3.49252	3.53951	3.20093	3.2488	3.49468	3.75454	2.9138	3.58045	3.10729	2.91696
Adgre5	4.20715	3.30321	4.17489	3.60797	2.94418	3.83459	2.59733	4.31663	4.2004	4.5281	2.99305	3.45699	4.46169	3.5782
Adgrg1	9.92021	9.58862	9.94107	9.35632	9.99445	9.56488	9.48841	9.71454	9.46221	9.85572	9.37095	9.38264	9.46314	9.30806
Adgrg3	1.30855	2.31631	0.946432	-2.98398	0.34363	1.3376	-0.243062	3.36296	2.44461	2.92676	1.10433	-0.727145	1.91568	0.761587
Adgrg5	5.3509	4.97732	5.17251	5.18667	5.90902	3.93124	4.51285	4.16375	4.90534	4.9216	4.61135	4.57296	5.39452	5.12162
Adgrg6	-1.00266	-1.27324	0.675942	0.964005	-2.23235	-2.45798	-1.64539	-0.0406833	-1.80534	-0.539477	-1.01822	0.613054	0.965848	-0.798614
Adgrl1	4.95028	4.94243	5.07409	5.21829	4.62559	4.84678	5.31997	5.09484	4.59393	5.04195	6.16813	5.5017	5.32528	5.0852
Adgrl2	5.80807	5.64942	5.80931	6.13001	6.06076	5.62142	5.47101	5.84863	6.27314	6.26262	6.09027	5.77653	5.63074	5.37757
Adgrl3	2.52578	2.71969	2.32854	3.52094	2.63029	3.45954	3.46431	3.26484	2.73277	0.231729	3.98328	3.11923	2.19821	3.23981
Adgrl4	-0.883111	0.596307	-0.146549	-0.421751	-4.58523	1.60559	-1.94875	-0.59328	-0.927386	-4.58523	1.19258	1.07278	-0.140352	-1.35482
Adgrv1	1.17824	1.20787	0.966283	1.64072	0.660309	1.579	1.31071	0.356994	1.37475	0.069052	2.41013	1.52411	1.38882	1.12076
Adh5	6.57669	6.17282	6.3897	6.28242	6.55841	6.22279	6.37727	6.85014	6.63166	6.67314	6.50867	6.65925	6.77647	6.77385
Adhfe1	2.418	2.11303	2.58302	2.84248	3.07445	1.99289	2.58715	2.65571	2.72212	2.05454	1.72718	2.27719	2.02995	2.90508
Adi1	5.30813	5.28155	5.33345	5.24362	5.15167	5.19612	5.14381	5.83505	5.69039	5.70071	5.23023	5.62975	5.57868	5.66362
Adipor1	7.8661	7.91182	7.71735	8.02089	8.13171	7.9004	7.523	8.09287	8.07609	8.51291	8.00912	8.12802	8.12927	8.07266
Adipor2	4.23128	4.33929	4.14739	3.93021	3.58701	4.23899	3.69012	3.71039	3.73453	3.51091	4.12426	4.14941	3.6396	4.21706
Adk	3.74392	4.22877	3.65344	3.47476	3.65252	4.16555	4.21226	3.61359	4.48821	4.24962	3.55338	3.81836	5.08389	4.57023
Adnp	0.903626	1.38837	1.28661	-1.99132	0.338652	-1.85768	-1.02282	1.02375	-0.0657995	-2.42146	-0.414302	-2.29939	-2.67615	-0.205788
Adnp2	4.28512	4.74548	4.45855	4.44327	4.94702	4.88544	4.33306	4.15215	4.39031	4.37559	4.08526	4.14926	4.40017	4.30023
Ado	6.07601	6.58138	6.38443	6.96415	6.83595	6.83409	6.48106	6.53368	6.59288	6.48351	6.65896	6.46174	6.20388	6.75206
Adora1	3.11822	3.72488	3.33057	2.49046	2.36155	4.61544	4.65523	3.70753	3.82668	2.67223	4.27738	3.84455	3.72151	3.77205
Adora2b	0.993707	0.819651	0.254122	2.57779	1.39676	0.162195	0.175495	1.40083	1.6023	1.52399	1.05441	1.31484	1.66651	2.48007
Adora3	7.25082	7.02587	7.37905	6.88663	7.03063	6.96169	6.88706	7.04225	6.81286	7.02397	6.93727	6.86239	7.00389	6.77762
Adpgk	6.03727	6.02871	5.88024	5.45021	5.25283	5.61373	5.06149	5.98863	6.06463	6.42518	5.39775	5.07205	5.60991	5.78569
Adprh	7.53026	7.0619	7.31712	7.11295	7.47924	7.33075	7.08735	7.71708	7.41451	7.52528	7.03935	7.71191	7.48866	7.47406
Adprm	4.00547	4.41569	4.17699	4.33123	4.4224	3.95178	4.06395	3.68918	4.33397	4.47546	3.60809	4.90013	4.43068	4.31745
Adprs	6.12887	5.62257	5.61227	5.25196	5.98783	5.76447	5.57289	6.2103	5.95705	6.1409	5.85819	5.98847	6.10911	5.99163
Adra1a	-0.217635	0.301633	-0.877826	0.772441	-0.655456	0.337174	0.610738	0.782225	-1.09957	0.239113	1.47464	-0.687102	0.784223	0.897897
Adra2a	1.98218	1.68141	1.14817	-0.192547	2.48209	0.973058	1.74911	1.74547	1.04469	2.07684	1.19049	-1.29435	1.42919	1.16555
Adra2b	1.72608	2.05482	1.44911	1.60944	1.63613	1.01577	1.76494	0.959462	1.75687	1.94465	1.77666	1.30191	1.81152	1.56345
Adra2c	-1.06248	0.00500912	-2.22749	0.959045	-1.17491	0.639882	1.08722	1.33501	-0.557709	-1.03893	0.511731	0.099574	-4.00404	0.433289
Adrb1	5.99335	4.60685	5.24103	4.89036	5.08152	4.5664	4.96409	4.39301	3.89678	3.88948	4.16918	4.55355	4.06047	4.01404
Adrb2	8.77765	8.4991	8.57496	8.6162	8.92476	8.46892	8.27142	8.84634	8.7406	9.05354	8.5962	8.67336	8.80949	9.02305
Adrb3	2.16658	1.12217	2.39466	1.7732	2.60066	2.20954	2.98494	3.44864	2.63012	1.88873	2.47947	2.63591	2.13889	2.58059
Adrm1	7.18202	7.02972	7.10205	7.08188	7.55704	7.22889	6.95894	7.46486	7.08274	7.32006	7.0359	7.21604	7.19383	7.28948
Adsl	5.86684	5.52394	5.58953	5.8106	5.84219	5.83272	5.4954	6.08077	5.88569	5.5438	5.47789	5.79449	5.90859	5.93954
Adss	5.23568	5.71192	5.60216	5.55975	5.69977	5.48377	5.57641	5.66673	5.35085	5.61522	5.49492	5.78418	5.10829	5.55091
Adssl1	4.91084	4.86065	4.81294	4.34694	5.28174	4.8253	4.44497	5.36505	5.18396	5.41496	4.10703	5.05102	5.15157	5.16846
Adtrp	1.16937	1.76552	1.53404	2.38295	0.967984	1.78595	1.30473	1.64581	1.82612	2.79917	2.32581	2.1458	2.00478	1.51719
Aebp1	0.535108	1.14062	1.19974	0.488782	1.55556	-2.00676	1.70491	-0.0830435	-0.606953	-1.40613	0.90428	0.892146	0.73901	0.975003
Aebp2	4.30442	4.43138	4.41497	4.29023	4.89893	4.31508	4.13746	4.18052	3.65431	4.1125	4.56721	4.18721	4.08735	3.98243
Aen	4.4188	4.39704	4.14249	3.99828	4.95625	4.8586	4.17403	4.76981	4.17604	4.45618	4.14765	4.6468	4.7492	4.45195
Afap1	4.41253	4.73492	4.59956	5.45518	4.71221	4.11651	4.33064	4.2071	3.73472	3.4967	4.57947	4.31561	3.44845	4.20691
Afap1l1	5.99731	5.52693	5.39944	5.40465	6.13705	5.84233	5.39553	5.78116	6.04012	6.12516	5.43401	5.79778	5.45507	5.54888
Afap1l2	1.85248	4.09484	1.61739	1.59542	0.879583	4.38718	4.26767	2.37562	1.95839	0.620816	2.43985	1.37386	1.7128	1.25966
Afdn	4.58621	4.55723	4.24093	5.00242	3.79278	5.21668	5.18882	5.40359	5.01535	3.61373	6.28673	5.2801	4.88941	5.76193
Aff1	5.44969	5.024	5.32832	4.58556	4.88512	4.70331	4.74837	3.62137	4.80384	4.63918	4.28452	3.40057	4.35591	4.17838
Aff2	0.592479	-0.707996	-0.969375	-0.470094	-0.449054	-0.514773	0.837385	1.40235	1.3175	-0.956453	-0.950652	1.45216	-0.486558	0.877567
Aff3	-2.18934	1.04313	0.282154	0.175093	-0.353716	0.0754132	-0.420871	1.33572	-0.41208	-4.58523	-0.445371	-1.34642	-1.99465	-0.442117
Aff4	4.78761	6.02317	5.33168	5.30801	5.10846	5.21947	6.0132	5.46073	5.85165	4.10296	4.89128	5.08415	4.06754	5.18445
Afg1l	2.69739	2.17199	2.86243	3.09459	3.11773	2.98354	2.48963	3.8195	2.59119	2.92214	2.4888	2.24613	3.12736	3.25834
Afg3l1	5.61715	5.25656	5.59137	5.91664	5.90861	5.40118	5.51579	5.42985	5.7848	4.90976	5.95521	5.36809	5.46132	5.50259
Afg3l2	6.04523	5.82046	6.10767	5.99392	6.33969	6.2073	6.03946	5.85528	5.94188	6.12404	5.8479	5.79833	6.17735	5.98277
Afmid	2.26951	2.30354	2.49103	2.69839	2.7771	2.15464	2.35816	2.52156	2.21344	1.82226	2.57827	2.81417	2.58616	2.37244
Afp	2.54811	2.27273	2.04218	3.0493	1.59214	2.01363	2.44234	2.38618	2.44938	2.92042	2.82957	2.14573	2.9186	2.39644
Aftph	6.74739	7.03872	6.92482	7.01604	6.98981	6.29558	6.70803	6.0516	6.25568	6.15818	6.39861	6.40329	6.03686	6.47843
Aga	6.37965	6.15529	6.17762	6.41584	6.66644	6.48811	6.2098	6.84527	6.47608	6.84892	6.37289	6.73374	6.67618	6.46435
Agap1	3.92421	3.40685	3.56208	2.78636	3.38171	3.6088	4.13168	3.9575	3.5382	2.65759	4.45906	3.21339	3.62628	4.26723
Agap2	1.88886	0.879378	1.14254	2.3055	1.12371	1.85373	1.80198	0.849864	1.37081	1.58166	3.2446	2.04507	2.62518	1.90342
Agap3	4.92985	4.56927	4.2248	4.56515	5.34543	5.23827	5.16013	4.98222	5.00277	4.97706	5.21987	5.12831	5.55108	5.06035
Agbl2	1.00266	1.89537	0.890045	0.763288	0.698936	-0.623948	1.12806	1.22834	-0.00164112	-0.027112	1.80461	-0.667096	0.0487485	0.97625
Agbl3	2.77185	3.04397	2.99448	1.70561	2.55959	3.37323	2.81704	3.06612	3.05236	2.83879	2.89356	3.74981	3.05203	2.49759
Agbl4	-1.33588	-0.717821	-1.53221	-0.0124466	-1.53775	1.34023	-0.414966	0.377188	0.00231043	-1.56936	-0.357558	-0.189618	0.265724	-0.749628
Agbl5	3.59123	3.33172	3.49633	2.1694	2.6637	2.46319	2.81778	2.26937	2.40462	3.09558	2.32342	2.50836	2.65786	2.43794
Agfg1	5.18779	4.86239	5.25901	5.43696	5.45472	5.14662	5.23019	5.02375	4.89862	5.16702	4.10342	5.10354	5.11954	5.40928
Agfg2	4.52509	4.90235	4.96707	4.84734	4.95037	4.5759	4.77804	4.82128	4.68135	4.6393	5.30138	4.96245	4.59023	4.9818
Aggf1	5.39907	5.47048	5.51495	5.70304	5.70174	5.35789	5.35338	5.39111	5.33977	5.60739	5.07513	5.03355	5.0562	5.47419
Agk	5.10792	5.23734	5.21411	5.29105	5.09355	5.27895	5.33226	5.06121	5.12163	4.98218	5.12153	5.25847	4.95732	5.32516
Agl	4.98592	4.90695	4.49582	4.55929	4.31688	4.74094	4.62424	4.1142	4.40085	3.59574	4.55556	4.82244	3.79995	4.28435
Agmo	5.85708	6.08274	5.98048	6.13196	5.32819	5.73981	5.67642	5.67552	5.92455	6.10064	5.85964	6.00751	5.95331	5.90907
Ago1	4.31266	4.29741	4.52627	4.22994	4.37833	4.52531	4.70225	3.51518	4.62647	3.52103	4.94479	4.53783	4.21491	4.89892
Ago2	4.74745	4.27498	5.24461	3.80146	5.04815	4.45111	5.42642	4.51953	4.55812	3.77412	4.21581	4.33338	3.64388	4.65139
Ago3	4.39913	4.53434	4.49482	4.68276	4.40348	4.13578	4.37649	4.88961	4.282	3.98512	3.52482	3.8224	4.19604	4.73918
Ago4	3.80409	3.54546	3.18219	3.21775	3.12611	3.37304	2.642	2.52714	3.1898	2.5804	3.91934	3.36504	3.38973	2.67051
Agpat1	4.58293	3.71038	4.44805	3.87791	4.16772	3.80944	4.32366	4.81474	4.48462	4.72432	4.41519	3.76133	4.5216	4.63135
Agpat2	5.24705	4.9946	4.9813	4.89145	5.66783	5.02196	4.49937	6.05482	5.51209	6.13801	4.98197	5.68513	5.77026	5.42641
Agpat3	6.3311	6.15582	6.18422	5.89228	6.92426	6.03931	5.94731	6.88192	6.44928	6.4821	5.91987	6.45982	6.09062	6.39082
Agpat4	3.21156	3.19866	3.52908	3.66497	3.11158	3.37958	3.71968	4.00945	3.44751	2.92684	2.89404	2.69443	3.33739	4.27046
Agpat5	5.80157	5.7873	5.88352	6.1764	6.39773	5.72848	5.75144	5.78344	5.98711	5.81151	5.92466	5.74704	5.87741	6.05345
Agps	7.05988	7.37419	7.1913	7.51992	7.29468	6.65618	7.04624	6.81383	7.06357	6.46286	6.89438	7.12955	6.57112	6.71205
Agrn	4.15848	3.98983	4.30214	4.19369	3.77037	4.81653	4.60911	3.65921	4.06524	3.31159	5.11868	4.66528	4.56464	3.90477
Agt	4.8333	4.20557	3.55745	4.40213	4.05787	3.92447	4.27744	4.97688	5.70447	3.97809	4.09917	5.59564	5.63636	6.24204
Agtpbp1	4.09592	4.22868	3.84257	4.0604	4.23669	4.33197	4.45194	4.18519	4.01472	3.44856	4.8569	4.69425	4.20562	4.04386
Agtrap	4.1057	3.34973	3.22081	2.16014	4.01449	4.26409	2.9201	3.95464	3.66646	4.40619	3.71389	3.2669	3.97551	4.06119
Ahctf1	4.29927	4.24523	4.82929	4.87033	4.28523	5.16479	4.7671	4.57922	4.33091	4.02108	5.08087	5.07407	4.59602	4.3662
Ahcy	2.63544	3.2178	2.58372	2.32389	3.24934	3.66443	2.86315	3.09019	3.17216	2.9782	2.95331	2.99524	3.06464	2.66108
Ahcyl1	6.05279	6.31372	6.11844	6.0065	6.59135	5.62389	6.25299	5.26951	5.83453	6.11429	5.87394	6.15803	6.03908	5.63679
Ahcyl2	5.24333	5.53279	5.18396	5.70734	5.64122	5.12108	5.90903	5.05759	5.16752	5.42255	5.58776	5.11512	5.32205	5.41042
Ahdc1	3.66717	3.22371	2.92037	2.97117	3.62877	2.8083	2.49561	3.72343	1.76571	2.62213	2.70202	1.5663	2.16209	2.05235
Ahi1	5.35195	5.1316	4.75107	5.69569	4.22205	5.59896	5.89399	5.59991	5.39105	4.78041	7.1048	6.00736	5.4373	5.76313
Ahnak	1.43905	2.48402	2.45909	2.99366	2.59831	2.89795	1.5222	2.43222	1.94106	2.91284	1.06623	1.88819	3.43009	2.16196
Ahr	0.966886	2.1123	0.548735	2.68666	0.578733	1.82625	1.0586	2.74096	1.17393	0.793351	2.84353	1.05513	1.34184	1.39463
Ahrr	0.727198	1.51042	1.34695	2.91397	1.24186	0.00144451	3.0415	1.9587	0.545968	-0.00411107	2.56852	-0.00897515	1.20681	2.59691
Ahsa1	6.69872	6.32379	6.64312	6.51944	6.93158	6.71256	6.5227	6.92384	6.79369	7.03539	6.58871	6.66915	6.76118	6.89891
Ahsa2	5.73775	6.02609	6.19076	6.03903	5.61856	4.99342	5.92275	4.96242	4.86884	4.71289	5.01986	5.51363	5.29993	4.65685
AI182371	0.204625	0.449237	-0.517054	0.306967	-0.214719	-3.42242	0.592548	0.366917	-0.418948	-0.422716	-0.149219	-0.833303	-0.698713	-0.209922
AI413582	5.18041	5.24486	5.04947	5.44675	5.43897	5.19053	5.01473	5.68459	5.18868	5.5584	5.40747	5.43475	5.71567	5.66936
AI429214	3.25181	3.41344	3.57459	3.43989	3.47115	2.98775	3.04691	3.28204	3.7838	3.54148	3.4145	3.57888	3.63459	3.70904
AI467606	6.82227	6.52849	6.66839	6.46871	6.44614	6.75177	6.39615	6.95492	6.90551	6.95802	6.66416	6.67454	6.85539	6.93977
AI593442	0.172089	1.37607	0.631114	0.438406	-0.990767	1.85956	1.02532	-1.67145	0.0271412	-1.29945	1.82012	-0.325683	-0.798355	0.0156581
AI597479	4.63358	4.62867	4.7654	4.96131	4.76263	4.56504	4.72737	3.01938	4.69138	4.83141	4.51039	3.40771	4.21238	4.58274
AI837181	5.35417	4.98491	5.17067	5.10317	5.38041	4.99288	4.92321	5.4425	5.09073	5.29829	4.82236	5.0257	4.95384	4.76687
AI854703	-0.240848	-2.22068	0.32391	-0.752939	-1.01531	1.69926	1.23688	-0.309452	0.456214	-2.50607	2.34463	0.51493	0.371153	0.44163
AI987944	3.23818	3.89811	3.79449	3.71224	3.52917	3.69992	3.71388	2.10541	3.48693	3.78235	3.1176	3.24684	2.65085	2.4104
Aida	3.81399	4.15295	3.97872	4.31595	4.12968	3.98496	3.6325	3.3708	3.34461	3.72607	3.89424	4.02146	3.97915	3.12104
Aif1	8.882	8.99315	9.0336	9.10421	8.80617	9.11098	8.86017	9.1458	9.14041	9.51374	9.16741	9.15554	9.40618	9.32684
Aif1l	-2.10414	0.388576	-2.37263	-3.17728	-4.58523	-4.58523	-1.52568	-4.58523	-0.582056	0.0764146	-0.835875	-4.58523	0.281951	0.672887
Aifm1	5.18436	5.44186	5.38153	5.35558	5.53106	5.69611	5.4093	5.15822	5.45526	5.65177	5.32749	5.21513	5.4743	5.3696
Aifm2	0.60253	1.27359	0.402314	0.818984	-0.191039	-1.08865	0.90975	1.11802	0.272651	-0.50465	0.722208	1.48328	-2.03656	1.40264
Aifm3	3.77061	3.82736	4.10435	2.76819	3.14671	4.34847	4.88423	4.23137	3.90429	3.78896	4.75991	4.06163	4.61252	3.75774
Aig1	6.23227	6.13383	6.26486	6.14878	6.1786	6.14723	6.12765	6.29066	6.25187	6.52801	6.08048	6.18258	6.20805	6.44253
Aim2	4.31541	4.34758	4.91441	4.04107	3.8874	3.97474	4.17	3.60816	4.48154	3.78064	3.69573	4.7771	3.97247	4.0243
Aimp1	4.86739	4.65162	4.86202	4.50444	5.1861	4.86325	4.83006	5.42062	5.04404	5.42764	4.77817	5.42125	5.05717	5.02211
Aimp2	4.77644	4.33545	4.32859	4.33367	4.9201	4.27964	4.46159	4.51803	4.68508	4.77299	3.9519	5.11102	4.54694	5.1341
Aip	6.12139	5.84215	5.94932	5.84517	6.2023	6.26746	5.79383	6.60374	6.26949	6.61702	5.87135	6.33152	6.20639	6.3208
Ajm1	4.67226	4.0995	4.26608	4.29389	4.08415	4.44273	5.02813	4.57958	4.49679	4.20332	4.61329	4.87985	4.9534	4.25079
Ajuba	2.86721	2.79604	2.79204	2.8321	2.81576	3.36109	2.69093	1.33044	2.22699	2.56529	2.26569	2.1803	1.40745	1.63259
Ak1	7.38872	7.44321	7.44218	7.65035	7.79575	7.62666	7.35966	7.46933	7.36887	7.72879	7.52324	7.52372	7.66882	7.76123
Ak2	6.61776	6.84622	6.74608	6.99507	6.82971	6.71174	6.54928	6.53469	6.64045	6.70717	6.55651	6.58354	6.8687	6.75094
Ak3	5.32112	5.30093	5.31151	5.31978	5.47379	5.93079	5.05831	5.65098	5.3494	5.29866	4.98749	5.69517	5.29676	5.25033
Ak4	1.43943	1.88381	1.11094	-0.662866	1.03388	1.82099	2.12785	1.17548	1.62628	-3.26344	1.81252	2.18944	1.11235	1.12322
Ak5	1.25231	-0.797234	1.30648	1.49471	0.200303	-1.8557	1.10974	-3.26713	0.89501	0.956135	2.58996	0.0169613	1.99266	1.23444
Ak6	6.62403	6.64222	6.56841	6.54811	6.81242	6.61265	6.56937	6.78323	6.68351	6.71147	6.57077	6.74741	7.00555	6.8049
Ak9	-0.762571	-0.565046	-0.283635	0.245183	-0.0427552	-0.121843	-0.190291	-0.858064	-0.698364	-1.06474	0.701156	-0.825181	0.435405	-1.30449
Akap1	4.14448	3.92704	3.91651	2.54399	4.06651	4.55663	4.38098	4.2152	3.93648	3.29729	4.42299	3.38523	4.12945	3.90384
Akap10	5.64594	5.84646	5.69767	5.61397	5.5956	5.57428	5.61723	4.96478	5.09841	5.1588	5.1696	5.16723	5.38821	4.99371
Akap11	4.18749	4.6335	4.15015	4.82577	4.02194	4.15883	4.24854	3.81606	3.86605	2.65729	3.89709	3.72383	4.74261	3.53861
Akap12	0.867303	2.47019	2.03679	2.14606	0.452082	1.69215	1.99898	2.0771	2.43606	1.8911	1.54197	2.33141	1.99902	1.94593
Akap13	7.18336	7.61991	7.38069	7.1256	7.14785	7.01721	7.15625	6.87144	7.2194	6.77377	7.03095	7.0602	6.91645	6.83568
Akap17b	1.67832	1.24034	1.7793	3.17902	1.48101	2.47182	1.66574	1.24855	1.63081	2.13997	3.831	2.17491	1.07404	2.17072
Akap5	2.90996	4.27403	4.05394	4.72856	3.75761	3.193	4.3566	3.29187	4.05213	3.05917	3.65852	3.31963	3.04162	4.03172
Akap6	2.29019	1.04038	1.10228	0.936154	-0.153326	2.45901	2.63423	2.75375	2.79026	0.966173	2.00351	2.70208	-0.826165	1.52228
Akap7	3.26874	3.5178	3.69588	3.43123	3.82608	4.31601	4.13068	3.96517	3.67522	3.88725	3.72796	4.2376	3.10683	3.71093
Akap8	7.30227	7.27921	7.4419	7.11218	7.24491	6.61582	7.41567	6.53202	6.88958	6.668	6.66056	6.88865	6.81819	7.02878
Akap8l	7.9013	7.74526	7.7235	7.93466	8.00385	7.37859	7.66905	7.11995	7.44491	7.67966	7.88881	7.93037	7.86748	7.46734
Akap9	5.68392	5.84221	5.76318	6.003	5.24439	5.78492	5.94854	5.29592	5.83033	4.45402	6.20504	5.96914	3.93664	5.45149
Akip1	4.39271	4.49985	4.51502	4.71352	4.51778	4.7991	4.44712	5.24571	4.74788	5.09632	4.79969	4.96435	4.99886	4.70761
Akirin1	7.39072	7.56678	7.39049	7.45649	7.65939	7.50099	7.47262	7.23078	7.38989	7.54036	7.26011	7.22863	7.24842	7.5601
Akirin2	6.72768	6.47616	6.47339	6.14792	6.67411	6.3327	6.41164	6.31434	6.46154	6.69519	5.95222	6.59982	6.4303	6.51199
Akna	8.52211	8.19421	8.39132	8.20957	8.3488	8.09269	7.98905	7.95306	7.90686	8.23133	7.47287	7.98659	7.86952	7.7192
Akr1a1	8.56477	8.06603	8.38253	8.13383	8.41683	8.3289	8.16037	8.92518	8.67457	8.89863	8.34987	8.69643	8.61099	8.75648
Akr1b10	6.77266	6.368	6.61441	6.63395	6.52408	6.19199	6.57938	6.80942	6.91303	7.01707	6.4349	6.84137	6.77669	6.88896
Akr1b3	6.65898	6.3486	6.58887	6.07347	6.37799	6.46926	6.36399	7.0765	6.87163	6.92056	6.47489	6.8441	6.93123	6.91226
Akr1c13	1.91057	1.02152	1.12837	1.30943	0.749304	1.9609	1.59532	2.96683	1.88301	2.53157	1.08402	1.37068	1.78352	1.96695
Akr1cl	-0.254379	-0.0308754	-0.88447	-2.81354	-0.0961755	0.502306	0.473212	-0.252013	-0.717983	-1.77323	0.195857	0.151375	-1.84566	-2.23312
Akr1e1	4.56769	5.19938	5.15379	5.21547	5.20301	5.70307	4.92986	5.31094	4.76636	5.81008	4.87449	5.02536	4.93577	5.08542
Akr7a5	5.08562	4.60141	4.88059	4.4741	5.09799	4.84541	4.37706	5.53052	5.01918	5.12008	4.73526	5.3813	4.83389	5.36902
Akt1	7.01154	7.40893	6.73125	7.19353	8.14152	7.05744	7.60343	7.75146	7.88199	8.05038	7.32023	7.67931	7.87466	7.47721
Akt1s1	5.61323	4.95321	5.18504	4.9793	5.67562	5.16768	5.10896	5.50022	5.20447	5.28092	4.6271	5.32905	5.07519	5.34525
Akt2	6.13535	6.16931	6.07479	5.98825	6.27261	6.14758	6.13788	5.8642	5.97075	6.33905	5.86192	6.12405	6.2185	6.13763
Akt3	1.61065	2.42451	2.35252	0.153161	1.75172	2.05875	1.89064	1.97445	1.91487	0.992121	2.04302	0.140173	1.5327	2.55928
Aktip	5.59555	5.88065	5.85009	5.72343	5.7238	5.77206	5.80679	5.4116	5.74395	5.65606	5.70196	6.05136	5.94511	5.7824
Alad	5.21262	4.5872	4.88808	4.83978	5.28791	4.89224	4.96419	5.53925	5.18379	5.09396	4.9553	5.37845	5.28551	5.49107
Alas1	6.94236	7.02584	7.11118	6.72488	6.72317	6.2248	6.81252	7.11938	6.86043	7.11749	6.32879	6.94028	7.05588	7.16172
Alas2	3.28871	2.42643	3.72612	2.25776	3.78075	4.06935	1.25313	4.33308	4.87588	1.72476	2.90692	3.25024	5.4764	4.75657
Alb	-1.14373	-0.197167	0.893257	-0.0131093	-0.580024	-4.58523	0.177881	-4.58523	-0.501156	-4.58523	-0.655467	-0.960446	0.964591	-0.264291
Alcam	1.09245	2.28723	2.54525	3.58664	1.85037	2.77239	0.620242	1.96882	2.51386	-0.492586	2.49284	1.17198	1.17211	2.04002
Aldh16a1	5.24204	5.63126	5.23407	5.3497	5.68022	5.49466	5.40555	5.38763	5.67506	5.1702	5.80523	5.62516	5.55123	5.86818
Aldh18a1	4.45279	4.4471	4.55325	4.47834	5.16807	4.67276	4.84618	4.71303	4.61581	4.92344	4.45641	3.4658	4.64344	4.69813
Aldh1a1	1.21239	0.514907	1.03132	2.66554	0.780938	0.507566	1.61511	1.10098	1.03049	0.730837	1.76569	2.13786	0.666912	2.40871
Aldh1a3	-0.109309	0.236145	-0.139211	0.566132	-0.439967	0.482952	0.314241	-0.365559	-0.301428	-0.684382	0.234161	0.70504	-1.12558	-0.0104342
Aldh1b1	-0.247176	0.85502	1.00589	0.993478	1.50721	1.81903	0.636523	0.177117	0.614593	0.588118	1.38013	-4.58523	1.44145	1.3127
Aldh1l1	2.05428	1.86602	0.586542	1.72254	1.55161	1.6739	2.535	-0.390618	1.96079	1.51383	2.8474	2.30977	2.80713	3.1044
Aldh1l2	2.36171	2.9213	2.64374	3.31508	2.16934	3.2409	3.24433	2.85623	1.97024	0.635266	1.83258	1.63121	0.862321	2.54912
Aldh2	5.93922	5.43571	5.80192	5.84403	5.48554	5.72768	5.30235	5.96978	5.94825	6.02223	5.29327	5.37456	5.70423	5.99754
Aldh3a2	6.33365	6.47575	6.39649	6.29551	6.50585	6.48672	6.14869	6.46484	6.5704	6.79075	6.10657	6.22056	6.05077	6.34484
Aldh3b1	5.21394	5.00369	5.27022	4.95379	5.22794	4.91587	4.82241	5.15218	5.44215	5.7615	4.47933	5.3392	5.59936	5.41762
Aldh3b3	-0.0112821	0.309848	-0.994759	0.336334	0.11567	-1.83384	-1.46398	-1.61704	-1.09832	-3.88956	-0.867875	-1.6857	0.876463	-0.911994
Aldh4a1	3.58065	3.29193	3.35378	2.25849	3.43166	4.19031	3.39167	3.74902	3.91731	3.04202	3.16594	4.1806	3.17384	3.40843
Aldh5a1	1.10979	1.84939	1.45702	1.62626	2.22003	1.55816	2.30912	1.83935	1.74829	1.66897	2.55258	1.74604	1.75882	1.40653
Aldh6a1	5.24234	5.35606	5.40509	5.51987	5.38473	5.65264	5.43054	4.92592	5.54329	5.35249	5.11958	5.41888	5.17942	5.26641
Aldh7a1	4.14314	3.98515	3.69268	4.26001	4.08668	3.92717	3.80654	4.67751	3.92174	4.1863	3.86816	4.12219	3.99807	3.79979
Aldh8a1	0.679108	1.49441	1.17841	1.98574	0.942639	-0.279013	1.3434	0.874003	0.0302967	0.797503	0.780096	0.559773	0.331793	0.367839
Aldh9a1	5.61933	5.58543	5.27918	5.81652	5.68686	5.27431	5.25648	5.14416	5.81198	5.75993	5.24366	5.91754	5.63876	5.86114
Aldoa	8.7726	8.48042	8.69433	8.38456	8.91188	8.57522	8.58524	9.21511	8.88166	9.07751	8.36908	8.94157	8.79407	8.9497
Aldob	-1.6794	-4.58523	-0.739695	0.149813	-2.62984	-3.98747	-0.0491894	0.251927	-4.00743	-0.535185	1.04386	-0.58015	0.346662	-0.585248
Aldoc	5.54296	4.96986	4.26301	4.8534	5.38161	5.13869	5.36728	5.75933	5.61782	3.70508	5.54207	5.19391	5.62703	6.19399
Alg1	6.26693	5.68812	6.00721	6.07202	6.41701	6.25549	5.89354	6.26396	6.21897	6.50855	5.85762	6.28261	6.53343	6.48904
Alg10b	3.44192	3.42391	3.4148	3.45102	3.43555	3.68006	3.62194	2.95419	3.53559	2.99141	3.57135	1.32683	3.64876	3.2668
Alg11	5.76323	5.79443	5.89141	5.80221	5.12311	5.83095	5.64166	5.40347	5.852	5.07217	6.04954	5.84599	4.95135	5.74985
Alg12	3.76976	3.28741	3.43285	3.25303	3.97215	3.66442	3.20211	3.81217	3.16224	3.31402	3.17367	2.75141	3.65201	2.91122
Alg13	2.71003	2.17367	2.76853	3.19414	2.59101	3.22271	2.39924	1.81039	2.71056	1.67511	3.03667	3.39162	2.53936	2.04738
Alg14	3.76797	3.73571	3.84627	3.81745	3.62307	3.65956	3.51876	3.60841	3.80694	3.4714	3.31952	3.41892	3.6345	4.13413
Alg2	5.1145	4.86685	5.14973	4.97332	5.1771	4.59798	4.74947	4.72556	5.10547	5.10687	4.91069	4.58986	4.96569	4.9128
Alg3	5.23267	5.30002	5.29665	5.11557	5.75153	5.30854	5.13607	5.2883	5.54575	5.70649	5.1392	5.29585	5.55707	5.72588
Alg5	7.07397	6.74354	6.87765	6.57612	7.13298	6.88117	6.68794	7.24119	7.19882	7.32238	6.93225	7.22178	7.15044	7.32027
Alg6	4.53944	4.97635	4.72236	4.7432	4.65838	4.4429	4.57621	4.49245	4.76518	4.62241	4.88048	4.87178	4.09129	4.70485
Alg8	5.85598	6.00893	5.93979	5.72326	6.1437	5.6711	5.60475	5.97591	5.62048	6.11909	5.95035	5.89539	5.84988	5.80783
Alg9	5.63424	4.71225	5.50045	5.48067	5.58333	5.35078	5.20615	5.63899	5.59008	6.02174	5.02585	5.39819	5.14681	5.86361
Alkbh1	5.71823	5.66576	5.74552	6.05505	6.04956	6.07141	5.69063	5.6341	5.56009	5.48855	5.95064	6.12908	6.12825	6.06018
Alkbh2	3.80209	3.39811	3.26476	3.60352	4.13798	3.88437	3.34118	4.59362	3.71897	3.81191	3.2995	4.02566	3.69863	4.27505
Alkbh3	5.14976	5.02821	5.22544	5.30153	5.18096	4.85893	5.176	5.17741	5.3552	5.61801	5.15164	5.57757	5.45602	5.20621
Alkbh4	4.69637	4.41107	4.53223	4.02136	4.68019	4.43552	4.47658	4.63007	4.90202	4.78676	4.41094	5.00224	4.87132	4.96335
Alkbh5	5.54061	5.54484	5.67978	5.78321	5.89206	5.44543	5.86203	6.34655	6.29224	4.98015	5.84857	5.86859	5.31599	6.29392
Alkbh6	5.80521	5.68777	5.74233	5.70532	5.95891	5.39943	5.61942	5.92255	5.51498	6.06471	5.52542	5.94408	5.89268	5.87021
Alkbh7	3.7962	3.14499	3.54861	3.9311	3.86067	3.16421	3.60955	3.70676	3.476	3.61817	3.38981	4.31767	3.71466	4.01665
Alkbh8	4.0085	3.80168	4.27068	4.01358	3.01665	3.69249	4.06179	3.85776	3.9393	3.11472	4.17688	3.55182	2.64423	3.55955
Alms1	3.26553	3.8028	3.3767	3.2445	2.84548	3.02968	4.2602	3.66692	3.42183	2.63304	4.22146	2.64155	2.92932	3.48078
Alox12	0.505835	0.656151	1.09478	1.73932	0.873958	1.91503	1.12589	1.43589	1.63178	1.83964	2.09794	1.87583	1.03289	0.346037
Alox15	2.47132	2.62058	1.82544	4.38576	1.82285	2.86036	2.06956	3.52202	2.85543	2.49036	1.11208	2.87226	3.20028	2.9629
Alox5	6.80009	6.45355	6.46241	6.15816	6.5934	6.23951	6.25113	6.65271	6.67126	6.7734	6.12902	6.3441	6.51503	6.38368
Alox5ap	8.26486	8.32187	8.34874	8.5883	8.26915	8.29329	7.91774	8.47408	8.4048	8.7905	8.58376	8.52691	8.5454	8.39079
Aloxe3	-0.213736	0.86041	-0.232771	-1.32593	1.22721	0.99247	1.02071	1.01541	2.11181	-2.37799	1.80304	-2.63177	0.379724	-1.22094
Alpk1	1.1479	0.688834	1.65841	-0.728197	1.9167	0.476252	1.48731	2.1013	1.85649	1.08549	0.134978	2.04282	1.66959	1.99707
Alpl	0.530326	0.0992052	-0.641975	-0.887713	-1.19288	-3.60004	0.170065	1.17669	1.56643	-4.58523	-1.77077	-2.1626	-0.728668	1.56514
Als2	4.71555	4.8533	4.90335	5.07936	4.72424	5.10045	5.41674	5.00331	5.03401	4.66923	5.13208	4.77774	5.11048	4.65097
Als2cl	2.19705	2.48147	2.56958	1.89781	2.49844	3.11261	2.09973	1.47561	2.26392	2.40094	3.18497	2.54426	2.90749	2.61802
Alyref	6.46179	6.18142	6.37651	6.34568	6.51682	6.30952	6.27935	6.65948	6.52826	6.9834	6.39089	6.28437	6.55953	6.64097
Alyref2	3.83228	3.90288	3.87522	3.71548	3.94291	3.9872	3.70337	4.36686	4.30233	4.36908	4.13645	4.51045	4.21179	4.25853
Amacr	3.88901	3.71069	3.58945	3.46368	3.80499	4.53434	3.8769	3.78017	4.12608	3.76417	3.56127	3.89424	3.62116	4.35495
Ambra1	5.43955	5.37383	5.29816	5.40239	5.49814	5.46308	5.06804	4.53688	4.79405	5.06552	5.42063	4.46569	5.14554	4.46768
Amd1	5.76172	5.97635	5.81026	5.411	5.90149	5.85846	5.97523	5.34585	5.71424	5.58692	6.0844	5.65898	5.70963	5.58601
Amd2	3.22701	3.61041	3.59466	3.1528	3.73571	3.34393	3.72231	3.49825	3.55277	3.62931	4.09327	3.2582	3.71637	3.35496
Amdhd2	4.53776	4.35047	4.31739	4.87922	4.83661	4.49705	4.03842	4.51729	4.73711	5.25438	4.72503	4.93212	4.87689	4.53279
Amer1	3.05015	3.49332	3.26808	3.87246	3.13077	3.11542	3.52576	3.50014	3.32737	2.19497	3.74849	3.00247	2.78791	2.47804
Amer2	3.31569	3.37966	3.55614	3.16818	3.07634	4.08295	4.2516	3.53901	3.87324	2.76764	4.33744	3.14193	3.03563	3.409
Amer3	-0.0158358	-0.25402	-0.189409	-0.0205984	0.0877813	1.36789	1.2588	-1.25226	-0.561056	-0.0628359	-2.16468	-2.19682	0.333272	-0.23169
Amfr	8.51495	8.60067	8.43713	8.29131	8.80639	8.58896	8.43839	8.65701	8.59212	8.98939	8.44578	8.69312	8.64183	8.66249
Amigo1	3.08366	3.16306	3.04422	2.8643	3.40042	3.15261	3.60836	3.0613	3.3024	3.59377	3.53768	2.53093	2.85843	3.62522
Amigo2	0.339976	-0.391099	0.0504322	2.11977	1.14651	-3.18707	1.25241	1.76606	1.44159	0.45922	1.56214	1.11982	1.44117	0.663311
Amigo3	2.07176	0.463033	1.44104	0.176405	1.62383	0.608351	1.70902	2.31218	1.68849	1.14831	1.18942	2.0305	-0.0393934	0.949843
Ammecr1	1.45671	1.96965	1.78994	2.57273	1.67877	1.6722	2.054	0.698659	1.23852	0.221885	0.773582	0.598788	0.909333	0.587985
Ammecr1l	5.57448	5.84543	5.77406	5.38279	5.74567	5.57377	5.55605	5.07901	5.45507	5.05917	5.66576	5.3588	5.1722	5.32092
Amn1	4.73629	4.91602	4.869	5.18955	4.81745	4.72454	4.69553	5.1616	5.18063	4.96303	4.96623	4.96816	5.17566	4.97145
Amot	-1.36656	-1.73637	-0.79408	0.379805	-1.10731	0.560787	0.131939	-4.15591	-1.60175	-3.09397	-0.688992	-4.13157	-2.31873	-0.726488
Amotl1	3.86461	4.22766	4.2452	4.42156	4.59463	4.16889	4.2119	2.88373	3.52875	3.39167	3.9474	3.80485	3.21781	4.22444
Amotl2	0.978608	2.59534	1.30567	-0.987743	0.524214	1.81095	2.09782	-0.737189	1.10776	1.42616	0.760548	-0.33254	1.18075	1.72954
Ampd2	5.02994	5.43595	5.38725	5.25796	5.44073	5.45936	5.50626	4.80954	4.79542	5.27114	4.70703	4.96362	5.1509	4.92538
Ampd3	5.04514	4.86507	5.28985	5.04076	5.11282	5.0054	4.82627	5.53001	4.95347	5.44335	5.2668	4.94952	5.02251	4.78631
Amph	2.02351	2.29849	2.01018	2.61684	1.83059	3.45174	3.40036	2.87221	2.86486	1.67909	3.08996	1.91277	2.92314	2.79862
Amt	1.84241	2.25221	2.17646	3.04117	1.95998	2.7833	3.7204	3.66438	2.84008	1.18567	3.7029	2.68976	2.31532	3.16337
Amy1	0.636537	1.62713	1.11772	2.6456	1.74462	0.877965	2.56586	-0.580857	1.09058	1.49515	2.43205	0.86444	1.22691	-0.507737
Amz1	6.53229	6.22425	6.55383	6.02977	6.61567	6.70182	6.3506	6.62434	6.56464	6.59527	6.48521	6.60044	6.56452	6.70264
Amz2	5.33872	5.18194	5.0663	5.24857	5.31785	4.94495	5.00347	5.18518	5.24946	5.01094	5.36963	5.36647	5.31473	4.98446
Anapc1	6.14322	6.67081	6.26423	6.57032	6.64581	6.53348	6.17792	5.39612	6.05248	5.72344	5.91936	5.73203	6.2018	5.84672
Anapc10	4.62193	4.77689	4.9695	5.11405	4.84717	5.15368	4.80398	4.07234	4.64395	5.34689	4.91944	4.90747	5.35487	4.49275
Anapc11	5.49872	5.04056	5.35788	5.28947	5.56247	5.52172	5.15404	5.77939	5.263	5.72564	5.56298	5.40233	5.50175	5.22918
Anapc13	4.12915	4.21174	4.21474	4.70825	4.17093	4.5646	4.0738	4.19359	4.39757	4.75278	4.46438	4.46103	4.8028	4.35115
Anapc15	3.62601	3.82109	3.75941	3.48186	4.02339	4.05823	3.64414	3.83315	3.82977	4.12151	3.61204	3.78491	3.90365	3.916
Anapc16	6.20871	6.0528	6.1423	6.45089	6.11079	5.92371	6.24209	6.3691	6.18281	5.89351	5.92509	6.24214	5.78926	5.92922
Anapc2	7.20158	6.95134	7.068	7.05797	7.34849	6.90378	7.02314	7.10507	7.12053	7.03082	6.78948	7.16254	7.1328	7.14844
Anapc4	5.64357	5.75365	5.94866	5.7676	5.95519	6.04002	5.78288	5.93235	5.91585	5.99897	6.06688	5.25271	5.99425	5.71218
Anapc5	7.58344	7.48783	7.43064	7.51646	7.34558	7.12916	7.46609	7.41801	7.58082	7.35405	7.33865	7.37534	7.28637	7.67448
Anapc7	5.70799	5.41318	5.77398	5.33619	5.58662	5.79224	5.39546	5.64266	5.52896	5.56162	4.95744	5.35839	5.87313	5.40875
Ang	6.24757	6.30228	6.50044	6.42489	6.32619	5.88042	6.45749	6.3056	6.54026	6.36711	5.77789	6.63425	6.00171	6.55464
Angel1	5.01942	4.98914	4.88713	4.52097	5.37921	4.68331	4.65402	4.32384	4.71073	4.73778	4.39558	4.73298	4.45797	4.81694
Angel2	6.59321	6.91599	6.6219	7.05459	7.20739	6.61523	6.78107	6.76743	6.92851	6.71779	6.80965	6.92404	6.79673	6.51211
Angptl1	0.766478	0.0352076	-0.264118	1.15448	-0.827483	0.657878	0.448202	-1.82514	0.574269	0.317466	1.08335	0.160979	-0.0925926	0.942695
Angptl3	1.15469	1.22248	1.36649	2.67821	1.49206	1.9445	0.502543	1.61613	1.77545	2.2278	1.20919	1.5564	0.462018	0.0310633
Angptl4	-0.374127	-0.226907	0.0319679	1.22244	1.69802	1.9941	0.259411	-0.266821	1.06158	-2.84043	1.56131	-2.12109	-2.19958	1.76575
Angptl6	1.25745	0.911173	1.70379	0.0888859	1.95636	1.49286	1.27475	2.47042	2.0725	1.01485	1.4587	1.56907	1.82238	1.80727
Angptl7	7.41352	7.35269	7.19025	7.26043	7.43504	7.29758	7.25051	7.28771	7.48695	7.79505	7.18602	7.63137	7.57838	7.60041
Ank	5.54667	6.09065	5.90622	5.92573	6.69238	5.96325	5.80396	5.6875	5.87035	5.91814	5.89014	5.94582	6.10737	6.33192
Ank1	3.39952	2.28685	3.11694	2.55065	2.4215	2.13508	3.0038	3.27909	2.94871	2.75333	3.63926	4.54104	3.41184	2.95454
Ank2	5.98643	6.28088	6.10907	6.21525	5.47456	6.67723	6.86879	6.30113	6.35093	5.18647	7.45256	6.16573	6.07032	5.86654
Ank3	4.85729	4.58415	4.78093	4.72397	3.30928	5.08308	5.53136	5.17987	4.84038	3.94283	6.27309	5.00666	4.789	5.31332
Ankef1	-0.0223986	-0.175816	-0.169779	-0.283128	-0.696539	-0.0824691	0.409938	-0.122472	0.63083	-0.481496	0.110416	0.0410736	-0.475505	-0.254994
Ankfy1	6.72431	6.8885	6.66636	6.5674	6.81443	6.72721	6.67395	6.32367	6.27181	6.55361	6.3518	6.4895	6.71653	5.84427
Ankhd1	5.34593	5.18529	5.25891	5.39825	4.92831	5.66502	5.40378	4.96063	5.22251	4.39037	5.78317	5.52954	5.15202	5.08356
Ankib1	4.57635	4.6772	4.68278	3.98303	4.64362	4.53949	4.92627	4.13748	4.23463	4.1668	4.45438	3.69854	3.76414	3.72214
Ankle1	0.509634	1.48616	0.379752	2.14508	0.848412	-1.14552	0.345651	-1.31577	0.015174	1.49032	0.269659	0.296835	1.11076	1.73501
Ankle2	7.36342	7.42075	7.35907	7.50216	7.32954	7.20055	7.24826	6.43438	7.04294	7.23327	6.69284	6.59766	6.9799	7.00768
Ankmy1	-1.80133	-3.14574	-2.20527	-4.58523	-0.163468	0.591794	-0.0858848	-0.381419	-1.02157	-4.58523	-1.99359	0.613936	-4.58523	-4.58523
Ankmy2	4.93385	4.88243	4.96373	4.82174	5.00396	4.75981	5.13019	5.26495	5.2442	5.40687	5.24901	5.2542	5.30289	5.27683
Ankra2	4.93338	5.51988	5.21782	4.77235	5.26658	5.50879	5.18905	5.39988	5.32928	5.62509	5.47354	4.95458	5.21345	5.14997
Ankrd10	6.61527	6.49859	6.63553	6.23499	6.45927	6.42395	6.59133	5.72432	6.11684	5.9683	6.09468	6.38275	6.16133	6.27343
Ankrd11	6.44451	6.87604	6.03339	6.97796	6.95652	6.42757	6.84922	6.7175	6.78702	6.6301	6.92029	7.06725	6.10165	6.39598
Ankrd12	4.69483	5.098	5.01975	5.09054	5.09542	5.69482	5.40923	4.95592	5.33678	4.42469	5.45098	5.54707	4.52114	4.84131
Ankrd13a	7.75448	7.59642	7.50359	7.59055	8.00696	7.43584	7.53819	7.98026	7.7634	8.07722	7.51344	7.45659	7.66508	7.59708
Ankrd13b	2.71452	1.74309	2.07434	3.14025	2.34655	2.24536	3.11968	1.73667	1.98893	1.41428	3.15336	3.17016	2.95042	2.43883
Ankrd13c	5.60306	6.71226	6.20167	6.55929	6.12317	6.27008	6.44212	5.85256	5.89341	5.72649	6.12755	5.99642	5.58165	5.92204
Ankrd13d	4.76867	3.87326	4.42056	3.93683	4.83494	3.79472	4.15841	4.38954	4.23721	4.37458	4.29211	4.31412	4.66145	4.55495
Ankrd16	5.17738	5.22628	4.98742	4.66491	5.13633	4.82455	5.19031	4.44803	4.57246	4.64238	4.7497	5.14442	5.27142	4.88431
Ankrd17	5.5285	5.76387	5.50573	5.9902	5.15041	6.01322	5.62073	5.56675	5.22529	4.89197	6.50593	5.62559	5.40779	5.38295
Ankrd22	0.479127	1.32351	0.61319	-4.58523	0.117861	-4.58523	-1.39911	-1.78143	0.396691	1.58814	-2.70721	-0.376156	1.30788	1.81976
Ankrd23	4.11428	4.11043	4.01744	4.23415	4.26581	4.11058	4.60657	3.63444	4.07064	3.94485	4.49947	5.24758	4.33905	4.25023
Ankrd24	2.71351	3.26337	2.6657	3.4387	1.94554	2.67941	2.80372	1.3825	3.18504	2.49554	3.67161	2.64936	2.67849	2.50809
Ankrd26	3.68883	3.42832	3.49736	3.5911	3.41327	3.28022	3.57874	3.27586	2.03199	2.39349	2.36585	3.40634	3.31028	3.30453
Ankrd27	5.52209	5.50486	5.46105	5.25122	5.77645	5.52556	5.53693	5.52528	5.46721	5.58349	5.44972	5.52336	5.78282	5.55734
Ankrd28	2.82808	4.14122	2.92347	3.16288	2.59634	4.48544	4.16728	2.61637	3.33038	2.16658	3.79249	3.4645	2.82631	2.73754
Ankrd29	-1.27582	-0.0376684	0.53512	0.357736	-0.847441	1.66614	2.14535	0.764584	-0.763455	0.230193	1.87267	-0.409774	0.528163	-0.161194
Ankrd31	-4.58523	0.266625	0.229742	-4.58523	-4.58523	-3.97056	-4.58523	-4.58523	-1.1507	-4.58523	-1.41537	0.494576	-4.58523	-0.970379
Ankrd33b	1.22595	1.26684	1.62614	0.777818	-0.774108	1.57353	1.30555	2.88503	-0.148439	-0.0941057	1.52323	-4.3581	0.740641	1.14639
Ankrd34a	0.489065	-0.00444954	1.10511	0.312286	-0.986659	1.9566	1.4714	0.741458	1.04666	0.434835	1.22739	-0.290146	-0.0395224	1.11605
Ankrd35	-2.39087	-0.358295	-1.25511	-1.38686	-2.52397	-0.36714	0.108352	-4.58523	0.515619	0.429209	-0.811896	1.20631	0.84055	-0.752397
Ankrd37	3.04722	3.41932	3.2617	2.75533	3.18427	2.875	3.26787	2.28748	2.69161	2.43083	2.27158	3.39115	2.61084	1.89792
Ankrd39	4.37887	4.18943	4.27829	4.29252	3.97796	4.04457	4.74402	3.47268	4.23654	3.96979	4.5886	4.63924	4.50415	4.15569
Ankrd40	4.95793	4.61035	4.46964	4.82613	5.8266	5.13585	5.22307	5.33067	4.99492	5.06467	4.88113	5.02053	5.13189	4.60163
Ankrd40cl	0.0129178	-0.408605	0.336105	-0.358238	-0.277721	-3.59598	0.146	-1.01876	1.39638	-0.512766	-1.8098	-0.847831	-0.288137	-0.496521
Ankrd42	1.48279	1.41041	1.11741	1.51477	-0.0237834	1.2854	0.472205	0.485934	1.31538	0.763551	0.90429	1.98689	0.613278	1.6816
Ankrd44	7.07418	7.1109	7.08422	6.76775	6.82978	6.71375	6.76698	6.75411	6.84119	6.64979	6.98713	6.84779	6.8146	6.5494
Ankrd45	-1.51522	0.184675	-1.7264	-0.373231	-0.867088	0.625769	1.14205	0.675219	0.88574	-4.58523	0.631289	-4.58523	0.597265	-0.443261
Ankrd46	6.20957	6.12949	6.03395	5.93526	6.29754	6.09506	6.01755	6.38273	6.17287	6.3718	6.17388	6.19581	6.53481	6.15117
Ankrd49	4.87824	4.82442	4.98521	4.59275	5.17854	4.35547	4.43637	5.20168	4.87353	4.93976	4.55957	5.16659	4.59304	4.42437
Ankrd50	3.81958	3.41382	3.80121	3.6204	4.43247	4.29911	3.83725	3.43662	3.66404	3.99914	3.42045	4.21603	3.66263	3.10289
Ankrd52	2.20704	2.08623	1.69495	1.25748	1.5866	2.02693	1.39237	1.71569	1.63831	-1.54877	0.848385	2.70665	0.812502	0.97976
Ankrd54	5.41915	4.96711	5.09937	4.03021	5.39091	4.81589	5.07515	5.10225	5.11804	5.36657	4.60028	5.14835	5.38133	5.46554
Ankrd55	0.509023	0.485606	-0.521333	-0.240446	0.708315	-2.40183	-0.31982	0.840541	0.216579	0.510734	0.445262	0.849689	0.662104	1.253
Ankrd6	1.63892	0.240843	1.03137	0.556864	0.782577	0.64994	1.41634	1.92293	0.494669	0.733942	1.74911	1.02414	1.26805	1.86437
Ankrd9	0.854322	1.01366	1.03068	-0.405131	0.151168	2.49237	1.17723	1.09011	0.505032	1.0178	1.70831	-2.19105	0.766449	1.69799
Anks1	5.76821	4.88794	5.23104	5.38992	5.99943	5.13751	5.26723	5.23077	4.48405	5.49257	5.06	4.50163	5.47523	4.8205
Anks1b	2.57797	2.65868	3.56224	3.82479	2.19944	3.16562	4.51831	3.17595	4.21352	2.4549	4.14106	3.84954	2.11593	3.16158
Anks3	5.85232	5.3424	5.71853	5.56974	5.49224	5.7502	5.80689	4.81711	5.32598	5.02177	5.41446	5.38028	4.93707	5.37013
Anks6	4.01134	3.22848	3.69364	3.79361	4.3122	3.04573	3.5561	3.42705	3.26622	3.338	2.76857	1.40358	3.45869	3.21519
Ankub1	1.11415	1.49324	1.08531	-0.0449415	1.61787	2.57415	3.04432	2.13158	2.66072	0.149085	2.65669	1.64813	1.83049	2.43331
Ankzf1	5.6037	5.79888	5.42325	5.23177	5.81798	5.37552	5.64653	5.22795	5.26714	5.57813	5.10604	5.43611	5.89649	5.81423
Anln	1.9415	3.50495	2.83113	3.51313	2.08613	1.07995	3.34288	0.781189	2.99931	1.12257	1.87455	1.74747	1.76511	2.76172
Ano10	5.77015	5.73825	5.93209	5.59952	5.79611	5.8705	5.57739	6.02463	5.60716	6.10394	5.77518	5.36717	5.95799	6.14101
Ano3	0.706672	1.2462	0.963914	0.33986	1.20377	1.40243	2.12234	2.01204	1.39188	-0.804369	1.90028	0.591811	-0.0311336	1.71378
Ano4	1.33881	2.20718	1.69815	1.41356	1.0261	0.822884	2.20432	1.55175	1.72761	0.825431	1.69983	1.95155	1.48144	1.41026
Ano6	7.01996	7.09199	7.04644	7.09632	6.99716	7.10937	6.83189	6.34451	6.86908	6.79687	7.05759	6.67347	6.7999	6.75009
Ano7	3.84579	3.98252	3.75558	2.09805	3.03218	2.18742	3.86901	3.89839	3.70837	2.95935	3.26059	4.33144	3.68011	3.05337
Ano8	3.90757	3.29401	3.33509	3.18306	4.84629	3.37658	3.92649	3.46539	3.71578	3.4234	3.69401	3.64507	3.54028	2.68535
Anp32a	3.03893	2.88868	3.16114	3.10606	3.50897	3.00915	3.02707	3.04138	3.0933	2.57449	4.14129	3.04637	3.0149	3.31225
Anp32b	5.9042	6.13756	6.01537	6.2784	6.04406	5.59945	5.85414	5.77685	5.99827	6.07992	5.69238	5.95058	6.15571	5.89935
Anp32e	6.60554	6.95214	6.9053	6.53769	6.68258	6.74746	6.58347	6.54731	6.59719	6.78205	6.87596	6.2349	6.64582	6.29345
Antkmt	6.41636	5.98431	6.23284	6.12064	6.08295	6.10683	6.19424	6.6936	6.43415	6.39143	6.43285	6.56183	6.54826	6.58831
Antxr1	0.189038	-0.361096	0.705558	-1.01416	-0.285799	0.955838	0.817772	-1.88923	-0.159597	-0.774316	0.934426	0.0482835	-1.5449	-0.354975
Antxr2	3.46491	3.52873	2.87865	3.25684	3.23594	3.13373	1.78392	3.13661	3.5485	3.4839	2.80286	3.31398	2.10092	2.96776
Anxa1	7.17702	7.7522	7.12634	7.42609	5.85006	6.69738	4.93658	8.30879	7.97908	8.625	6.54728	6.35615	7.60517	7.20187
Anxa11	2.98681	2.02677	2.88679	2.64827	2.40979	2.04955	1.54763	2.59044	2.25096	2.39264	2.43361	2.32812	2.2115	1.26683
Anxa2	5.38466	5.24992	5.15097	5.50863	4.26911	4.7155	3.424	6.16501	6.13991	6.42462	4.79854	4.58444	5.5099	5.69631
Anxa3	8.04298	7.95955	8.12215	8.0642	8.35349	8.1704	7.86352	8.40726	8.29615	8.53077	8.19808	8.45053	8.42761	8.36868
Anxa4	6.4125	6.43664	6.43104	6.62351	6.64866	6.56728	6.43585	6.54033	6.57546	6.89694	6.642	6.59562	6.61113	6.73958
Anxa5	6.05001	5.78383	5.7804	6.29088	6.18502	6.12491	5.61863	6.13797	6.28692	6.65657	6.00255	6.04104	6.55624	6.38141
Anxa6	6.64729	6.37983	6.57421	6.33124	6.61924	6.50175	6.40997	6.74199	6.55944	6.70103	6.52207	6.62225	6.56568	6.79999
Anxa7	5.61606	5.81868	5.75141	5.75065	5.95225	5.34113	5.82625	5.30706	5.91257	5.9	5.76764	5.82628	5.8052	5.82661
Anxa9	0.661915	-0.392943	0.936626	1.68547	2.10419	2.17121	1.07327	0.908794	0.96203	0.188834	0.872021	2.03157	1.41923	1.07682
Aoah	1.39205	1.68733	0.600315	2.77271	-0.0119785	0.851733	-0.547308	-0.215213	0.314894	1.77601	1.78186	-0.328441	2.01171	-0.0125316
Aoc2	1.0096	1.69998	1.48123	1.88893	0.950352	0.960861	1.78139	0.250855	1.83968	0.817005	1.23473	1.6392	0.773532	1.80932
Aopep	4.65778	4.77984	4.51945	4.50103	4.69287	5.47526	5.24142	5.21369	4.66107	4.61344	4.68452	4.2364	4.84087	4.43103
Aox1	-0.162339	-0.202742	0.0964084	0.873985	0.407611	1.33617	0.438536	0.17262	0.626106	-1.15692	1.74134	-0.489348	1.27343	0.728169
Ap1ar	5.46882	5.20307	5.15199	5.55475	5.47781	5.4661	5.41213	5.23643	4.95402	5.01965	5.30787	5.43949	5.1112	5.02865
Ap1b1	7.71647	7.24061	7.30075	7.27426	7.49727	7.14414	7.1944	7.41994	7.50077	7.61359	7.07615	7.18938	7.24476	7.39933
Ap1g1	6.28948	6.36581	6.30897	6.00473	6.11081	5.94166	6.1796	5.7855	6.1906	6.01178	6.11298	5.76245	5.9734	6.063
Ap1g2	4.96683	4.71266	4.53408	4.04457	5.10656	4.51682	4.95076	4.768	4.67225	4.99848	5.03207	4.94375	4.81617	4.68262
Ap1m1	6.90495	6.56777	6.77605	6.61302	7.14627	6.54983	6.73574	7.11863	6.90751	6.90058	6.69229	6.91757	6.97391	6.81185
Ap1s1	6.07031	5.96858	5.9668	6.05787	6.24861	6.44313	5.84876	6.47232	6.20457	6.40425	6.242	6.22284	6.34413	6.26334
Ap1s2	5.75353	6.06239	6.19776	6.07811	5.30973	5.7772	5.74961	5.74993	5.97705	6.26979	5.45716	5.86754	5.69353	5.92769
Ap1s3	-0.756717	-0.256222	0.198343	0.793186	-0.899953	1.64139	-0.0764324	0.0449012	-0.286752	-1.26401	1.93784	0.829801	0.308919	0.0651106
Ap2a1	5.03894	5.08581	5.09846	4.50542	5.1521	4.39223	4.582	4.63546	4.44198	4.88763	4.47437	4.20655	4.58124	4.14789
Ap2a2	6.64664	6.39578	6.2808	6.22125	6.4798	6.25555	6.41581	6.51084	6.64681	6.65145	6.79962	6.34991	6.46703	6.62089
Ap2b1	5.36462	5.46311	5.12254	5.06626	5.52578	4.73271	5.13332	5.06658	4.98846	5.06504	5.05544	5.6495	4.77093	5.31271
Ap2m1	8.62035	8.79283	8.7218	8.67784	8.94456	8.86972	8.63389	8.81112	8.7241	9.03613	8.652	8.65338	8.76064	8.88774
Ap2s1	5.47945	4.72203	5.09427	5.16359	5.28647	5.2343	4.7222	5.74849	5.37434	5.50563	4.99786	5.64763	5.54266	5.79414
Ap3b1	6.22173	6.12825	6.12894	6.17686	6.20447	6.29909	5.87143	5.93416	6.13972	6.2605	5.60656	6.26845	5.90821	5.91239
Ap3b2	2.6667	2.4539	1.99417	2.82543	1.92412	3.50505	3.31804	3.21374	2.77193	2.39184	3.78639	2.85674	3.68224	2.49558
Ap3d1	6.64922	6.42794	6.68019	6.28653	6.88828	6.29726	6.24888	6.27213	6.25409	6.41468	6.22088	6.42029	6.14215	5.92423
Ap3m1	6.22294	6.39829	6.48732	5.45138	6.46152	6.60923	6.4917	6.11536	6.41946	6.62947	6.1238	6.22124	6.32703	6.25128
Ap3m2	5.66271	5.89506	5.57197	5.96967	5.65487	6.10996	5.90805	5.93908	5.78073	6.10525	5.6481	5.82605	5.76853	5.90513
Ap3s1	5.34977	5.42892	5.42247	5.65028	5.38147	4.94275	5.23903	5.66599	5.35349	5.43129	5.06387	5.35177	5.2481	5.24342
Ap3s2	4.71437	5.14567	5.0484	5.35294	4.99245	4.86715	4.90577	5.12331	5.04205	5.0514	4.80899	4.49786	4.95641	4.93563
Ap4b1	5.12454	4.99046	4.77749	4.81598	4.86368	4.93803	4.71643	5.40984	5.40021	4.97079	4.8054	4.8654	4.84372	5.32926
Ap4e1	3.61505	3.6961	3.76384	3.57794	3.51111	3.44386	3.4784	2.60711	3.19749	3.77705	3.82289	3.13936	2.83251	3.38457
Ap4m1	3.90258	3.93561	3.81913	4.39611	4.09783	3.89301	3.90572	2.79648	4.3273	4.17673	4.32015	3.42665	3.9504	3.75157
Ap4s1	4.44097	4.11006	4.46524	4.47767	4.59434	4.98284	4.37649	4.68751	4.59124	4.92864	4.51519	4.94959	4.66152	4.6899
Ap5b1	5.89016	5.57338	5.63858	5.83837	5.94041	5.63058	5.16807	6.26066	5.8439	5.96507	5.60574	5.88264	5.8672	5.75512
Ap5m1	4.35805	5.12513	5.2076	5.26577	4.82353	4.4909	4.85041	4.07991	5.07445	4.88078	4.84231	5.05156	4.52969	4.54022
Ap5s1	5.08809	4.48786	4.79905	4.85261	5.12115	4.98737	4.68564	5.40188	5.44167	5.44307	4.80401	4.98149	5.39652	5.28066
Ap5z1	5.0667	4.95023	4.82632	5.46119	5.19229	4.3965	4.94674	5.32794	4.65486	4.96353	4.69213	4.80982	4.47209	4.93344
Apaf1	4.10132	4.17098	3.96839	4.68867	4.70329	4.04915	3.41981	3.73818	3.6887	3.96112	3.80805	3.21311	3.33021	3.69842
Apba1	3.46359	3.19373	3.2949	3.08824	3.09232	3.31013	2.93944	2.84754	2.53754	2.2693	3.0364	2.69453	3.05959	2.39975
Apba2	2.73436	1.55565	1.48574	2.07582	0.68524	2.26751	2.22695	2.75845	1.34332	2.42393	4.51775	3.48641	3.58266	3.35681
Apba3	5.19827	5.3844	5.27401	4.85105	5.14518	5.0688	5.24694	5.07365	4.78486	4.84661	5.21951	4.86359	4.82384	4.87976
Apbb1	4.48107	4.65278	4.59109	4.21488	3.95906	4.46947	5.29401	4.4624	4.51959	4.4893	5.07627	4.69217	5.05567	4.82999
Apbb1ip	6.02915	5.65051	6.01986	5.90838	5.58316	5.39325	5.429	5.84012	5.73866	5.12384	5.31001	6.08357	5.3075	5.46917
Apbb2	5.94917	6.2097	6.08398	6.14845	6.26157	6.39386	6.04305	5.51304	5.81244	5.09635	6.07053	5.68676	5.07248	6.13921
Apbb3	4.4675	5.15852	4.58315	4.35623	5.27242	4.74314	4.94872	4.60649	4.4506	3.93471	4.37713	4.59314	4.30503	3.75381
Apc	5.39445	5.04195	4.99799	4.03813	4.73007	4.48275	5.44856	5.79614	5.14712	4.58883	4.98695	5.49989	4.14878	4.87457
Apc2	2.76412	2.00874	2.78532	3.15354	1.80669	3.48734	3.40078	2.34582	3.07342	2.78128	4.66333	4.12029	4.02727	3.41699
Apcdd1	1.38428	1.25696	1.53349	1.65935	0.703855	1.4502	2.13496	2.04441	1.81837	0.801294	1.92254	1.32176	1.30547	1.40982
Apeh	5.17503	4.97327	5.00326	5.43998	5.38974	5.12987	5.36849	5.45877	5.43317	5.9568	5.68196	5.60493	5.44221	5.63724
Apex1	6.11699	6.00522	5.82142	6.08707	6.17872	5.81512	5.82947	6.46327	6.24943	6.55782	5.94822	6.27145	6.25907	6.20257
Apex2	2.96398	3.7491	3.33848	2.73028	3.08434	3.84093	3.67191	2.65838	2.90751	3.44907	3.31258	3.67217	3.075	3.36941
Aph1a	5.56835	5.77863	5.88578	6.02572	5.28299	6.10866	5.46761	5.71498	5.46077	5.32239	5.65606	5.30141	5.36182	5.69511
Aph1b	2.27108	2.06376	1.75893	3.23197	2.02752	3.13662	2.0379	1.96666	2.63979	1.86451	2.07161	0.971112	2.45407	2.65986
Aph1c	2.42122	1.87755	2.06797	3.17024	2.51268	2.51833	1.62779	2.48885	2.7359	2.68378	2.52552	1.56086	3.1084	1.86671
Api5	7.37738	7.70313	7.59229	7.59591	7.9148	7.59336	7.46826	7.25694	7.45392	7.47551	7.35144	7.4512	7.35594	7.54265
Apip	3.79886	4.00376	4.41439	4.07857	4.26676	4.03248	4.09075	4.46571	4.21504	4.4003	4.84224	4.12324	4.69291	4.37895
Aplf	2.82066	2.25317	2.28606	1.01595	2.70898	1.56154	2.10273	3.04312	2.97733	2.97975	2.09221	2.88372	2.93744	2.92049
Apln	-0.0808925	0.587921	0.0652826	1.11098	0.142859	-4.58523	-0.182961	-0.184829	0.935424	1.94782	-1.42904	0.931626	-1.20496	1.76063
Aplp1	5.62633	5.98718	5.65022	5.43744	5.66174	6.89706	6.8263	5.82163	6.08287	4.64474	6.12324	5.34498	5.88531	6.03948
Aplp2	7.52452	7.77748	7.69984	7.48166	7.77045	8.13474	7.69824	7.55307	7.62469	7.43003	7.61578	7.40643	7.52671	7.62939
Apmap	5.75613	5.55609	5.60461	5.33766	5.69256	5.29012	5.39146	5.71245	5.85088	5.78816	5.63091	5.74132	5.95083	5.7008
Apobec1	6.40753	6.45898	6.48528	6.7558	6.7634	6.08929	5.82057	6.02338	6.46727	6.5072	5.88769	6.70378	6.23302	6.29119
Apobec2	2.35086	2.25573	2.11841	1.80542	2.18222	2.31226	2.19275	2.13489	2.65925	3.00847	1.98966	2.21772	2.45273	2.61444
Apobec3	6.31928	6.2124	6.31205	6.07943	6.08423	6.02173	6.08228	5.75292	5.94556	5.86871	5.80249	6.35268	5.87978	6.15488
Apobr	4.23979	4.6399	4.82649	4.09421	4.58172	4.26181	4.03657	3.93817	4.3732	4.94546	4.0871	3.87235	3.85577	4.5502
Apoc1	0.514387	-2.09926	-1.36676	-0.233385	-0.520299	-0.0749846	-1.5928	-0.560165	0.564688	-2.08198	-1.28748	0.634792	0.602279	0.682104
Apoc2	1.20175	0.0393845	0.138398	1.10313	-0.0769015	1.05127	-1.22236	0.656973	0.227488	0.749593	-0.184209	-0.418382	1.05913	1.68976
Apoc4	1.73128	1.08241	1.0016	1.01138	1.35913	1.77216	1.66197	1.29945	1.67157	0.843046	2.50629	0.856532	2.01689	1.41816
Apod	3.39863	3.4306	3.33392	3.87738	2.63033	4.03162	3.38186	3.07798	3.91924	1.67476	2.89765	2.94014	3.67656	3.83114
Apoe	11.5389	11.006	10.6106	11.4028	11.403	11.3035	10.6356	11.8607	11.6629	11.497	10.7826	11.5187	11.5264	11.8535
Apof	-0.156625	-1.46731	0.232451	1.27986	-0.602838	0.385073	0.390039	0.240619	0.272184	0.053052	0.91489	-0.0321952	-0.716696	0.671891
Apol11b	-0.42526	-0.166558	0.602156	-1.92873	1.57356	-4.58523	-4.58523	0.717772	1.73195	-4.58523	-0.654153	-0.013896	-2.12566	0.455737
Apol6	1.74666	1.53112	1.85005	0.534493	1.82321	1.07042	2.02509	0.438736	1.2191	-0.175979	0.606305	1.39046	1.27631	1.80673
Apol7e	0.583301	-0.0819299	0.549283	-0.255518	0.370362	-0.0691118	0.15164	1.18436	0.289572	0.319297	1.63318	0.0218385	1.37288	0.196754
Apold1	1.53641	1.51272	1.35433	1.70787	1.23378	1.41133	1.90164	1.60452	1.63847	0.943964	2.40403	1.1057	1.34351	1.62851
Apoo	3.22314	3.47478	3.57243	3.1191	3.27017	3.87447	3.29453	4.27582	3.45377	3.70116	3.07566	3.68985	3.84669	3.2814
Apool	4.24007	4.17551	4.38307	4.27992	4.35778	4.12094	4.31966	4.46091	4.29341	4.07481	4.43253	4.82889	4.10961	4.08352
App	7.16132	7.56601	7.31487	7.62547	7.12743	7.84168	7.41895	6.94439	7.1734	6.95106	7.29545	6.84751	6.7816	7.21303
Appbp2	5.75265	6.18114	6.07708	6.04391	5.68662	5.77814	5.85371	5.42672	5.71263	5.55162	5.50902	5.3126	5.57572	5.72773
Appl1	4.84083	5.20607	4.93091	4.70161	4.96853	4.67192	5.14771	4.49531	4.85449	3.26596	4.3919	4.31743	4.21443	4.39179
Appl2	6.09536	6.8164	6.52812	6.1602	6.15858	6.30711	6.80625	5.81963	6.44204	6.36809	6.27073	6.13766	6.18584	6.21741
Aprt	4.81554	4.41354	4.65555	4.66316	4.73096	4.55924	4.67897	5.48046	5.04519	5.08745	4.86497	5.14587	5.23599	4.89899
Aptx	4.65815	4.77631	4.57745	4.43205	4.86745	5.21968	4.6943	5.15715	4.89592	4.84561	4.62072	5.33076	4.77209	4.92442
Aqp10-ps	1.09493	0.342539	0.630389	0.16085	-0.0290985	0.604209	0.534131	1.18575	0.837805	1.13036	-0.195011	0.525116	1.07304	1.55313
Aqp11	1.62724	1.21841	0.877835	1.54151	1.57003	1.15027	1.47134	-0.0876466	1.99917	-1.16273	1.8476	2.23989	1.14745	1.76639
Aqp3	-0.525898	-0.0488312	-0.898006	2.36504	-0.740241	-4.58523	-0.16141	1.07906	-0.376602	1.04263	1.03504	1.47438	-1.00234	0.226897
Aqp4	2.47544	3.73083	2.79775	3.01758	3.33677	3.11774	3.3061	3.09644	3.28857	2.30001	2.73642	3.47759	3.29901	4.19979
Aqp7	3.34648	2.81258	2.97632	2.96514	2.13369	2.35626	3.02905	3.66889	3.25563	3.42204	3.71238	3.23172	3.36284	3.52164
Aqp9	2.22125	1.18569	1.52508	1.37291	0.912508	1.6021	-0.550225	2.85239	1.514	1.19694	0.784251	-0.896675	1.91253	2.61053
Aqr	5.93827	5.84653	5.72755	5.69033	5.61305	5.99513	5.64515	5.558	5.51349	5.2906	5.509	5.43586	5.59215	5.47387
Araf	6.73219	6.92403	6.87022	7.03596	6.77457	6.50916	7.13027	6.66242	6.7619	6.70427	6.50807	6.66567	6.85837	6.74161
Arap1	6.99094	6.59424	6.95602	6.81654	6.8919	6.87223	6.78046	6.80341	6.88349	7.01289	6.59256	6.76627	6.91319	6.64863
Arap2	2.48364	3.25575	2.83266	3.54067	1.96852	2.8775	3.21741	2.17802	1.80461	1.15278	3.36401	3.8678	3.05451	3.10602
Arap3	6.69912	7.20403	6.79405	7.32223	7.25615	6.93719	6.94598	6.95929	6.81902	6.59255	7.14858	6.88628	6.70669	6.68158
Arc	1.743	2.20883	1.41579	0.344196	-0.505345	2.36418	3.29916	-0.258135	0.421985	1.53395	2.03327	-0.158506	0.237311	0.377552
Arcn1	7.8449	8.14074	8.05886	7.89414	8.20632	7.80317	7.84743	7.91201	7.86984	7.79664	7.86637	7.83438	7.79568	7.71513
Arel1	5.82366	5.50858	5.75422	5.66933	5.66675	5.47911	5.52025	5.50439	5.63839	5.47061	5.66157	5.21161	5.46781	5.50215
Arf1	9.01833	8.77131	8.87807	8.70438	9.05282	8.82021	8.57888	9.21773	9.03277	9.26016	8.62369	9.14835	9.05848	9.14503
Arf2	5.99117	5.6342	5.8273	5.92351	5.97218	5.40048	5.67264	6.32396	5.94152	5.99513	5.78297	6.04977	6.24115	6.24868
Arf3	7.22006	6.97478	7.16872	6.83564	7.31623	6.99671	7.03129	7.06879	6.99574	7.17853	6.96855	6.62801	6.84908	6.92312
Arf4	8.09437	8.28925	8.34264	8.2402	8.02843	8.1297	7.99886	8.22634	8.23526	8.32676	8.15993	8.29354	8.12582	8.43781
Arf5	6.6759	6.07531	6.3344	6.42958	6.80072	6.34955	6.14782	6.82471	6.18055	6.63706	6.61164	6.38497	6.53995	6.3058
Arf6	7.39916	7.14476	7.1107	7.4211	7.91268	7.39165	7.08163	7.94205	7.51804	7.78122	7.38246	7.64116	7.67869	7.67713
Arfgap1	6.85394	6.55933	6.71784	6.35385	6.79512	6.48361	6.7037	6.81409	6.55253	6.54613	6.8354	6.84307	6.53327	6.61748
Arfgap2	7.51376	7.58126	7.49018	7.4237	7.97833	7.55747	7.535	7.52434	7.60041	7.92771	7.52668	7.7587	7.68031	7.70423
Arfgap3	4.80505	4.56831	4.72481	3.83274	5.08143	4.20456	4.67536	4.9647	4.9364	4.73193	4.51435	4.61303	5.11504	4.39119
Arfgef1	4.81659	4.58961	5.17746	5.48026	4.31541	4.65078	4.7825	4.667	4.45863	4.32316	5.344	4.84379	4.20812	4.41557
Arfgef2	4.80283	4.14192	4.32764	4.21796	4.6835	4.95219	4.39267	3.62264	4.25755	4.42891	4.5134	4.25928	4.52324	4.42158
Arfgef3	2.40741	2.90375	2.38765	3.06322	1.74359	3.50056	3.67618	2.64482	2.24912	1.47773	4.04873	2.45209	1.73905	2.22449
Arfip1	5.36696	5.79631	5.8054	5.6085	5.98803	5.50001	5.55258	5.72703	5.68704	5.48165	5.58753	5.59067	5.84576	5.64137
Arfip2	4.92061	3.74967	4.0861	4.30403	4.4301	4.42601	4.07158	5.09315	4.089	4.58038	3.91088	4.23724	4.23898	3.96174
Arfrp1	6.51184	6.53852	6.53874	6.21726	6.69317	6.38443	6.5425	6.15049	6.39267	6.44233	6.31565	6.52437	6.59572	6.42678
Arg1	0.413193	0.0616159	-0.531442	1.20901	0.535015	-2.54814	-0.49726	-0.236748	-0.0370519	1.06468	-1.78158	-2.73941	-0.139294	1.03174
Arg2	1.21682	1.16856	1.83531	1.33547	0.675938	1.10857	0.820325	2.51315	1.40764	2.63923	0.164788	-0.765371	0.70332	0.906124
Arglu1	6.6043	7.29815	6.93788	7.77969	7.34294	6.96927	8.03174	7.55491	7.30275	6.25754	7.70193	7.52005	6.69214	6.67207
Arhgap1	6.72391	6.77847	6.76558	6.69737	6.67639	6.6628	6.42681	6.6659	6.67442	7.14783	6.48873	6.22334	6.91359	6.8814
Arhgap10	-0.00485253	0.059182	-0.734966	-0.176276	0.0148205	0.895003	0.685863	0.513162	0.176894	-1.32336	1.57158	0.300268	-0.551559	0.0292328
Arhgap11a	3.6876	4.28146	3.99661	4.04998	3.86518	3.91145	3.63683	2.83199	3.58078	3.48078	3.61406	3.23816	3.99778	3.42027
Arhgap12	6.81576	7.16084	6.97037	6.79754	6.6479	6.44219	6.79624	6.14487	6.59252	6.37216	6.28571	6.79714	6.57916	6.56185
Arhgap15	3.27846	3.32091	3.42178	3.40647	2.98856	3.03689	2.54587	3.1963	3.61772	3.46532	2.65453	3.43627	3.02306	3.30823
Arhgap17	6.64524	6.53791	6.69828	6.47873	6.42383	6.52411	6.41899	6.21427	6.46842	6.4486	6.13884	6.38483	6.03075	5.87532
Arhgap18	3.89691	3.91422	3.94017	4.37351	3.54523	3.54859	3.9353	2.60795	3.33269	3.50919	3.34277	3.81614	3.66328	3.01451
Arhgap19	3.81078	3.89492	3.68018	4.7122	4.30782	4.00178	3.58443	4.20472	3.47984	5.01327	3.97585	3.15277	4.13732	3.87803
Arhgap20	1.15399	2.01471	1.20305	1.09385	-0.636716	1.44047	2.14163	2.0119	2.06247	1.08865	3.47483	0.435307	-0.00963105	1.52135
Arhgap21	4.19709	4.56453	4.89166	3.85306	3.70683	3.96876	4.97885	3.22022	4.44488	3.15136	4.24012	3.3766	4.09445	3.32016
Arhgap22	6.41284	5.55881	5.92311	5.70856	6.80755	5.7194	5.40871	6.34994	6.50796	6.60486	5.60449	6.07411	6.13309	6.38491
Arhgap23	2.42607	2.08435	2.25493	2.80353	2.89147	2.79451	3.34698	1.87115	2.67294	2.01486	2.70175	2.13815	3.03493	2.89556
Arhgap24	4.52324	4.38488	4.50984	4.76191	4.65944	4.10858	4.20795	4.24301	4.49091	4.39132	3.90123	4.41258	4.41901	4.46344
Arhgap25	7.47867	7.40616	7.41652	7.07763	7.8238	7.65864	7.21866	7.37669	7.4902	7.82309	6.75708	7.33688	7.5588	7.66521
Arhgap26	3.9586	3.42417	3.26398	3.38769	2.19223	2.75441	3.6112	4.17582	3.81949	3.68915	3.23101	3.89632	3.81596	4.04383
Arhgap27	7.28521	6.98065	7.25342	6.94774	7.29489	7.08535	6.91926	7.18824	7.30287	7.43496	6.6849	7.0527	7.13945	7.10025
Arhgap29	3.68181	4.13502	4.43237	4.64252	3.91745	4.48759	4.23656	4.03406	4.04415	3.68359	4.27818	3.49423	3.59738	4.18067
Arhgap30	7.01497	7.14632	7.11353	7.38341	7.08749	6.93289	6.68959	6.3906	6.89974	7.27937	6.76598	6.78739	6.66537	6.70506
Arhgap31	3.8544	4.1055	4.04709	4.93298	3.87855	4.28725	3.98873	3.5967	4.11616	3.88535	3.93348	3.87708	4.07783	4.11754
Arhgap32	2.61521	1.84628	2.59139	1.43863	2.40759	1.9371	2.5979	2.12895	1.75391	1.57453	3.57884	2.12392	2.20718	1.6558
Arhgap33	2.05671	0.645682	0.925362	2.35902	1.0659	1.51951	2.14931	1.42632	0.709891	-0.28741	2.56911	-0.685836	2.21891	1.14311
Arhgap35	3.79921	4.53241	4.41727	3.9145	4.29021	3.91356	4.34393	3.46071	3.60685	3.27943	3.90624	3.30296	3.95679	3.07745
Arhgap39	6.57156	6.25025	6.69095	6.78723	6.35411	6.20301	6.40339	6.1167	6.29746	5.47538	6.56306	6.11445	5.5865	6.37158
Arhgap4	7.69688	7.74794	7.57751	7.60044	7.93855	7.16823	7.39032	7.07312	7.41771	7.65378	7.0469	7.54562	7.72284	7.48986
Arhgap42	1.05335	1.46355	0.91468	1.09139	0.509177	0.974103	1.61092	0.63175	1.41065	0.449882	1.24988	0.759356	0.721551	0.275278
Arhgap44	2.13109	1.63153	1.54502	2.2795	1.01351	2.97801	3.14519	2.53596	2.7067	-0.0149855	2.60796	1.82314	1.68878	2.01751
Arhgap45	9.17214	8.88137	8.99825	8.96281	9.27308	8.80141	8.6125	9.14902	9.17011	9.33283	8.70727	9.19324	9.03608	8.94679
Arhgap5	7.42721	8.07123	7.74527	7.92475	7.77771	7.55781	7.34153	6.90637	7.31745	7.08349	7.20881	7.6793	7.19068	6.84355
Arhgap6	0.300443	0.0829265	0.0440667	1.51009	-0.716873	0.437425	0.583196	-0.166324	-0.862337	0.954461	2.26527	-0.188447	-0.996709	0.0544156
Arhgap9	7.34391	7.0918	7.13002	7.21655	7.43078	7.24602	6.8624	7.78685	7.53459	7.86122	7.14107	7.5038	7.44894	7.80515
Arhgdia	9.42714	9.07512	9.31315	9.03943	9.44251	9.25782	9.02108	9.57279	9.26788	9.53916	9.04025	9.21646	9.26477	9.32175
Arhgdib	9.63722	9.67619	9.67505	9.61542	9.5039	9.67935	9.39986	10.1328	9.87845	10.3544	9.59506	9.84099	9.90882	9.89297
Arhgdig	-1.60963	-0.603597	-0.377769	-1.08579	-1.6912	0.930941	1.47925	0.749981	0.350217	-0.782501	1.79452	-3.02239	-0.816953	0.205878
Arhgef1	7.39651	7.126	7.03397	7.42364	7.29966	7.20234	7.02704	7.29092	7.18174	7.24429	7.41774	7.27776	7.37948	7.37733
Arhgef10	2.0007	1.16446	1.99779	2.46671	2.0187	2.2333	2.42322	2.7176	2.71838	1.36103	2.80703	2.75577	3.48206	2.8662
Arhgef10l	5.22801	5.17319	5.2497	4.441	4.90939	5.52197	5.08849	5.16365	5.45225	5.29146	5.09278	5.00727	5.54926	5.51193
Arhgef11	5.26081	5.29472	5.12521	5.36206	5.17457	4.91309	5.06392	4.50918	4.57688	4.17332	5.29156	4.26241	4.787	4.49069
Arhgef12	4.22241	4.52645	4.20884	4.58131	3.91937	4.57056	4.59461	3.71028	4.44698	3.48961	4.76768	4.81402	3.76788	4.52395
Arhgef15	1.21529	1.58493	1.74786	1.31806	1.87746	2.00311	2.27496	1.56624	1.65645	1.33891	2.3766	2.02992	1.88327	1.67469
Arhgef16	-0.0318714	-0.00915063	0.380612	0.328601	-0.0405107	1.27853	0.361173	-3.47461	0.293237	0.532332	0.0048567	0.84846	-4.58523	-0.419696
Arhgef17	1.13172	-0.0299909	0.707314	0.326178	-1.27014	0.921318	2.32613	0.626439	0.300872	0.816319	1.85216	0.214317	1.53341	0.132612
Arhgef18	5.4393	5.31732	5.51748	4.67607	5.49884	5.13158	4.88639	5.47244	5.15723	5.17247	5.36897	5.08634	5.25115	4.93098
Arhgef19	0.484693	-0.649979	-0.063752	-2.06868	-2.19903	-0.646617	0.378687	-3.28628	0.0139111	-2.58041	1.17404	-4.58523	-1.30388	-0.459426
Arhgef2	7.8373	7.4267	7.81088	7.46863	7.1831	6.73916	7.51028	7.59922	7.4312	7.60329	6.86653	7.51324	7.65396	7.29183
Arhgef25	3.83548	3.16816	3.80283	4.16794	3.36446	4.33209	4.37091	4.0452	3.7991	3.45689	5.00778	4.06778	4.82049	3.88592
Arhgef26	0.638837	0.0571312	-0.145876	-1.79749	0.529317	0.556719	1.64388	-3.4062	0.741796	0.211644	1.12383	-4.58523	1.42405	1.98198
Arhgef28	1.33143	0.647607	1.28092	1.01377	0.0202065	2.11575	1.86734	2.3294	1.52197	0.164408	2.83526	2.13074	2.02082	2.19155
Arhgef3	4.81562	5.18015	4.88104	5.13784	5.20327	4.68541	4.80128	5.34533	5.47194	5.35957	4.71946	4.46067	5.6399	5.57759
Arhgef33	-1.23372	-0.217905	-0.580891	-2.6109	-3.01113	1.47626	0.259998	-1.21592	-0.480069	-1.17269	3.16929	-1.28091	0.31619	-4.24018
Arhgef37	0.520226	1.2665	1.24274	-1.42523	-0.904251	0.65043	0.558626	0.290893	0.114881	1.98602	0.602737	-1.07283	0.262179	1.29272
Arhgef39	2.07932	2.7478	2.53703	3.40304	1.80257	2.99735	2.81029	2.5186	2.16093	2.55837	2.53256	1.76831	3.01734	2.97492
Arhgef4	4.06875	3.76656	3.57139	3.96325	4.46102	4.14698	4.21233	3.02584	3.801	4.03332	4.14043	4.2716	4.55286	4.05737
Arhgef40	7.26865	7.14432	7.30854	7.27005	6.97563	6.89831	7.00314	6.69369	6.96682	6.49019	6.97586	6.85042	6.64748	6.79451
Arhgef5	0.0390768	-0.373544	-0.166809	1.33629	-1.21386	-2.0381	0.513369	0.260038	0.915514	-1.30902	-0.145042	0.800092	-1.16109	-1.30115
Arhgef6	6.71461	7.1073	6.75565	6.45825	6.34526	6.49327	6.60415	6.35604	6.411	6.60151	6.48818	6.58491	6.45236	6.25308
Arhgef7	4.45647	4.3324	4.39426	4.78041	4.42352	4.45601	4.90231	4.84086	4.7122	3.9091	4.56702	4.59087	4.15918	4.37726
Arhgef9	2.08118	2.49804	1.95252	1.58415	2.239	4.84409	2.59631	2.46816	1.46506	0.0216795	2.97074	1.93719	1.48224	1.59368
Arid1a	7.35241	7.91877	7.64722	7.82192	7.62944	7.70798	7.80359	6.97227	7.17644	6.46099	7.67729	7.37311	6.57387	7.13673
Arid1b	5.39948	5.55174	5.3567	4.91902	5.82329	5.15271	5.3862	5.61278	4.94007	4.87722	5.50646	5.29917	5.28168	4.55083
Arid2	5.3726	5.60077	5.66975	5.55632	5.11514	5.64687	5.19833	4.52298	5.03265	4.90673	5.40054	5.19414	4.57596	4.79209
Arid3a	4.86361	4.81406	4.80731	4.52232	4.37369	4.68126	3.98618	4.36094	4.14159	4.48516	4.2885	4.05871	4.45602	4.54333
Arid3b	6.23653	6.27259	6.1413	6.61752	6.23489	5.69496	5.78005	5.68254	5.9394	5.94753	5.61143	5.74282	5.57462	5.61944
Arid4a	6.07112	6.29801	6.08805	6.43813	5.91551	5.8084	6.16161	5.57009	5.54196	5.07878	4.9558	5.82365	4.36141	5.22448
Arid4b	5.26121	5.44352	5.30826	5.90136	5.35183	5.30681	5.30213	4.28654	5.01455	4.14909	4.97105	5.13528	4.71395	4.7344
Arid5a	5.84801	6.13113	5.79786	5.76679	6.30648	5.96734	5.73602	5.32789	5.49178	5.86416	5.33758	5.99764	5.80458	5.91015
Arid5b	5.09645	4.93115	4.87284	4.68265	4.37925	4.31633	4.87963	3.61882	4.23133	3.95744	4.28287	4.89566	3.36162	3.82129
Arih1	5.17811	5.08924	5.1746	4.76189	5.08888	4.70143	5.18685	4.84237	4.90987	4.58353	4.4802	5.33141	4.44451	4.44392
Arih2	6.35467	6.65518	6.32864	6.41651	6.20521	6.28006	6.12489	5.64157	5.96108	5.83517	6.46091	6.06878	6.27962	6.09595
Arl1	7.13891	7.34402	7.42892	7.34901	7.59928	7.41508	7.13135	7.56294	7.39168	7.627	7.28162	7.65831	7.34409	7.49033
Arl10	5.26828	5.38358	5.44851	4.65065	4.55835	4.43526	4.86836	4.90844	5.09089	3.9528	5.2527	4.76504	3.9185	5.23809
Arl11	4.17469	4.20677	4.04141	4.19694	4.68104	4.17984	3.86148	4.71709	4.55125	4.98326	4.01673	4.49064	4.70361	4.60169
Arl13b	2.85429	3.17605	3.36109	3.93098	3.23523	2.25196	3.81539	2.30085	2.69224	2.15171	2.94782	2.22977	2.01817	3.05626
Arl14ep	5.62532	6.48171	6.12699	6.32717	6.36647	6.1254	6.30821	6.03689	6.28074	5.38224	6.31864	6.52938	5.87963	6.14217
Arl15	4.88448	4.86496	4.9501	5.07441	5.00736	4.5245	4.87333	4.71881	5.36565	5.01606	5.13407	5.24755	5.29673	4.96874
Arl16	4.02963	4.36357	4.23719	3.80395	4.35207	4.90379	4.271	4.17838	4.25177	4.10277	3.77329	3.97555	4.33574	4.60914
Arl2	4.85676	4.21557	4.40273	4.51272	4.89582	4.76144	4.59851	4.82078	4.90303	4.74239	4.93701	4.81786	5.22537	4.77135
Arl2bp	4.75051	4.78984	4.56798	4.55832	4.71399	4.99691	4.95203	5.26956	4.9591	4.79335	4.96686	4.81486	4.59689	4.83586
Arl3	4.05549	3.58696	3.86925	4.19632	4.09524	3.81281	3.91353	4.44481	4.17811	3.68575	4.25918	4.30375	4.02702	3.74074
Arl4a	2.41588	1.77616	1.58172	2.7078	1.67496	3.27684	2.1899	0.603513	2.44693	1.77696	2.17196	2.01128	1.83357	1.9653
Arl4c	5.93578	6.09312	6.07153	5.93141	6.23182	5.4507	5.53314	5.94875	5.79956	5.91214	6.00915	6.08964	5.62745	5.74741
Arl4d	1.58063	0.799046	1.67534	1.47941	0.908651	2.70747	1.83503	1.98254	2.23247	2.34775	1.47028	1.92624	2.06469	2.28397
Arl5a	6.27138	6.77645	6.47712	6.99275	6.64941	6.39653	6.44212	6.08335	6.12796	5.9832	6.0811	5.9238	5.88042	5.92259
Arl5b	2.57984	3.40728	3.43233	3.75731	3.23541	3.17912	3.65251	3.37489	3.02419	2.53446	4.34117	1.86767	2.93191	3.4364
Arl5c	3.02465	3.30082	3.22133	3.43682	3.13018	3.493	2.84139	2.20012	2.48377	2.24163	3.21442	3.31879	2.95936	2.30622
Arl6	1.99824	2.74245	2.34912	2.22263	2.35962	2.64496	2.81709	2.70307	2.20312	3.16125	2.04822	2.59416	2.01766	2.36898
Arl6ip1	8.79539	8.80535	8.72763	8.84899	8.88848	8.93165	8.60574	8.97902	8.8623	9.09252	8.9189	8.95585	8.86189	9.03326
Arl6ip4	5.87249	5.55373	5.7402	5.61013	5.85736	5.8115	5.72238	6.09062	5.68582	6.04133	5.50193	6.08643	6.07474	5.66576
Arl6ip5	6.70648	6.46235	6.65893	6.47626	5.93479	6.03953	6.23725	6.63788	6.53868	6.01639	6.66155	6.41387	6.00529	6.51864
Arl6ip6	4.45457	4.72291	4.62632	4.47703	4.27606	4.97819	4.73492	4.86011	4.47262	4.58202	4.92428	4.35334	4.77807	4.33345
Arl8a	6.58296	6.21757	6.40967	5.93844	6.83777	5.83763	6.21272	6.42936	6.00001	6.50641	6.12301	5.72768	6.22588	5.79346
Arl8b	7.55907	7.68378	7.64761	7.56606	7.65209	7.3774	7.23557	7.39449	7.45106	7.75048	7.18295	7.34159	7.65066	7.74231
Armc1	5.50601	5.69699	5.71953	5.73023	5.4124	5.40701	5.42056	5.83485	5.69212	5.54646	5.59962	5.87776	5.39598	5.82472
Armc10	4.57738	4.63358	4.53895	4.56248	4.80423	4.50149	4.6482	5.02232	4.66022	4.79093	4.63759	4.71534	4.75992	5.03215
Armc2	-0.503405	0.0718897	0.918505	0.30717	-0.836367	-0.731675	0.691432	0.323885	0.0487232	-1.35871	0.63325	-0.476837	0.0808582	0.0789346
Armc3	2.28258	2.68023	2.77423	2.56634	2.55488	3.53491	2.65328	2.90923	3.04904	3.42762	2.69593	2.7847	3.21613	2.72259
Armc5	6.08527	5.47788	5.76366	5.61423	6.32741	5.87141	5.44753	6.10368	5.94496	6.29585	5.48188	6.25749	5.79343	6.14497
Armc6	4.93457	4.52128	4.57895	3.67688	4.67374	4.4102	4.48904	3.7553	4.18532	3.86395	4.00714	4.08788	3.83308	4.46107
Armc7	5.67355	5.22819	5.6321	5.31729	5.57819	5.31985	5.40383	5.75191	5.87133	6.17672	5.17521	5.65892	5.84134	5.84218
Armc8	5.79043	5.79028	5.76459	6.12452	5.64124	5.25987	5.90494	5.62863	5.51139	4.91009	5.57133	5.19553	5.2476	5.23298
Armc9	3.56126	3.60549	3.73888	4.51107	3.99665	4.73708	4.02539	3.89701	3.71176	3.98237	4.24068	3.84398	3.51634	3.50253
Armcx1	0.391198	0.240389	0.887478	0.372195	-1.75182	0.114009	1.65998	1.25133	0.956738	-4.58523	0.944363	-1.59187	0.706544	-0.624415
Armcx2	3.5524	2.7487	3.49804	3.25441	2.87282	3.11654	3.15772	3.02498	2.53676	3.29581	2.75413	2.95884	2.8806	3.35886
Armcx3	5.63571	5.41604	5.52689	5.1091	5.60861	5.48725	5.47298	5.36705	5.66402	5.76258	5.48125	5.62288	5.54927	5.61329
Armcx4	0.105309	0.489027	-1.12087	-4.58523	-1.11766	1.93503	1.71141	-4.58523	0.0329395	-0.524231	1.2179	0.382092	-4.00502	0.482361
Armcx5	3.59061	3.83306	3.76457	3.31748	3.73405	3.8828	3.9382	2.75612	3.59464	3.91649	3.6159	3.81805	3.5235	3.27229
Armcx6	1.41214	1.20387	1.68794	1.62904	1.9332	1.52747	2.06546	1.29819	1.56085	2.19462	1.84607	2.23054	2.2613	1.46486
Armh3	5.18632	4.94255	5.08728	4.75456	4.82788	4.78509	5.10583	4.87649	5.10716	4.68498	4.97903	4.57812	4.39521	4.98787
Armh4	2.306	2.07786	2.4083	2.50582	0.628628	1.01658	2.59025	1.84076	2.56092	2.1593	3.13284	2.1687	2.49534	1.74236
Armt1	4.32436	4.79256	4.42405	4.79943	4.50174	4.10503	4.34783	4.68311	4.68964	4.10828	4.34361	4.02226	4.73057	4.61393
Arnt	6.1978	6.3923	6.25863	6.11901	6.20555	5.7857	6.0145	6.10687	6.15008	5.97	6.38823	5.75632	6.11804	5.7728
Arnt2	0.709325	0.191326	1.31363	-0.397195	0.578766	0.465791	1.22598	0.0828544	1.68529	-0.849086	2.8976	0.502964	0.0474761	0.292865
Arntl	4.26268	4.76774	4.83399	4.75873	4.5363	4.59946	4.26448	3.68721	3.73145	4.32445	3.90668	3.89324	3.88496	3.894
Arntl2	2.05803	2.18843	1.89003	2.2586	2.15666	2.12863	2.6019	2.15803	2.61757	1.84702	3.17915	2.83637	2.22208	2.48241
Arpc1a	6.0606	6.00005	5.99759	5.62103	6.07331	5.79558	5.9144	6.57714	6.14823	6.31494	5.8258	6.22665	6.20999	6.08266
Arpc1b	8.98641	8.92667	8.99863	8.96007	9.18094	9.06017	8.64177	9.10713	9.05866	9.22066	8.55649	8.8929	9.02734	9.05176
Arpc2	9.13934	9.08231	9.15959	9.15079	9.24715	9.00891	8.81175	9.33606	9.17437	9.41709	9.1509	9.04354	9.23771	9.02851
Arpc3	7.47725	7.00796	7.41588	7.252	6.9439	7.36096	6.91833	7.84503	7.39592	7.32246	7.14294	7.46107	7.53	7.05388
Arpc4	9.38251	9.06675	9.2101	9.02661	9.301	9.33559	9.05447	9.71477	9.4639	9.64527	9.24992	9.57333	9.48245	9.66225
Arpc5	8.52899	8.86261	8.68817	8.94345	9.00635	8.69924	8.52914	9.01662	8.91868	9.15845	8.77818	8.81124	8.87647	8.91917
Arpc5l	6.94323	7.21495	7.00824	6.94975	7.05479	7.18299	6.93927	7.04755	6.98838	7.2994	7.32881	7.15757	7.29327	7.09459
Arpin	-0.034247	0.247607	0.103383	0.856049	-0.574192	0.88368	0.92385	1.51369	1.17396	0.192445	1.57839	-0.416956	1.21182	1.27395
Arpp19	5.9255	6.28834	6.1492	6.37688	6.16721	6.51823	5.9598	6.25754	6.18888	6.62254	6.40522	6.18876	6.73792	6.43466
Arpp21	4.61911	4.577	4.77143	4.99366	3.80907	5.08306	5.65786	5.47863	4.42166	4.40261	6.24127	4.80217	4.71956	4.93718
Arrb1	6.20392	5.82802	5.87623	5.88855	5.7849	5.9181	5.65349	5.63976	5.33888	5.3842	5.74233	5.46131	5.17607	5.14891
Arrb2	8.34606	7.82453	8.22518	7.91592	8.34371	7.7845	7.88007	8.16121	7.73322	8.12439	8.03208	7.99007	7.90328	7.24846
Arrdc1	7.35605	7.13831	7.23808	7.20034	7.41223	6.90344	7.02746	6.98575	7.14767	7.33883	6.76118	7.37792	7.26755	7.1631
Arrdc2	5.08143	4.18627	4.65456	3.85192	5.33898	4.63032	4.85553	5.07028	4.84688	4.77757	3.93509	4.56814	4.72408	4.81948
Arrdc3	5.45762	6.12903	5.85328	5.50178	5.65056	6.12116	5.68823	5.81274	5.74964	5.99101	5.82444	5.4596	5.45352	5.5151
Arrdc4	4.87209	4.21095	4.40824	4.0097	4.65912	3.71106	4.2155	4.34925	4.44779	4.51972	3.57549	4.45437	4.53107	4.52274
Arsa	6.50647	6.22777	6.50773	6.42062	6.4472	6.28823	6.25738	6.35451	6.36288	6.54127	6.09076	6.40224	6.35221	6.35252
Arsb	10.1086	10.0393	10.2363	9.77097	9.93354	9.8757	9.8357	9.85223	10.0168	10.1767	9.57938	9.80971	9.7546	9.89542
Arsg	4.75633	5.21136	5.11592	4.04163	4.88549	5.08482	4.93124	4.91729	4.98085	5.2153	4.79389	5.0879	5.1142	4.60439
Arsk	5.25552	4.80974	5.16675	5.28522	4.50764	4.44719	5.06097	5.08111	5.17126	5.07258	5.06556	4.59182	4.77732	4.6074
Art3	-0.354482	0.272122	1.13082	-1.24461	-0.294669	0.443216	0.221747	0.147441	1.13883	1.29097	-1.52791	-1.6436	-0.624226	-0.877849
Arv1	2.69475	3.36293	3.46589	3.48245	3.39675	3.81888	3.52272	3.6265	2.58446	3.3243	3.1761	2.95574	3.41822	3.50571
Arvcf	6.24347	6.68987	6.6292	6.1043	6.91263	6.44842	6.35126	6.27003	6.38548	6.7444	6.29875	6.45107	6.43252	6.18594
Arx	0.808182	0.214939	0.39186	1.37293	1.07205	0.371475	1.62399	1.03292	1.31157	0.56134	2.1006	1.61442	-0.241155	0.222805
Arxes1	1.52938	2.73346	1.58236	1.5099	0.629127	3.49605	3.18147	2.19399	1.8766	0.320554	2.15426	1.84435	1.67141	1.84096
Arxes2	3.29403	3.16697	2.85582	3.86827	2.85983	3.86397	4.1229	3.29267	3.24078	2.46148	3.16392	3.39761	4.35974	4.13463
As3mt	6.36071	6.02161	6.13247	6.22891	6.53208	6.15303	6.26063	6.80962	6.26204	6.68976	6.06325	6.44875	6.47765	6.54482
Asah1	9.3581	9.86705	9.63656	9.78227	9.53116	9.8008	9.39971	9.40957	9.63446	9.95534	9.96105	9.66964	9.58795	9.60471
Asah2	1.54567	2.13583	2.07613	2.02734	1.3425	0.761971	1.15692	0.235555	2.19041	1.37826	2.07003	-0.102013	1.48201	1.95835
Asap1	6.46647	6.86661	6.49232	6.85931	6.50218	6.02349	6.46139	6.11907	6.38547	6.23525	6.17438	6.41658	6.18812	6.34585
Asap2	1.22141	1.08101	0.76764	-0.41214	0.64888	1.01062	1.09926	0.720159	0.434822	0.438731	1.31393	1.53976	0.415062	1.22923
Asap3	6.23293	6.32665	6.36561	5.90967	6.57334	6.27765	6.12067	6.54703	6.57955	6.59384	6.30226	6.53958	6.69405	6.5669
Asb1	3.42357	4.03228	3.4765	3.5332	4.08435	3.71967	3.37661	3.9373	3.78158	3.80514	3.76837	2.86371	3.2349	3.33936
Asb10	3.64084	3.13418	3.7582	2.939	3.8742	3.53034	3.45589	4.26197	4.03125	4.27709	3.10403	4.18693	3.48369	3.46742
Asb13	5.37392	5.34408	5.74652	5.15416	5.6952	4.73962	5.24383	4.86455	5.3124	5.60827	5.26536	4.80779	5.5352	5.59671
Asb18	1.24892	1.40905	1.57995	1.12771	2.11753	0.688001	1.54567	1.67189	1.04493	1.18921	0.189858	1.01666	1.41032	1.31918
Asb2	6.7408	6.77025	6.78169	6.50742	6.59318	6.86886	6.60993	6.94653	6.71202	6.58694	6.4271	6.80222	6.64565	6.7277
Asb3	5.2513	4.83985	5.21626	4.39366	4.87995	4.74567	4.76386	5.69455	4.98885	5.48549	4.81089	4.9474	5.54401	5.17024
Asb5	2.2777	1.29422	1.70363	0.826836	0.711721	1.45228	2.24226	3.05046	2.48754	2.34188	1.88929	2.53115	2.48101	2.45108
Asb6	5.60392	5.23855	5.20414	5.23989	5.78299	5.28498	5.33659	5.48629	5.28602	5.52379	5.05415	5.26268	5.49806	5.67508
Asb7	4.03581	4.21912	3.84058	3.6244	3.97243	3.81515	3.63584	4.38893	3.36015	2.70709	3.6105	3.55118	3.23931	3.05503
Asb8	5.58526	5.57494	5.67206	5.4362	5.54709	5.23444	5.25616	5.3688	5.61416	5.58722	5.30769	6.05968	5.56233	5.78719
Ascc1	5.15406	4.88833	5.04075	5.03941	5.10686	4.87194	4.72862	5.33013	5.10287	5.52691	5.13592	4.83916	5.26214	5.31652
Ascc2	5.363	5.43844	5.43236	5.47596	6.08798	4.86959	5.19877	5.36626	5.27337	5.53582	5.014	5.17355	5.18089	5.32713
Ascc3	4.86968	4.72914	4.56409	5.02671	4.46265	5.2462	4.25719	4.57067	3.95613	3.79782	4.17558	4.39599	3.35537	4.45833
Ascl2	1.78149	1.89952	1.5258	1.9875	1.6118	1.31131	1.92268	2.86346	2.26375	2.13024	1.99512	2.37822	2.46892	2.50015
Asf1a	4.92943	4.99971	5.37633	5.09139	5.00258	5.02677	5.15646	4.7495	5.08583	5.12824	5.34507	4.89281	5.57959	5.31149
Asf1b	3.45712	4.09287	3.57871	4.2693	3.73304	4.0842	3.0856	3.02732	3.99775	4.06673	3.47597	3.71231	4.10818	4.15897
Asgr2	1.10161	1.01396	0.346833	2.09393	0.967649	1.59206	0.707823	1.67503	0.962314	1.54814	1.53293	3.76411	1.7797	1.70712
Ash1l	5.56888	5.81364	5.46398	5.4035	4.80132	5.11382	5.44115	4.74492	5.30028	3.97287	6.19144	5.47058	4.32835	4.83114
Ash2l	5.98736	6.11232	6.10856	6.21514	6.12216	6.3785	6.03768	5.9754	6.17762	6.54087	6.23375	6.28455	6.1736	6.08098
Asic1	1.72651	1.92982	2.23667	2.11056	0.948591	2.89261	3.12388	2.43076	2.03284	2.02705	3.466	1.74065	3.15332	1.15689
Asic2	2.14599	-0.112878	0.839364	1.97545	0.637121	2.20882	2.01578	1.60101	1.08717	1.0844	2.3131	1.50429	1.00792	0.992921
Asl	5.43559	5.14038	5.31502	5.48306	5.23823	5.21199	5.49399	5.19869	5.37072	5.73567	5.59942	5.84904	5.56922	5.43313
Asns	2.22038	2.42636	2.67798	2.31657	1.59047	3.97277	2.97732	2.52397	2.05369	2.82044	2.10091	2.2995	2.5358	2.25709
Asnsd1	5.62622	5.53547	5.56391	5.67392	5.67156	5.29188	5.32499	5.75782	5.60101	5.73071	5.3253	5.76115	5.66816	5.48698
Aspa	1.85775	2.65867	2.41667	1.16752	1.78838	2.57187	2.531	1.61393	2.98172	0.32091	2.12236	2.38742	2.18482	3.04654
Asph	8.15433	8.72856	8.48648	8.41243	8.24612	8.57235	8.51338	8.34423	8.46635	8.44479	8.3642	8.22836	8.39969	8.35734
Asphd1	0.753924	0.37553	1.40511	0.688451	0.731059	2.05048	1.41826	1.78289	1.16669	1.98378	2.30455	1.62955	2.27069	1.25576
Asphd2	2.74998	1.72249	1.98651	2.53154	1.79326	3.04434	3.72438	2.55026	3.19979	2.63029	3.94012	3.39204	3.72808	2.8089
Asprv1	-0.395107	-0.382835	-0.117878	-4.58523	-0.664752	-3.98853	-1.30857	-0.59986	0.17331	2.04863	-1.71516	-4.58523	-4.58523	1.0177
Aspscr1	6.41686	6.28517	6.41879	6.26022	6.19014	6.30914	6.18226	6.57748	6.36386	6.42954	5.86847	6.53109	6.51616	6.36923
Asrgl1	3.03812	3.33736	3.42909	2.93048	2.74235	2.76927	3.3883	2.99665	3.6169	2.02051	3.2008	3.1934	3.5167	3.81544
Ass1	0.744215	0.917514	0.368636	1.06321	0.329245	0.015511	-0.0934954	2.09163	1.23501	0.295577	0.593539	1.21492	1.81861	0.892662
Aste1	2.70997	3.25126	2.81028	1.75979	3.14346	2.04656	2.80224	1.46155	2.53815	2.97385	2.68343	3.29299	2.17314	2.62112
Astn1	2.17546	1.96092	1.52458	2.75755	1.51233	2.17287	1.77863	1.08517	1.76825	-0.28557	3.3824	3.15085	1.81942	1.84225
Astn2	0.795664	0.0838446	1.03139	-0.423161	0.942404	1.88522	2.4109	2.7985	1.66802	0.262995	2.37276	0.12923	0.710391	1.13964
Asxl1	5.37962	5.16728	5.3015	5.69158	5.10198	5.2789	5.11175	5.14745	5.01072	5.58277	5.04382	5.19973	5.22315	5.34772
Asxl2	5.61333	5.85383	5.8182	5.54269	5.51878	5.24274	5.40833	5.0244	5.43705	4.30225	5.44395	5.47208	4.88909	5.59558
Asxl3	-0.307028	0.00101572	-0.525624	-2.42439	-2.4547	0.0942153	0.322487	-2.09285	-0.703109	-3.20723	0.268484	-0.63374	-1.44474	-0.0798958
Atad1	6.46131	6.82928	6.69071	6.41882	6.54888	6.79695	6.62381	6.5716	6.69936	6.87688	6.42671	6.33306	6.65315	6.4045
Atad2	3.94799	4.59668	4.07417	4.54537	3.90082	3.94336	4.32005	3.65546	3.88857	3.90076	4.62376	3.56876	3.52823	3.82251
Atad2b	4.53332	4.76967	4.40267	4.4382	4.83629	4.33219	4.57013	4.15884	4.65822	3.84684	4.72013	4.54375	3.83178	4.08607
Atad3a	5.952	5.86814	6.01597	5.54003	6.353	5.8597	5.89962	5.66378	5.67324	5.74928	5.43234	5.81625	5.54605	5.65596
Atad5	1.42149	2.68839	1.84775	2.26359	2.3355	3.05479	2.43548	1.6095	2.38137	0.999921	1.287	2.82614	0.943875	1.71141
Atat1	5.24469	5.4184	5.41703	5.57924	5.37412	4.892	5.42324	4.87764	4.89815	4.98847	4.9776	5.21452	5.04305	5.20545
Atcay	2.59997	0.626941	1.58674	2.50511	1.77855	3.07253	3.35572	2.88323	1.6924	1.80573	3.33487	2.03308	2.00317	2.09557
Ate1	5.80968	5.58637	5.77019	5.88638	5.28664	5.43879	5.88043	5.70118	5.68012	5.37547	5.77377	6.02448	5.83944	5.60841
Atf1	5.11657	5.38563	5.01194	4.43334	4.93661	4.54517	4.81655	4.78393	4.96408	4.68216	4.72819	5.24221	4.65467	4.94654
Atf2	5.49962	6.04943	6.11585	5.74694	5.70851	5.63876	6.00065	4.83881	5.66737	5.05531	5.25741	5.79907	5.3368	4.80266
Atf3	4.35388	4.11608	4.49977	4.04465	4.95862	3.50773	3.72527	4.48837	4.72399	4.7768	3.90102	3.95991	4.50965	4.41596
Atf4	6.15091	5.76494	6.12052	5.92586	5.81377	5.90203	5.87021	6.06763	6.13821	6.09024	5.77541	6.33019	6.12702	6.08702
Atf6	5.62449	5.71031	5.76603	5.65305	5.43064	5.73566	5.51416	4.98931	5.13895	5.38731	5.01131	5.51206	5.24304	5.03134
Atf6b	6.8489	6.36089	6.77952	6.46536	7.05352	6.61004	6.45423	6.60337	6.43227	6.54463	6.40052	6.51806	6.21822	6.25007
Atf7	5.2537	5.44275	5.66953	5.11844	4.96771	4.47451	5.30648	4.92988	4.95467	4.80463	4.87797	4.8978	4.57983	4.88005
Atf7ip	6.64602	6.98576	6.81459	6.75222	6.41442	6.25005	6.3965	5.91518	5.98497	5.9814	6.05239	6.23621	5.91682	6.10547
Atg10	5.05159	5.09197	5.03221	5.16166	5.12594	5.15404	5.0031	4.50047	4.95172	4.81918	4.64251	5.04464	4.96319	4.88983
Atg101	6.19879	5.87157	6.00726	5.59627	6.27961	6.36179	5.94499	6.51835	6.27025	6.36205	5.80357	6.38283	6.23814	6.52829
Atg12	5.87058	5.69191	5.56959	5.70308	5.2416	5.95277	5.70408	5.87324	5.82837	5.40526	5.42852	5.62383	5.47765	5.585
Atg13	5.52728	5.5266	5.54881	5.2069	5.488	5.17073	5.59091	5.64388	5.65237	5.5979	5.34851	5.28322	5.59354	5.49518
Atg14	5.88354	5.78355	5.87761	5.57535	5.97937	5.56519	5.76741	5.66128	5.83864	6.13102	5.86205	6.19707	6.14656	5.79056
Atg16l1	6.24576	6.07148	5.96882	6.02406	6.03248	5.99634	6.08212	5.54292	5.91749	5.40313	5.69926	5.72934	5.61415	5.63126
Atg16l2	5.06075	5.0659	4.66658	4.85264	4.93958	4.58829	5.27414	4.8249	4.99583	4.70158	4.66503	5.0457	5.08852	4.647
Atg2a	4.9841	4.8305	4.67373	4.79731	4.53369	5.1935	4.57141	5.05131	4.80352	4.39448	5.069	4.3226	4.69875	4.65569
Atg2b	4.81052	4.48382	4.33407	4.63036	4.65424	4.26589	4.43374	3.79651	4.38752	4.39214	4.36894	4.33564	4.33255	4.46064
Atg3	6.57808	6.63738	6.69292	6.75755	6.76176	6.32865	6.38778	6.70421	6.55751	7.06629	6.57936	6.58169	6.95361	6.65116
Atg4a	4.01764	4.03883	4.31415	4.32236	3.9331	4.03443	4.19179	4.38378	4.45561	4.87253	4.16743	4.44992	5.13855	4.53671
Atg4b	6.02168	5.54754	5.62882	6.31226	5.60937	5.67085	6.08843	5.20306	5.8852	5.96986	5.75405	5.31537	5.51337	6.2605
Atg4c	4.12068	4.23351	4.53415	3.97797	4.46475	3.58763	3.92058	3.94998	4.16039	3.84982	3.71615	3.56634	4.15793	3.26218
Atg4d	5.75425	5.86142	5.63724	5.28049	5.79712	5.85391	5.85038	5.75295	5.37558	5.69213	5.78453	5.79718	5.97736	6.02083
Atg5	6.43177	6.51682	6.4426	6.51762	6.63765	6.68865	6.32784	6.43998	6.55796	6.82164	6.47965	6.54171	6.38131	6.40991
Atg7	5.53467	5.15957	5.22453	4.87968	5.44728	5.53353	5.18377	4.86123	5.3567	5.5085	5.05863	4.65773	5.24305	5.013
Atg9a	5.71018	5.67826	5.61787	5.55105	5.50848	5.39521	5.98482	5.58971	5.25497	5.21266	4.91548	4.90868	5.32075	5.29787
Atic	3.10871	2.4269	2.78297	1.32655	2.74565	2.10837	2.32653	2.38435	3.05313	1.26064	3.22578	2.92433	2.49741	2.93931
Atl1	3.66533	4.18493	3.82268	4.99963	3.21697	4.10966	4.53963	2.7313	3.3407	2.16206	3.54093	2.74366	3.77952	3.85035
Atl2	4.82514	5.12196	5.14966	4.43949	5.02461	4.69924	5.03034	4.50584	4.85793	4.28209	4.8257	4.86012	4.74393	4.97327
Atl3	3.6637	3.36923	3.75025	3.10387	3.70877	3.42993	3.73514	3.83978	3.97199	3.97131	3.7636	4.3828	3.49195	3.72433
Atm	2.2307	3.22613	3.64952	3.41821	1.92163	3.26347	3.08389	1.37778	1.94405	1.70233	2.3189	1.70708	-0.133543	2.8793
Atmin	6.12468	6.30742	6.11864	5.71865	6.31301	6.18774	5.96759	5.6713	5.86061	6.42534	5.59953	5.62681	6.08685	5.97726
Atn1	2.81345	2.61599	2.38413	2.51305	2.77523	2.27576	3.04937	1.69995	2.94163	2.87619	2.4871	2.31967	2.75523	2.48686
Atoh7	0.16114	0.607428	0.129358	-2.05063	0.636759	1.65856	2.11955	0.78077	0.0218869	-1.95507	0.43927	-0.119054	0.395028	-0.294287
Atox1	6.29146	5.8685	6.12428	5.86124	6.06987	6.30747	5.92318	6.92565	6.43726	6.63452	6.2268	6.48616	6.75202	6.61247
Atp10b	0.979953	1.13696	0.977363	0.786447	0.402059	0.400187	1.44109	1.32238	1.01069	0.976816	1.71858	1.16622	0.535024	0.820445
Atp10d	4.19583	4.43885	4.48745	4.8056	4.33168	4.33736	4.25574	2.78074	3.96594	3.69537	3.87486	4.73545	3.72412	3.41324
Atp11a	3.36158	4.33896	3.72319	4.12238	3.76781	3.89869	4.4006	2.94571	4.04954	3.77693	4.43956	3.57603	4.58063	3.5761
Atp11b	5.37661	6.20591	5.84594	6.11861	5.53319	5.86842	5.9649	4.80775	5.73454	5.55078	5.97733	5.58823	5.69196	5.81196
Atp11c	2.75093	3.67351	3.62488	4.45663	2.94673	1.59861	3.55341	2.13177	2.85062	2.79799	4.03597	3.00853	3.41719	2.51901
Atp13a1	7.45529	7.52149	7.37482	7.29729	7.63476	6.88849	7.1609	6.75934	7.26593	7.07605	6.62323	7.24465	6.97304	7.13024
Atp13a2	6.89743	6.38562	6.57767	6.46036	7.02142	6.55348	6.33958	6.7229	6.44222	6.73735	6.33051	6.53178	6.35592	6.55345
Atp13a3	4.5427	4.7945	4.56053	4.53462	4.76281	4.11132	4.52414	4.01134	4.5097	3.80778	4.04463	4.52457	4.09748	4.19923
Atp13a4	0.294583	1.23247	-0.479286	1.63556	1.16657	-0.844553	0.919571	1.94398	0.933793	0.292906	2.25666	0.284912	1.45156	1.41525
Atp13a5	-1.40395	-1.78049	-1.17386	0.330465	-2.12082	-4.04298	0.285289	-4.58523	0.129723	-0.845835	-4.58523	-4.58523	1.16976	1.18445
Atp1a1	6.5156	7.01234	6.64125	7.16759	5.64633	6.83851	6.65801	6.34546	6.4542	6.09918	7.0255	6.22052	6.46918	6.52299
Atp1a2	5.50188	5.12715	4.68351	4.80466	5.2157	5.41272	5.47308	4.1191	5.46658	3.35469	5.42398	4.58263	5.01224	5.36935
Atp1a3	5.78603	6.22752	5.86724	5.8371	4.67811	6.87335	6.84866	6.1586	5.73528	5.33341	6.29815	4.30461	5.37388	5.16531
Atp1b1	3.85213	5.29586	4.31928	4.69905	2.99077	5.43085	5.904	3.96506	4.17168	2.89375	5.0969	4.36354	3.91796	3.44012
Atp1b2	5.38708	5.48876	4.87545	5.26549	5.38358	5.57064	5.86936	5.18447	5.44255	3.82928	5.80103	5.14963	5.67674	5.89895
Atp1b3	8.69729	8.56387	8.66138	8.4767	8.75314	8.43896	8.4534	8.94049	8.83612	9.0407	8.30893	8.90442	8.7628	8.72977
Atp23	3.76926	3.03575	2.95419	3.04278	3.82504	3.08387	3.37415	4.12072	3.54863	3.27376	3.21514	4.45039	3.86044	3.64697
Atp2a1	1.4922	-4.12326	1.24069	-1.06356	0.400556	-0.17247	-0.358845	2.4189	-1.13914	0.0539171	1.50626	-2.55216	0.141358	-0.779947
Atp2a2	7.10659	7.12644	7.06524	6.67365	7.78902	6.90342	7.05819	7.13332	7.30131	7.44831	7.12304	7.37417	7.11837	6.94617
Atp2a3	6.45734	6.31466	6.46829	6.47567	6.10012	6.45331	6.07397	6.11883	6.10896	6.70866	6.26617	5.79938	6.32807	6.11597
Atp2b1	7.01409	7.24133	7.12719	7.21923	6.50185	7.06231	7.19775	6.88287	6.9232	5.94218	7.43046	7.21413	5.68782	6.94719
Atp2b2	3.97157	4.26178	3.9866	4.2413	4.34607	5.28703	5.23073	4.46585	4.28371	3.85575	5.20934	5.30711	4.61678	4.80251
Atp2b3	2.91307	2.8172	3.20767	2.67976	1.92062	3.31994	3.72567	3.03957	3.18153	2.23412	4.12621	2.71011	3.16644	3.15412
Atp2b4	2.18833	1.88982	1.84232	2.77381	0.878076	1.98307	2.20702	1.82664	1.55621	1.83171	4.05887	2.27571	2.97735	2.78618
Atp2c1	7.31761	7.36656	7.60402	7.33518	7.50328	7.41283	7.31105	7.30954	7.51536	7.46882	7.5822	7.14327	7.01001	7.24997
Atp5a1	8.6836	8.39448	8.60639	8.35152	8.85222	8.83987	8.43085	9.05601	8.87226	9.09417	8.53182	8.72444	8.91513	9.04599
Atp5b	8.78009	8.91999	8.87873	8.99109	8.48561	9.23626	8.81433	8.74698	8.67182	9.04482	9.12758	8.52397	9.00223	8.80794
Atp5c1	7.52659	7.17891	7.36537	7.44139	7.48941	7.45646	7.1634	7.8637	7.47402	7.7416	7.49787	7.69275	7.77134	7.61562
Atp5d	6.47739	5.9411	6.14533	5.88783	6.37315	6.20698	6.08296	6.92184	6.49344	6.60892	5.99109	6.83675	6.49935	6.78896
Atp5e	5.21914	4.77657	5.06261	5.32748	4.98118	5.21984	4.82094	5.55049	5.36709	5.46308	4.98545	5.5539	5.64909	5.52375
Atp5g1	5.95682	5.56551	5.92765	5.53448	5.82667	5.84617	5.81491	6.3407	6.13501	6.33786	5.87094	6.27328	6.23818	6.38645
Atp5g2	4.95584	4.69601	5.03454	4.85267	5.04285	5.04249	4.50575	5.68845	4.89956	4.97851	4.85299	5.18728	5.17004	4.85376
Atp5g3	5.84536	5.43903	5.71578	5.41931	4.93682	5.90646	5.55402	6.15963	6.14606	6.04905	5.49898	6.26565	5.9577	6.30329
Atp5h	6.32266	6.10807	6.26579	6.35137	6.04875	6.48781	6.142	6.62973	6.50102	6.64014	6.3382	6.39923	6.58559	6.64242
Atp5j	6.47349	6.51617	6.61926	6.73452	6.36601	6.61726	6.43943	6.74517	6.66913	6.97986	6.62663	6.71537	6.91478	6.82707
Atp5j2	5.90137	5.58974	5.80717	5.89128	5.56872	5.91515	5.80095	6.24411	5.98663	6.23133	5.84863	6.15347	6.2118	6.14551
Atp5k	4.07455	4.12052	4.10199	4.04131	4.05754	4.64103	4.13304	4.58503	4.11237	4.22921	4.34124	4.25966	4.77806	4.19052
Atp5l	5.98828	5.89477	5.78713	5.80088	5.769	6.28124	5.7244	6.29488	6.1051	6.50415	6.09263	6.18075	6.47933	6.25733
Atp5md	4.9314	4.95294	4.93484	5.02758	4.69542	5.34824	4.82477	5.09792	4.96846	5.46678	5.3386	4.89028	5.48193	5.2076
Atp5mpl	4.46337	4.21385	4.52495	4.63366	4.43192	5.0504	4.32597	4.75257	4.58958	4.93447	4.68345	4.72132	4.99964	4.77835
Atp5o	6.2291	6.10024	6.05472	6.2439	6.45407	6.31433	6.08567	6.88152	6.38694	6.63816	6.18804	6.36407	6.58819	6.52343
Atp5pb	7.45792	7.55829	7.53639	7.53956	7.678	7.7192	7.39459	7.72778	7.74633	7.93868	7.65088	7.84907	7.79332	7.8688
Atp6ap1	9.31259	9.15486	9.32602	9.03957	9.15412	9.24863	9.14672	9.28601	9.30633	9.52449	9.15687	9.27637	9.31798	9.45865
Atp6ap2	8.24574	8.30658	8.31908	8.33452	8.32084	8.15153	8.13445	8.29375	8.38537	8.60645	8.03104	8.61218	8.46965	8.42587
Atp6v0a1	7.04661	6.96991	7.03554	7.15042	7.41795	6.83305	6.77852	6.95616	7.13425	7.05538	7.11751	7.10566	7.25005	7.21887
Atp6v0a2	8.17057	8.16964	8.36213	8.16238	8.45707	8.19813	8.19355	7.84378	8.05221	8.16496	7.93218	7.7103	7.97033	7.91064
Atp6v0b	9.52816	9.33683	9.34793	9.44607	10.0326	9.52889	9.41945	9.92707	9.67109	10.0041	9.65631	9.9519	10.0579	9.88634
Atp6v0c	8.34612	8.006	8.14528	8.00001	8.59223	8.26735	7.94259	8.65646	8.40538	8.64487	8.04968	8.52197	8.4798	8.59274
Atp6v0c-ps2	5.59995	5.38224	5.54802	5.28417	5.94201	5.12483	5.29648	5.76285	5.78733	6.06976	5.0981	5.8242	5.95394	6.09445
Atp6v0d1	5.54793	4.92158	5.27382	5.04429	5.60842	4.83192	5.05023	5.58029	5.20137	5.52957	5.44853	5.1946	5.16268	5.10554
Atp6v0e	7.56525	7.28904	7.34762	7.65692	7.70294	7.64031	7.18602	7.98802	7.74975	8.04469	7.7037	7.9386	7.99454	8.03066
Atp6v0e2	5.28929	4.98817	5.06872	5.5046	5.4347	4.892	5.29415	5.33194	5.3026	5.2054	5.45446	5.0679	5.58298	5.50442
Atp6v1a	6.11931	6.3022	6.18762	6.16146	6.06718	6.05425	6.13284	5.74911	6.02761	5.81151	5.8828	5.75972	5.94606	6.43445
Atp6v1b2	7.57358	7.68396	7.63481	7.73685	7.91208	7.90342	7.52134	7.77435	7.61985	7.91558	7.70582	7.68871	7.70114	7.68109
Atp6v1c1	8.03707	8.16999	8.00665	8.05283	8.40716	8.08621	7.99728	8.15925	8.17699	8.36731	8.06783	8.18361	8.20053	8.32115
Atp6v1d	6.84291	7.28943	7.03388	7.11789	7.13081	6.78382	6.99065	7.07424	7.05051	7.33718	7.11864	6.871	7.36231	7.27161
Atp6v1e1	7.00707	6.69009	6.86486	6.85613	6.84584	6.78128	6.64326	7.45741	7.21137	7.32286	6.85029	7.15809	7.22205	7.2828
Atp6v1f	6.87402	6.63368	6.72925	6.75738	6.78698	6.81502	6.51717	7.42148	6.99736	7.26296	6.93832	7.19837	7.22687	7.08983
Atp6v1g1	8.1203	8.23719	8.11742	8.28017	8.39427	8.21602	8.04102	8.48901	8.3584	8.83531	8.43569	8.25614	8.72271	8.65741
Atp6v1g2	2.58117	3.66492	3.19623	2.03725	3.04942	3.53401	3.98114	3.02086	3.29602	2.62638	2.61223	2.20205	2.66672	2.43725
Atp6v1h	6.16449	6.07967	6.07139	6.07172	6.4393	6.08156	6.29002	6.46226	6.32638	6.57069	6.23542	6.21224	6.33834	6.44099
Atp7a	5.16178	5.17018	5.49582	4.90208	4.79125	5.22631	4.97201	3.33109	4.89723	4.32805	4.73492	4.60976	4.84978	4.40558
Atp7b	-0.337034	0.737955	0.229877	0.482906	0.189523	0.0880333	-0.148244	-3.52756	0.412544	-1.99503	-1.97471	-0.772824	-4.58523	1.33308
Atp8a1	7.12884	7.07548	6.94925	7.1581	7.04085	6.69353	6.74954	7.00589	6.91772	6.52369	7.03514	6.79072	6.97135	6.69032
Atp8a2	2.40132	1.40896	0.563785	1.93116	2.33532	3.33828	2.05235	2.75727	2.14837	0.0531984	3.32553	1.12919	2.17474	2.89316
Atp8b1	3.70004	2.30593	2.12431	2.9104	2.81043	2.38799	3.51969	2.81758	1.88894	3.35403	2.18135	3.03871	2.00954	2.90512
Atp8b2	4.44197	4.72847	4.56333	3.7052	4.45811	4.54583	5.50392	4.16419	4.1259	4.39432	4.55899	3.8859	4.5757	3.51309
Atp8b4	2.3479	1.99178	1.34741	1.72969	0.410358	2.41948	-0.619307	3.36178	1.91138	2.22075	0.519143	1.18895	2.09688	1.02675
Atp8b5	0.804668	1.55303	1.18772	0.699056	-0.00213968	0.753613	0.888652	0.5438	0.130159	0.815757	0.444415	-0.155357	1.58652	0.791195
Atp9a	3.99314	3.88165	3.6636	3.49953	4.26619	5.13678	4.83658	4.99211	4.39946	4.39856	5.01496	3.95612	4.6622	4.76747
Atp9b	6.20358	6.2583	6.21897	6.59277	6.446	6.02345	6.17828	5.74352	5.88427	5.83162	6.29561	5.99976	6.45266	5.43523
Atpaf1	4.72896	5.20186	4.98416	5.27957	4.96668	5.41371	5.15901	5.3246	5.2985	5.18938	5.25535	5.30719	5.37242	5.2423
Atpaf2	5.03422	4.86772	4.84143	4.22297	5.11249	4.69039	4.76642	5.14896	4.96807	4.97775	4.94662	5.05769	4.41988	4.5825
Atpif1	6.44659	6.48226	6.41132	6.59957	6.39902	6.5547	6.34104	6.79675	6.55708	6.69901	6.4462	6.61988	6.88393	6.72431
Atpsckmt	4.18082	3.61973	3.77304	4.3228	4.32051	3.86193	2.9054	4.50492	4.08686	4.58637	4.03958	4.41787	4.07653	4.06543
Atr	4.42756	4.42439	4.47505	4.64837	3.87109	5.04145	4.5269	3.61361	4.29735	2.6938	5.15026	4.08013	3.63692	3.96606
Atraid	7.80962	7.46939	7.58115	7.50755	7.71011	7.83658	7.49984	8.22225	7.99235	8.24707	7.80464	8.1156	8.21711	8.18371
Atrip	4.8566	4.4953	4.357	4.85498	4.8032	4.69617	4.2145	5.14599	4.47108	4.68989	4.92365	4.35052	4.88248	4.96311
Atrn	4.89316	5.34332	4.68314	4.48703	4.64115	4.65507	5.1307	3.46406	4.58939	4.29123	4.74017	4.31995	4.6325	4.53661
Atrnl1	0.127701	0.801049	-0.973493	1.73196	-0.686226	0.549934	-0.116723	-4.58523	-0.607888	-0.418207	0.22333	-4.11627	0.26055	-0.967122
Atrx	5.70589	6.27909	5.86952	6.36655	5.81671	5.7561	5.93792	5.79364	5.78381	4.55179	5.86382	6.673	4.58179	5.61276
Atxn1	4.16712	2.64107	3.38992	4.17199	2.41222	3.11576	3.32726	3.36258	3.22339	2.42012	3.43794	3.3131	2.82863	4.00613
Atxn10	7.54274	7.45342	7.43363	7.18686	7.35657	7.54832	7.38963	7.5845	7.56935	7.58502	7.41495	7.31909	7.24804	7.58605
Atxn1l	3.04718	3.08063	3.08126	2.4191	3.21904	2.72429	3.96331	3.01823	3.2593	3.47881	4.14953	3.20966	3.47209	3.09497
Atxn2	5.27162	5.45348	5.33778	5.43675	5.35658	5.36193	5.44184	4.81138	5.46323	4.972	5.90023	5.60792	5.13421	5.11726
Atxn2l	6.93562	6.79379	6.96255	7.10221	6.69598	6.49269	6.79646	6.96462	6.7588	6.4865	6.66924	6.64468	6.57771	6.66656
Atxn3	4.84778	5.25258	4.86693	4.84071	4.73028	4.16846	4.99011	4.32725	4.59616	4.55213	4.63879	4.54957	4.92238	5.09904
Atxn7	3.66932	3.6959	3.75992	3.66074	3.80269	3.88599	3.73815	3.00733	3.57283	3.70329	3.77958	3.92631	3.7754	3.53165
Atxn7l1	4.87716	4.85827	5.00818	5.25083	4.47031	4.74911	4.56926	5.01618	4.95629	4.50373	4.31622	4.645	4.51922	4.3743
Atxn7l2	3.4742	3.37322	3.79907	3.71996	3.5623	2.30904	3.79658	3.28231	3.2922	3.30616	3.71675	3.17264	3.15274	3.36775
Atxn7l3	3.33892	3.03333	3.17345	3.0089	3.13775	3.26781	3.25669	1.87303	2.713	2.05726	3.20045	2.54249	2.69275	2.55924
Atxn7l3b	7.63426	7.89535	7.69034	7.93146	7.64613	7.84831	7.58905	7.61457	7.52221	7.61898	7.68795	7.51882	7.52101	7.66647
AU022252	5.01092	5.32839	5.28365	5.19212	5.56848	6.23556	5.37188	5.62157	5.31652	5.57617	5.42957	5.04979	5.63578	5.74824
AU040320	6.40806	6.23737	6.32463	6.17315	6.63389	6.23531	6.11137	6.0928	5.85187	6.00129	5.9127	6.1982	6.07813	6.04803
AU041133	2.1424	2.3378	2.51301	2.51382	1.34591	1.97204	2.18962	2.80139	2.81439	1.53017	2.33587	1.60128	1.21843	1.69661
Auh	4.95119	4.95057	4.98169	5.09202	5.0016	4.63535	5.14006	5.80751	5.23207	5.21096	4.97698	5.41112	5.026	5.22367
Aup1	8.65675	8.75434	8.68354	8.65687	8.91954	8.60592	8.65908	8.65641	8.69882	8.98785	8.66083	8.93153	8.90824	8.78846
Aurka	2.29997	2.63803	2.22283	3.09581	2.11823	2.20952	1.49619	2.05086	2.7568	3.06098	2.61167	2.718	3.14611	3.07695
Aurkaip1	5.5065	5.35249	5.29025	5.70005	6.15982	5.82525	5.40456	5.78981	5.85624	6.2434	5.51187	6.04057	6.11287	6.10711
Aurkb	2.99944	3.67327	2.45995	4.36849	2.90562	2.50575	2.74795	3.24064	3.4515	2.75791	1.69143	2.83622	3.48821	2.84762
Auts2	3.89367	2.60767	3.34604	3.42862	2.46402	3.97266	4.26452	3.21088	3.91365	2.11191	4.94643	3.69689	3.06231	3.81493
Aven	3.57244	2.33362	3.22003	2.63151	4.49008	2.33343	3.5666	4.19799	3.91216	3.80548	2.86219	3.25852	3.16508	3.36375
Avl9	5.46613	5.81078	5.64778	5.15428	5.43061	5.65982	5.47196	4.99714	5.14371	4.66417	5.65307	5.08863	5.11564	5.25966
Avpi1	1.03421	1.0333	1.25117	0.846733	1.40027	1.45298	1.31978	2.234	1.54153	1.95065	1.36072	1.38128	0.464507	1.59111
Avpr2	1.91756	1.93931	1.31906	1.82184	1.26345	1.61826	1.88168	0.511069	1.33052	1.63695	0.583812	2.43948	1.7874	1.15782
AW146154	2.85089	3.28794	3.18144	3.09214	2.76141	2.45892	2.5844	2.78959	2.81293	2.52173	2.34297	2.5373	3.24759	2.87683
AW209491	4.95846	5.17566	5.19586	4.62825	4.7768	5.23383	5.19572	5.34162	5.09549	5.05299	4.73193	4.37833	4.98401	4.87919
AW549877	6.10855	6.74035	6.39347	6.6943	6.23927	5.97266	6.40308	5.31771	6.22446	6.19438	6.08835	6.29039	6.11879	6.05642
AW554918	2.85202	3.72548	3.28475	2.60755	3.02926	3.04429	3.13493	3.47341	2.88731	3.68561	3.77911	2.40094	3.54604	3.14175
AW822252	5.20355	5.076	4.86998	5.39884	5.38182	5.0879	5.16498	4.86153	5.53612	5.04315	6.13252	5.43117	5.62183	5.56255
Awat2	-1.5941	-1.84704	-0.900292	-1.51703	-0.664331	-0.835585	0.187322	0.347799	0.575462	-3.05116	-1.3097	0.849979	-3.2634	-0.953618
Axdnd1	0.0784355	-0.465095	-1.38943	-0.289432	0.233308	0.138076	-0.0497435	-1.01425	-0.572674	-0.598728	-0.0668279	-0.463815	-0.706604	-0.707102
Axin1	3.83795	4.79553	3.70717	4.99656	5.47604	4.7681	4.8527	5.04137	4.55973	5.19065	4.40325	4.89576	4.38808	5.11694
Axl	6.20557	6.50622	6.03874	6.66043	6.83552	6.23568	5.51523	6.24922	6.04249	6.39095	5.95654	5.54851	6.3733	6.53794
AY036118	6.93488	5.30172	5.76684	5.75554	5.89497	5.83506	5.58389	7.19019	6.47416	6.30813	6.76095	7.32617	7.07417	7.07018
Azi2	5.65129	5.95382	6.03331	5.74756	5.84935	5.32566	6.06852	5.414	6.00681	5.61773	5.20666	5.83656	5.33236	5.57484
Azin1	6.34518	6.48369	6.46808	6.58956	6.07563	6.56019	6.32915	6.00916	6.19393	6.40232	6.26337	6.60265	6.0473	6.03036
Azin2	0.50951	0.0037453	0.602771	1.04146	1.41861	2.16465	1.66228	2.69983	1.28828	1.00192	1.64259	1.59607	0.0942446	-0.010788
B230217C12Rik	0.38543	0.959214	0.783734	0.438828	0.633934	1.66596	2.0689	1.89282	1.52938	2.09343	1.65806	1.96107	0.530407	1.01136
B230219D22Rik	6.20183	6.68438	6.53655	6.1617	6.38089	6.49471	6.33381	5.85096	6.16025	6.17019	5.56635	5.93405	6.01116	5.69227
B230303A05Rik	-0.72346	-2.74142	-1.21433	0.61855	-1.36149	1.21457	-0.367959	-0.815345	-0.0677403	-2.09994	1.6034	0.275383	-0.444576	-0.387153
B230307C23Rik	3.2073	3.62338	3.36805	3.50329	3.29903	3.67409	3.55611	3.72589	3.59711	3.50197	3.68623	3.66558	3.1715	3.76196
B2m	10.493	10.046	10.649	10.1669	9.506	10.0272	10.0842	10.7669	10.7416	10.6217	9.97912	10.6888	10.5493	10.7583
B330016D10Rik	1.65777	1.36855	1.5508	2.03938	2.3074	1.47974	2.01033	3.19745	1.97777	2.76326	1.72379	2.67853	1.94937	1.95266
B3galnt1	6.38449	6.26153	6.09543	6.35401	6.45489	5.98015	5.86396	5.99891	6.16329	6.38739	6.18599	6.05824	6.37152	5.78248
B3galnt2	4.18338	4.19537	4.50387	5.46815	4.35713	4.09047	4.14977	3.54859	4.03492	3.75448	3.69627	4.1011	4.11965	3.72343
B3galt1	0.745047	2.87155	-0.416402	-1.26968	0.153898	1.56687	2.57121	-3.39276	0.672811	-2.13692	0.578321	0.970841	-2.00433	0.609733
B3galt2	-0.617471	-0.162389	0.0334963	-0.769752	-1.67751	2.2599	0.287899	-3.47658	-1.50484	-3.05807	0.735126	-1.6327	0.939233	0.357164
B3galt4	4.89451	3.93988	4.6193	4.51895	4.94601	4.52919	4.54752	5.35158	4.79804	5.19405	4.67435	5.01372	4.78741	4.82884
B3galt5	5.03927	4.81694	5.11692	5.1092	5.65815	5.47967	5.35376	4.68387	5.78694	5.52242	5.67552	4.99389	5.37485	5.4785
B3galt6	4.26594	4.09877	3.9639	4.71485	4.743	4.76918	3.89931	4.40538	4.44989	5.18079	4.73133	4.61732	4.82073	4.70307
B3gat1	0.55106	-0.205629	-0.403341	1.57692	-0.296435	-0.216115	0.618644	-0.0254076	0.271045	0.0961204	2.52789	1.50374	1.27912	-0.138159
B3gat2	1.25136	1.90744	1.37035	1.94724	0.868625	0.713586	2.20045	-3.45298	-0.227363	1.11657	1.42535	1.11306	1.48231	0.14525
B3gat3	4.80169	4.30803	4.63453	4.59032	4.86364	4.51295	4.49884	4.646	4.48801	4.4525	4.66879	4.72054	4.76262	4.68026
B3glct	3.24516	3.24237	3.0289	3.94726	3.86155	3.9933	3.10234	3.06529	3.35866	3.28665	3.12188	4.17052	3.77707	4.36099
B3gnt2	6.35352	5.68984	6.0768	5.60496	6.67052	6.02549	5.97345	6.73421	6.44161	6.4722	5.66008	6.87319	6.55469	6.46193
B3gnt3	0.845132	0.694757	1.28072	0.943957	1.82192	0.0901189	1.14109	1.32616	1.304	0.860096	1.33337	0.868343	0.868875	0.883664
B3gnt5	-0.555872	0.388278	0.712775	-2.48524	-1.51819	0.795681	-1.31201	-0.845773	0.662125	-1.21599	-4.58523	-1.0193	-4.58523	0.237692
B3gnt7	2.22661	2.34325	2.12193	2.50028	3.66037	2.12815	1.70776	3.08231	2.41389	2.85874	2.63345	2.80738	2.80521	2.12985
B3gnt8	2.74218	2.648	2.43633	1.84921	1.9504	1.6434	1.86838	3.62933	3.16256	2.95607	2.15406	1.34055	2.7916	2.72685
B3gntl1	3.36345	3.19252	3.27689	3.68432	3.3013	2.77079	2.85965	2.74312	3.31965	3.27924	3.04238	3.73634	3.2854	3.26923
B430306N03Rik	4.558	4.93216	4.79805	5.0613	4.37155	4.42838	4.1789	5.45879	4.96701	5.76783	4.46419	4.64451	4.35787	4.64952
B4galnt1	7.06343	6.79084	6.70948	6.66234	7.20379	6.96978	6.72487	7.34631	6.92614	7.10617	6.67476	6.81812	6.80668	7.0236
B4galnt4	2.34603	2.16017	1.62107	2.12552	2.25004	3.76954	3.05868	1.37979	2.3189	2.09619	4.50872	1.70789	3.89357	2.52188
B4galt1	7.64278	7.43905	7.53776	7.7491	7.64317	7.29708	7.92639	8.30008	8.10203	7.88089	7.96873	7.58224	7.62901	8.06392
B4galt2	1.36273	1.2511	0.553343	0.301744	0.278759	2.07091	1.94937	0.935033	0.763826	-1.55698	1.61252	1.87023	2.17313	0.399505
B4galt3	6.63197	6.25287	6.4048	6.68129	6.37271	6.55373	6.35309	6.28659	6.47615	6.58342	6.48057	6.6976	6.82095	6.6233
B4galt4	6.16046	5.71084	5.81447	6.06901	6.01222	6.16932	5.998	5.87884	5.92946	6.40966	5.64416	5.87314	6.31546	6.22018
B4galt5	3.13882	2.92022	3.12013	2.45795	3.48293	3.77375	3.27369	3.07059	3.06142	4.09212	4.13844	4.33641	3.89151	3.53079
B4galt6	4.96231	4.96412	4.80824	5.29243	5.03629	5.18228	4.76568	4.58825	4.21879	4.11994	4.8305	4.29618	4.38101	4.68635
B4galt7	5.604	5.26837	5.20871	5.45418	5.90787	5.02656	5.25902	5.93734	5.6757	5.75525	5.60869	5.40893	5.82305	5.2812
B4gat1	6.60114	6.45244	6.35872	6.39267	6.70343	6.50664	6.40804	6.7304	6.87972	6.91119	6.3422	6.87835	6.62833	6.8017
B9d1	1.33719	0.149818	0.613587	0.573672	-0.16047	1.42893	1.1778	0.384415	1.12177	-0.85444	1.27109	1.67705	0.746038	0.856184
B9d2	4.42262	4.00732	3.92964	3.77354	4.30658	4.2169	3.81572	4.9792	4.42491	4.52288	3.80058	4.09404	4.749	4.34673
Babam1	5.17206	4.99075	5.05587	4.87759	5.31917	4.94143	4.84831	5.7064	5.32588	5.22073	4.91362	5.4821	5.2872	5.62632
Babam2	5.79223	5.97777	6.03883	6.14107	6.15593	6.21575	5.94435	6.24509	6.01184	6.03953	6.36987	5.89102	5.9153	6.05763
Bace1	4.9959	5.16271	5.10958	5.03168	5.1974	5.34751	5.65552	4.63588	5.089	4.12954	5.10628	4.43629	4.2456	4.20869
Bach1	4.51249	4.88277	4.70721	4.84302	4.78988	4.91621	4.62877	4.18749	4.59797	4.13596	4.58141	4.70035	3.99462	4.56077
Bach2	4.57186	3.79436	4.52705	4.74343	4.38972	3.52195	4.69952	3.93964	4.05617	4.44767	4.28177	4.3646	4.37484	4.16872
Bad	5.48374	5.02051	5.28814	5.59542	5.39009	5.25706	5.16792	5.95397	5.54123	5.6634	5.44971	5.7882	5.79027	5.76797
Bag1	6.99495	6.79169	6.73309	6.90039	7.41351	6.96134	6.8342	7.45227	7.28507	7.50812	6.80944	7.25324	7.2844	7.38766
Bag2	2.15991	1.67443	2.56778	3.03416	2.3085	2.06905	1.74486	1.92838	2.01061	1.81406	1.71348	0.556261	2.02846	2.40992
Bag3	4.75786	4.35948	4.96426	4.71468	4.87944	4.55392	4.13701	4.61218	4.39288	4.37811	4.07234	4.07426	3.97164	3.8817
Bag4	4.79718	4.86509	5.15413	4.92846	4.49911	4.17125	4.98751	5.19351	4.91272	4.39011	4.8448	4.25413	4.8649	4.96599
Bag5	5.4018	5.55135	5.54767	5.33741	5.93627	5.74378	5.32217	5.66108	5.68902	5.84821	5.49397	5.67198	5.91147	5.78395
Bag6	4.3555	4.12902	4.37444	4.77307	4.13299	4.36857	4.09332	4.70409	4.20856	4.24709	5.29111	4.79643	4.67029	4.74193
Bahcc1	1.77777	0.598353	2.37253	-0.930851	1.59205	-0.994403	2.30346	2.00572	1.37915	1.38867	2.29592	1.57017	0.366252	1.83371
Bahd1	2.58026	2.44043	2.784	2.00945	2.38954	1.84068	2.34566	1.31763	1.53223	1.96145	2.39215	2.56006	2.41736	1.11976
Baiap2	4.46355	3.79082	4.05836	4.42443	4.26797	4.68087	4.68127	4.18486	4.18858	4.28019	5.37326	4.46951	4.58647	4.39514
Baiap2l1	2.1919	2.14261	2.17397	1.63952	0.735114	2.21759	1.98755	2.199	1.92983	0.654797	2.13807	1.89646	1.31482	2.13657
Baiap3	1.46023	-0.429318	-0.229511	-1.17277	-0.635441	0.85482	0.680372	-0.280417	-1.25418	-2.96946	1.60647	0.644157	1.16429	0.138607
Bak1	0.508094	0.447341	0.891951	0.872004	0.642883	-0.0216704	-0.160725	0.426637	0.234439	0.341761	1.27692	1.82637	1.03028	0.387722
Bambi	2.41393	2.04653	2.08548	1.6243	2.55141	2.26952	2.15027	2.14725	2.21829	1.70438	2.50505	2.85478	3.1397	2.17183
Banf1	5.34978	5.39087	5.44691	5.90996	5.5685	5.41864	5.5214	5.60243	5.64484	5.86045	5.86277	5.89068	5.90842	5.78263
Bank1	5.74316	6.29424	5.87234	6.14423	5.55844	5.83589	5.82126	5.13906	5.6243	5.52714	5.40173	5.67027	5.1892	5.30197
Banp	5.64822	5.24329	5.56919	5.73638	5.82671	4.53262	4.58438	5.14147	4.52814	4.46485	4.48723	5.11967	4.71055	5.31784
Bap1	6.63221	6.35591	6.35778	6.20728	6.78953	6.54702	6.38313	6.43305	6.15967	6.54432	6.1748	6.42029	6.62179	6.344
Barhl2	1.02222	1.27621	0.64319	1.45613	-1.16841	1.10464	1.87569	0.829009	0.864998	-0.755986	1.57919	0.0431786	0.306982	-0.464049
Basp1	7.11763	7.73651	6.90468	7.50385	8.09992	7.45585	7.69922	8.52182	7.85007	8.0854	7.34437	7.81886	7.44707	7.43901
Batf	2.65744	1.80707	2.68269	2.77049	2.47995	3.08536	2.03347	2.49743	3.09517	3.51818	1.68019	3.21876	2.37435	2.61614
Batf2	0.628004	-1.00357	0.569758	-1.30542	0.701723	1.95415	-0.209447	1.88481	-0.407668	-1.9313	0.0982638	1.34199	-4.58523	0.297603
Batf3	5.03745	4.543	4.69834	4.61993	4.72965	4.30758	4.39059	5.18316	4.82986	4.79124	4.35112	4.91316	4.7803	4.90813
Bax	6.78414	6.45108	6.52501	6.6803	6.93429	6.49475	6.57562	7.17482	6.7688	6.56709	6.61963	6.80865	7.01147	6.88634
Baz1a	5.02163	5.04307	4.77369	4.88843	4.7413	4.16195	5.05605	4.33808	4.86025	4.36356	4.03721	5.09673	4.67331	4.7131
Baz1b	5.52764	5.79917	5.57018	5.72528	5.73754	5.42906	5.75345	4.95518	5.28648	5.48247	5.47607	5.54181	5.52489	5.36924
Baz2a	4.40885	4.33206	4.56054	4.75123	3.98266	4.20116	4.61203	4.21163	4.0331	3.97518	4.89604	4.13279	4.31305	4.55131
Baz2b	5.33378	5.50289	5.44885	5.44646	5.3517	5.34152	5.40445	5.55861	5.36501	5.05881	4.95666	5.27796	5.12635	5.29052
Bbc3	3.89379	3.98332	3.47527	4.28461	4.30999	3.25896	3.27168	3.41872	3.44187	4.25592	3.80789	4.44792	3.90713	3.85013
Bbip1	5.24869	5.30344	5.21694	5.37876	5.19556	5.1537	5.16374	5.85454	5.54907	5.6211	5.1783	5.5686	5.46927	5.45162
Bbln	1.51315	1.65444	1.39831	1.33642	1.59553	1.7174	1.68377	3.41591	2.24643	2.30528	1.92566	2.66707	1.87126	1.78085
Bbof1	2.24302	2.12986	2.46226	2.53991	2.36136	1.77489	2.37525	1.39958	1.85952	1.99691	3.33982	2.69777	2.92974	1.96402
Bbs1	2.58811	2.55524	2.54637	2.43354	2.15135	2.96421	2.99215	2.78649	2.95705	2.614	3.56366	2.98513	3.26141	2.81196
Bbs10	1.59126	1.8963	1.40804	0.444635	0.771479	1.12807	1.35631	0.741606	1.35653	2.84579	0.933368	2.11527	0.895141	1.19722
Bbs12	2.23978	2.02209	2.11168	0.264248	2.39054	1.06639	2.97887	1.30141	1.49282	2.60497	2.27402	2.79799	2.20427	1.70485
Bbs2	3.51344	3.60103	3.13361	3.26181	3.39227	3.69922	3.60746	3.32998	3.03125	3.52374	3.0762	2.7047	3.60454	3.30824
Bbs4	3.88544	4.07112	3.99054	3.31086	4.12686	4.56392	4.15785	4.45281	4.39655	4.05167	4.19219	4.61776	3.84961	3.29901
Bbs5	2.45858	2.71878	3.01489	3.32748	2.6681	2.91209	2.98515	2.91724	3.02571	2.65601	2.55221	3.01495	2.80913	2.09815
Bbs7	3.02973	3.59666	3.07619	3.1691	2.86949	2.86019	3.52394	2.88615	2.31979	2.80189	3.28189	2.57511	2.96531	2.52696
Bbs9	5.64343	5.31376	5.55303	5.43945	5.57173	5.04984	5.448	6.04144	5.76278	6.02635	5.55505	5.86963	5.94813	5.72073
Bbx	4.7606	4.16991	4.66379	4.47986	4.65765	4.54449	4.86681	4.35814	4.93437	3.63769	4.00429	4.58618	3.31477	4.25017
BC003965	5.47492	5.51665	5.43761	5.56882	5.55686	5.62765	5.49821	5.61698	5.59174	5.71413	5.24577	5.98791	5.61246	5.77813
BC004004	6.64599	6.58675	6.63787	6.79063	7.05211	6.91651	6.51462	7.10724	6.92688	7.09241	6.82919	6.8478	7.04081	6.93854
BC005537	5.93848	6.35445	5.88831	6.60609	6.24392	6.57906	6.1576	5.54029	5.61803	5.37954	6.55433	5.78851	5.807	5.14916
BC005624	6.32965	6.20422	6.30417	6.34178	6.33213	6.34758	6.30732	6.31988	6.43482	6.55833	6.41647	6.52227	6.6402	6.47219
BC022960	-0.394315	0.208022	0.577667	1.43715	-1.22403	1.43355	1.30756	-4.58523	0.091377	-2.32341	0.22205	0.326664	-1.58473	0.363584
BC024063	1.51066	1.61812	2.02308	0.445757	2.05268	0.666145	1.86692	1.93714	1.97793	2.07533	1.64687	1.42802	2.17471	0.674243
BC024139	1.81078	1.7996	1.76041	1.07998	1.4637	2.25075	2.04355	0.665147	1.418	0.976244	1.36894	1.27404	1.65849	2.39135
BC024978	4.40794	4.56395	4.33952	4.54571	4.74049	4.259	4.75324	4.93287	4.4051	3.92431	4.7889	4.79702	3.80317	4.65771
BC025920	0.829538	1.5806	1.60971	0.918932	1.30806	0.66928	2.62284	-0.605457	1.75473	0.290472	2.23127	1.8732	1.56544	1.326
BC028528	5.51397	5.55259	5.59583	5.47544	5.44753	5.73726	5.47385	5.78102	5.73201	5.89535	5.62356	5.88731	5.87823	5.66703
BC029722	5.12798	4.91637	5.05325	4.96291	5.09921	5.33015	4.97463	5.44784	5.08562	4.77793	4.99434	5.38657	5.39644	5.21705
BC031181	6.75186	7.04242	6.83772	6.85187	6.67843	6.76451	6.63962	7.06367	6.88476	7.30026	7.0477	6.96227	7.08086	7.04292
BC034090	-1.15265	0.631623	-0.389348	-4.58523	-1.8934	0.0939283	-0.765598	0.322396	0.00102814	-1.45434	0.116695	-0.735347	0.737229	-0.151546
BC035044	6.57798	6.14905	6.56429	6.21129	5.88164	6.28826	6.05053	6.35304	6.36848	6.26943	5.88864	6.51072	6.24312	6.51913
BC035947	1.67211	1.67005	1.32773	2.98493	1.59242	0.855103	1.84426	1.22348	1.25315	1.04233	1.40654	0.959749	0.813062	1.52294
BC049352	0.645464	1.71969	1.08488	1.70618	1.1669	0.72574	1.1434	0.379412	1.47473	-0.590464	1.90711	2.57728	1.02991	0.483439
BC049715	-0.583291	0.209704	-0.529523	0.0994746	0.175558	-1.78273	0.111839	-0.309313	-1.56317	0.638927	-1.36381	-1.52998	-1.59065	-2.01805
BC051142	-0.618542	-1.00264	-0.931201	-1.93464	-0.829523	0.243526	-0.646494	-2.41084	-1.86097	0.593116	1.21841	0.0759028	0.983511	0.513794
BC053393	0.124967	0.682868	0.499493	-0.508714	0.255311	-0.404582	0.54018	0.346619	0.559252	-0.466662	-1.04152	1.01856	0.924362	-0.094036
BC055324	3.62519	3.2906	2.91183	1.83433	3.43233	2.99028	3.17677	1.9827	3.36076	3.48057	2.79076	2.4586	2.94215	3.01555
BC064078	3.59635	3.72784	3.54425	2.66948	3.13731	3.0033	3.25536	3.03686	3.84566	3.89537	3.41231	3.45699	3.36477	3.83973
BC085271	-1.00878	-0.52539	-1.55131	0.0601778	-0.240979	0.332807	-0.0777388	-4.58523	-1.47549	-4.58523	0.266807	0.394706	-0.923892	-1.26169
BC147527	4.41007	4.0881	4.69705	4.47655	4.37309	4.55979	4.09606	4.8775	4.4702	4.91069	4.59353	4.88295	4.81322	4.68554
Bcan	4.37112	4.4794	3.58876	4.03692	4.322	4.53807	4.52432	4.11388	4.54833	3.70553	4.99448	4.5659	4.89879	5.15395
Bcap29	6.1977	6.60431	6.48679	6.5629	6.76187	6.13887	6.35518	6.33003	6.24053	6.42727	6.08208	6.77381	6.16134	6.00078
Bcap31	8.3871	8.2961	8.39597	8.39385	8.48104	8.48074	8.1567	8.62285	8.54577	8.8178	8.46072	8.55602	8.64305	8.54833
Bcar1	2.655	2.54464	2.51389	2.05871	1.84369	3.68461	3.76245	3.61	2.76292	2.32104	3.23299	2.03496	3.40489	2.664
Bcar3	2.10165	2.09821	2.541	2.19451	3.61884	2.71372	2.55425	1.95351	1.64202	2.75361	1.96223	1.92714	2.17742	2.59459
Bcas1	2.56944	1.79823	2.38913	2.46964	2.29348	2.67032	2.5474	2.6499	2.16679	1.75054	2.75702	1.80753	3.2653	3.20973
Bcas2	6.27681	6.28154	6.27042	6.52161	6.37718	6.31545	6.38865	6.34111	6.38053	6.64218	6.39243	6.63869	6.6437	6.63885
Bcas3	4.83567	4.74227	4.8529	4.94813	4.53882	4.02656	4.55443	4.6872	5.00766	4.69268	5.20777	4.48019	4.93032	5.1841
Bcat1	2.21541	0.519368	1.00951	0.0284596	0.924413	2.24645	1.84993	0.998053	1.48499	2.19074	1.16938	-0.211446	-0.281441	0.623809
Bcat2	4.92557	4.68984	4.92178	4.99211	4.95835	5.0083	4.83483	5.59867	5.22684	5.25993	4.72157	5.41921	4.93638	5.30569
Bccip	5.90581	5.85608	6.00933	5.77877	5.97432	5.85402	6.01658	6.27902	5.99328	6.056	6.04175	6.04245	6.42629	5.94268
Bcdin3d	4.90082	4.60657	4.43276	4.61968	5.12153	4.71488	4.35849	5.25008	4.95307	5.16311	4.87749	5.12732	5.16155	5.35863
Bckdha	6.62359	6.00727	6.29095	5.83976	6.02003	6.11257	6.06075	7.16133	6.61227	6.58279	6.06555	6.66481	6.49152	6.8838
Bckdhb	4.11308	4.45044	4.56833	4.3854	4.61336	4.90573	4.0064	4.59517	4.39881	4.83464	5.03132	4.12955	4.55646	4.18981
Bckdk	6.95488	6.57634	6.66589	6.72055	7.05265	6.51746	6.58648	7.22849	7.08884	7.25171	6.72072	7.14613	7.04874	7.14453
Bcl10	6.83799	6.61416	6.72497	6.34973	6.37073	6.55609	6.35684	6.48018	6.5406	6.83428	6.48789	6.2873	6.68206	6.66846
Bcl11a	2.88226	2.70633	2.34578	2.98636	1.52104	2.40838	3.06545	4.20054	3.28224	1.72775	4.43712	2.60869	2.53656	3.04728
Bcl11b	1.2585	0.884136	-0.152729	0.825727	-0.203685	1.40273	1.57204	-2.30854	0.128141	-0.392871	2.17713	2.88713	1.55467	-2.72732
Bcl2	4.36898	4.52896	4.40923	5.13146	4.86244	4.98361	4.66015	4.60259	4.61156	4.12485	5.21392	4.69898	4.57687	4.87534
Bcl2a1a	4.97826	4.72673	4.89961	5.10757	5.09561	4.80005	4.6225	5.29168	5.43087	5.54939	5.29978	5.23218	5.55189	5.40904
Bcl2a1b	6.82108	6.53475	6.66485	6.80635	6.86142	6.41633	6.47115	7.38248	7.07523	7.38706	6.97652	7.13251	7.26222	7.14559
Bcl2a1d	4.5662	4.67421	4.53095	4.79025	4.56986	4.68291	4.17329	5.0744	5.27052	5.25196	5.10252	4.99001	5.01218	4.9749
Bcl2l1	7.33423	7.56962	7.30994	7.71179	8.21274	7.85165	7.53006	8.09464	8.12595	7.99143	8.03261	7.93491	7.60673	8.05923
Bcl2l11	5.62419	5.43717	5.7618	5.60075	4.91434	5.56496	5.57273	4.72279	5.37919	5.05785	5.50547	5.0957	5.59035	5.59256
Bcl2l12	3.97861	3.69849	3.77919	4.18779	4.19108	3.59823	3.41962	3.43409	3.68709	4.00285	3.64027	3.45182	4.084	3.67851
Bcl2l13	4.70015	4.94055	4.9176	4.59342	4.77801	5.15764	4.83515	4.88758	4.80574	5.03238	4.77217	4.21997	5.09457	4.54636
Bcl2l15	-0.0293453	0.892405	0.983424	-2.44319	-1.36913	2.2556	2.23444	-2.03503	0.462037	-0.398376	1.0293	-0.0337106	0.12723	0.211828
Bcl2l2	2.41354	1.88748	1.86399	2.63211	1.95877	1.31838	2.75547	1.57159	2.31904	2.1361	3.53398	1.77892	2.37679	2.62486
Bcl3	2.76785	2.06629	2.1926	2.60914	1.49782	2.0188	1.55467	3.14675	2.07014	2.43345	2.65435	2.62977	2.2128	2.4336
Bcl6	4.03925	4.08816	4.17643	3.58039	3.71679	3.33187	3.79087	3.31931	3.57435	3.11151	3.52995	3.12673	3.5424	2.83611
Bcl6b	0.840539	1.75805	1.07311	1.0391	1.76252	0.443309	1.11289	1.81961	1.69205	0.014802	1.52034	2.20064	0.104425	0.515096
Bcl7a	4.05581	4.12614	4.13975	4.67524	4.2605	4.3559	4.22265	4.25522	4.23006	3.05574	4.50527	3.96546	3.88963	3.99188
Bcl7b	6.19255	6.08809	6.29368	6.22469	6.40299	6.2702	6.06927	6.44441	6.32933	6.69706	6.1934	6.58931	6.37743	6.36088
Bcl7c	4.19693	3.28656	3.85632	3.2844	4.51281	3.8397	3.9451	4.79704	4.15795	4.1318	3.79948	4.71892	4.52987	4.08999
Bcl9	5.094	5.2424	5.11667	4.87632	4.44656	4.74374	5.17828	4.62541	4.99045	4.85775	5.12665	4.20001	4.99959	4.72391
Bcl9l	4.80548	4.75275	5.16233	4.69525	4.82065	4.37125	4.26433	4.18864	3.88198	4.13868	4.68352	3.92757	3.61244	3.61549
Bclaf1	6.27658	6.87816	6.60548	6.72595	6.47236	6.73207	6.55297	5.72822	6.46795	6.01505	6.319	6.11013	5.8972	5.74318
Bclaf3	3.13688	4.51322	4.02486	3.9637	4.01541	3.81192	4.13322	3.48537	3.02972	2.71069	3.42015	4.25139	2.64677	3.22372
Bco2	4.97685	4.9669	5.10128	5.08743	5.36716	4.81608	4.91851	5.00613	4.85083	4.98494	4.98078	4.75608	4.83054	5.03679
Bcor	4.56493	4.50778	4.6347	4.68086	4.41478	4.94749	4.35925	4.69325	4.60754	4.41287	4.22485	4.15482	4.41368	3.98094
Bcorl1	1.84315	2.12308	1.59019	2.74364	1.97459	2.59993	1.8673	-1.7555	1.95341	0.676254	1.20338	1.3023	1.2049	3.33922
Bcr	3.04368	1.76649	2.47176	2.50056	2.16294	2.76623	3.18347	3.80178	2.19562	2.02168	3.35609	2.4765	2.25337	3.07439
Bcs1l	3.82975	3.77477	3.5072	4.48079	4.26319	4.04287	3.75386	3.74502	4.14859	3.56248	3.86843	4.05717	4.06031	4.31333
Bdh1	0.506976	0.66021	0.460512	-0.944062	-0.626738	1.63322	1.54106	1.68432	1.48548	1.59085	1.42605	-1.33135	0.838096	0.833122
Bdh2	1.24672	0.00235183	1.03962	0.728975	0.469718	1.67406	1.28193	0.2764	1.34492	0.0318036	1.07959	-0.0174335	0.426359	1.5885
Bdnf	1.167	1.82658	1.27248	0.386844	0.865127	1.95262	2.23516	1.27978	1.05964	0.169721	1.78917	0.594205	1.4582	0.956317
Bdp1	4.1958	4.0461	3.52155	3.85515	3.14246	4.04661	4.35346	4.08314	3.62263	3.72181	4.67849	4.80247	3.00187	4.08569
Bean1	-0.275449	-0.438509	-1.12354	0.265081	-0.853519	0.683749	0.463823	0.657943	-0.397554	-1.03866	1.28969	0.304727	-0.83946	-0.694732
Becn1	7.04517	7.26108	6.99473	7.23506	7.21863	7.23846	6.95134	6.86757	7.18377	7.55671	7.21376	6.78616	7.1428	6.96788
Begain	0.979714	-2.04171	0.278135	1.41369	-1.81848	-0.80347	1.54614	0.88807	0.0812589	1.76887	2.97648	0.0965336	0.729027	0.562585
Bend3	1.29093	2.03388	1.14046	1.06421	0.613369	1.35592	2.47989	1.53558	0.426788	-0.404767	2.09244	1.14684	1.64	0.146574
Bend4	-0.742414	0.134159	-0.585184	-0.933353	-2.10112	1.76645	-0.317207	1.08745	-0.74391	-1.73942	0.488679	-0.0941083	-0.274907	0.46257
Bend5	3.76886	3.71943	3.82648	3.88238	4.05125	3.07031	3.10742	3.43607	3.39055	4.04307	3.41669	4.0645	3.80986	4.05694
Bend6	5.57092	5.91736	6.10132	5.39713	5.79699	5.60635	5.78402	5.78748	5.72281	5.35139	5.50672	5.89503	5.3975	5.53683
Best1	0.938011	0.639957	0.000866243	-0.645915	0.86845	1.77228	-0.119065	1.08756	-0.882049	-0.164391	0.489664	0.052853	0.0716284	0.347656
Bet1	5.15945	5.43198	5.39657	5.43034	5.20911	5.5823	5.28108	5.64503	5.52483	5.13358	5.07806	5.552	5.30645	5.52904
Bet1l	5.45618	5.68632	5.42608	5.70461	5.56636	5.58119	5.4299	5.72992	5.62949	5.9216	5.84418	5.89298	5.98368	5.56049
Bex1	-1.37568	-0.227814	-1.37413	-4.58523	-2.85819	0.445022	-0.263325	-0.527808	0.145102	-4.58523	1.17119	-0.489298	-0.91901	-0.294736
Bex2	1.8729	1.50183	1.50406	1.76607	1.24855	3.14117	2.88244	3.66499	2.32875	1.45372	2.83064	2.03926	2.66116	2.48802
Bex3	3.5	3.78575	4.02615	3.72279	3.78338	3.89861	4.08085	4.89098	4.22758	4.35309	4.07831	4.25869	4.64135	4.44176
Bfar	5.85348	6.23194	6.11198	6.14501	6.1581	6.29722	6.17891	6.18747	6.03885	5.87394	6.14751	6.19642	5.95155	5.97908
Bfsp2	-1.10244	-0.160651	-1.15664	0.276188	-2.76658	-1.53817	-0.255518	1.17112	-1.59037	-1.32793	0.412746	0.143456	0.273418	0.574547
Bglap3	1.98414	2.64287	2.91205	2.56284	2.44974	2.01634	3.00197	2.07065	2.15339	1.38832	1.51953	2.3126	2.18327	1.97096
Bhlhb9	4.42066	4.64317	4.76961	4.41457	4.92066	4.48799	4.80606	4.70002	4.60845	4.81167	4.56994	4.22559	4.38695	4.23914
Bhlhe40	3.41769	3.58146	2.91872	4.13118	4.07754	3.42467	3.62541	2.26943	3.68199	3.14676	4.05038	3.39228	3.89684	3.53261
Bhlhe41	6.76579	7.21113	6.67749	8.04787	7.96147	7.21582	7.72814	8.78322	8.57598	7.92178	8.69658	8.41126	7.66732	8.46017
Bicc1	0.30905	-0.367754	0.177602	-0.906013	-0.627809	-0.213812	0.550278	-0.364033	-0.345775	-1.31852	1.9043	0.99093	-0.170546	-1.10686
Bicd1	4.66735	4.40191	4.67085	3.98673	3.54462	5.31754	5.31008	3.97673	4.3107	4.11647	6.00641	4.92356	4.49541	4.3422
Bicd2	6.65319	6.55513	6.70563	6.70979	6.82955	6.12655	6.43614	6.3078	6.34988	6.47634	6.40005	6.25111	6.44234	6.34537
Bicdl1	3.57342	3.08861	3.22893	2.1246	3.36319	3.52239	3.48591	3.33819	3.37192	3.37609	3.83709	3.74223	3.8831	3.44257
Bicra	3.02081	2.72036	3.26808	3.20388	2.95316	2.90055	3.13857	1.56567	2.85364	2.78342	2.79143	2.85511	2.70037	2.56476
Bicral	5.57888	5.43239	5.20524	5.19294	5.02584	4.81199	5.63323	5.10554	5.26804	5.10462	4.88284	4.87259	5.14087	4.79373
Bid	6.66206	6.7272	6.65636	6.38254	6.88267	6.91503	6.53038	7.04802	7.14316	7.61094	6.72946	7.20083	7.1435	7.15849
Bik	2.28476	1.5552	2.145	1.72574	2.20665	2.65589	1.95397	2.39128	2.08185	1.43051	1.43639	2.47233	2.00642	2.67618
Bin1	9.45997	9.08036	9.31468	9.06566	9.52152	8.99754	8.98887	9.69715	9.42995	9.61822	8.98085	9.58075	9.37605	9.5505
Bin2	9.04024	9.54308	9.53011	9.41232	9.36904	9.01674	9.35076	9.25685	9.40576	9.58129	8.87488	9.35969	9.40865	9.17582
Bin3	5.70308	5.38487	5.59054	5.35296	5.76745	5.83351	5.44484	5.97573	5.88741	6.17774	5.56432	5.95061	6.20233	6.01234
Birc2	5.36581	5.9096	5.55786	5.4114	5.38555	5.34847	5.38904	4.92664	5.12111	5.63581	5.05647	5.48943	5.29183	5.32468
Birc3	5.85773	5.88135	5.84977	6.0052	5.92696	5.79819	5.47034	5.62612	5.73034	5.55329	5.26007	6.10738	5.5702	5.69169
Birc5	2.47598	2.78947	2.24033	3.90303	2.46132	3.66964	2.26235	3.19971	3.51883	3.12406	2.25289	3.32364	3.46248	3.7868
Birc6	4.59102	5.64641	5.40516	5.77652	5.04373	5.67314	6.39977	5.92676	5.69413	4.40633	6.15417	5.78356	4.52767	5.45053
Bivm	3.90105	3.84916	4.13247	4.62756	3.9628	4.50517	3.94794	4.49347	4.0692	4.24337	4.30042	3.73018	4.36015	4.11278
Blcap	5.83004	5.73365	5.91562	5.58539	5.69345	5.56678	5.88598	5.99468	5.59966	5.55219	5.76631	5.28935	6.03056	5.68525
Blk	-1.00456	0.368795	-1.16229	-4.58523	-4.58523	-4.58523	-1.56222	1.73598	0.0666718	1.22092	-0.906365	-4.58523	1.64227	-1.75103
Blm	1.73163	2.1911	1.99129	2.42088	2.39407	2.55072	3.04124	0.644094	1.09257	1.5605	3.67701	2.1689	1.78434	0.675089
Blmh	6.1749	6.29839	6.35178	6.07922	6.23643	5.99465	6.1281	6.28788	6.25399	6.22059	6.01758	5.85477	6.42671	6.15453
Blnk	7.94374	7.81796	7.99775	7.94729	7.73507	7.56057	7.52356	8.11414	7.84055	8.09055	7.43228	7.82048	7.81996	7.95168
Bloc1s1	4.557	4.26947	4.42211	4.21582	4.60198	4.57629	4.39548	5.03983	4.80123	4.9772	4.57632	4.86717	4.96598	5.00469
Bloc1s2	5.41376	5.563	5.57219	5.50403	5.49042	5.59898	5.70753	5.7824	5.59967	5.78404	5.69517	5.61603	5.84071	5.58856
Bloc1s3	4.17036	4.32482	4.21453	3.89172	3.69904	3.9933	3.76054	4.3584	4.12419	4.13324	4.13312	3.42572	3.5904	4.23192
Bloc1s4	5.34005	4.91515	5.05843	5.12373	5.52214	5.07015	5.08309	5.89979	5.35097	5.42669	4.67586	5.56984	5.26079	5.46793
Bloc1s5	4.70601	4.79545	4.67962	4.55218	4.67152	5.48889	4.70955	4.98702	4.91414	5.02977	4.904	3.98102	4.82937	4.73819
Bloc1s6	5.6075	4.9019	5.38796	5.13633	5.48213	5.53248	5.33328	5.44029	5.24838	5.47216	5.48474	5.4223	5.39744	5.4729
Blvra	5.90875	5.8655	5.80461	6.05992	6.28929	6.29278	5.76649	6.80676	6.46109	6.55783	6.24528	6.41413	6.58339	6.22147
Blvrb	4.80297	4.18147	4.48228	4.36187	4.55275	4.49281	4.32774	5.03139	4.85403	5.02575	4.46589	4.83957	4.72474	4.84229
Blzf1	4.78959	4.99869	4.95694	5.32192	5.3318	5.06641	5.19151	4.63979	4.93978	4.49413	4.89918	5.11705	4.63047	5.19991
Bmerb1	0.899994	1.14261	1.2355	0.957689	0.810198	1.71016	1.59544	-0.312766	1.44152	-0.963137	1.71538	1.34125	0.559435	1.62917
Bmf	4.47282	4.07963	4.86914	5.04454	4.51773	5.08156	3.86878	4.39975	3.80538	3.73465	4.31008	4.70167	3.59683	3.4106
Bmi1	5.151	5.56843	5.10383	5.52154	5.45735	5.15266	5.65278	4.12794	4.91576	5.38174	4.87819	4.76125	5.19501	4.80391
Bmp1	4.61806	4.46773	4.54748	4.53974	4.55287	5.13858	5.20833	5.01791	4.88056	4.33228	5.22474	4.60036	5.00077	4.79795
Bmp2	0.316512	-1.00549	-0.233229	1.30974	-1.63478	-4.58523	-0.894929	0.627494	-0.560286	-0.965497	-1.11235	-0.216499	-1.27569	-0.825768
Bmp2k	7.89301	7.9761	7.81677	8.3483	8.29242	7.84754	8.31148	8.6428	8.43437	7.93006	8.52027	8.35442	7.60827	8.00801
Bmp3	0.0450156	-0.101199	-0.0666653	-1.90169	0.155238	0.216181	0.654709	-0.824374	-0.0592424	-1.41102	-2.23632	-1.22851	-1.40159	-0.146943
Bmp4	-0.647782	-0.581906	-0.312266	0.184237	0.18173	0.734955	-0.263729	-1.26674	-0.28104	-0.708669	-0.145365	-1.00345	-1.39148	-0.438693
Bmp7	0.736616	-0.648337	-0.320225	0.875579	0.743418	0.637136	0.216479	0.562763	1.25392	0.719961	1.47832	0.603568	0.0557959	0.247088
Bmpr1a	4.11383	4.70741	3.94753	4.74362	4.46707	3.25998	3.85077	2.9819	3.92829	3.5817	3.64575	3.49183	4.28897	3.74099
Bmpr1b	-0.951709	-0.659898	-3.47924	-4.58523	0.158046	0.47255	0.41169	-1.85161	0.488369	-4.58523	-1.4446	-4.58523	-4.58523	1.75753
Bmpr2	4.8757	5.40582	5.14615	5.21165	4.76018	4.60968	4.72438	4.13638	4.97241	4.24954	5.13236	4.55488	4.62697	4.20615
Bms1	4.4811	4.5141	4.79946	4.51628	4.96972	4.34106	4.6108	3.72009	4.19705	4.38776	4.23723	4.46119	4.69159	4.12236
Bmt2	5.03806	5.465	5.67375	5.02902	5.40715	5.423	5.24206	4.45956	4.84771	5.19185	4.87066	4.86715	4.86665	4.97976
Bmx	1.64685	2.4307	1.91637	2.50557	1.25781	1.53825	0.699688	3.2111	2.59862	2.96812	1.77903	0.131035	2.26902	2.08045
Bmyc	7.5035	7.27383	7.28296	7.30725	7.39824	7.213	7.13386	7.71257	7.37868	7.46987	7.15801	7.67022	7.32592	7.58035
Bnc2	0.597514	-0.176304	-0.153824	-0.525032	-1.22258	0.624141	-0.083916	1.8485	-0.268165	-1.14907	0.870861	-0.206168	0.115944	0.887484
Bnip1	4.26273	3.91224	4.0257	4.42209	3.95795	3.87898	4.09769	4.50465	4.5894	3.96973	4.2486	4.55797	4.30469	4.56393
Bnip2	7.26516	7.35204	7.23707	7.17943	7.30295	6.80285	7.12484	6.86321	6.96913	7.00693	6.74711	7.27296	7.18174	7.04138
Bnip3	6.36432	6.56894	6.30703	6.67143	6.42971	6.30849	6.00815	6.60752	6.42175	6.68602	6.32224	6.40833	6.4524	6.37221
Bnip3l	7.84751	8.13672	8.11269	8.09887	7.86411	7.95621	7.83379	7.54398	7.99422	7.95575	8.2418	8.01028	7.46353	7.95401
Bnip5	1.2703	1.16718	0.760503	0.701905	0.575557	0.40035	1.71888	2.38585	2.37911	0.967349	2.49938	1.61781	1.83331	1.03394
Boc	1.50513	1.66975	2.2205	1.96682	1.20403	3.18534	2.89154	0.856613	2.10063	0.285678	2.5772	1.44373	2.83258	1.21079
Bod1	4.90859	4.64027	4.44319	4.30631	5.14592	4.69641	4.85888	4.80279	4.84657	4.65536	4.36083	4.81028	5.00624	5.00061
Bod1l	5.29653	5.71931	5.20138	5.21635	5.3217	5.72248	5.39825	5.14488	5.26502	3.98668	4.82292	5.51414	4.09503	4.66345
Bok	0.50039	-0.69407	-1.55221	-0.697662	-1.20824	-0.81021	0.716152	0.214799	-0.283816	-1.83165	-0.75518	-0.746562	-1.75881	-0.471196
Bola1	3.73667	3.33478	3.57043	3.82845	4.16971	3.93372	3.54728	4.96704	4.26429	4.06362	4.12609	4.48181	4.37258	4.30238
Bola2	4.58846	4.15656	4.32951	4.38929	4.55956	5.14547	4.37586	4.34471	4.50475	4.66087	4.6866	5.05328	4.82024	5.10151
Bola3	3.75174	4.25204	3.79101	3.76683	4.14575	4.02594	3.67604	3.62702	4.27946	4.35392	3.71643	4.45274	4.12114	3.8557
Bop1	4.99669	4.68037	4.94364	4.39053	5.38768	4.90571	4.69955	5.1006	4.9445	4.73881	4.37753	4.8908	4.72887	5.11262
Bora	2.11327	1.8443	2.59798	3.0524	2.30934	1.53601	3.01911	1.8542	2.40913	1.45698	2.59868	2.51414	2.07984	2.72121
Borcs5	3.32973	2.46734	3.17324	2.19521	3.09226	3.24007	3.05044	3.76613	3.87392	3.50272	3.47464	2.56002	3.22137	3.3459
Borcs6	4.36348	3.93078	4.41601	4.06111	3.68423	4.23227	3.7946	4.60623	4.081	3.92687	4.00049	4.33685	3.97119	3.92866
Borcs7	3.47025	3.94752	3.55951	4.29827	3.76176	3.99049	3.78316	3.34465	4.01222	4.31271	3.98211	4.10623	3.82818	4.04074
Borcs8	4.21969	4.15897	4.12288	3.90001	3.98363	4.40187	3.97873	4.6683	4.33379	4.27778	3.89515	4.18515	4.45151	4.35305
Bpgm	3.63635	4.5691	4.40142	3.03359	4.23008	4.27987	3.6909	4.15165	5.0904	3.89135	4.41971	4.04784	4.89717	5.19936
Bphl	3.35517	3.67527	3.42461	2.69871	3.22381	3.9707	3.36803	4.5677	3.82241	4.02914	3.35684	3.80597	4.11086	3.30734
Bpifc	1.07603	1.29401	1.54125	-0.0103734	0.4378	1.30893	1.54909	1.36936	1.10412	-0.0432725	2.3452	0.433905	0.192169	0.513081
Bpnt1	4.94912	5.05935	5.33858	5.00956	4.87732	4.07147	5.00646	5.20588	4.77499	4.96125	4.47343	4.78706	4.49226	4.73411
Bpnt2	5.09776	5.71719	5.15823	5.19742	4.89038	4.93594	4.94719	4.37471	4.84194	4.79191	5.07766	4.47942	4.99777	4.84937
Bptf	5.26187	5.05257	4.84319	5.32998	5.00619	5.55748	5.2664	5.40271	5.11701	4.60163	5.90964	5.31589	5.19257	5.31826
Braf	5.46966	6.06876	5.8233	6.08743	5.93757	5.74722	5.85872	4.18115	5.51355	4.87046	5.32354	5.05939	4.67317	5.13925
Brap	5.60098	5.3881	5.40547	5.7257	5.76139	5.36394	5.27898	5.71694	5.31925	5.42193	5.89181	5.12869	5.00498	5.57946
Brat1	6.03886	6.07245	6.00488	5.85192	6.13906	6.22379	5.82433	5.88814	6.12759	6.22545	5.65832	5.75124	5.75744	6.11779
Brca1	-0.614655	-1.90437	-0.898245	2.41521	-1.71535	-4.58523	1.57843	-1.92952	-0.0821773	1.06083	1.03272	0.933847	-4.58523	0.708804
Brca2	3.08078	2.91068	2.99443	3.77862	3.05973	4.02889	3.19294	2.80246	3.40548	2.55057	3.66629	2.78822	2.07883	2.40595
Brcc3	4.46006	4.7638	4.3979	4.97937	4.46966	4.95817	4.35516	4.44177	4.75109	4.81657	4.64053	4.40831	4.43908	4.6845
Brd1	5.2093	5.39068	5.29208	5.19955	5.14543	5.34752	5.33405	5.40666	5.22474	4.87973	5.54387	4.76088	5.65711	5.16007
Brd2	7.12669	7.0162	7.11342	6.99582	6.99762	7.17931	6.83064	6.46449	6.61882	6.35665	7.1063	6.47042	6.49834	6.61029
Brd3	6.39781	6.74364	6.68739	6.41133	6.64212	6.54773	6.4913	6.07491	5.99624	5.95085	6.37965	6.26177	5.649	5.87157
Brd3os	2.53489	1.93478	2.1539	2.3185	2.37324	2.38387	2.64687	2.65724	2.89527	2.22022	1.38462	2.92942	2.00121	2.36594
Brd4	6.56403	6.36757	6.638	6.57557	6.46124	6.31447	6.38539	6.22831	6.60987	5.31611	6.25167	6.14258	5.42287	6.35356
Brd7	5.9317	6.60519	6.34814	6.29882	6.49721	6.41984	6.25505	5.87602	6.29562	6.30527	6.13846	6.14098	6.11531	5.58059
Brd8	6.88135	7.2348	7.02987	7.20942	7.11412	6.96451	7.15219	6.47842	6.87149	6.63162	7.19795	6.76552	6.9118	6.87703
Brd9	6.01567	5.85254	5.98002	5.74697	5.9858	6.08999	5.97583	5.79819	6.07596	6.05762	6.45932	6.14141	6.27334	6.00686
Brdt	0.336664	2.0813	1.04606	1.86865	-0.715455	-0.888242	0.9872	-1.03135	-0.541555	-0.838728	0.734885	0.264182	-1.42439	0.582889
Brf1	5.94695	6.1806	6.18297	6.5596	6.69312	5.80909	6.25491	5.88624	5.70666	5.98516	5.59427	5.90567	5.94896	5.90357
Brf2	3.83012	3.55454	4.02962	3.18204	3.76103	3.68557	3.29171	4.26073	3.78567	3.58247	3.39774	3.5999	3.61891	3.70749
Bri3	3.01602	3.25121	3.06977	3.07368	2.98071	2.97639	2.94943	3.38339	3.32459	3.39536	3.35163	3.6445	3.21583	3.60096
Bri3bp	4.56482	3.81247	4.56362	4.10436	4.7893	4.6903	4.20939	4.02576	4.79569	4.69781	4.23731	4.43731	4.75912	4.22459
Brinp1	1.6921	1.64714	1.58751	2.58342	0.342147	1.40016	3.02223	3.06326	2.32381	2.74857	3.64295	3.23902	1.85187	2.03904
Brinp2	2.05107	1.0724	1.27533	1.97279	1.18703	3.17601	2.8305	1.85018	1.5883	0.760442	3.05506	2.44914	2.90857	2.11552
Brinp3	1.06004	2.85837	2.05598	-1.47851	0.821149	2.44811	3.00078	2.19874	1.84179	-0.793154	3.03318	-0.03333	1.18681	1.14408
Brip1	0.385332	2.58362	1.69932	2.61104	1.11957	0.476477	1.36969	0.573109	1.18513	0.619273	1.06258	0.280936	0.339995	1.72357
Brix1	5.88507	6.16724	6.06373	6.41321	6.10763	6.23808	5.77181	5.65952	5.87997	6.3563	5.97156	6.12198	5.94026	5.97732
Brk1	7.82347	7.2819	7.64808	7.1828	7.02191	7.22189	7.29217	7.99634	7.86535	7.96106	7.29346	7.89902	7.87786	8.07259
Brme1	1.45044	2.97853	1.36865	0.938365	1.75991	2.15806	1.90683	2.87373	1.66745	3.07244	1.2963	0.678043	-0.124325	2.08121
Brms1	6.26351	5.82534	5.97691	5.95604	6.18191	5.94157	6.11546	6.26675	6.01383	6.37495	6.03164	6.34586	6.27891	6.12831
Brms1l	4.40339	4.39575	4.37278	4.57238	4.17245	4.69647	4.60479	4.03875	4.26915	3.09305	3.97858	3.73719	4.24929	4.01732
Brox	6.88903	7.04825	7.11996	6.68375	6.84623	6.8974	6.94177	6.43444	6.792	6.78263	6.5421	6.59494	6.89317	6.96681
Brpf1	6.20649	6.20806	6.21522	6.21583	6.37605	6.28276	6.14162	6.40471	6.17363	6.31743	6.56285	6.25618	6.30142	6.24429
Brpf3	3.20219	3.53306	3.89365	4.22181	3.23955	3.67383	3.63988	3.10382	2.79602	3.06037	2.89246	2.53375	3.13205	2.72658
Brsk2	1.65157	2.11958	2.09498	3.1374	1.52777	2.06692	3.02241	2.10285	1.87058	1.76453	2.98889	1.83561	2.06588	2.47183
Brwd1	6.03118	6.00311	6.21134	5.75677	6.03131	6.28775	6.24851	5.99581	6.06023	5.28677	6.26689	6.14073	6.01493	5.97997
Brwd3	1.17456	2.12232	1.04005	1.63452	1.1258	1.2436	1.88952	2.62518	1.56122	-1.64573	2.53509	0.814453	0.663536	1.65218
Bscl2	6.70786	6.1866	6.45666	6.14192	6.5215	6.45048	6.47942	6.90361	6.79766	6.98809	6.53242	6.86078	6.6342	6.72636
Bsdc1	5.56554	5.50037	5.81571	5.68264	5.6508	5.20804	5.53194	4.97445	5.17202	5.2962	5.09477	5.07598	5.35813	5.25336
Bsg	9.28327	9.08924	9.21006	9.21646	9.48126	9.44372	9.02611	9.51079	9.31046	9.51566	9.20177	9.3953	9.34415	9.4408
Bsn	3.70264	3.79552	3.79869	3.97176	3.37277	4.62568	4.52044	3.74159	3.77607	3.63197	4.513	4.34897	3.83917	3.50823
Bst1	1.82858	1.40257	1.98147	2.24521	0.705157	1.05287	0.363719	1.65545	2.21496	2.49363	2.20741	1.15882	1.56471	1.11361
Bst2	5.17488	4.46752	5.28809	4.71271	4.94137	4.32492	4.41017	5.31455	4.78145	4.47865	4.63289	5.09267	4.43594	4.70051
Btaf1	5.06611	5.48462	5.29644	5.19466	4.81345	5.03922	5.33657	4.08458	4.53103	4.48966	4.56773	4.56861	4.84881	4.55519
Btbd1	6.6344	6.51556	6.55517	6.74236	7.06259	6.26775	6.58704	6.48653	6.57502	6.93643	6.42495	6.44564	6.51511	6.33259
Btbd10	4.5621	5.15599	4.81045	4.3459	4.73202	4.74006	4.80024	4.34945	4.64008	4.77659	4.89379	4.85287	4.6087	4.55834
Btbd11	0.91451	0.986258	0.023602	0.295933	0.203887	0.626928	1.0938	0.726943	1.29606	-0.0565056	0.333943	1.38835	0.923674	0.319691
Btbd17	2.63324	2.4082	1.91305	2.33712	2.7592	3.09931	2.87369	2.78946	3.56354	0.733779	2.85138	3.28506	3.14715	4.12927
Btbd18	-0.53368	0.0689338	-0.844045	-2.70594	0.0924148	-0.157745	-0.345941	-1.18781	0.628231	-0.634945	1.15832	-2.08861	-0.64092	0.158175
Btbd19	4.51907	4.52139	4.54036	5.01209	5.16217	3.15372	4.76011	5.34126	5.15403	4.91759	4.90473	5.14736	5.14783	5.21685
Btbd2	5.47778	4.94789	5.15354	4.68174	5.71167	5.0456	5.21388	5.52243	5.11866	5.18573	4.91602	5.44056	5.03053	5.03739
Btbd3	4.79322	5.09331	4.9004	4.99235	4.47938	5.49978	5.24188	4.21851	4.6069	4.70116	4.96988	4.41986	4.72482	4.66251
Btbd6	5.10268	4.48783	4.63618	4.93681	5.32489	4.84539	4.54182	5.44736	4.73547	5.2744	4.65156	5.00541	4.85535	4.76977
Btbd7	5.15516	5.13481	5.12664	5.27038	5.04847	4.94527	4.92704	4.40101	4.74874	4.232	4.85381	4.82181	4.37523	4.31896
[truncated: 13,305 more rows]

## Sheet: GF vs E. coli DEGs
DEG analysis comparing GF to E. coli mono-colonized mice (including data from 3 GF males, 4 GF females, 4 E. coli mono-colonized males, and 3 E. coli mono-colonized females) . A positive logFC represents genes increased in mono-colonized mice
[truncated: 14,825 more rows]

[truncated: 9 more sheets: GF vs E. coli KEGG, GF vs B. theta Expression, GF vs B. theta DEGs, GF vs B. theta KEGG, GF vs C. celatum Expression, GF vs C. celatum DEGs, GF vs C. celatum KEGG, GF vs L. johnsonii Expression, GF vs L. johnsonii DEGs]
