# Supplementary material for: Indigenous gut microbes modulate neural cell state and neurodegenerative disease susceptibility
Source: Cell Syst. Author manuscript; Available in PMC 2026 Apr 18. (PMC13091097; doi:10.1016/j.cels.2025.101481)
Supplement: 2 [file NIHMS2126000-supplement-2.xlsx]

## Sheet: Cell cluster markers
Cell type clustering performed using Seurat FindAllMarkers (only.pos = TRUE, min.pct = 0.25, thresh.use = 0.25)								Abbreviations: OPC = oligodendrocyte precursor cells
p_val	avg_log2FC	pct.1	pct.2	p_val_adj	cluster	gene
0	3.788	0.832	0.135	0	Inhibitory_Neurons	Erbb4
0	4.31275	0.759	0.077	0	Inhibitory_Neurons	Grik1
0	6.24343	0.697	0.031	0	Inhibitory_Neurons	Kcnmb2
0	3.52472	0.809	0.156	0	Inhibitory_Neurons	Rbms3
0	3.7449	0.68	0.043	0	Inhibitory_Neurons	Nxph1
0	3.95479	0.762	0.196	0	Inhibitory_Neurons	Kcnc2
0	0.526418	0.792	0.229	0	Inhibitory_Neurons	Dpp10
0	1.49643	0.697	0.143	0	Inhibitory_Neurons	Sox2ot
0	8.59232	0.546	0.002	0	Inhibitory_Neurons	Dlx6os1
0	2.55966	0.869	0.334	0	Inhibitory_Neurons	Gria4
0	3.66234	0.915	0.403	0	Inhibitory_Neurons	Grip1
0	3.26523	0.642	0.136	0	Inhibitory_Neurons	Elavl2
0	8.05537	0.507	0.002	0	Inhibitory_Neurons	Gad2
0	3.8791	0.534	0.034	0	Inhibitory_Neurons	Alk
0	1.60989	0.628	0.141	0	Inhibitory_Neurons	Ptprm
0	1.44716	0.671	0.195	0	Inhibitory_Neurons	Zfp536
0	1.78008	0.842	0.381	0	Inhibitory_Neurons	Galntl6
0	3.43001	0.527	0.067	0	Inhibitory_Neurons	Cit
0	4.70951	0.512	0.059	0	Inhibitory_Neurons	C130073E24Rik
0	1.71449	0.947	0.499	0	Inhibitory_Neurons	Cntnap2
0	3.53357	0.504	0.06	0	Inhibitory_Neurons	Cntnap4
0	2.20762	0.518	0.077	0	Inhibitory_Neurons	Nhs
0	4.96814	0.451	0.011	0	Inhibitory_Neurons	Btbd11
0	1.87422	0.721	0.283	0	Inhibitory_Neurons	Sgcz
0	3.55026	0.485	0.047	0	Inhibitory_Neurons	Kcnip1
0	2.48091	0.642	0.206	0	Inhibitory_Neurons	Usp29
0	4.65974	0.453	0.023	0	Inhibitory_Neurons	Gad1
0	1.7087	0.605	0.175	0	Inhibitory_Neurons	Spock1
0	1.69224	0.75	0.323	0	Inhibitory_Neurons	Etl4
0	1.7511	0.723	0.298	0	Inhibitory_Neurons	Astn2
0	2.06251	0.494	0.07	0	Inhibitory_Neurons	Slc6a1
0	1.54697	0.627	0.208	0	Inhibitory_Neurons	Spock3
0	2.18361	0.579	0.166	0	Inhibitory_Neurons	Dner
0	2.06281	0.636	0.231	0	Inhibitory_Neurons	Rab3c
0	1.23039	0.612	0.209	0	Inhibitory_Neurons	Dlc1
0	0.966922	0.649	0.249	0	Inhibitory_Neurons	Npas3
0	1.55004	0.846	0.452	0	Inhibitory_Neurons	Rian
0	2.17412	0.612	0.22	0	Inhibitory_Neurons	Peg3
0	2.23448	0.713	0.321	0	Inhibitory_Neurons	Gabrg3
0	6.01033	0.414	0.023	0	Inhibitory_Neurons	Col19a1
0	2.04984	0.697	0.313	0	Inhibitory_Neurons	Unc5d
0	2.62572	0.522	0.14	0	Inhibitory_Neurons	Fstl5
0	1.95151	0.595	0.216	0	Inhibitory_Neurons	Cntnap5c
0	1.86933	0.68	0.303	0	Inhibitory_Neurons	5330434G04Rik
0	1.50302	0.978	0.601	0	Inhibitory_Neurons	Snhg11
0	0.689124	0.773	0.41	0	Inhibitory_Neurons	Frmd5
0	2.15306	0.967	0.605	0	Inhibitory_Neurons	Nrxn3
0	2.28408	0.383	0.025	0	Inhibitory_Neurons	Maf
0	2.37595	0.514	0.158	0	Inhibitory_Neurons	Myo16
0	4.67447	0.392	0.039	0	Inhibitory_Neurons	4930555F03Rik
0	1.09801	0.453	0.107	0	Inhibitory_Neurons	Plcb4
0	1.43687	0.871	0.525	0	Inhibitory_Neurons	Pde4d
0	1.7224	0.497	0.154	0	Inhibitory_Neurons	Garnl3
0	1.70071	0.713	0.371	0	Inhibitory_Neurons	Pam
0	4.70063	0.355	0.013	0	Inhibitory_Neurons	Vwc2
0	2.72989	0.411	0.071	0	Inhibitory_Neurons	Kctd8
0	1.70959	0.558	0.221	0	Inhibitory_Neurons	Epb41l3
0	5.47944	0.354	0.02	0	Inhibitory_Neurons	Reln
0	1.72379	0.786	0.453	0	Inhibitory_Neurons	Robo1
0	2.65279	0.427	0.094	0	Inhibitory_Neurons	Vstm2a
0	4.83566	0.357	0.026	0	Inhibitory_Neurons	Gm45323
0	2.00651	0.559	0.229	0	Inhibitory_Neurons	Fgf13
0	1.25704	0.467	0.142	0	Inhibitory_Neurons	Mtss1
0	3.61281	0.414	0.091	0	Inhibitory_Neurons	Zfp804b
0	1.41831	0.694	0.373	0	Inhibitory_Neurons	A230006K03Rik
0	1.53282	0.695	0.376	0	Inhibitory_Neurons	A230057D06Rik
0	1.68385	0.382	0.064	0	Inhibitory_Neurons	Cux2
0	1.30298	0.836	0.522	0	Inhibitory_Neurons	Rims2
0	2.25922	0.503	0.193	0	Inhibitory_Neurons	Nyap2
0	1.98547	0.361	0.052	0	Inhibitory_Neurons	Rcan2
0	1.83662	0.901	0.593	0	Inhibitory_Neurons	Fgf12
0	1.39404	0.981	0.674	0	Inhibitory_Neurons	Meg3
0	4.97413	0.333	0.027	0	Inhibitory_Neurons	Gm45321
0	1.12705	0.871	0.566	0	Inhibitory_Neurons	Cadps
0	2.14497	0.377	0.072	0	Inhibitory_Neurons	9630014M24Rik
0	2.11946	0.426	0.123	0	Inhibitory_Neurons	Rasgrf2
0	3.61308	0.359	0.058	0	Inhibitory_Neurons	Grip1os2
0	1.15545	0.862	0.562	0	Inhibitory_Neurons	Snhg14
0	2.36117	0.396	0.102	0	Inhibitory_Neurons	Kcnc1
0	4.62805	0.314	0.024	0	Inhibitory_Neurons	Dlx1as
0	2.14143	0.378	0.09	0	Inhibitory_Neurons	Ccdc136
0	3.82276	0.32	0.034	0	Inhibitory_Neurons	Gm13629
0	1.99511	0.386	0.1	0	Inhibitory_Neurons	Ank1
0	1.95826	0.383	0.106	0	Inhibitory_Neurons	Rph3a
0	2.13015	0.396	0.12	0	Inhibitory_Neurons	Efna5
0	2.79922	0.292	0.022	0	Inhibitory_Neurons	Gm38505
0	2.3667	0.35	0.082	0	Inhibitory_Neurons	Dcx
0	1.89207	0.35	0.084	0	Inhibitory_Neurons	Abat
0	4.78212	0.281	0.019	0	Inhibitory_Neurons	Gm2516
0	2.20279	0.344	0.086	0	Inhibitory_Neurons	Osbpl3
0	1.53743	0.343	0.085	0	Inhibitory_Neurons	Cntn6
0	1.5478	0.805	0.549	0	Inhibitory_Neurons	Asic2
0	1.89273	0.332	0.076	0	Inhibitory_Neurons	Fhod3
0	5.0432	0.263	0.013	0	Inhibitory_Neurons	Gm45341
0	1.03433	0.888	0.639	0	Inhibitory_Neurons	Xkr4
0	3.93447	0.273	0.027	0	Inhibitory_Neurons	Gm47027
0	3.82397	0.253	0.009	0	Inhibitory_Neurons	6330411D24Rik
0	3.16698	0.275	0.034	0	Inhibitory_Neurons	Hs3st5
0	3.83722	0.255	0.019	0	Inhibitory_Neurons	Cntnap3
0	4.02027	0.25	0.019	0	Inhibitory_Neurons	Ankrd55
0	1.77337	0.3	0.07	0	Inhibitory_Neurons	Olfm2
0	2.64665	0.281	0.055	0	Inhibitory_Neurons	Scn9a
0	2.26934	0.268	0.047	0	Inhibitory_Neurons	Afap1
0	1.40282	0.261	0.052	0	Inhibitory_Neurons	Fgf1
0	2.52969	0.252	0.045	0	Inhibitory_Neurons	Ankrd24
4.94674e-307	1.16756	0.8	0.523	1.03585e-302	Inhibitory_Neurons	Pclo
3.76098e-299	1.73014	0.508	0.21	7.8755e-295	Inhibitory_Neurons	Esrrg
2.31607e-298	1.68765	0.446	0.158	4.84985e-294	Inhibitory_Neurons	Elavl4
1.83981e-292	1.23338	0.822	0.561	3.85256e-288	Inhibitory_Neurons	Sntg1
3.27388e-286	0.542216	0.721	0.363	6.85551e-282	Inhibitory_Neurons	Dnm3
4.18916e-285	0.622561	0.405	0.12	8.77209e-281	Inhibitory_Neurons	Utrn
6.31384e-285	1.01723	0.782	0.491	1.32212e-280	Inhibitory_Neurons	Ntrk2
1.89251e-284	1.59918	0.591	0.295	3.96292e-280	Inhibitory_Neurons	Scn1a
3.80018e-281	1.31504	0.706	0.366	7.95758e-277	Inhibitory_Neurons	Tenm3
8.58615e-278	1.72825	0.482	0.197	1.79794e-273	Inhibitory_Neurons	Mirg
3.0013e-276	1.76162	0.261	0.06	6.28473e-272	Inhibitory_Neurons	Epb41l4a
4.47003e-273	1.00999	0.642	0.301	9.36023e-269	Inhibitory_Neurons	Slc35f1
3.58249e-269	1.36496	0.416	0.144	7.50173e-265	Inhibitory_Neurons	Slc8a3
2.58416e-264	1.66151	0.35	0.11	5.41123e-260	Inhibitory_Neurons	Spats2l
1.34431e-263	1.40824	0.604	0.3	2.81498e-259	Inhibitory_Neurons	C530008M17Rik
8.16238e-260	1.61824	0.513	0.232	1.7092e-255	Inhibitory_Neurons	B830012L14Rik
2.84978e-259	2.22592	0.308	0.09	5.96744e-255	Inhibitory_Neurons	Frmpd3
1.85399e-256	1.51754	0.648	0.36	3.88225e-252	Inhibitory_Neurons	Slc2a13
1.3985e-255	1.61144	0.639	0.373	2.92846e-251	Inhibitory_Neurons	Zmat4
8.90137e-246	0.791135	0.934	0.771	1.86395e-241	Inhibitory_Neurons	Ctnna2
1.18809e-242	1.29557	0.627	0.332	2.48787e-238	Inhibitory_Neurons	Thrb
2.74404e-241	2.1467	0.292	0.086	5.74601e-237	Inhibitory_Neurons	Plcxd3
2.98628e-241	1.89095	0.347	0.116	6.25326e-237	Inhibitory_Neurons	Cacng2
9.72807e-240	0.860581	0.881	0.623	2.03706e-235	Inhibitory_Neurons	Dpp6
3.26624e-238	0.967606	0.696	0.36	6.83951e-234	Inhibitory_Neurons	Hcn1
1.25412e-235	0.728267	0.952	0.676	2.62612e-231	Inhibitory_Neurons	Syt1
1.20973e-234	1.78501	0.289	0.084	2.53317e-230	Inhibitory_Neurons	Olfm3
1.50131e-231	1.13249	0.504	0.209	3.14373e-227	Inhibitory_Neurons	Ptchd4
8.4953e-231	0.898094	0.557	0.244	1.77892e-226	Inhibitory_Neurons	Lrrtm3
2.79827e-230	0.999086	0.783	0.535	5.85957e-226	Inhibitory_Neurons	Ube3a
8.27449e-229	0.843941	0.823	0.537	1.73268e-224	Inhibitory_Neurons	Ptprn2
3.46524e-228	0.804276	0.722	0.413	7.25622e-224	Inhibitory_Neurons	Klf12
2.33251e-225	1.76572	0.277	0.08	4.88428e-221	Inhibitory_Neurons	Cdh4
5.82986e-224	2.12306	0.259	0.072	1.22077e-219	Inhibitory_Neurons	Dpysl5
7.11377e-223	0.856106	0.61	0.318	1.48962e-218	Inhibitory_Neurons	Mef2c
2.13594e-222	1.52986	0.283	0.084	4.47267e-218	Inhibitory_Neurons	Tbc1d9
1.46716e-220	1.10058	0.596	0.302	3.07223e-216	Inhibitory_Neurons	Xkr6
7.96907e-217	1.54389	0.423	0.178	1.66872e-212	Inhibitory_Neurons	Sdk1
3.26704e-216	0.780562	0.445	0.184	6.84118e-212	Inhibitory_Neurons	Ubash3b
4.39834e-216	0.731731	0.763	0.419	9.21012e-212	Inhibitory_Neurons	Agbl4
1.84749e-214	1.53543	0.494	0.235	3.86864e-210	Inhibitory_Neurons	Aff2
2.5694e-213	1.5855	0.405	0.164	5.38031e-209	Inhibitory_Neurons	Amy1
2.77819e-211	1.72926	0.428	0.184	5.81752e-207	Inhibitory_Neurons	Slc35f4
2.63382e-210	0.822776	0.862	0.704	5.51522e-206	Inhibitory_Neurons	Lrrc4c
2.349e-209	1.20419	0.531	0.248	4.91881e-205	Inhibitory_Neurons	Ptprt
4.9901e-209	1.24137	0.584	0.313	1.04493e-204	Inhibitory_Neurons	A330076H08Rik
2.19587e-208	1.32564	0.547	0.283	4.59814e-204	Inhibitory_Neurons	Atp8a2
1.3052e-205	1.23759	0.615	0.343	2.73309e-201	Inhibitory_Neurons	Zfp385b
2.46338e-205	1.41731	0.65	0.374	5.15832e-201	Inhibitory_Neurons	Cntn5
1.08873e-204	1.79761	0.306	0.103	2.2798e-200	Inhibitory_Neurons	Necab1
3.98474e-204	1.70193	0.294	0.096	8.34404e-200	Inhibitory_Neurons	Tox3
1.15579e-202	1.07183	0.68	0.431	2.42023e-198	Inhibitory_Neurons	Apba1
3.45672e-200	1.17157	0.306	0.1	7.23836e-196	Inhibitory_Neurons	Cdc14b
4.97174e-200	1.37787	0.522	0.265	1.04108e-195	Inhibitory_Neurons	Vsnl1
6.81321e-200	1.35054	0.525	0.272	1.42669e-195	Inhibitory_Neurons	Mast2
8.32511e-196	0.627356	0.897	0.841	1.74328e-191	Inhibitory_Neurons	Tcf4
4.77767e-190	1.31249	0.42	0.181	1.00044e-185	Inhibitory_Neurons	Hmgcll1
2.74893e-188	1.90813	0.308	0.113	5.75626e-184	Inhibitory_Neurons	Satb1
1.22886e-186	1.8553	0.303	0.108	2.57322e-182	Inhibitory_Neurons	Clstn3
3.27529e-182	0.988574	0.638	0.396	6.85847e-178	Inhibitory_Neurons	Iqsec1
7.81072e-180	0.784682	0.884	0.645	1.63556e-175	Inhibitory_Neurons	Ccser1
2.60557e-177	0.671315	0.92	0.742	5.45606e-173	Inhibitory_Neurons	Grik2
9.93767e-176	1.27552	0.545	0.306	2.08095e-171	Inhibitory_Neurons	Mir124a-1hg
1.88568e-174	0.307583	0.343	0.122	3.94861e-170	Inhibitory_Neurons	Samd4
2.43356e-173	1.90846	0.268	0.092	5.09587e-169	Inhibitory_Neurons	Gprasp2
5.79499e-172	0.964217	0.616	0.336	1.21347e-167	Inhibitory_Neurons	Cntnap5a
6.64123e-169	1.10033	0.363	0.151	1.39067e-164	Inhibitory_Neurons	Mfn1
7.32585e-169	1.01085	0.663	0.425	1.53403e-164	Inhibitory_Neurons	Zranb2
1.47033e-168	0.880286	0.535	0.284	3.07886e-164	Inhibitory_Neurons	Osbpl9
3.83092e-168	0.431163	0.395	0.157	8.02195e-164	Inhibitory_Neurons	Ttc28
3.39665e-167	1.02163	0.499	0.258	7.11258e-163	Inhibitory_Neurons	Gnas
8.00729e-167	1.46955	0.296	0.108	1.67673e-162	Inhibitory_Neurons	Grb10
1.27094e-166	1.35383	0.351	0.145	2.66135e-162	Inhibitory_Neurons	Metap1d
2.81441e-164	0.394815	0.58	0.293	5.89337e-160	Inhibitory_Neurons	Ctnna3
5.03991e-164	1.13537	0.578	0.342	1.05536e-159	Inhibitory_Neurons	Cacna1b
3.52346e-162	1.37711	0.32	0.126	7.37812e-158	Inhibitory_Neurons	A830082K12Rik
4.92722e-161	0.80448	0.737	0.498	1.03176e-156	Inhibitory_Neurons	Dock3
5.73673e-161	1.60215	0.325	0.132	1.20127e-156	Inhibitory_Neurons	Bend6
1.54525e-160	1.01705	0.487	0.246	3.23575e-156	Inhibitory_Neurons	Gpc6
1.64966e-160	0.886774	0.625	0.388	3.45438e-156	Inhibitory_Neurons	Rev3l
1.63123e-159	1.04054	0.481	0.247	3.41579e-155	Inhibitory_Neurons	Flrt2
5.6223e-159	1.56637	0.322	0.13	1.17731e-154	Inhibitory_Neurons	Gm26691
3.53077e-157	1.38756	0.383	0.175	7.39343e-153	Inhibitory_Neurons	Grin3a
1.84682e-156	1.47885	0.294	0.111	3.86723e-152	Inhibitory_Neurons	Fnbp1l
2.57408e-155	1.53714	0.355	0.156	5.39013e-151	Inhibitory_Neurons	Snrpn
1.15725e-154	1.5301	0.366	0.167	2.42329e-150	Inhibitory_Neurons	Nxpe4
1.05691e-153	1.35181	0.399	0.186	2.21318e-149	Inhibitory_Neurons	Adamts17
2.81051e-153	0.456781	0.917	0.572	5.88522e-149	Inhibitory_Neurons	Lrrtm4
1.01693e-152	0.648018	0.569	0.311	2.12946e-148	Inhibitory_Neurons	Bach2
3.24958e-150	1.37686	0.257	0.09	6.80462e-146	Inhibitory_Neurons	Mkx
1.30239e-148	1.03539	0.589	0.361	2.72721e-144	Inhibitory_Neurons	Csrnp3
3.50198e-148	1.31088	0.339	0.146	7.33314e-144	Inhibitory_Neurons	Tmem131l
2.67252e-145	1.59942	0.294	0.118	5.59626e-141	Inhibitory_Neurons	Las1l
2.8795e-145	1.3508	0.38	0.179	6.02967e-141	Inhibitory_Neurons	Atp11b
9.79677e-145	2.50081	0.399	0.219	2.05144e-140	Inhibitory_Neurons	Col25a1
3.13636e-144	1.01193	0.32	0.13	6.56754e-140	Inhibitory_Neurons	4930517O19Rik
2.10525e-143	3.04162	0.444	0.261	4.4084e-139	Inhibitory_Neurons	Adarb2
1.65185e-141	1.66679	0.35	0.161	3.45897e-137	Inhibitory_Neurons	Trhde
2.67461e-141	1.18946	0.422	0.214	5.60063e-137	Inhibitory_Neurons	Kif5a
2.70978e-141	1.64091	0.266	0.102	5.67427e-137	Inhibitory_Neurons	Neto2
4.43579e-141	1.20972	0.638	0.415	9.28854e-137	Inhibitory_Neurons	Tenm1
1.15739e-139	0.990937	0.589	0.363	2.42356e-135	Inhibitory_Neurons	Stau2
1.21302e-138	0.722723	0.739	0.506	2.54007e-134	Inhibitory_Neurons	Pde10a
4.21734e-138	1.01373	0.455	0.242	8.83111e-134	Inhibitory_Neurons	Arnt2
2.1265e-135	0.651957	0.825	0.601	4.45289e-131	Inhibitory_Neurons	Ttc3
7.90079e-135	1.05459	0.415	0.213	1.65443e-130	Inhibitory_Neurons	Tmtc2
1.64505e-134	1.0076	0.504	0.283	3.44474e-130	Inhibitory_Neurons	Epb41l1
8.61372e-133	1.11001	0.422	0.218	1.80371e-128	Inhibitory_Neurons	Klhl32
1.14239e-132	0.141154	0.79	0.481	2.39216e-128	Inhibitory_Neurons	Ntm
8.90528e-132	0.598145	0.641	0.394	1.86477e-127	Inhibitory_Neurons	Magi1
3.97941e-130	0.715332	0.694	0.475	8.33289e-126	Inhibitory_Neurons	Cacnb4
1.48568e-129	0.898275	0.605	0.392	3.111e-125	Inhibitory_Neurons	Snap91
8.78547e-129	1.10751	0.334	0.147	1.83968e-124	Inhibitory_Neurons	Gnal
2.435e-128	1.27768	0.308	0.134	5.09888e-124	Inhibitory_Neurons	A330102I10Rik
1.73966e-127	1.52692	0.315	0.143	3.64285e-123	Inhibitory_Neurons	Gabra1
3.71465e-126	0.606425	0.673	0.454	7.77847e-122	Inhibitory_Neurons	Limch1
2.10397e-125	1.12252	0.443	0.241	4.40571e-121	Inhibitory_Neurons	Pknox2
1.33965e-123	0.714244	0.698	0.492	2.80522e-119	Inhibitory_Neurons	Cacna1a
7.3227e-123	1.02394	0.471	0.266	1.53337e-118	Inhibitory_Neurons	Dock7
4.06396e-121	1.32342	0.284	0.12	8.50994e-117	Inhibitory_Neurons	Ppip5k2
1.44271e-120	1.11139	0.286	0.12	3.02104e-116	Inhibitory_Neurons	Grik3
3.76345e-120	1.43511	0.418	0.233	7.88067e-116	Inhibitory_Neurons	Synpr
1.35262e-119	0.692518	0.576	0.356	2.83239e-115	Inhibitory_Neurons	Tnrc6a
1.3943e-119	0.914229	0.576	0.371	2.91966e-115	Inhibitory_Neurons	Cplane1
2.62636e-119	1.36596	0.317	0.145	5.4996e-115	Inhibitory_Neurons	Gm40841
6.5825e-119	0.426875	0.628	0.399	1.37838e-114	Inhibitory_Neurons	Hecw2
1.62162e-118	1.28028	0.383	0.198	3.39566e-114	Inhibitory_Neurons	Serpini1
2.01845e-117	1.121	0.427	0.227	4.22663e-113	Inhibitory_Neurons	Epha3
4.65367e-117	0.753477	0.261	0.103	9.74478e-113	Inhibitory_Neurons	Gm16599
5.4137e-117	0.925586	0.339	0.16	1.13363e-112	Inhibitory_Neurons	Bckdhb
1.88785e-116	0.838882	0.549	0.342	3.95315e-112	Inhibitory_Neurons	Dennd5b
6.03973e-115	0.809324	0.37	0.184	1.26472e-110	Inhibitory_Neurons	Evl
8.78001e-115	1.1638	0.5	0.318	1.83853e-110	Inhibitory_Neurons	Sh3rf3
3.97618e-114	0.719941	0.885	0.626	8.32612e-110	Inhibitory_Neurons	Gria1
5.25516e-114	0.917757	0.402	0.205	1.10043e-109	Inhibitory_Neurons	Pdzrn4
4.23282e-113	0.766612	0.622	0.41	8.86352e-109	Inhibitory_Neurons	Adam22
7.59034e-113	0.687362	0.808	0.628	1.58942e-108	Inhibitory_Neurons	Dlgap2
1.66472e-112	0.255291	0.583	0.341	3.48593e-108	Inhibitory_Neurons	Pcdh15
7.99082e-112	0.63296	0.715	0.539	1.67328e-107	Inhibitory_Neurons	Apc
3.7712e-111	1.07515	0.52	0.329	7.89689e-107	Inhibitory_Neurons	Neto1
7.52488e-111	1.11551	0.368	0.188	1.57571e-106	Inhibitory_Neurons	Nek1
1.20412e-110	0.842416	0.438	0.239	2.52143e-106	Inhibitory_Neurons	Pfkp
3.9702e-110	0.369455	0.781	0.506	8.31359e-106	Inhibitory_Neurons	Tmem178b
1.65225e-109	1.16501	0.534	0.353	3.45982e-105	Inhibitory_Neurons	Slc44a5
2.53405e-109	0.423845	0.281	0.117	5.3063e-105	Inhibitory_Neurons	Sema6a
7.32393e-109	0.63295	0.357	0.176	1.53363e-104	Inhibitory_Neurons	Cpeb2
1.85052e-108	0.752584	0.633	0.425	3.875e-104	Inhibitory_Neurons	Upp2
2.29236e-108	0.914376	0.529	0.33	4.80021e-104	Inhibitory_Neurons	Kif5c
2.7844e-108	1.19323	0.446	0.252	5.83054e-104	Inhibitory_Neurons	Nell1
3.03194e-107	0.62395	0.716	0.522	6.34888e-103	Inhibitory_Neurons	Sgip1
4.16105e-107	0.762216	0.593	0.389	8.71323e-103	Inhibitory_Neurons	Nol4
1.15134e-106	0.742572	0.641	0.441	2.41091e-102	Inhibitory_Neurons	A330023F24Rik
9.85673e-106	1.30432	0.281	0.128	2.064e-101	Inhibitory_Neurons	Sv2a
6.6815e-105	0.371399	0.943	0.811	1.39911e-100	Inhibitory_Neurons	Mdga2
1.05806e-104	1.31894	0.317	0.156	2.21559e-100	Inhibitory_Neurons	Rab27b
1.5432e-104	0.509809	0.862	0.629	3.23145e-100	Inhibitory_Neurons	Rims1
2.14809e-104	0.894267	0.462	0.272	4.49809e-100	Inhibitory_Neurons	Kif1a
6.76536e-103	1.16916	0.344	0.176	1.41667e-98	Inhibitory_Neurons	Prkar1b
7.36865e-103	1.25221	0.265	0.117	1.543e-98	Inhibitory_Neurons	Epha10
1.55365e-102	0.230683	0.655	0.409	3.25334e-98	Inhibitory_Neurons	Mir100hg
6.54084e-102	0.734784	0.614	0.415	1.36965e-97	Inhibitory_Neurons	Slc24a3
1.74912e-101	0.78598	0.428	0.238	3.66265e-97	Inhibitory_Neurons	Akap9
1.75853e-101	1.1736	0.37	0.199	3.68237e-97	Inhibitory_Neurons	Zwint
3.14735e-101	0.689611	0.327	0.157	6.59054e-97	Inhibitory_Neurons	Shc3
4.77375e-101	0.687052	0.614	0.419	9.99622e-97	Inhibitory_Neurons	Ogt
5.28721e-101	1.18028	0.293	0.139	1.10714e-96	Inhibitory_Neurons	Man2a1
1.13817e-100	0.899055	0.454	0.268	2.38333e-96	Inhibitory_Neurons	Adam23
1.61122e-100	1.26142	0.312	0.154	3.37389e-96	Inhibitory_Neurons	Scg5
1.0498e-99	0.819648	0.72	0.524	2.19829e-95	Inhibitory_Neurons	Kcnb2
1.47704e-99	0.675942	0.697	0.506	3.09293e-95	Inhibitory_Neurons	Camta1
1.87037e-99	1.38403	0.289	0.138	3.91656e-95	Inhibitory_Neurons	Slc4a3
2.46499e-99	0.712777	0.537	0.339	5.1617e-95	Inhibitory_Neurons	Cox16
8.07971e-99	0.564101	0.78	0.573	1.69189e-94	Inhibitory_Neurons	Akap6
1.70643e-98	1.09398	0.263	0.115	3.57326e-94	Inhibitory_Neurons	Ablim3
4.42844e-98	0.729585	0.611	0.421	9.27315e-94	Inhibitory_Neurons	Bicd1
1.91829e-97	0.82321	0.439	0.258	4.0169e-93	Inhibitory_Neurons	Ptpn4
2.16675e-97	0.566525	0.544	0.335	4.53717e-93	Inhibitory_Neurons	Ablim1
2.54511e-97	0.962977	0.273	0.125	5.32946e-93	Inhibitory_Neurons	Slc38a1
4.36587e-97	1.02006	0.442	0.264	9.14213e-93	Inhibitory_Neurons	Atp1a3
1.1622e-95	0.510016	0.804	0.61	2.43365e-91	Inhibitory_Neurons	Strbp
1.22853e-95	0.703518	0.274	0.122	2.57254e-91	Inhibitory_Neurons	Sesn3
2.35491e-95	1.41848	0.317	0.164	4.93117e-91	Inhibitory_Neurons	Greb1l
5.83446e-95	1.04871	0.422	0.247	1.22174e-90	Inhibitory_Neurons	Dzip3
3.39211e-94	1.26936	0.291	0.141	7.10309e-90	Inhibitory_Neurons	Dzank1
4.31101e-93	0.573186	0.734	0.545	9.02726e-89	Inhibitory_Neurons	Kcnq1ot1
5.48984e-93	1.10061	0.28	0.133	1.14957e-88	Inhibitory_Neurons	Hmgb1
3.15542e-92	0.263136	0.545	0.344	6.60745e-88	Inhibitory_Neurons	Fam49b
3.34488e-91	0.666372	0.627	0.444	7.00418e-87	Inhibitory_Neurons	Cpeb3
3.97319e-91	1.14621	0.368	0.207	8.31987e-87	Inhibitory_Neurons	Gm1992
3.98125e-91	0.829054	0.461	0.282	8.33674e-87	Inhibitory_Neurons	Osbpl8
3.13731e-90	0.886669	0.696	0.533	6.56953e-86	Inhibitory_Neurons	Unc5c
5.10662e-90	0.578934	0.302	0.149	1.06933e-85	Inhibitory_Neurons	Galnt7
9.52673e-90	0.553594	0.745	0.529	1.9949e-85	Inhibitory_Neurons	Cdr1os
1.42303e-88	0.958482	0.372	0.204	2.97981e-84	Inhibitory_Neurons	Sergef
1.97106e-88	1.22199	0.291	0.146	4.1274e-84	Inhibitory_Neurons	Gm19938
1.66727e-87	0.763979	0.489	0.306	3.49127e-83	Inhibitory_Neurons	Rfx7
3.35108e-87	1.00658	0.422	0.252	7.01715e-83	Inhibitory_Neurons	Sclt1
3.96786e-87	0.335748	0.627	0.425	8.30871e-83	Inhibitory_Neurons	Wwox
5.21568e-87	0.585583	0.677	0.491	1.09216e-82	Inhibitory_Neurons	Rsrp1
1.35438e-86	0.607696	0.557	0.378	2.83607e-82	Inhibitory_Neurons	Ppm1h
1.19606e-85	1.04542	0.3	0.152	2.50454e-81	Inhibitory_Neurons	Rgs17
1.50886e-83	0.630084	0.59	0.416	3.15956e-79	Inhibitory_Neurons	C130071C03Rik
1.52477e-83	0.580806	0.615	0.439	3.19287e-79	Inhibitory_Neurons	Ehbp1
1.6296e-83	0.760926	0.532	0.356	3.41239e-79	Inhibitory_Neurons	Gprasp1
1.82969e-83	0.999758	0.314	0.165	3.83137e-79	Inhibitory_Neurons	Lmbr1
1.96361e-83	0.925768	0.345	0.187	4.1118e-79	Inhibitory_Neurons	Sgk1
3.26623e-82	0.650067	0.564	0.392	6.83948e-78	Inhibitory_Neurons	Nktr
6.47158e-82	1.11834	0.253	0.12	1.35515e-77	Inhibitory_Neurons	Flywch1
1.40272e-81	0.60843	0.673	0.497	2.93729e-77	Inhibitory_Neurons	Srrm2
1.48855e-81	0.656297	0.49	0.312	3.11702e-77	Inhibitory_Neurons	Nmnat2
1.62881e-81	0.638097	0.586	0.398	3.41073e-77	Inhibitory_Neurons	Ankrd12
2.60088e-81	0.745843	0.476	0.303	5.44623e-77	Inhibitory_Neurons	Oxct1
3.23089e-81	0.683862	0.486	0.308	6.76549e-77	Inhibitory_Neurons	2210408I21Rik
1.11529e-80	0.788318	0.382	0.223	2.33541e-76	Inhibitory_Neurons	Tmem132d
1.73999e-80	0.530649	0.69	0.531	3.64353e-76	Inhibitory_Neurons	Grid2
6.60607e-80	0.945735	0.34	0.189	1.38331e-75	Inhibitory_Neurons	Plppr1
8.72667e-80	1.17064	0.301	0.159	1.82736e-75	Inhibitory_Neurons	Zcchc18
1.09561e-79	1.08399	0.306	0.163	2.29421e-75	Inhibitory_Neurons	Stmn3
1.2331e-79	0.408176	0.739	0.514	2.58211e-75	Inhibitory_Neurons	Ppp2r2b
1.51632e-79	0.877255	0.452	0.285	3.17518e-75	Inhibitory_Neurons	Srrm3
1.52589e-79	0.685465	0.336	0.182	3.19522e-75	Inhibitory_Neurons	Wsb1
7.09003e-79	0.962212	0.392	0.235	1.48465e-74	Inhibitory_Neurons	Abhd18
7.37371e-79	0.957835	0.307	0.162	1.54406e-74	Inhibitory_Neurons	Rnpc3
1.64956e-78	0.718185	0.583	0.406	3.45417e-74	Inhibitory_Neurons	Pak3
1.8121e-77	0.84943	0.456	0.294	3.79454e-73	Inhibitory_Neurons	Srrm4
2.89903e-77	0.634165	0.374	0.215	6.07056e-73	Inhibitory_Neurons	Aplp2
3.71212e-77	0.724123	0.606	0.447	7.77318e-73	Inhibitory_Neurons	Gabrb2
5.79422e-77	0.538561	0.419	0.25	1.21331e-72	Inhibitory_Neurons	Nrxn2
6.9981e-77	0.805051	0.421	0.257	1.4654e-72	Inhibitory_Neurons	Zfyve9
2.30879e-76	0.534128	0.488	0.318	4.8346e-72	Inhibitory_Neurons	Sgcd
2.34523e-76	0.690388	0.427	0.258	4.91091e-72	Inhibitory_Neurons	Inpp4b
2.52567e-76	0.95627	0.366	0.214	5.28875e-72	Inhibitory_Neurons	Rab6b
1.19593e-75	1.11023	0.256	0.127	2.50428e-71	Inhibitory_Neurons	Map3k13
1.33377e-75	1.24731	0.364	0.223	2.79291e-71	Inhibitory_Neurons	Cdh18
3.00992e-75	0.106326	0.344	0.179	6.30277e-71	Inhibitory_Neurons	Cux1
9.65189e-75	0.513964	0.607	0.429	2.02111e-70	Inhibitory_Neurons	Pcdh7
1.66395e-74	0.906601	0.265	0.131	3.4843e-70	Inhibitory_Neurons	Simc1
1.78816e-74	0.205905	0.262	0.125	3.7444e-70	Inhibitory_Neurons	Rbms1
2.62521e-74	0.438203	0.516	0.308	5.4972e-70	Inhibitory_Neurons	Chrm3
1.1311e-73	0.733782	0.546	0.379	2.36852e-69	Inhibitory_Neurons	Chl1
2.23745e-73	0.883622	0.365	0.214	4.68522e-69	Inhibitory_Neurons	Evi5
4.66253e-73	1.00105	0.31	0.174	9.76333e-69	Inhibitory_Neurons	Lin7a
5.52646e-73	0.747496	0.455	0.295	1.15724e-68	Inhibitory_Neurons	Slco3a1
2.03614e-72	0.922528	0.363	0.213	4.26368e-68	Inhibitory_Neurons	Adar
2.24873e-72	0.927436	0.6	0.488	4.70883e-68	Inhibitory_Neurons	Cacna2d3
3.39125e-72	1.06724	0.286	0.151	7.10129e-68	Inhibitory_Neurons	Sgsm1
5.68464e-72	0.492341	0.788	0.614	1.19036e-67	Inhibitory_Neurons	Atxn1
7.4306e-72	0.703093	0.432	0.27	1.55597e-67	Inhibitory_Neurons	Arhgef11
9.10279e-72	1.00123	0.308	0.17	1.90613e-67	Inhibitory_Neurons	Acadsb
2.17408e-71	0.850115	0.313	0.171	4.55252e-67	Inhibitory_Neurons	Tcp11l1
3.59991e-71	0.708758	0.488	0.324	7.53822e-67	Inhibitory_Neurons	Ube2b
4.33561e-71	0.519736	0.48	0.301	9.07877e-67	Inhibitory_Neurons	Ncald
4.70739e-71	0.425473	0.539	0.36	9.85728e-67	Inhibitory_Neurons	Zfp608
9.42835e-71	0.744333	0.368	0.216	1.9743e-66	Inhibitory_Neurons	Depdc5
2.28242e-70	0.767484	0.426	0.266	4.77938e-66	Inhibitory_Neurons	Dclk2
3.35551e-70	0.320592	0.424	0.248	7.02644e-66	Inhibitory_Neurons	Carmil1
8.5497e-70	1.09848	0.264	0.137	1.79031e-65	Inhibitory_Neurons	Stmn2
2.44418e-69	0.70189	0.516	0.356	5.11812e-65	Inhibitory_Neurons	Srpk2
6.54086e-69	0.859717	0.451	0.292	1.36966e-64	Inhibitory_Neurons	Ripor2
8.6721e-69	0.960838	0.267	0.138	1.81594e-64	Inhibitory_Neurons	Mtcl1
1.467e-68	0.718015	0.507	0.339	3.0719e-64	Inhibitory_Neurons	Car10
2.01765e-68	0.521895	0.386	0.233	4.22495e-64	Inhibitory_Neurons	Brinp3
4.62616e-68	0.396002	0.707	0.522	9.68717e-64	Inhibitory_Neurons	Sorbs2
6.19707e-68	0.158283	0.451	0.273	1.29767e-63	Inhibitory_Neurons	Gm4258
3.66381e-67	0.755599	0.414	0.261	7.67202e-63	Inhibitory_Neurons	Rmdn1
1.0379e-66	0.5295	0.641	0.478	2.17336e-62	Inhibitory_Neurons	Rapgef4
2.24202e-66	0.916172	0.272	0.144	4.69478e-62	Inhibitory_Neurons	Rp9
2.78619e-66	0.578189	0.374	0.224	5.83428e-62	Inhibitory_Neurons	Rab30
4.74833e-66	0.903583	0.33	0.191	9.943e-62	Inhibitory_Neurons	Trp53bp1
5.66138e-66	0.714413	0.336	0.196	1.18549e-61	Inhibitory_Neurons	Acyp2
9.33947e-66	0.696452	0.564	0.414	1.95569e-61	Inhibitory_Neurons	Phf20l1
9.99718e-66	0.705554	0.403	0.251	2.09341e-61	Inhibitory_Neurons	Zfp704
3.73313e-65	0.41847	0.782	0.606	7.81717e-61	Inhibitory_Neurons	Mapk10
7.50079e-65	0.633391	0.482	0.321	1.57067e-60	Inhibitory_Neurons	Ctif
9.89811e-65	0.580574	0.524	0.356	2.07266e-60	Inhibitory_Neurons	Zmynd8
2.21794e-64	0.919015	0.419	0.267	4.64438e-60	Inhibitory_Neurons	Cdh13
3.12357e-64	0.633587	0.71	0.575	6.54076e-60	Inhibitory_Neurons	Oxr1
4.09071e-64	0.668024	0.608	0.453	8.56595e-60	Inhibitory_Neurons	Gpr158
5.79918e-64	0.797054	0.37	0.225	1.21435e-59	Inhibitory_Neurons	Slc24a5
8.37272e-64	0.662943	0.534	0.377	1.75325e-59	Inhibitory_Neurons	4932438A13Rik
1.01147e-63	0.675632	0.299	0.167	2.11801e-59	Inhibitory_Neurons	Btbd1
1.25612e-63	0.484824	0.508	0.343	2.63032e-59	Inhibitory_Neurons	Chd2
1.35766e-63	0.428037	0.617	0.442	2.84294e-59	Inhibitory_Neurons	Smyd3
1.69394e-63	0.654553	0.316	0.179	3.54711e-59	Inhibitory_Neurons	Tet2
6.90615e-63	0.992623	0.261	0.14	1.44615e-58	Inhibitory_Neurons	3110021N24Rik
3.65775e-62	0.343174	0.594	0.431	7.65934e-58	Inhibitory_Neurons	Nf1
3.75459e-62	0.687931	0.283	0.155	7.86211e-58	Inhibitory_Neurons	Ppp3cc
4.26511e-62	0.947985	0.301	0.173	8.93113e-58	Inhibitory_Neurons	Gm16183
4.31437e-62	0.704568	0.251	0.13	9.03429e-58	Inhibitory_Neurons	Atg16l2
2.09796e-61	0.244695	0.898	0.747	4.39313e-57	Inhibitory_Neurons	Frmd4a
2.5974e-61	0.207158	0.3	0.166	5.43895e-57	Inhibitory_Neurons	Dip2a
2.76488e-61	0.455765	0.633	0.478	5.78966e-57	Inhibitory_Neurons	Ubn2
4.2927e-61	0.784615	0.341	0.204	8.98892e-57	Inhibitory_Neurons	Fam110b
5.23686e-61	0.963826	0.263	0.142	1.0966e-56	Inhibitory_Neurons	Phtf2
1.67962e-60	0.737065	0.393	0.249	3.51713e-56	Inhibitory_Neurons	2210408F21Rik
1.83534e-60	0.603744	0.317	0.183	3.8432e-56	Inhibitory_Neurons	Grk3
3.07563e-60	0.541108	0.688	0.519	6.44036e-56	Inhibitory_Neurons	Trio
3.94168e-60	0.96607	0.307	0.179	8.25389e-56	Inhibitory_Neurons	Myh10
7.76718e-60	0.638007	0.487	0.332	1.62645e-55	Inhibitory_Neurons	Usp9x
9.85574e-60	0.254385	0.355	0.207	2.06379e-55	Inhibitory_Neurons	Tbl1x
3.23884e-59	0.137623	0.305	0.169	6.78214e-55	Inhibitory_Neurons	Srgap1
5.13183e-59	0.740516	0.399	0.255	1.07461e-54	Inhibitory_Neurons	Nsd2
5.58333e-59	0.806087	0.335	0.201	1.16915e-54	Inhibitory_Neurons	Cers4
1.7395e-58	0.609982	0.555	0.401	3.64252e-54	Inhibitory_Neurons	Kmt2a
2.12243e-58	0.78036	0.283	0.158	4.44437e-54	Inhibitory_Neurons	Zdhhc2
2.35755e-58	0.896768	0.314	0.185	4.93671e-54	Inhibitory_Neurons	Mapk8
3.08244e-58	0.662229	0.349	0.213	6.45463e-54	Inhibitory_Neurons	Bcl9
6.50229e-58	0.333268	0.757	0.545	1.36158e-53	Inhibitory_Neurons	Snap25
1.12064e-57	0.972686	0.303	0.177	2.34662e-53	Inhibitory_Neurons	Iqsec3
2.68087e-57	0.917007	0.311	0.187	5.61373e-53	Inhibitory_Neurons	Slc6a17
1.61069e-56	0.41878	0.379	0.235	3.37278e-52	Inhibitory_Neurons	Nbeal1
3.47152e-56	0.830451	0.347	0.216	7.26937e-52	Inhibitory_Neurons	Rnf157
5.24946e-56	0.936103	0.273	0.155	1.09924e-51	Inhibitory_Neurons	Chd5
7.94938e-56	0.82985	0.333	0.205	1.6646e-51	Inhibitory_Neurons	Tango2
8.33958e-56	0.5811	0.496	0.347	1.74631e-51	Inhibitory_Neurons	Abcc5
1.38745e-55	0.801543	0.326	0.197	2.90533e-51	Inhibitory_Neurons	Vezt
2.52728e-55	0.490757	0.643	0.481	5.29213e-51	Inhibitory_Neurons	Aak1
3.76465e-55	0.555675	0.438	0.29	7.88317e-51	Inhibitory_Neurons	Vwa8
4.1569e-55	0.548662	0.54	0.392	8.70455e-51	Inhibitory_Neurons	Elavl3
5.71664e-55	0.487583	0.584	0.42	1.19706e-50	Inhibitory_Neurons	Pi4ka
6.94731e-55	0.268924	0.61	0.408	1.45477e-50	Inhibitory_Neurons	Kcnh7
7.82991e-55	0.548564	0.303	0.175	1.63958e-50	Inhibitory_Neurons	Epb41l4b
9.98648e-55	0.433095	0.577	0.408	2.09117e-50	Inhibitory_Neurons	Tafa2
1.51988e-54	0.764102	0.367	0.235	3.18263e-50	Inhibitory_Neurons	Purg
1.83429e-54	0.757107	0.297	0.174	3.841e-50	Inhibitory_Neurons	Gpr137c
4.50326e-54	0.594502	0.498	0.354	9.42982e-50	Inhibitory_Neurons	Etnk1
5.49215e-54	0.495494	0.627	0.471	1.15006e-49	Inhibitory_Neurons	Herc1
9.91567e-54	0.464837	0.583	0.435	2.07634e-49	Inhibitory_Neurons	Kif21a
1.06822e-53	0.735138	0.452	0.309	2.23686e-49	Inhibitory_Neurons	Runx1t1
1.23205e-53	0.765323	0.357	0.226	2.5799e-49	Inhibitory_Neurons	Nmt2
1.91987e-53	0.726084	0.276	0.157	4.02022e-49	Inhibitory_Neurons	Ric8b
3.06888e-53	0.276472	0.326	0.192	6.42623e-49	Inhibitory_Neurons	Anks1
3.75691e-53	1.11115	0.307	0.185	7.86697e-49	Inhibitory_Neurons	Grm8
4.33459e-53	0.757009	0.377	0.247	9.07663e-49	Inhibitory_Neurons	Kifap3
8.11955e-53	0.459674	0.663	0.505	1.70023e-48	Inhibitory_Neurons	Syn2
1.15114e-52	0.748617	0.259	0.145	2.41048e-48	Inhibitory_Neurons	Cers5
1.34588e-52	0.345789	0.422	0.263	2.81828e-48	Inhibitory_Neurons	Nrg2
3.10024e-52	0.92942	0.42	0.284	6.49191e-48	Inhibitory_Neurons	Thsd7a
4.28094e-52	0.492614	0.557	0.409	8.96429e-48	Inhibitory_Neurons	Enah
4.74171e-52	0.828711	0.333	0.208	9.92914e-48	Inhibitory_Neurons	Map7d2
5.1022e-52	0.451963	0.525	0.37	1.0684e-47	Inhibitory_Neurons	Myo5a
6.18771e-52	0.353586	0.333	0.205	1.29571e-47	Inhibitory_Neurons	Ints6l
1.02436e-51	0.704699	0.291	0.17	2.145e-47	Inhibitory_Neurons	Ptpro
1.26489e-51	0.785299	0.302	0.182	2.64868e-47	Inhibitory_Neurons	Abca5
1.5555e-51	0.791725	0.318	0.196	3.25721e-47	Inhibitory_Neurons	Lrrc49
1.59476e-51	0.750764	0.383	0.251	3.33943e-47	Inhibitory_Neurons	Fam49a
4.03813e-51	0.632249	0.48	0.347	8.45584e-47	Inhibitory_Neurons	Mtus2
5.01259e-51	0.902856	0.263	0.152	1.04964e-46	Inhibitory_Neurons	E530011L22Rik
8.78465e-51	0.5645	0.539	0.39	1.83951e-46	Inhibitory_Neurons	Ptprs
9.97934e-51	0.892361	0.32	0.2	2.08967e-46	Inhibitory_Neurons	Fbxl2
1.03915e-50	0.796423	0.3	0.181	2.17597e-46	Inhibitory_Neurons	Uri1
3.4213e-50	0.77208	0.274	0.159	7.1642e-46	Inhibitory_Neurons	N4bp2l1
1.00866e-49	0.350402	0.731	0.537	2.11214e-45	Inhibitory_Neurons	Celf4
1.05796e-49	0.667216	0.27	0.157	2.21536e-45	Inhibitory_Neurons	Pxk
1.38182e-49	0.359874	0.802	0.595	2.89352e-45	Inhibitory_Neurons	Myt1l
1.51639e-49	0.459816	0.616	0.458	3.17532e-45	Inhibitory_Neurons	Cacna1d
1.69498e-49	0.691688	0.369	0.237	3.54928e-45	Inhibitory_Neurons	Syn3
2.22279e-49	0.795134	0.313	0.195	4.65453e-45	Inhibitory_Neurons	Gm9801
4.13412e-49	0.783132	0.369	0.243	8.65684e-45	Inhibitory_Neurons	Ttc19
8.88661e-49	0.37746	0.734	0.556	1.86086e-44	Inhibitory_Neurons	Tenm4
1.08176e-48	0.56538	0.48	0.34	2.2652e-44	Inhibitory_Neurons	Ica1
1.30289e-48	0.598707	0.443	0.306	2.72825e-44	Inhibitory_Neurons	Klhdc10
1.99664e-48	0.545549	0.445	0.309	4.18097e-44	Inhibitory_Neurons	Rufy3
3.03515e-48	0.481044	0.578	0.437	6.3556e-44	Inhibitory_Neurons	Ubr5
1.25768e-47	0.696556	0.41	0.28	2.63358e-43	Inhibitory_Neurons	Atp1b1
4.20647e-47	0.535819	0.328	0.207	8.80834e-43	Inhibitory_Neurons	Ptpn9
4.97181e-47	0.386058	0.526	0.385	1.0411e-42	Inhibitory_Neurons	Prrc2c
5.01524e-47	0.665437	0.392	0.263	1.05019e-42	Inhibitory_Neurons	Stxbp1
5.16607e-47	0.420743	0.634	0.485	1.08178e-42	Inhibitory_Neurons	Vps13b
5.28625e-47	0.437864	0.543	0.404	1.10694e-42	Inhibitory_Neurons	Tra2a
5.68551e-47	0.482914	0.581	0.435	1.19055e-42	Inhibitory_Neurons	Ftx
6.69705e-47	0.626642	0.395	0.267	1.40236e-42	Inhibitory_Neurons	Pja2
6.76983e-47	0.810529	0.265	0.157	1.4176e-42	Inhibitory_Neurons	Mrps5
9.52239e-47	0.503555	0.431	0.294	1.99399e-42	Inhibitory_Neurons	Fer
1.14741e-46	0.729255	0.34	0.219	2.40268e-42	Inhibitory_Neurons	Cwc27
1.2065e-46	0.619169	0.369	0.242	2.52641e-42	Inhibitory_Neurons	Usp33
1.20971e-46	0.535005	0.382	0.251	2.53313e-42	Inhibitory_Neurons	Tnks
1.87475e-46	0.555448	0.424	0.289	3.92574e-42	Inhibitory_Neurons	Reep1
2.49193e-46	0.678605	0.425	0.297	5.21811e-42	Inhibitory_Neurons	Lrrfip1
4.14589e-46	0.560091	0.379	0.25	8.68149e-42	Inhibitory_Neurons	Ano6
4.67174e-46	0.319566	0.25	0.142	9.78263e-42	Inhibitory_Neurons	Inpp5f
4.89206e-46	0.597532	0.437	0.309	1.0244e-41	Inhibitory_Neurons	Clvs1
5.45762e-46	0.751553	0.329	0.21	1.14283e-41	Inhibitory_Neurons	Impact
1.95173e-45	0.46558	0.54	0.4	4.08693e-41	Inhibitory_Neurons	Kidins220
2.24989e-45	0.864283	0.285	0.175	4.71128e-41	Inhibitory_Neurons	Sacm1l
2.48319e-45	0.665396	0.319	0.201	5.1998e-41	Inhibitory_Neurons	Arfgef2
3.14613e-45	0.553362	0.446	0.31	6.58799e-41	Inhibitory_Neurons	Ptprn
3.79163e-45	0.802641	0.346	0.228	7.93968e-41	Inhibitory_Neurons	Rufy2
4.51596e-45	0.396406	0.967	0.717	9.45643e-41	Inhibitory_Neurons	Nrg3
7.55567e-45	0.640026	0.319	0.2	1.58216e-40	Inhibitory_Neurons	Stk38
1.33591e-44	0.447985	0.561	0.42	2.79739e-40	Inhibitory_Neurons	Atp2b2
1.3481e-44	0.404197	0.491	0.353	2.82293e-40	Inhibitory_Neurons	Afdn
3.12649e-44	0.62541	0.266	0.159	6.54687e-40	Inhibitory_Neurons	Slc25a27
3.41148e-44	0.507605	0.486	0.35	7.14365e-40	Inhibitory_Neurons	Jakmip2
5.3026e-44	0.779657	0.279	0.171	1.11037e-39	Inhibitory_Neurons	Slc25a36
6.3135e-44	0.584777	0.274	0.164	1.32205e-39	Inhibitory_Neurons	Tbc1d12
9.14503e-44	0.433104	0.298	0.184	1.91497e-39	Inhibitory_Neurons	Nfyc
1.03655e-43	0.535576	0.296	0.183	2.17053e-39	Inhibitory_Neurons	Fndc3a
2.10545e-43	0.55963	0.329	0.211	4.40882e-39	Inhibitory_Neurons	Cep170
3.40011e-43	0.533644	0.495	0.361	7.11984e-39	Inhibitory_Neurons	Hectd4
3.52632e-43	0.635201	0.389	0.269	7.38412e-39	Inhibitory_Neurons	Gng2
3.58255e-43	0.509352	0.454	0.323	7.50187e-39	Inhibitory_Neurons	Ago3
4.37183e-43	0.341927	0.923	0.725	9.15461e-39	Inhibitory_Neurons	Rbfox1
6.93267e-43	0.572934	0.253	0.15	1.4517e-38	Inhibitory_Neurons	Atp13a3
1.05467e-42	0.686749	0.377	0.255	2.20848e-38	Inhibitory_Neurons	Tial1
1.19355e-42	0.411524	0.421	0.292	2.4993e-38	Inhibitory_Neurons	Nr6a1
1.70375e-42	0.709157	0.329	0.216	3.56765e-38	Inhibitory_Neurons	Rab6a
1.95295e-42	0.622755	0.445	0.321	4.08947e-38	Inhibitory_Neurons	Ppm1l
2.36761e-42	0.896405	0.274	0.171	4.95778e-38	Inhibitory_Neurons	Mblac2
2.9297e-42	0.50952	0.42	0.294	6.13479e-38	Inhibitory_Neurons	Slc25a12
3.26046e-42	0.33171	0.65	0.49	6.82741e-38	Inhibitory_Neurons	Samd12
5.13819e-42	0.692559	0.297	0.188	1.07594e-37	Inhibitory_Neurons	Tecr
8.97915e-42	0.715818	0.251	0.15	1.88023e-37	Inhibitory_Neurons	Dzip1
1.463e-41	0.581087	0.364	0.246	3.06352e-37	Inhibitory_Neurons	N4bp2l2
1.55297e-41	0.346787	0.659	0.493	3.25193e-37	Inhibitory_Neurons	Eml6
1.74093e-41	0.427247	0.564	0.419	3.6455e-37	Inhibitory_Neurons	Nalcn
3.3558e-41	0.670187	0.31	0.199	7.02704e-37	Inhibitory_Neurons	Micu3
4.07354e-41	0.555891	0.518	0.39	8.53e-37	Inhibitory_Neurons	Kcnd3
4.32614e-41	0.431603	0.509	0.375	9.05894e-37	Inhibitory_Neurons	Ecpas
4.48177e-41	0.126371	0.701	0.565	9.38482e-37	Inhibitory_Neurons	4930402H24Rik
4.49316e-41	0.382755	0.604	0.457	9.40869e-37	Inhibitory_Neurons	Astn1
6.90893e-41	0.391358	0.406	0.279	1.44673e-36	Inhibitory_Neurons	Hook3
9.43074e-41	0.63099	0.385	0.265	1.9748e-36	Inhibitory_Neurons	Tcaf1
1.19824e-40	0.660139	0.296	0.188	2.5091e-36	Inhibitory_Neurons	Acat1
1.80847e-40	0.65023	0.328	0.214	3.78693e-36	Inhibitory_Neurons	Ralgapb
2.08446e-40	0.786125	0.3	0.193	4.36487e-36	Inhibitory_Neurons	Adarb1
3.25588e-40	0.791762	0.273	0.172	6.81781e-36	Inhibitory_Neurons	Sestd1
3.88463e-40	0.521805	0.521	0.397	8.13442e-36	Inhibitory_Neurons	Cers6
4.27081e-40	0.328127	0.777	0.607	8.94308e-36	Inhibitory_Neurons	Map2
4.50497e-40	0.53712	0.403	0.282	9.43341e-36	Inhibitory_Neurons	Clip1
5.56916e-40	0.491651	0.383	0.262	1.16618e-35	Inhibitory_Neurons	Pitpna
1.17177e-39	0.330043	0.503	0.368	2.45368e-35	Inhibitory_Neurons	Chd6
1.76307e-39	0.550527	0.362	0.245	3.69186e-35	Inhibitory_Neurons	Fmn1
2.0341e-39	0.24088	0.712	0.573	4.25941e-35	Inhibitory_Neurons	App
3.2694e-39	0.748218	0.291	0.186	6.84613e-35	Inhibitory_Neurons	Lrpprc
3.90004e-39	0.457374	0.471	0.364	8.16668e-35	Inhibitory_Neurons	Alcam
4.2387e-39	0.623299	0.311	0.202	8.87584e-35	Inhibitory_Neurons	Setx
5.94629e-39	0.33078	0.453	0.322	1.24515e-34	Inhibitory_Neurons	Tcf25
7.6295e-39	0.507946	0.363	0.246	1.59762e-34	Inhibitory_Neurons	Ttc17
9.54962e-39	0.496783	0.41	0.288	1.99969e-34	Inhibitory_Neurons	Pabpn1
9.87611e-39	0.553527	0.341	0.229	2.06806e-34	Inhibitory_Neurons	Sec24b
1.00708e-38	0.56922	0.404	0.282	2.10883e-34	Inhibitory_Neurons	Smim14
1.02373e-38	0.598816	0.314	0.204	2.1437e-34	Inhibitory_Neurons	Ogdh
6.16982e-38	0.759635	0.278	0.177	1.29196e-33	Inhibitory_Neurons	Mark1
7.70547e-38	0.550546	0.348	0.237	1.61353e-33	Inhibitory_Neurons	Plppr5
7.79809e-38	0.375476	0.637	0.505	1.63292e-33	Inhibitory_Neurons	Gpatch8
1.11548e-37	0.30681	0.648	0.513	2.33582e-33	Inhibitory_Neurons	Snrnp70
1.46356e-37	0.493551	0.442	0.32	3.06469e-33	Inhibitory_Neurons	Zfp280d
2.68211e-37	0.442218	0.518	0.389	5.61633e-33	Inhibitory_Neurons	Nlk
3.45279e-37	0.676742	0.294	0.192	7.23014e-33	Inhibitory_Neurons	Zbtb38
5.94132e-37	0.417536	0.464	0.338	1.24411e-32	Inhibitory_Neurons	Scmh1
6.1198e-37	0.51597	0.419	0.298	1.28149e-32	Inhibitory_Neurons	Polb
9.11154e-37	0.56229	0.306	0.199	1.90796e-32	Inhibitory_Neurons	Tsc1
9.88097e-37	0.499812	0.451	0.325	2.06908e-32	Inhibitory_Neurons	Reps2
1.29237e-36	0.536155	0.314	0.206	2.70621e-32	Inhibitory_Neurons	Golga4
1.2928e-36	0.521597	0.372	0.257	2.70712e-32	Inhibitory_Neurons	Htt
1.75082e-36	0.534162	0.278	0.176	3.66621e-32	Inhibitory_Neurons	Micu2
1.99066e-36	0.369409	0.519	0.382	4.16844e-32	Inhibitory_Neurons	Dnajc6
2.55101e-36	0.213503	0.311	0.204	5.34182e-32	Inhibitory_Neurons	Plekha1
2.84497e-36	0.341303	0.791	0.687	5.95737e-32	Inhibitory_Neurons	Cadm1
3.08188e-36	0.743987	0.261	0.165	6.45346e-32	Inhibitory_Neurons	Gnl3l
3.50364e-36	0.654356	0.3	0.196	7.33663e-32	Inhibitory_Neurons	Nrp2
3.68134e-36	0.59057	0.344	0.235	7.70873e-32	Inhibitory_Neurons	Klc1
4.60693e-36	0.294516	0.439	0.314	9.64692e-32	Inhibitory_Neurons	Itsn1
5.19972e-36	0.328007	0.594	0.447	1.08882e-31	Inhibitory_Neurons	Scn2a
5.68751e-36	0.663575	0.258	0.162	1.19097e-31	Inhibitory_Neurons	Taf1
1.05472e-35	0.34044	0.619	0.489	2.20858e-31	Inhibitory_Neurons	Ralgapa1
1.34665e-35	0.551919	0.344	0.235	2.81988e-31	Inhibitory_Neurons	Bicdl1
2.11742e-35	0.528959	0.368	0.257	4.43387e-31	Inhibitory_Neurons	Fam219a
2.1679e-35	0.434042	0.473	0.348	4.53957e-31	Inhibitory_Neurons	Pacsin1
2.22812e-35	0.41217	0.255	0.157	4.66568e-31	Inhibitory_Neurons	Prkacb
2.52998e-35	0.382648	0.345	0.233	5.29777e-31	Inhibitory_Neurons	Fam13b
2.7445e-35	0.788481	0.263	0.169	5.74697e-31	Inhibitory_Neurons	0610010F05Rik
4.96462e-35	0.200097	0.626	0.495	1.03959e-30	Inhibitory_Neurons	Ccdc88a
5.05608e-35	0.595422	0.339	0.232	1.05874e-30	Inhibitory_Neurons	Acbd6
6.74586e-35	0.516665	0.335	0.228	1.41258e-30	Inhibitory_Neurons	Sos1
1.11608e-34	0.518471	0.324	0.22	2.33707e-30	Inhibitory_Neurons	Clcn3
1.49945e-34	0.464177	0.688	0.574	3.13986e-30	Inhibitory_Neurons	Enox1
1.50184e-34	0.549244	0.261	0.165	3.14485e-30	Inhibitory_Neurons	Msantd2
1.57598e-34	0.128822	0.735	0.611	3.3001e-30	Inhibitory_Neurons	Dst
1.71614e-34	0.219066	0.323	0.214	3.5936e-30	Inhibitory_Neurons	Thada
1.747e-34	0.654976	0.313	0.211	3.65821e-30	Inhibitory_Neurons	Mdn1
2.5033e-34	0.487897	0.486	0.364	5.2419e-30	Inhibitory_Neurons	Scai
3.9504e-34	0.543639	0.27	0.173	8.27214e-30	Inhibitory_Neurons	Xpo6
4.11693e-34	0.306958	0.659	0.52	8.62085e-30	Inhibitory_Neurons	Rtn3
5.43288e-34	0.437746	0.285	0.184	1.13764e-29	Inhibitory_Neurons	Smc5
6.99376e-34	0.739751	0.269	0.174	1.46449e-29	Inhibitory_Neurons	Gmcl1
9.34783e-34	0.540273	0.284	0.186	1.95744e-29	Inhibitory_Neurons	Lmbrd1
1.24251e-33	0.407551	0.499	0.379	2.60181e-29	Inhibitory_Neurons	Dmxl1
2.00815e-33	0.452814	0.515	0.396	4.20507e-29	Inhibitory_Neurons	Ubr3
2.64128e-33	0.222417	0.36	0.251	5.53083e-29	Inhibitory_Neurons	Ttll5
2.93816e-33	0.42392	0.423	0.308	6.15251e-29	Inhibitory_Neurons	Wnk2
2.961e-33	0.664229	0.316	0.216	6.20034e-29	Inhibitory_Neurons	Apex2
3.20368e-33	0.34777	0.317	0.211	6.7085e-29	Inhibitory_Neurons	Wwp1
4.81423e-33	0.575042	0.264	0.17	1.0081e-28	Inhibitory_Neurons	Txndc11
5.1075e-33	0.474301	0.314	0.211	1.06951e-28	Inhibitory_Neurons	Eps15l1
6.07546e-33	0.396597	0.308	0.207	1.2722e-28	Inhibitory_Neurons	Vps35l
6.392e-33	0.126709	0.444	0.322	1.33848e-28	Inhibitory_Neurons	Phactr3
6.58471e-33	0.344428	0.501	0.374	1.37884e-28	Inhibitory_Neurons	Ktn1
8.28632e-33	0.293076	0.525	0.4	1.73516e-28	Inhibitory_Neurons	Wdfy3
1.11677e-32	0.471534	0.37	0.261	2.33852e-28	Inhibitory_Neurons	Zzef1
1.95753e-32	0.290924	0.562	0.437	4.09906e-28	Inhibitory_Neurons	Fus
3.09476e-32	0.369229	0.34	0.234	6.48042e-28	Inhibitory_Neurons	Fam135a
3.94974e-32	0.694545	0.276	0.182	8.27075e-28	Inhibitory_Neurons	Thoc1
4.14235e-32	0.442325	0.489	0.371	8.67409e-28	Inhibitory_Neurons	Ylpm1
4.35347e-32	0.603603	0.281	0.187	9.11616e-28	Inhibitory_Neurons	Mat2a
7.0112e-32	0.578733	0.322	0.225	1.46815e-27	Inhibitory_Neurons	Kif2a
7.7263e-32	0.258806	0.313	0.209	1.61789e-27	Inhibitory_Neurons	Elovl6
2.00452e-31	0.481152	0.251	0.161	4.19747e-27	Inhibitory_Neurons	Cyth3
2.3368e-31	0.615053	0.288	0.194	4.89325e-27	Inhibitory_Neurons	Pde7a
2.44501e-31	0.595837	0.306	0.207	5.11986e-27	Inhibitory_Neurons	Uggt2
2.98092e-31	0.634851	0.26	0.169	6.24205e-27	Inhibitory_Neurons	Ywhag
2.99167e-31	0.196228	0.954	0.751	6.26455e-27	Inhibitory_Neurons	Fgf14
3.40191e-31	0.242435	0.782	0.632	7.1236e-27	Inhibitory_Neurons	Large1
4.23635e-31	0.477538	0.636	0.511	8.87091e-27	Inhibitory_Neurons	Robo2
1.35301e-30	0.455041	0.335	0.237	2.83321e-26	Inhibitory_Neurons	Hdac4
1.57875e-30	0.51126	0.367	0.265	3.30591e-26	Inhibitory_Neurons	Casc4
1.58046e-30	0.296952	0.264	0.172	3.30948e-26	Inhibitory_Neurons	St5
2.17432e-30	0.382346	0.459	0.347	4.55303e-26	Inhibitory_Neurons	E130307A14Rik
2.48556e-30	0.146602	0.551	0.42	5.20477e-26	Inhibitory_Neurons	Ddx17
3.2828e-30	0.380244	0.312	0.212	6.87418e-26	Inhibitory_Neurons	Mlycd
3.52893e-30	0.704343	0.263	0.174	7.38958e-26	Inhibitory_Neurons	D830024N08Rik
3.93194e-30	0.484719	0.378	0.275	8.23348e-26	Inhibitory_Neurons	Cpsf6
7.13131e-30	0.294202	0.49	0.376	1.4933e-25	Inhibitory_Neurons	Cspp1
7.44852e-30	0.345645	0.507	0.397	1.55972e-25	Inhibitory_Neurons	Prpf4b
8.24041e-30	0.743879	0.253	0.167	1.72554e-25	Inhibitory_Neurons	Tmx4
1.05023e-29	0.354759	0.501	0.383	2.19918e-25	Inhibitory_Neurons	Mical3
1.27459e-29	0.243896	0.364	0.256	2.66899e-25	Inhibitory_Neurons	Mdm4
1.63078e-29	0.22478	0.432	0.317	3.41486e-25	Inhibitory_Neurons	Dpysl2
1.78884e-29	0.307083	0.363	0.259	3.74584e-25	Inhibitory_Neurons	Stab2
2.12516e-29	0.514481	0.256	0.167	4.45009e-25	Inhibitory_Neurons	Smc6
2.33936e-29	0.480215	0.352	0.25	4.89862e-25	Inhibitory_Neurons	Ube4b
2.39697e-29	0.65917	0.265	0.176	5.01925e-25	Inhibitory_Neurons	Slc9a7
3.40584e-29	0.394181	0.426	0.316	7.13184e-25	Inhibitory_Neurons	Xrn1
3.55473e-29	0.285059	0.442	0.328	7.4436e-25	Inhibitory_Neurons	Nav1
3.72876e-29	0.160337	0.415	0.303	7.80803e-25	Inhibitory_Neurons	Srcin1
4.65362e-29	0.29532	0.575	0.452	9.74469e-25	Inhibitory_Neurons	Ankrd17
4.66471e-29	0.324741	0.473	0.359	9.76789e-25	Inhibitory_Neurons	Atxn2
6.02126e-29	0.246211	0.717	0.553	1.26085e-24	Inhibitory_Neurons	Ahi1
6.43385e-29	0.451491	0.32	0.223	1.34725e-24	Inhibitory_Neurons	Slc23a2
8.4245e-29	0.420771	0.267	0.175	1.76409e-24	Inhibitory_Neurons	Ranbp17
8.60513e-29	0.25924	0.736	0.592	1.80191e-24	Inhibitory_Neurons	Frmpd4
1.25507e-28	0.313089	0.266	0.175	2.62812e-24	Inhibitory_Neurons	Mta3
1.36196e-28	0.305611	0.484	0.365	2.85195e-24	Inhibitory_Neurons	Ralgapa2
1.73041e-28	0.212732	0.311	0.214	3.62349e-24	Inhibitory_Neurons	Cltc
1.8783e-28	0.556157	0.318	0.223	3.93315e-24	Inhibitory_Neurons	Pcnx2
2.52738e-28	0.373821	0.307	0.212	5.29234e-24	Inhibitory_Neurons	Umad1
2.66223e-28	0.498217	0.292	0.198	5.57472e-24	Inhibitory_Neurons	Mphosph9
2.82816e-28	0.508658	0.355	0.254	5.92216e-24	Inhibitory_Neurons	Shank1
3.0833e-28	0.441125	0.425	0.321	6.45643e-24	Inhibitory_Neurons	Bicral
3.93939e-28	0.515712	0.278	0.189	8.24909e-24	Inhibitory_Neurons	Ppig
4.4328e-28	0.146541	0.404	0.298	9.28229e-24	Inhibitory_Neurons	Fryl
5.15075e-28	0.355655	0.522	0.405	1.07857e-23	Inhibitory_Neurons	Dtnb
9.25542e-28	0.476562	0.302	0.208	1.93809e-23	Inhibitory_Neurons	Asb3
1.83468e-27	0.135735	0.478	0.346	3.84182e-23	Inhibitory_Neurons	Tiam1
1.88293e-27	0.192712	0.315	0.219	3.94285e-23	Inhibitory_Neurons	Tnrc18
2.47989e-27	0.532648	0.263	0.177	5.19289e-23	Inhibitory_Neurons	Sec24a
2.6999e-27	0.493266	0.277	0.186	5.65358e-23	Inhibitory_Neurons	Akap8
3.05781e-27	0.374628	0.343	0.245	6.40305e-23	Inhibitory_Neurons	Znrf1
3.13551e-27	0.227176	0.679	0.567	6.56576e-23	Inhibitory_Neurons	Fbxl17
3.61263e-27	0.531464	0.309	0.217	7.56485e-23	Inhibitory_Neurons	Gsdme
3.99323e-27	0.657152	0.257	0.174	8.36182e-23	Inhibitory_Neurons	Tmem178
4.96279e-27	0.253184	0.604	0.477	1.03921e-22	Inhibitory_Neurons	Pde4dip
7.01317e-27	0.320186	0.54	0.417	1.46856e-22	Inhibitory_Neurons	Tcf20
7.86975e-27	0.293376	0.552	0.431	1.64793e-22	Inhibitory_Neurons	Kcnab1
9.10571e-27	0.597099	0.307	0.218	1.90674e-22	Inhibitory_Neurons	Myef2
9.10804e-27	0.412088	0.274	0.185	1.90722e-22	Inhibitory_Neurons	Lrrfip2
1.08419e-26	0.542162	0.257	0.172	2.27029e-22	Inhibitory_Neurons	Fam120b
1.13133e-26	0.325096	0.488	0.378	2.369e-22	Inhibitory_Neurons	Rabgap1
1.44511e-26	0.540448	0.312	0.22	3.02606e-22	Inhibitory_Neurons	Brinp2
1.46671e-26	0.396325	0.378	0.279	3.07128e-22	Inhibitory_Neurons	Ppp6r2
2.3445e-26	0.233232	0.385	0.281	4.90938e-22	Inhibitory_Neurons	Ube2h
2.35967e-26	0.573241	0.29	0.203	4.94115e-22	Inhibitory_Neurons	Hdgfl3
3.42908e-26	0.356173	0.478	0.367	7.1805e-22	Inhibitory_Neurons	Akap8l
5.00985e-26	0.5032	0.292	0.202	1.04906e-21	Inhibitory_Neurons	Itfg1
5.70724e-26	0.492233	0.331	0.239	1.1951e-21	Inhibitory_Neurons	Raph1
5.71821e-26	0.587613	0.333	0.246	1.19739e-21	Inhibitory_Neurons	Cdkl5
6.97255e-26	0.463487	0.362	0.266	1.46005e-21	Inhibitory_Neurons	Ndfip1
7.18565e-26	0.290941	0.547	0.421	1.50468e-21	Inhibitory_Neurons	Ksr2
9.41086e-26	0.633013	0.257	0.175	1.97063e-21	Inhibitory_Neurons	Napb
9.89689e-26	0.573489	0.3	0.213	2.07241e-21	Inhibitory_Neurons	Tasp1
1.10918e-25	0.541977	0.327	0.236	2.32263e-21	Inhibitory_Neurons	Dnm1l
1.75959e-25	0.367825	0.346	0.252	3.68459e-21	Inhibitory_Neurons	Helz
1.94512e-25	0.329238	0.466	0.359	4.07309e-21	Inhibitory_Neurons	Erc1
3.19251e-25	0.177099	0.333	0.237	6.68511e-21	Inhibitory_Neurons	Sik2
3.35638e-25	0.354809	0.311	0.22	7.02825e-21	Inhibitory_Neurons	Ndufs4
3.59146e-25	0.160024	0.429	0.327	7.52051e-21	Inhibitory_Neurons	Fyn
3.67077e-25	0.191754	0.693	0.565	7.68658e-21	Inhibitory_Neurons	Sorbs1
4.56748e-25	0.50689	0.387	0.296	9.56429e-21	Inhibitory_Neurons	Rnf121
4.70285e-25	0.685817	0.267	0.186	9.84777e-21	Inhibitory_Neurons	Chchd6
5.77592e-25	0.290223	0.567	0.452	1.20948e-20	Inhibitory_Neurons	Luc7l3
6.2887e-25	0.487826	0.265	0.18	1.31685e-20	Inhibitory_Neurons	Zdhhc17
6.42756e-25	0.362508	0.399	0.298	1.34593e-20	Inhibitory_Neurons	Aff4
6.62253e-25	0.575496	0.268	0.185	1.38676e-20	Inhibitory_Neurons	Chfr
7.55931e-25	0.396757	0.298	0.21	1.58292e-20	Inhibitory_Neurons	Copg2
7.62697e-25	0.419267	0.445	0.333	1.59709e-20	Inhibitory_Neurons	Mgat4c
8.11485e-25	0.602852	0.288	0.204	1.69925e-20	Inhibitory_Neurons	Maco1
8.76923e-25	0.331517	0.447	0.341	1.83628e-20	Inhibitory_Neurons	Wdr7
9.30953e-25	0.555758	0.311	0.225	1.94942e-20	Inhibitory_Neurons	Trim37
1.02705e-24	0.300973	0.351	0.255	2.15065e-20	Inhibitory_Neurons	Paip2
1.09795e-24	0.396288	0.321	0.231	2.29911e-20	Inhibitory_Neurons	Armh3
1.19558e-24	0.50664	0.317	0.229	2.50355e-20	Inhibitory_Neurons	Atp6v1h
1.47792e-24	0.394737	0.315	0.226	3.09476e-20	Inhibitory_Neurons	Pkia
1.54616e-24	0.357359	0.369	0.272	3.23767e-20	Inhibitory_Neurons	Fxr1
1.62753e-24	0.339901	0.41	0.309	3.40805e-20	Inhibitory_Neurons	Pdss2
1.8366e-24	0.487572	0.264	0.181	3.84584e-20	Inhibitory_Neurons	Usp40
1.83901e-24	0.400499	0.42	0.322	3.85089e-20	Inhibitory_Neurons	Tia1
1.87497e-24	0.325831	0.502	0.392	3.9262e-20	Inhibitory_Neurons	Jazf1
2.45437e-24	0.269972	0.323	0.231	5.13945e-20	Inhibitory_Neurons	Tnks2
2.66687e-24	0.236672	0.515	0.403	5.58444e-20	Inhibitory_Neurons	Huwe1
3.36997e-24	0.183808	0.24	0.349	7.05672e-20	Inhibitory_Neurons	Ntng1
4.09014e-24	0.287426	0.387	0.287	8.56475e-20	Inhibitory_Neurons	Tut4
4.23132e-24	0.386243	0.446	0.345	8.86038e-20	Inhibitory_Neurons	C2cd5
6.2386e-24	0.17609	0.857	0.699	1.30636e-19	Inhibitory_Neurons	AC149090.1
6.32207e-24	0.29837	0.465	0.361	1.32384e-19	Inhibitory_Neurons	Papola
1.01222e-23	0.263507	0.496	0.39	2.11958e-19	Inhibitory_Neurons	Srek1
1.09577e-23	0.540657	0.615	0.547	2.29455e-19	Inhibitory_Neurons	Hdac9
1.16631e-23	0.357569	0.275	0.192	2.44225e-19	Inhibitory_Neurons	Pcmtd2
1.17892e-23	0.493353	0.261	0.181	2.46865e-19	Inhibitory_Neurons	Cryzl1
1.33366e-23	0.286529	0.561	0.45	2.79268e-19	Inhibitory_Neurons	Sbf2
1.42241e-23	0.30421	0.382	0.285	2.97853e-19	Inhibitory_Neurons	Nrd1
1.52024e-23	0.223107	0.501	0.389	3.18338e-19	Inhibitory_Neurons	Arhgap26
1.61977e-23	0.385107	0.418	0.318	3.39179e-19	Inhibitory_Neurons	Ncoa7
1.68937e-23	0.356078	0.445	0.343	3.53754e-19	Inhibitory_Neurons	Fubp1
2.22471e-23	0.363301	0.26	0.179	4.65854e-19	Inhibitory_Neurons	Rps6kc1
3.20075e-23	0.560665	0.274	0.194	6.70238e-19	Inhibitory_Neurons	Ppip5k1
3.65484e-23	0.19716	0.564	0.452	7.65324e-19	Inhibitory_Neurons	Strn3
3.73084e-23	0.347401	0.347	0.255	7.81237e-19	Inhibitory_Neurons	Xpo7
3.85899e-23	0.411125	0.337	0.245	8.08073e-19	Inhibitory_Neurons	Nfx1
3.89403e-23	0.397398	0.352	0.263	8.1541e-19	Inhibitory_Neurons	Traf3
4.90661e-23	0.206197	0.326	0.233	1.02745e-18	Inhibitory_Neurons	Trip11
5.4028e-23	0.273799	0.546	0.436	1.13135e-18	Inhibitory_Neurons	Atp6v0a1
5.67438e-23	0.369984	0.351	0.26	1.18821e-18	Inhibitory_Neurons	Golgb1
7.30586e-23	0.361992	0.381	0.285	1.52985e-18	Inhibitory_Neurons	Ap2b1
7.4254e-23	0.223422	0.676	0.562	1.55488e-18	Inhibitory_Neurons	Epha5
8.84259e-23	0.392724	0.252	0.173	1.85164e-18	Inhibitory_Neurons	Xpo1
8.9797e-23	0.191873	0.284	0.198	1.88035e-18	Inhibitory_Neurons	Crebrf
1.17156e-22	0.354245	0.291	0.208	2.45325e-18	Inhibitory_Neurons	Psmd1
1.25642e-22	0.397985	0.275	0.192	2.63094e-18	Inhibitory_Neurons	Armc8
1.35235e-22	0.365175	0.337	0.244	2.83183e-18	Inhibitory_Neurons	Herc3
1.37123e-22	0.487765	0.281	0.201	2.87136e-18	Inhibitory_Neurons	Chm
1.38949e-22	0.359165	0.636	0.519	2.9096e-18	Inhibitory_Neurons	Sobp
1.51391e-22	0.317578	0.321	0.236	3.17012e-18	Inhibitory_Neurons	Tpr
1.57512e-22	0.368785	0.269	0.187	3.2983e-18	Inhibitory_Neurons	Nemf
1.64304e-22	0.640289	0.264	0.187	3.44053e-18	Inhibitory_Neurons	Taf1b
1.90671e-22	0.266409	0.74	0.611	3.99265e-18	Inhibitory_Neurons	Setbp1
2.0689e-22	0.3862	0.331	0.243	4.33228e-18	Inhibitory_Neurons	Pnn
2.83841e-22	0.250095	0.513	0.407	5.94364e-18	Inhibitory_Neurons	Fam168a
2.92342e-22	0.253612	0.508	0.403	6.12164e-18	Inhibitory_Neurons	Arih1
2.92503e-22	0.522328	0.256	0.18	6.12502e-18	Inhibitory_Neurons	Cd47
3.01295e-22	0.330753	0.461	0.357	6.30912e-18	Inhibitory_Neurons	Brwd1
3.62736e-22	0.382786	0.392	0.298	7.5957e-18	Inhibitory_Neurons	Arfgef3
5.74583e-22	0.598768	0.273	0.196	1.20318e-17	Inhibitory_Neurons	Usp45
6.60499e-22	0.294777	0.419	0.322	1.38309e-17	Inhibitory_Neurons	Gigyf2
6.66105e-22	0.202998	0.469	0.365	1.39482e-17	Inhibitory_Neurons	Gsk3b
9.31027e-22	0.401628	0.286	0.205	1.94957e-17	Inhibitory_Neurons	Nup98
9.57236e-22	0.503539	0.369	0.284	2.00445e-17	Inhibitory_Neurons	Trpc4
9.94778e-22	0.279519	0.374	0.279	2.08306e-17	Inhibitory_Neurons	Srrm1
1.08014e-21	0.410777	0.553	0.448	2.26181e-17	Inhibitory_Neurons	Klhl29
1.20121e-21	0.535995	0.255	0.18	2.51534e-17	Inhibitory_Neurons	Dhx57
1.51074e-21	0.44009	0.274	0.196	3.16349e-17	Inhibitory_Neurons	2610037D02Rik
1.839e-21	0.289028	0.543	0.428	3.85087e-17	Inhibitory_Neurons	Nrg3os
2.00224e-21	0.293515	0.352	0.261	4.1927e-17	Inhibitory_Neurons	Ccar1
2.04117e-21	0.363913	0.304	0.221	4.27422e-17	Inhibitory_Neurons	Taf15
2.11535e-21	0.449855	0.296	0.215	4.42953e-17	Inhibitory_Neurons	Araf
2.64761e-21	0.210063	0.541	0.435	5.5441e-17	Inhibitory_Neurons	Rbm6
3.98342e-21	0.294904	0.281	0.198	8.34129e-17	Inhibitory_Neurons	Ggact
4.22196e-21	0.350087	0.303	0.221	8.84078e-17	Inhibitory_Neurons	Taf1d
7.64744e-21	0.267328	0.523	0.416	1.60137e-16	Inhibitory_Neurons	Braf
1.16682e-20	0.290871	0.318	0.234	2.44332e-16	Inhibitory_Neurons	Pkn2
1.30477e-20	0.347187	0.382	0.294	2.73218e-16	Inhibitory_Neurons	Ttll11
1.65423e-20	0.293041	0.426	0.331	3.46396e-16	Inhibitory_Neurons	Ube3c
2.06237e-20	0.380229	0.323	0.241	4.3186e-16	Inhibitory_Neurons	Dcaf5
2.67148e-20	0.506093	0.258	0.183	5.59407e-16	Inhibitory_Neurons	Gripap1
2.6998e-20	0.319964	0.391	0.3	5.65338e-16	Inhibitory_Neurons	Senp7
4.21423e-20	0.170804	0.67	0.551	8.8246e-16	Inhibitory_Neurons	Grid1
6.34888e-20	0.245757	0.552	0.448	1.32946e-15	Inhibitory_Neurons	Myo9a
7.95302e-20	0.276812	0.284	0.2	1.66536e-15	Inhibitory_Neurons	Mpped1
8.24948e-20	0.186875	0.41	0.319	1.72744e-15	Inhibitory_Neurons	Pcca
8.34506e-20	0.17197	0.389	0.298	1.74746e-15	Inhibitory_Neurons	Srsf5
1.02081e-19	0.327322	0.397	0.31	2.13758e-15	Inhibitory_Neurons	Vps13d
1.11613e-19	0.179336	0.683	0.565	2.33718e-15	Inhibitory_Neurons	Mbd5
1.15669e-19	0.346363	0.299	0.217	2.4221e-15	Inhibitory_Neurons	Fam193b
1.51134e-19	0.182369	0.44	0.341	3.16475e-15	Inhibitory_Neurons	Npepps
1.52896e-19	0.310963	0.269	0.193	3.20163e-15	Inhibitory_Neurons	Cnot10
1.53705e-19	0.369637	0.311	0.23	3.21858e-15	Inhibitory_Neurons	Gm49797
1.58519e-19	0.436847	0.336	0.253	3.3194e-15	Inhibitory_Neurons	Bmerb1
1.59162e-19	0.322136	0.359	0.273	3.33285e-15	Inhibitory_Neurons	Krit1
2.24601e-19	0.514063	0.258	0.186	4.70314e-15	Inhibitory_Neurons	Pcdh19
2.53652e-19	0.314705	0.302	0.223	5.31147e-15	Inhibitory_Neurons	Aco2
2.79723e-19	0.367926	0.379	0.294	5.85739e-15	Inhibitory_Neurons	Clec16a
2.93958e-19	0.258585	0.465	0.369	6.15548e-15	Inhibitory_Neurons	Ttc7b
3.54439e-19	0.310431	0.303	0.223	7.42195e-15	Inhibitory_Neurons	Rbm33
3.60774e-19	0.241379	0.283	0.205	7.55461e-15	Inhibitory_Neurons	Eea1
3.78238e-19	0.17095	0.756	0.613	7.9203e-15	Inhibitory_Neurons	Lncpint
5.62079e-19	0.130233	0.574	0.464	1.17699e-14	Inhibitory_Neurons	Ssbp2
5.7433e-19	0.21184	0.538	0.432	1.20265e-14	Inhibitory_Neurons	Birc6
5.80499e-19	0.333181	0.323	0.243	1.21557e-14	Inhibitory_Neurons	Slf2
5.99349e-19	0.53404	0.324	0.247	1.25504e-14	Inhibitory_Neurons	Adcy8
6.19459e-19	0.439217	0.277	0.202	1.29715e-14	Inhibitory_Neurons	Tcerg1
6.2338e-19	0.117257	0.33	0.248	1.30536e-14	Inhibitory_Neurons	Pakap.1
7.89337e-19	0.348484	0.28	0.204	1.65287e-14	Inhibitory_Neurons	Klhl7
8.76948e-19	0.156559	0.389	0.299	1.83633e-14	Inhibitory_Neurons	Trappc9
9.90188e-19	0.365755	0.334	0.254	2.07345e-14	Inhibitory_Neurons	Ndrg4
9.98346e-19	0.433827	0.196	0.296	2.09054e-14	Inhibitory_Neurons	Cadps2
1.26797e-18	0.295474	0.368	0.284	2.65513e-14	Inhibitory_Neurons	Zfp445
1.31415e-18	0.10492	0.443	0.347	2.75183e-14	Inhibitory_Neurons	Gmds
1.36242e-18	0.488872	0.254	0.183	2.85291e-14	Inhibitory_Neurons	Cdc27
1.36776e-18	0.255866	0.455	0.362	2.86408e-14	Inhibitory_Neurons	Wdr33
1.51928e-18	0.428569	0.28	0.207	3.18136e-14	Inhibitory_Neurons	Gm48512
1.66436e-18	0.373218	0.298	0.221	3.48516e-14	Inhibitory_Neurons	Map3k2
1.75708e-18	0.286585	0.309	0.229	3.67932e-14	Inhibitory_Neurons	Ythdf3
2.33024e-18	0.395099	0.402	0.32	4.87951e-14	Inhibitory_Neurons	Plxna2
3.57211e-18	0.306572	0.275	0.201	7.48001e-14	Inhibitory_Neurons	Fbxo42
3.79996e-18	0.409763	0.276	0.204	7.95712e-14	Inhibitory_Neurons	Bdp1
4.82819e-18	0.144563	0.262	0.187	1.01102e-13	Inhibitory_Neurons	Zfp949
5.143e-18	0.378564	0.303	0.228	1.07694e-13	Inhibitory_Neurons	Sorbs2os
5.14658e-18	0.271571	0.255	0.184	1.07769e-13	Inhibitory_Neurons	Larp1
5.1851e-18	0.211529	0.506	0.409	1.08576e-13	Inhibitory_Neurons	Immp2l
7.4569e-18	0.221564	0.515	0.417	1.56147e-13	Inhibitory_Neurons	Nsd3
7.67816e-18	0.398831	0.314	0.238	1.60781e-13	Inhibitory_Neurons	Ddx24
1.13848e-17	0.233508	0.392	0.304	2.38397e-13	Inhibitory_Neurons	Ptpn12
1.15792e-17	0.171822	0.524	0.424	2.42469e-13	Inhibitory_Neurons	Eif4g3
1.34533e-17	0.395944	0.267	0.196	2.81711e-13	Inhibitory_Neurons	Pspc1
1.41783e-17	0.212508	0.268	0.196	2.96893e-13	Inhibitory_Neurons	Ccser2
1.43397e-17	0.115113	0.376	0.29	3.00273e-13	Inhibitory_Neurons	Gnb1
1.44976e-17	0.457424	0.258	0.189	3.0358e-13	Inhibitory_Neurons	Pcmt1
1.5573e-17	0.241997	0.266	0.196	3.26098e-13	Inhibitory_Neurons	Ppargc1a
1.66371e-17	0.442506	0.25	0.182	3.48381e-13	Inhibitory_Neurons	Spata7
1.85148e-17	0.199966	0.486	0.392	3.87701e-13	Inhibitory_Neurons	Trip12
2.0269e-17	0.400748	0.278	0.206	4.24434e-13	Inhibitory_Neurons	Chd8
2.06035e-17	0.291009	0.39	0.306	4.31436e-13	Inhibitory_Neurons	Ppp2r5e
2.08307e-17	0.126282	0.86	0.719	4.36195e-13	Inhibitory_Neurons	Negr1
2.11118e-17	0.174152	0.355	0.271	4.42081e-13	Inhibitory_Neurons	4732471J01Rik
2.11662e-17	0.284193	0.402	0.313	4.4322e-13	Inhibitory_Neurons	Atxn10
2.14656e-17	0.273719	0.399	0.315	4.4949e-13	Inhibitory_Neurons	Kdm4c
2.2276e-17	0.313319	0.315	0.239	4.66459e-13	Inhibitory_Neurons	Psma3
2.34392e-17	0.314939	0.284	0.212	4.90817e-13	Inhibitory_Neurons	Rab28
2.77323e-17	0.307259	0.3	0.225	5.80714e-13	Inhibitory_Neurons	Uhrf2
2.81303e-17	0.260073	0.435	0.347	5.89048e-13	Inhibitory_Neurons	Srsf11
3.08927e-17	0.417762	0.262	0.192	6.46894e-13	Inhibitory_Neurons	Synj2bp
3.85303e-17	0.208831	0.498	0.401	8.06825e-13	Inhibitory_Neurons	Hnrnpu
4.62892e-17	0.186946	0.259	0.188	9.69296e-13	Inhibitory_Neurons	Leng8
4.66657e-17	0.151165	0.536	0.437	9.77181e-13	Inhibitory_Neurons	Kmt2e
4.81631e-17	0.421318	0.301	0.229	1.00853e-12	Inhibitory_Neurons	Zc3h13
6.47454e-17	0.406431	0.302	0.229	1.35577e-12	Inhibitory_Neurons	5330417C22Rik
9.14561e-17	0.148003	0.628	0.523	1.91509e-12	Inhibitory_Neurons	Usp34
9.15063e-17	0.196218	0.32	0.242	1.91614e-12	Inhibitory_Neurons	Ubr1
9.40015e-17	0.224007	0.304	0.229	1.96839e-12	Inhibitory_Neurons	Supt3
1.02913e-16	0.387665	0.306	0.233	2.155e-12	Inhibitory_Neurons	Pkd1
1.03686e-16	0.241637	0.516	0.423	2.17119e-12	Inhibitory_Neurons	Ttc14
2.25439e-16	0.358978	0.347	0.273	4.72069e-12	Inhibitory_Neurons	Lrrc4
2.77291e-16	0.8654	0.414	0.356	5.80648e-12	Inhibitory_Neurons	Zfp804a
2.91998e-16	0.342143	0.308	0.235	6.11443e-12	Inhibitory_Neurons	Dop1a
3.07007e-16	0.328572	0.364	0.282	6.42872e-12	Inhibitory_Neurons	Syn1
3.15824e-16	0.189581	0.367	0.285	6.61335e-12	Inhibitory_Neurons	Pacs1
3.71267e-16	0.22261	0.355	0.277	7.77434e-12	Inhibitory_Neurons	Dync1h1
3.81075e-16	0.301159	0.392	0.31	7.97971e-12	Inhibitory_Neurons	Ehmt1
4.40906e-16	0.130926	0.548	0.447	9.23257e-12	Inhibitory_Neurons	Rbm25
4.54402e-16	0.222434	0.463	0.37	9.51518e-12	Inhibitory_Neurons	Zmym4
4.58176e-16	0.358802	0.313	0.24	9.5942e-12	Inhibitory_Neurons	Ndrg3
5.6863e-16	0.249427	0.29	0.218	1.19071e-11	Inhibitory_Neurons	Trappc8
5.83353e-16	0.362177	0.266	0.198	1.22154e-11	Inhibitory_Neurons	Usp37
6.6323e-16	0.255503	0.332	0.253	1.3888e-11	Inhibitory_Neurons	Rngtt
6.76637e-16	0.213692	0.478	0.384	1.41688e-11	Inhibitory_Neurons	Map2k4
7.2306e-16	0.275995	0.331	0.255	1.51409e-11	Inhibitory_Neurons	Ep400
8.59177e-16	0.251651	0.359	0.28	1.79912e-11	Inhibitory_Neurons	Dym
8.79221e-16	0.223869	0.386	0.302	1.84109e-11	Inhibitory_Neurons	Ptbp2
9.18959e-16	0.307124	0.281	0.212	1.9243e-11	Inhibitory_Neurons	Smchd1
9.70465e-16	0.278861	0.439	0.35	2.03215e-11	Inhibitory_Neurons	Gm20642
1.01273e-15	0.329428	0.263	0.195	2.12066e-11	Inhibitory_Neurons	Kif3c
1.03503e-15	0.259787	0.302	0.23	2.16736e-11	Inhibitory_Neurons	Hnrnpc
1.20407e-15	0.300893	0.367	0.288	2.52131e-11	Inhibitory_Neurons	Pias2
1.29269e-15	0.454965	0.484	0.41	2.7069e-11	Inhibitory_Neurons	Nkain3
1.89697e-15	0.347529	0.31	0.239	3.97225e-11	Inhibitory_Neurons	Ptprr
1.95344e-15	0.29173	0.257	0.19	4.0905e-11	Inhibitory_Neurons	Ppfia1
2.13124e-15	0.40342	0.252	0.188	4.46281e-11	Inhibitory_Neurons	Ankrd10
2.86456e-15	0.10869	0.326	0.252	5.9984e-11	Inhibitory_Neurons	Slmap
2.93759e-15	0.330658	0.357	0.283	6.15131e-11	Inhibitory_Neurons	Snph
3.23715e-15	0.410969	0.27	0.204	6.77859e-11	Inhibitory_Neurons	Cep70
5.14754e-15	0.144441	0.586	0.471	1.07789e-10	Inhibitory_Neurons	Mllt3
5.73806e-15	0.247032	0.61	0.51	1.20155e-10	Inhibitory_Neurons	Tspan5
1.04376e-14	0.216754	0.253	0.187	2.18564e-10	Inhibitory_Neurons	Wdr70
1.04668e-14	0.409057	0.303	0.236	2.19176e-10	Inhibitory_Neurons	Armc9
1.0608e-14	0.312284	0.345	0.275	2.22131e-10	Inhibitory_Neurons	Atf2
1.09671e-14	0.318526	0.306	0.237	2.29651e-10	Inhibitory_Neurons	BC005561
1.32169e-14	0.173596	0.379	0.3	2.76762e-10	Inhibitory_Neurons	Gapvd1
1.40687e-14	0.134466	0.428	0.344	2.94599e-10	Inhibitory_Neurons	Trpm7
1.43413e-14	0.323808	0.261	0.196	3.00307e-10	Inhibitory_Neurons	Cabin1
1.49469e-14	0.329061	0.294	0.225	3.12988e-10	Inhibitory_Neurons	Camsap2
2.28614e-14	0.487805	0.252	0.19	4.78717e-10	Inhibitory_Neurons	Orc4
2.76246e-14	0.164685	0.881	0.715	5.78459e-10	Inhibitory_Neurons	Macrod2
3.00295e-14	0.179175	0.421	0.342	6.28818e-10	Inhibitory_Neurons	Cntn4
3.18122e-14	0.227568	0.364	0.288	6.66148e-10	Inhibitory_Neurons	Dennd1b
3.50792e-14	0.198873	0.378	0.305	7.34559e-10	Inhibitory_Neurons	Gbf1
3.53875e-14	0.3253	0.311	0.243	7.41015e-10	Inhibitory_Neurons	Paxbp1
3.9948e-14	0.104419	0.3	0.23	8.36511e-10	Inhibitory_Neurons	Atxn7
4.49526e-14	0.325199	0.259	0.195	9.41308e-10	Inhibitory_Neurons	Atg16l1
5.12366e-14	0.145901	0.264	0.199	1.07289e-09	Inhibitory_Neurons	Tbcd
5.54079e-14	0.247182	0.268	0.204	1.16024e-09	Inhibitory_Neurons	Raf1
6.03329e-14	0.160592	0.403	0.323	1.26337e-09	Inhibitory_Neurons	Ube2k
6.22945e-14	0.180341	0.513	0.421	1.30445e-09	Inhibitory_Neurons	Faf1
6.8258e-14	0.176932	0.438	0.354	1.42932e-09	Inhibitory_Neurons	Ascc3
7.06083e-14	0.242013	0.284	0.216	1.47854e-09	Inhibitory_Neurons	Kdm5a
7.56751e-14	0.196483	0.443	0.349	1.58464e-09	Inhibitory_Neurons	Focad
8.42955e-14	0.161046	0.255	0.189	1.76515e-09	Inhibitory_Neurons	Gpatch2
9.76293e-14	0.357061	0.3	0.235	2.04436e-09	Inhibitory_Neurons	Ddx50
1.13673e-13	0.110249	0.331	0.258	2.3803e-09	Inhibitory_Neurons	Ppp6r3
1.41857e-13	0.283315	0.352	0.28	2.97048e-09	Inhibitory_Neurons	U2surp
1.57361e-13	0.38385	0.288	0.224	3.29514e-09	Inhibitory_Neurons	Tnpo3
1.79469e-13	0.155858	0.638	0.524	3.75807e-09	Inhibitory_Neurons	Rbfox2
1.97115e-13	0.293494	0.316	0.248	4.1276e-09	Inhibitory_Neurons	Mcf2l
2.08605e-13	0.208411	0.346	0.274	4.36819e-09	Inhibitory_Neurons	Trim44
2.18317e-13	0.240546	0.29	0.223	4.57156e-09	Inhibitory_Neurons	Kpna3
2.27153e-13	0.192915	0.352	0.279	4.75659e-09	Inhibitory_Neurons	Zfp292
2.41713e-13	0.329547	0.277	0.213	5.06147e-09	Inhibitory_Neurons	Gpi1
2.53337e-13	0.241903	0.255	0.193	5.30488e-09	Inhibitory_Neurons	Dync1li2
3.01185e-13	0.123898	0.347	0.275	6.30681e-09	Inhibitory_Neurons	Kdm2a
3.026e-13	0.145375	0.343	0.269	6.33645e-09	Inhibitory_Neurons	Rsrc1
3.13718e-13	0.102602	0.514	0.425	6.56925e-09	Inhibitory_Neurons	Lrba
3.19594e-13	0.173257	0.471	0.388	6.69229e-09	Inhibitory_Neurons	Sltm
5.2382e-13	0.332866	0.326	0.257	1.09688e-08	Inhibitory_Neurons	Arhgap44
5.34815e-13	0.169514	0.339	0.268	1.1199e-08	Inhibitory_Neurons	1700025G04Rik
8.64414e-13	0.146533	0.274	0.21	1.81008e-08	Inhibitory_Neurons	Specc1l
9.35682e-13	0.304358	0.339	0.27	1.95932e-08	Inhibitory_Neurons	Gm20275
9.70277e-13	0.223171	0.344	0.276	2.03176e-08	Inhibitory_Neurons	Atp6v0b
1.026e-12	0.15194	0.257	0.196	2.14845e-08	Inhibitory_Neurons	Fip1l1
1.19231e-12	0.359456	0.257	0.197	2.49669e-08	Inhibitory_Neurons	Mapre3
1.24288e-12	0.140918	0.53	0.437	2.60259e-08	Inhibitory_Neurons	Cmip
1.33971e-12	0.217399	0.579	0.475	2.80536e-08	Inhibitory_Neurons	Dync1i1
1.34017e-12	0.350718	0.268	0.208	2.80632e-08	Inhibitory_Neurons	Ice1
1.36605e-12	0.292029	0.304	0.239	2.8605e-08	Inhibitory_Neurons	Hira
1.47187e-12	0.243282	0.482	0.402	3.08209e-08	Inhibitory_Neurons	Rimbp2
1.58605e-12	0.209278	0.404	0.33	3.3212e-08	Inhibitory_Neurons	Btrc
1.63682e-12	0.156776	0.307	0.241	3.4275e-08	Inhibitory_Neurons	Ranbp2
1.65733e-12	0.265105	0.543	0.476	3.47044e-08	Inhibitory_Neurons	Tmem132b
2.04509e-12	0.248663	0.264	0.204	4.28241e-08	Inhibitory_Neurons	Nufip2
2.08886e-12	0.170244	0.298	0.234	4.37407e-08	Inhibitory_Neurons	AW554918
2.45232e-12	0.291472	0.267	0.206	5.13516e-08	Inhibitory_Neurons	Adnp
2.55566e-12	0.271389	0.316	0.254	5.35155e-08	Inhibitory_Neurons	Pvt1
2.70348e-12	0.572482	0.375	0.323	5.66109e-08	Inhibitory_Neurons	Sorcs3
2.92477e-12	0.232641	0.435	0.359	6.12447e-08	Inhibitory_Neurons	Map4k3
3.35102e-12	0.205687	0.365	0.294	7.01704e-08	Inhibitory_Neurons	Usp15
3.55709e-12	0.192875	0.397	0.324	7.44855e-08	Inhibitory_Neurons	Clasp1
4.36206e-12	0.20121	0.251	0.191	9.13415e-08	Inhibitory_Neurons	Ppp4r3b
4.9763e-12	0.256914	0.562	0.468	1.04204e-07	Inhibitory_Neurons	Gabbr2
5.38198e-12	0.169197	0.343	0.275	1.12699e-07	Inhibitory_Neurons	Cdk12
5.54145e-12	0.156589	0.258	0.197	1.16038e-07	Inhibitory_Neurons	Tent4b
6.48246e-12	0.121352	0.297	0.233	1.35743e-07	Inhibitory_Neurons	Hnrnpm
6.55806e-12	0.119054	0.28	0.218	1.37326e-07	Inhibitory_Neurons	Tsc22d2
7.35658e-12	0.16929	0.934	0.772	1.54047e-07	Inhibitory_Neurons	Dlgap1
7.64154e-12	0.16308	0.254	0.195	1.60014e-07	Inhibitory_Neurons	Kcmf1
8.07975e-12	0.173518	0.393	0.319	1.6919e-07	Inhibitory_Neurons	Rb1cc1
9.23383e-12	0.264546	0.338	0.271	1.93356e-07	Inhibitory_Neurons	Dtd1
9.27439e-12	0.157683	0.62	0.524	1.94206e-07	Inhibitory_Neurons	Nedd4l
9.50208e-12	0.215792	0.326	0.259	1.98974e-07	Inhibitory_Neurons	Dync2h1
1.18431e-11	0.169368	0.382	0.312	2.47994e-07	Inhibitory_Neurons	Arhgap32
1.21996e-11	0.112994	0.436	0.361	2.55459e-07	Inhibitory_Neurons	Fam193a
1.28203e-11	0.150049	0.284	0.221	2.68456e-07	Inhibitory_Neurons	Dnajc13
1.38321e-11	0.312388	0.299	0.238	2.89643e-07	Inhibitory_Neurons	Drg1
1.44937e-11	0.10045	0.789	0.688	3.03498e-07	Inhibitory_Neurons	Luc7l2
1.61124e-11	0.176825	0.34	0.273	3.37394e-07	Inhibitory_Neurons	Zfp644
1.69657e-11	0.269659	0.288	0.228	3.55263e-07	Inhibitory_Neurons	Ddx46
2.12734e-11	0.286469	0.306	0.245	4.45464e-07	Inhibitory_Neurons	Memo1
2.21673e-11	0.198217	0.334	0.268	4.64183e-07	Inhibitory_Neurons	Vps41
2.22315e-11	0.184992	0.42	0.348	4.65528e-07	Inhibitory_Neurons	R3hdm2
2.46326e-11	0.101722	0.548	0.457	5.15808e-07	Inhibitory_Neurons	Rgs7bp
2.77836e-11	0.136738	0.453	0.377	5.81788e-07	Inhibitory_Neurons	Phip
2.99189e-11	0.142263	0.446	0.372	6.26502e-07	Inhibitory_Neurons	Lcor
3.14293e-11	0.188038	0.359	0.291	6.58129e-07	Inhibitory_Neurons	Rasa1
3.24173e-11	0.298013	0.273	0.215	6.78818e-07	Inhibitory_Neurons	Clstn1
3.83053e-11	0.562549	0.389	0.344	8.02113e-07	Inhibitory_Neurons	A830018L16Rik
4.18986e-11	0.321949	0.264	0.209	8.77356e-07	Inhibitory_Neurons	Ubp1
5.38574e-11	0.154461	0.403	0.334	1.12777e-06	Inhibitory_Neurons	Bclaf1
5.7169e-11	0.272025	0.296	0.237	1.19712e-06	Inhibitory_Neurons	Btbd10
6.37396e-11	0.336078	0.254	0.2	1.33471e-06	Inhibitory_Neurons	Anapc5
6.59153e-11	0.144199	0.266	0.209	1.38027e-06	Inhibitory_Neurons	Morf4l1
6.6661e-11	0.10237	0.473	0.394	1.39588e-06	Inhibitory_Neurons	Smg6
6.92142e-11	0.146651	0.324	0.26	1.44934e-06	Inhibitory_Neurons	Glg1
1.03191e-10	0.257241	0.275	0.218	2.16081e-06	Inhibitory_Neurons	Txlng
1.04479e-10	0.259191	0.255	0.199	2.18779e-06	Inhibitory_Neurons	Dhx36
1.07514e-10	0.146743	0.285	0.227	2.25135e-06	Inhibitory_Neurons	Ep300
1.27669e-10	0.142172	0.502	0.423	2.6734e-06	Inhibitory_Neurons	Ambra1
1.36112e-10	0.24486	0.265	0.209	2.85019e-06	Inhibitory_Neurons	Cul5
1.54015e-10	0.270793	0.279	0.222	3.22507e-06	Inhibitory_Neurons	Rprd1a
1.65491e-10	0.301747	0.276	0.22	3.46538e-06	Inhibitory_Neurons	Appl1
1.8844e-10	0.207096	0.372	0.308	3.94593e-06	Inhibitory_Neurons	Usp32
1.90983e-10	0.145196	0.253	0.198	3.99918e-06	Inhibitory_Neurons	Slc38a9
2.27675e-10	0.33501	0.281	0.224	4.76751e-06	Inhibitory_Neurons	Ddhd2
2.34812e-10	0.109193	0.433	0.359	4.91696e-06	Inhibitory_Neurons	Scaper
3.07887e-10	0.117635	0.515	0.433	6.44715e-06	Inhibitory_Neurons	Arglu1
3.3579e-10	0.156815	0.317	0.254	7.03143e-06	Inhibitory_Neurons	Cbfa2t2
5.53664e-10	0.167018	0.341	0.28	1.15937e-05	Inhibitory_Neurons	Acin1
5.79992e-10	0.146147	0.274	0.219	1.2145e-05	Inhibitory_Neurons	Rps6kb1
6.33026e-10	0.21977	0.265	0.211	1.32556e-05	Inhibitory_Neurons	Zyg11b
6.84518e-10	0.143807	0.456	0.382	1.43338e-05	Inhibitory_Neurons	Stxbp5
7.7378e-10	0.195669	0.289	0.233	1.6203e-05	Inhibitory_Neurons	Shprh
8.14423e-10	0.207859	0.254	0.202	1.7054e-05	Inhibitory_Neurons	Bod1l
8.36372e-10	0.121547	0.405	0.336	1.75136e-05	Inhibitory_Neurons	Atxn7l1
8.49332e-10	0.296912	0.255	0.203	1.7785e-05	Inhibitory_Neurons	Slc12a5
9.30659e-10	0.211552	0.326	0.269	1.9488e-05	Inhibitory_Neurons	Clock
9.34932e-10	0.120779	0.301	0.244	1.95775e-05	Inhibitory_Neurons	Larp4b
9.56726e-10	0.258989	0.322	0.265	2.00339e-05	Inhibitory_Neurons	Trim33
9.87537e-10	0.120483	0.441	0.37	2.0679e-05	Inhibitory_Neurons	Smg1
1.27858e-09	0.115485	0.46	0.388	2.67735e-05	Inhibitory_Neurons	Med12l
1.63895e-09	0.25252	0.278	0.225	3.43195e-05	Inhibitory_Neurons	Ocrl
1.67489e-09	0.118564	0.297	0.239	3.50722e-05	Inhibitory_Neurons	Nudcd3
1.68644e-09	0.128256	0.324	0.263	3.53141e-05	Inhibitory_Neurons	Phf3
1.81504e-09	0.22056	0.32	0.262	3.80069e-05	Inhibitory_Neurons	Prpf40a
1.83009e-09	0.233584	0.251	0.2	3.8322e-05	Inhibitory_Neurons	Rab3gap2
2.29809e-09	0.216312	0.323	0.266	4.81219e-05	Inhibitory_Neurons	Psmd14
2.70993e-09	0.184635	0.298	0.241	5.67459e-05	Inhibitory_Neurons	Unc13a
2.83341e-09	0.106074	0.275	0.219	5.93316e-05	Inhibitory_Neurons	Ube2d2a
3.07109e-09	0.122377	0.26	0.207	6.43086e-05	Inhibitory_Neurons	Yme1l1
3.17072e-09	0.166254	0.329	0.268	6.63948e-05	Inhibitory_Neurons	Psip1
3.28607e-09	0.256417	0.274	0.222	6.88103e-05	Inhibitory_Neurons	Sec61a2
5.6932e-09	0.173446	0.291	0.237	0.000119216	Inhibitory_Neurons	Immp1l
6.05855e-09	0.193408	0.348	0.289	0.000126866	Inhibitory_Neurons	Cstf3
6.37536e-09	0.118975	0.255	0.204	0.0001335	Inhibitory_Neurons	Xrn2
7.51956e-09	0.144083	0.278	0.225	0.00015746	Inhibitory_Neurons	D5Ertd579e
1.13889e-08	0.115629	0.403	0.34	0.000238483	Inhibitory_Neurons	Ewsr1
1.21272e-08	0.144534	0.267	0.215	0.000253943	Inhibitory_Neurons	Caprin1
1.54629e-08	0.162288	0.252	0.202	0.000323793	Inhibitory_Neurons	Tbce
1.55234e-08	0.128434	0.452	0.388	0.00032506	Inhibitory_Neurons	Psme4
1.77255e-08	0.164806	0.299	0.246	0.000371173	Inhibitory_Neurons	Ino80
2.44076e-08	0.153664	0.423	0.359	0.000511095	Inhibitory_Neurons	St7
2.49544e-08	0.280844	0.3	0.251	0.000522546	Inhibitory_Neurons	Nsg2
3.15486e-08	0.251026	0.267	0.22	0.000660628	Inhibitory_Neurons	Ipo11
3.17469e-08	0.127483	0.25	0.201	0.000664781	Inhibitory_Neurons	Rprd2
3.69435e-08	0.128702	0.879	0.69	0.000773596	Inhibitory_Neurons	Grm5
4.80857e-08	0.19256	0.296	0.244	0.00100691	Inhibitory_Neurons	Ube2w
5.26195e-08	0.183869	0.28	0.229	0.00110185	Inhibitory_Neurons	Mecp2
5.68771e-08	0.188619	0.268	0.22	0.00119101	Inhibitory_Neurons	Fbxw4
6.234e-08	0.192629	0.265	0.218	0.0013054	Inhibitory_Neurons	Cpeb1
6.9754e-08	0.387657	0.365	0.313	0.00146065	Inhibitory_Neurons	Chsy3
7.25165e-08	0.220671	0.266	0.219	0.0015185	Inhibitory_Neurons	Nme7
7.92871e-08	0.137826	0.35	0.294	0.00166027	Inhibitory_Neurons	Gm37240
1.49647e-07	0.244989	0.26	0.214	0.00313362	Inhibitory_Neurons	Gm42439
2.45894e-07	0.128438	0.29	0.241	0.00514902	Inhibitory_Neurons	Hnrnph1
3.57226e-07	0.160491	0.285	0.237	0.00748032	Inhibitory_Neurons	Rc3h2
3.97641e-07	0.107712	0.366	0.31	0.0083266	Inhibitory_Neurons	Agtpbp1
5.82591e-07	0.133773	0.274	0.227	0.0121995	Inhibitory_Neurons	Tra2b
6.21406e-07	0.1003	0.288	0.241	0.0130123	Inhibitory_Neurons	Fam120a
7.03147e-07	0.107159	0.726	0.625	0.0147239	Inhibitory_Neurons	Dip2c
7.71812e-07	0.119138	0.299	0.252	0.0161617	Inhibitory_Neurons	Pcdh17
8.15131e-07	0.190505	0.251	0.209	0.0170688	Inhibitory_Neurons	Dicer1
8.57071e-07	0.141568	0.315	0.267	0.0179471	Inhibitory_Neurons	A330015K06Rik
1.58452e-06	0.165737	0.279	0.236	0.0331798	Inhibitory_Neurons	Emsy
1.9347e-06	0.134672	0.256	0.214	0.0405126	Inhibitory_Neurons	Yeats2
2.48475e-06	0.173253	0.279	0.234	0.0520307	Inhibitory_Neurons	Lmtk2
3.05916e-06	0.246283	0.27	0.231	0.0640588	Inhibitory_Neurons	Rev1
3.0732e-06	0.188888	0.268	0.224	0.0643528	Inhibitory_Neurons	Smarca4
3.44676e-06	0.138029	0.277	0.234	0.0721752	Inhibitory_Neurons	P2ry14
4.2874e-06	0.12451	0.301	0.255	0.0897781	Inhibitory_Neurons	Qrich1
4.83924e-06	0.34562	0.314	0.276	0.101334	Inhibitory_Neurons	Mpped2
5.31858e-06	0.174547	0.255	0.214	0.111371	Inhibitory_Neurons	Madd
7.06798e-06	0.103649	0.28	0.235	0.148004	Inhibitory_Neurons	Cop1
7.4586e-06	0.122511	0.349	0.299	0.156183	Inhibitory_Neurons	Chka
1.27471e-05	0.122877	0.323	0.279	0.266925	Inhibitory_Neurons	Ip6k1
2.0765e-05	0.129975	0.265	0.227	0.434819	Inhibitory_Neurons	Rabl6
2.17867e-05	0.211304	0.273	0.235	0.456213	Inhibitory_Neurons	Atp9a
3.66202e-05	0.131757	0.276	0.237	0.766828	Inhibitory_Neurons	Mnat1
8.77092e-05	0.126413	0.293	0.253	1	Inhibitory_Neurons	Ints6
0.000421582	0.152487	0.254	0.223	1	Inhibitory_Neurons	Pdzd4
0.000559438	0.133594	0.264	0.232	1	Inhibitory_Neurons	Inpp4a
0.000644691	0.341506	0.307	0.28	1	Inhibitory_Neurons	Cpne4
0.000769371	0.26584	0.343	0.32	1	Inhibitory_Neurons	Rtl4
0.00330883	0.113872	0.26	0.233	1	Inhibitory_Neurons	Ttc8
0	5.81318	0.877	0.048	0	Excitatory_Neurons	Slit3
0	4.76202	0.867	0.072	0	Excitatory_Neurons	Cacna1e
0	4.00161	0.837	0.068	0	Excitatory_Neurons	Arpp21
0	4.7973	0.861	0.094	0	Excitatory_Neurons	Cnksr2
0	3.37316	0.949	0.184	0	Excitatory_Neurons	Grin2a
0	3.29484	0.958	0.207	0	Excitatory_Neurons	Kcnip4
0	5.6202	0.748	0.024	0	Excitatory_Neurons	Nell2
0	3.57842	0.893	0.176	0	Excitatory_Neurons	Ryr2
0	2.68074	0.818	0.111	0	Excitatory_Neurons	Cacna2d1
0	2.44723	0.953	0.246	0	Excitatory_Neurons	Grm7
0	3.9258	0.809	0.108	0	Excitatory_Neurons	Atp2b1
0	3.95769	0.834	0.133	0	Excitatory_Neurons	Camk2a
0	1.56277	0.973	0.283	0	Excitatory_Neurons	Syt1
0	5.1352	0.735	0.048	0	Excitatory_Neurons	Tafa1
0	3.86195	0.758	0.074	0	Excitatory_Neurons	Ryr3
0	2.94093	0.907	0.224	0	Excitatory_Neurons	Gabrb3
0	4.15279	0.775	0.093	0	Excitatory_Neurons	Galnt17
0	2.50851	0.882	0.207	0	Excitatory_Neurons	Ralyl
0	2.31459	0.939	0.265	0	Excitatory_Neurons	Grin2b
0	0.896651	0.966	0.297	0	Excitatory_Neurons	Meg3
0	2.59092	0.937	0.269	0	Excitatory_Neurons	Lrrc7
0	1.60319	0.904	0.239	0	Excitatory_Neurons	Dlgap2
0	2.39018	0.805	0.141	0	Excitatory_Neurons	Clstn2
0	3.30206	0.807	0.145	0	Excitatory_Neurons	Gm26871
0	2.37221	0.898	0.236	0	Excitatory_Neurons	Lrfn5
0	3.05409	0.949	0.288	0	Excitatory_Neurons	Kalrn
0	2.15071	0.989	0.331	0	Excitatory_Neurons	Tenm2
0	3.15657	0.893	0.237	0	Excitatory_Neurons	Ppfia2
0	3.67601	0.75	0.099	0	Excitatory_Neurons	5730522E02Rik
0	2.41747	0.917	0.269	0	Excitatory_Neurons	Erc2
0	2.59529	0.88	0.232	0	Excitatory_Neurons	Epha6
0	1.69832	0.993	0.349	0	Excitatory_Neurons	Nrg3
0	2.21191	0.858	0.221	0	Excitatory_Neurons	Schip1
0	1.90541	0.956	0.32	0	Excitatory_Neurons	Grm5
0	1.54909	0.897	0.269	0	Excitatory_Neurons	Gria1
0	1.60911	0.989	0.361	0	Excitatory_Neurons	Rbfox1
0	2.6866	0.789	0.163	0	Excitatory_Neurons	Brinp1
0	2.20223	0.823	0.198	0	Excitatory_Neurons	Kctd16
0	1.76098	0.972	0.35	0	Excitatory_Neurons	Fam155a
0	2.9345	0.765	0.146	0	Excitatory_Neurons	Rasgrf1
0	2.60028	0.882	0.263	0	Excitatory_Neurons	Prkce
0	3.38619	0.732	0.115	0	Excitatory_Neurons	Gm20754
0	3.01401	0.736	0.122	0	Excitatory_Neurons	Fam135b
0	3.45548	0.706	0.097	0	Excitatory_Neurons	Pcsk2
0	2.52722	0.964	0.361	0	Excitatory_Neurons	Dab1
0	1.60523	0.886	0.286	0	Excitatory_Neurons	Rims1
0	1.87847	0.849	0.249	0	Excitatory_Neurons	Myt1l
0	2.06234	0.792	0.194	0	Excitatory_Neurons	Gria3
0	2.60337	0.801	0.206	0	Excitatory_Neurons	Lingo2
0	2.54246	0.848	0.254	0	Excitatory_Neurons	Cttnbp2
0	2.79722	0.798	0.206	0	Excitatory_Neurons	Ppm1e
0	1.58972	0.975	0.383	0	Excitatory_Neurons	Opcml
0	4.83097	0.64	0.049	0	Excitatory_Neurons	Ak5
0	2.27967	0.775	0.187	0	Excitatory_Neurons	St6galnac5
0	1.60725	0.834	0.246	0	Excitatory_Neurons	Frmpd4
0	2.75561	0.812	0.225	0	Excitatory_Neurons	Cacnb2
0	2.73642	0.662	0.077	0	Excitatory_Neurons	Prkag2
0	2.02573	0.918	0.334	0	Excitatory_Neurons	Kcnma1
0	2.62806	0.751	0.167	0	Excitatory_Neurons	Msra
0	2.8849	0.718	0.137	0	Excitatory_Neurons	Kcnj3
0	2.90282	0.741	0.163	0	Excitatory_Neurons	Stxbp5l
0	2.23698	0.776	0.201	0	Excitatory_Neurons	Plxna4
0	2.60854	0.775	0.202	0	Excitatory_Neurons	Dok6
0	2.89714	0.718	0.149	0	Excitatory_Neurons	Sipa1l1
0	1.22312	0.828	0.26	0	Excitatory_Neurons	Prkg1
0	3.20985	0.658	0.093	0	Excitatory_Neurons	Caln1
0	0.783177	0.861	0.297	0	Excitatory_Neurons	Snhg11
0	2.34079	0.759	0.195	0	Excitatory_Neurons	Egfem1
0	2.61969	0.722	0.158	0	Excitatory_Neurons	Rbfox3
0	4.47441	0.621	0.057	0	Excitatory_Neurons	Iqgap2
0	2.03975	0.789	0.226	0	Excitatory_Neurons	Rgs7
0	1.98856	0.788	0.225	0	Excitatory_Neurons	Ahi1
0	2.3171	0.746	0.186	0	Excitatory_Neurons	Unc80
0	4.11099	0.626	0.067	0	Excitatory_Neurons	Sphkap
0	2.31747	0.757	0.199	0	Excitatory_Neurons	Map1b
0	1.94062	0.773	0.216	0	Excitatory_Neurons	Celf4
0	3.46292	0.695	0.138	0	Excitatory_Neurons	Hs6st3
0	1.9333	0.783	0.227	0	Excitatory_Neurons	Snap25
0	1.07408	0.866	0.311	0	Excitatory_Neurons	Dpp6
0	2.78779	0.716	0.162	0	Excitatory_Neurons	Nsf
0	1.74166	0.97	0.417	0	Excitatory_Neurons	Kcnd2
0	1.13684	0.808	0.256	0	Excitatory_Neurons	Snhg14
0	2.45663	0.737	0.191	0	Excitatory_Neurons	Gls
0	1.60847	0.804	0.258	0	Excitatory_Neurons	Ntrk3
0	1.58465	0.991	0.45	0	Excitatory_Neurons	Csmd1
0	2.5309	0.714	0.174	0	Excitatory_Neurons	Nptn
0	2.3739	0.778	0.24	0	Excitatory_Neurons	R3hdm1
0	4.83831	0.553	0.015	0	Excitatory_Neurons	Ptk2b
0	2.33756	0.685	0.149	0	Excitatory_Neurons	Shisa6
0	1.78702	0.813	0.277	0	Excitatory_Neurons	Cacna1c
0	1.71274	0.759	0.224	0	Excitatory_Neurons	Cdr1os
0	0.937845	0.873	0.338	0	Excitatory_Neurons	Xkr4
0	1.00589	0.878	0.343	0	Excitatory_Neurons	Ccser1
0	2.59143	0.658	0.124	0	Excitatory_Neurons	Galnt18
0	3.57133	0.622	0.089	0	Excitatory_Neurons	Kcnj6
0	1.78706	0.78	0.248	0	Excitatory_Neurons	Epha5
0	1.73593	0.729	0.199	0	Excitatory_Neurons	Robo2
0	3.56006	0.602	0.076	0	Excitatory_Neurons	Slc35f3
0	3.19034	0.626	0.102	0	Excitatory_Neurons	Miat
0	6.0134	0.538	0.015	0	Excitatory_Neurons	Ano3
0	1.4522	0.933	0.414	0	Excitatory_Neurons	Macrod2
0	1.10814	0.961	0.442	0	Excitatory_Neurons	Ptprd
0	2.05622	0.714	0.195	0	Excitatory_Neurons	Prickle1
0	3.03639	0.597	0.08	0	Excitatory_Neurons	Epha4
0	0.994561	0.964	0.448	0	Excitatory_Neurons	Anks1b
0	1.65843	0.995	0.48	0	Excitatory_Neurons	Dlg2
0	4.46874	0.555	0.04	0	Excitatory_Neurons	Wasf1
0	4.51219	0.544	0.029	0	Excitatory_Neurons	Slit1
0	1.34444	0.744	0.23	0	Excitatory_Neurons	Kcnb2
0	3.22167	0.596	0.082	0	Excitatory_Neurons	Bcl11a
0	2.41268	0.677	0.164	0	Excitatory_Neurons	Scn8a
0	2.91066	0.668	0.156	0	Excitatory_Neurons	Ahcyl2
0	1.40889	0.766	0.254	0	Excitatory_Neurons	Ptprn2
0	3.59128	0.591	0.081	0	Excitatory_Neurons	Pde1a
0	1.65089	0.763	0.253	0	Excitatory_Neurons	Cdk14
0	2.28364	0.703	0.193	0	Excitatory_Neurons	Hivep2
0	1.43441	0.93	0.421	0	Excitatory_Neurons	Nbea
0	1.32185	0.97	0.461	0	Excitatory_Neurons	Fgf14
0	2.54707	0.612	0.104	0	Excitatory_Neurons	Cdh8
0	0.741916	0.935	0.427	0	Excitatory_Neurons	Nav3
0	2.15007	0.694	0.186	0	Excitatory_Neurons	Unc79
0	1.22491	0.743	0.236	0	Excitatory_Neurons	Mmp16
0	1.3108	0.696	0.189	0	Excitatory_Neurons	Cacna2d3
0	2.2149	0.688	0.182	0	Excitatory_Neurons	Pigk
0	0.999897	0.794	0.29	0	Excitatory_Neurons	Cadps
0	5.69668	0.512	0.009	0	Excitatory_Neurons	2010300C02Rik
0	2.01279	0.672	0.17	0	Excitatory_Neurons	Gabbr2
0	3.35716	0.585	0.085	0	Excitatory_Neurons	Chn1
0	2.20803	0.662	0.163	0	Excitatory_Neurons	Dgkg
0	2.00898	0.671	0.173	0	Excitatory_Neurons	Gabra2
0	2.1955	0.639	0.141	0	Excitatory_Neurons	Grm1
0	1.82982	0.681	0.186	0	Excitatory_Neurons	Nrg1
0	2.42774	0.643	0.149	0	Excitatory_Neurons	Adcy9
0	1.95315	0.676	0.183	0	Excitatory_Neurons	Dync1i1
0	2.21505	0.954	0.461	0	Excitatory_Neurons	Ppp3ca
0	1.02923	0.946	0.454	0	Excitatory_Neurons	Ank3
0	2.51602	0.58	0.09	0	Excitatory_Neurons	Nrp1
0	3.02348	0.995	0.506	0	Excitatory_Neurons	Celf2
0	1.44355	0.958	0.469	0	Excitatory_Neurons	Gria2
0	1.52742	0.763	0.277	0	Excitatory_Neurons	Tenm4
0	1.83546	0.871	0.387	0	Excitatory_Neurons	Phactr1
0	2.57832	0.611	0.127	0	Excitatory_Neurons	Dapk1
0	2.66272	0.599	0.116	0	Excitatory_Neurons	Sez6l
0	3.08391	0.587	0.104	0	Excitatory_Neurons	Elmod1
0	1.70849	0.707	0.226	0	Excitatory_Neurons	Rapgef2
0	1.39502	0.976	0.495	0	Excitatory_Neurons	Dlgap1
0	1.18699	0.775	0.295	0	Excitatory_Neurons	Oxr1
0	1.86592	0.645	0.165	0	Excitatory_Neurons	Klhl29
0	1.30822	0.66	0.181	0	Excitatory_Neurons	Csmd2
0	1.07056	0.771	0.292	0	Excitatory_Neurons	Enox1
0	1.49013	0.716	0.237	0	Excitatory_Neurons	Sobp
0	1.2308	0.79	0.312	0	Excitatory_Neurons	Dgki
0	2.84883	0.592	0.114	0	Excitatory_Neurons	Fam189a1
0	1.1387	0.81	0.334	0	Excitatory_Neurons	Ttc3
0	1.14559	0.746	0.271	0	Excitatory_Neurons	Ube3a
0	7.31754	0.477	0.004	0	Excitatory_Neurons	Itga8
0	2.00441	0.648	0.179	0	Excitatory_Neurons	Rgs7bp
0	3.66922	0.536	0.068	0	Excitatory_Neurons	Camk2b
0	0.975215	0.819	0.351	0	Excitatory_Neurons	Kcnq3
0	1.15718	0.806	0.339	0	Excitatory_Neurons	Map2
0	1.85237	0.771	0.304	0	Excitatory_Neurons	Nr3c2
0	1.36542	0.712	0.245	0	Excitatory_Neurons	Pde10a
0	1.66013	0.665	0.199	0	Excitatory_Neurons	Mical2
0	0.101927	0.806	0.341	0	Excitatory_Neurons	Fgf12
0	0.404509	0.769	0.305	0	Excitatory_Neurons	Sntg1
0	2.58724	0.616	0.153	0	Excitatory_Neurons	Mctp1
0	1.70327	0.669	0.207	0	Excitatory_Neurons	Pde4dip
0	3.77883	0.515	0.053	0	Excitatory_Neurons	Syt7
0	3.02444	0.583	0.122	0	Excitatory_Neurons	Epha7
0	1.56152	0.648	0.188	0	Excitatory_Neurons	Gpr158
0	0.96471	0.731	0.271	0	Excitatory_Neurons	Pclo
0	2.00376	0.626	0.166	0	Excitatory_Neurons	Cdh11
0	2.41456	0.56	0.101	0	Excitatory_Neurons	Cdh12
0	1.90486	0.64	0.182	0	Excitatory_Neurons	Scn2a
0	1.1223	0.825	0.367	0	Excitatory_Neurons	Large1
0	0.507741	0.753	0.298	0	Excitatory_Neurons	Asic2
0	1.44885	0.697	0.243	0	Excitatory_Neurons	Syn2
0	2.0062	0.59	0.136	0	Excitatory_Neurons	Zbtb16
0	1.13456	0.8	0.347	0	Excitatory_Neurons	Mapk10
0	1.67525	0.634	0.181	0	Excitatory_Neurons	Rtn1
0	1.49115	0.682	0.23	0	Excitatory_Neurons	Samd12
0	2.15783	0.619	0.167	0	Excitatory_Neurons	Eml5
0	1.98289	0.615	0.163	0	Excitatory_Neurons	Nrg3os
0	1.50354	0.638	0.188	0	Excitatory_Neurons	Gabrb2
0	1.03524	0.719	0.272	0	Excitatory_Neurons	Dscaml1
0	1.77255	0.581	0.136	0	Excitatory_Neurons	Khdrbs2
0	1.9114	0.615	0.173	0	Excitatory_Neurons	Kcnab1
0	1.61016	0.815	0.373	0	Excitatory_Neurons	Btbd9
0	3.3997	0.516	0.075	0	Excitatory_Neurons	Rasgef1a
0	3.34635	0.508	0.067	0	Excitatory_Neurons	Trank1
0	2.0659	0.61	0.169	0	Excitatory_Neurons	Aff3
0	1.98736	0.605	0.164	0	Excitatory_Neurons	Ksr2
0	0.986529	0.803	0.364	0	Excitatory_Neurons	Atxn1
0	1.0892	0.637	0.199	0	Excitatory_Neurons	Slc4a10
0	1.70199	0.619	0.183	0	Excitatory_Neurons	Ftx
0	2.30389	0.58	0.144	0	Excitatory_Neurons	Osbpl6
0	0.579852	0.717	0.281	0	Excitatory_Neurons	Cntnap2
0	1.09984	0.804	0.369	0	Excitatory_Neurons	Dip2c
0	1.81701	0.569	0.134	0	Excitatory_Neurons	Shank2
0	1.54648	0.643	0.209	0	Excitatory_Neurons	Atrnl1
0	2.02793	0.578	0.144	0	Excitatory_Neurons	Rimbp2
0	1.50054	0.678	0.246	0	Excitatory_Neurons	Eml6
0	1.23514	0.719	0.287	0	Excitatory_Neurons	Otud7a
0	2.46861	0.554	0.123	0	Excitatory_Neurons	Grin1
0	1.26475	0.697	0.266	0	Excitatory_Neurons	Rasal2
0	1.78597	0.526	0.096	0	Excitatory_Neurons	Tanc1
0	0.66942	0.655	0.225	0	Excitatory_Neurons	Pex5l
0	1.45278	0.664	0.234	0	Excitatory_Neurons	Plekha5
0	1.91882	0.56	0.13	0	Excitatory_Neurons	Mrtfb
0	2.10235	0.502	0.072	0	Excitatory_Neurons	Ntng1
0	1.9788	0.566	0.136	0	Excitatory_Neurons	Shisa9
0	1.16919	0.692	0.263	0	Excitatory_Neurons	Camta1
0	1.17779	0.661	0.233	0	Excitatory_Neurons	Rapgef4
0	2.48198	0.561	0.133	0	Excitatory_Neurons	Sh3gl2
0	1.91579	0.606	0.18	0	Excitatory_Neurons	Dync1i2
0	1.40231	0.774	0.35	0	Excitatory_Neurons	Lrrtm4
0	1.29526	0.721	0.297	0	Excitatory_Neurons	Tnrc6c
0	0.554873	0.831	0.408	0	Excitatory_Neurons	Dclk1
0	0.945419	0.705	0.282	0	Excitatory_Neurons	Sorbs2
0	1.02947	0.772	0.351	0	Excitatory_Neurons	Dcc
0	1.10514	0.756	0.335	0	Excitatory_Neurons	Akt3
0	1.05579	0.645	0.225	0	Excitatory_Neurons	Tmem132b
0	2.36813	0.53	0.11	0	Excitatory_Neurons	Apba2
0	4.63268	0.436	0.016	0	Excitatory_Neurons	Lmo7
0	1.07423	0.789	0.372	0	Excitatory_Neurons	Lncpint
0	1.91475	0.541	0.124	0	Excitatory_Neurons	9530059O14Rik
0	5.82597	0.425	0.008	0	Excitatory_Neurons	Sv2b
0	0.974838	0.877	0.461	0	Excitatory_Neurons	AC149090.1
0	1.82611	0.581	0.165	0	Excitatory_Neurons	Nos1ap
0	4.00627	0.456	0.041	0	Excitatory_Neurons	Bcl11b
0	3.57302	0.47	0.055	0	Excitatory_Neurons	Snca
0	0.822889	0.756	0.341	0	Excitatory_Neurons	Akap6
0	4.58134	0.437	0.023	0	Excitatory_Neurons	Plekhg5
0	2.1833	0.527	0.114	0	Excitatory_Neurons	Grik4
0	2.06497	0.523	0.111	0	Excitatory_Neurons	Kcnt2
0	0.594595	0.761	0.349	0	Excitatory_Neurons	Cntn1
0	1.71335	0.569	0.157	0	Excitatory_Neurons	Cers6
0	2.84449	0.5	0.089	0	Excitatory_Neurons	Rnf150
0	3.97865	0.458	0.047	0	Excitatory_Neurons	Sidt1
0	1.94422	0.569	0.158	0	Excitatory_Neurons	Pip5k1b
0	0.94897	0.623	0.213	0	Excitatory_Neurons	Adcy2
0	0.535381	0.814	0.404	0	Excitatory_Neurons	Nrcam
0	0.930544	0.789	0.38	0	Excitatory_Neurons	Strbp
0	1.10939	0.657	0.248	0	Excitatory_Neurons	Cacnb4
0	1.28934	0.633	0.224	0	Excitatory_Neurons	Cacna1d
0	2.67245	0.496	0.088	0	Excitatory_Neurons	Lrfn2
0	0.687601	0.919	0.512	0	Excitatory_Neurons	Grik2
0	2.50523	0.504	0.097	0	Excitatory_Neurons	Gfod1
0	1.10089	0.728	0.321	0	Excitatory_Neurons	Rabgap1l
0	2.02154	0.588	0.181	0	Excitatory_Neurons	Kcnh7
0	1.07482	0.605	0.199	0	Excitatory_Neurons	Arhgap39
0	2.60813	0.502	0.097	0	Excitatory_Neurons	Cntn3
0	2.18978	0.552	0.147	0	Excitatory_Neurons	Hecw1
0	1.13662	0.693	0.288	0	Excitatory_Neurons	Rbfox2
0	1.46322	0.574	0.169	0	Excitatory_Neurons	Nkain3
0	3.45943	0.474	0.07	0	Excitatory_Neurons	Add2
0	2.12182	0.527	0.124	0	Excitatory_Neurons	D430041D05Rik
0	0.748743	0.652	0.249	0	Excitatory_Neurons	Rian
0	0.891033	0.825	0.423	0	Excitatory_Neurons	Mycbp2
0	3.7071	0.451	0.05	0	Excitatory_Neurons	4930509J09Rik
0	3.24085	0.52	0.119	0	Excitatory_Neurons	Khdrbs3
0	3.88381	0.43	0.03	0	Excitatory_Neurons	Wipf3
0	5.28234	0.421	0.021	0	Excitatory_Neurons	Camkv
0	2.21029	0.528	0.129	0	Excitatory_Neurons	Sptbn4
0	0.714692	0.669	0.27	0	Excitatory_Neurons	Cacna1a
0	0.821052	0.779	0.38	0	Excitatory_Neurons	Setbp1
0	2.36649	0.47	0.073	0	Excitatory_Neurons	Gm28376
0	1.75091	0.557	0.162	0	Excitatory_Neurons	Jazf1
0	0.64196	0.717	0.322	0	Excitatory_Neurons	Grid1
0	2.66116	0.489	0.095	0	Excitatory_Neurons	Cap2
0	2.45238	0.478	0.084	0	Excitatory_Neurons	Cntnap5b
0	1.61213	0.586	0.194	0	Excitatory_Neurons	Trerf1
0	2.62174	0.485	0.094	0	Excitatory_Neurons	Plppr4
0	6.91262	0.398	0.007	0	Excitatory_Neurons	Cpne6
0	1.39221	0.599	0.209	0	Excitatory_Neurons	Atp6v0a1
0	0.721262	0.972	0.583	0	Excitatory_Neurons	Adgrb3
0	3.27536	0.457	0.068	0	Excitatory_Neurons	Runx2
0	0.696444	0.901	0.512	0	Excitatory_Neurons	Il1rapl1
0	1.51342	0.519	0.131	0	Excitatory_Neurons	Galnt13
0	1.41709	0.512	0.124	0	Excitatory_Neurons	Zfp804a
0	0.588839	0.706	0.319	0	Excitatory_Neurons	Rims2
0	2.49382	0.508	0.122	0	Excitatory_Neurons	Gm44151
0	2.90492	0.471	0.085	0	Excitatory_Neurons	Bsn
0	1.40353	0.584	0.2	0	Excitatory_Neurons	Atp2b2
0	4.73082	0.412	0.028	0	Excitatory_Neurons	Hs3st4
0	1.95953	0.522	0.139	0	Excitatory_Neurons	Dmxl2
0	2.4387	0.485	0.104	0	Excitatory_Neurons	Syt16
0	1.92895	0.493	0.112	0	Excitatory_Neurons	Calm2
0	0.489194	0.683	0.303	0	Excitatory_Neurons	2025-03-01
0	5.17781	0.39	0.01	0	Excitatory_Neurons	Baiap2
0	2.49309	0.478	0.099	0	Excitatory_Neurons	Nin
0	3.64709	0.426	0.047	0	Excitatory_Neurons	Klhl3
0	0.997157	0.68	0.303	0	Excitatory_Neurons	Nedd4l
0	1.23967	0.593	0.216	0	Excitatory_Neurons	Upp2
0	1.54608	0.563	0.186	0	Excitatory_Neurons	Dtnb
0	3.30049	0.427	0.051	0	Excitatory_Neurons	Osbp2
0	0.73185	0.711	0.335	0	Excitatory_Neurons	Kcnq1ot1
0	1.19124	0.608	0.233	0	Excitatory_Neurons	A330023F24Rik
0	3.68453	0.425	0.05	0	Excitatory_Neurons	Prkcg
0	1.96722	0.507	0.132	0	Excitatory_Neurons	Cdk17
0	1.97202	0.497	0.123	0	Excitatory_Neurons	Iqsec2
0	2.69327	0.473	0.1	0	Excitatory_Neurons	Slc7a14
0	0.35169	0.827	0.455	0	Excitatory_Neurons	Dock4
0	1.50567	0.556	0.186	0	Excitatory_Neurons	Atp2c1
0	1.99613	0.502	0.132	0	Excitatory_Neurons	Gm20642
0	0.831208	0.667	0.298	0	Excitatory_Neurons	Dock3
0	0.646918	0.73	0.361	0	Excitatory_Neurons	Srgap3
0	0.146404	0.732	0.364	0	Excitatory_Neurons	Camk1d
0	1.26269	0.468	0.1	0	Excitatory_Neurons	Dpyd
0	2.18633	0.563	0.195	0	Excitatory_Neurons	Kcnq5
0	4.11531	0.399	0.032	0	Excitatory_Neurons	Lmo3
0	1.64968	0.536	0.169	0	Excitatory_Neurons	Map2k4
0	1.85089	0.465	0.099	0	Excitatory_Neurons	Cfap54
0	2.20781	0.481	0.115	0	Excitatory_Neurons	Rit2
0	1.0428	0.592	0.227	0	Excitatory_Neurons	Zranb2
0	1.17811	0.566	0.202	0	Excitatory_Neurons	Pak3
0	1.35304	0.488	0.125	0	Excitatory_Neurons	A830018L16Rik
0	0.806091	0.622	0.259	0	Excitatory_Neurons	Fat3
0	1.15484	0.586	0.224	0	Excitatory_Neurons	Celf1
0	0.838495	0.703	0.341	0	Excitatory_Neurons	Arl15
0	0.825431	0.675	0.314	0	Excitatory_Neurons	Rtn3
0	1.24028	0.543	0.183	0	Excitatory_Neurons	Kcnd3
0	0.635871	0.676	0.317	0	Excitatory_Neurons	Trio
0	1.01472	0.622	0.263	0	Excitatory_Neurons	Mllt3
0	1.86343	0.493	0.134	0	Excitatory_Neurons	Sipa1l3
0	1.30544	0.625	0.266	0	Excitatory_Neurons	Rfx3
0	0.395147	0.693	0.334	0	Excitatory_Neurons	Hdac9
0	0.900163	0.977	0.619	0	Excitatory_Neurons	Nlgn1
0	1.66155	0.499	0.141	0	Excitatory_Neurons	Mtus2
0	7.78912	0.359	0.001	0	Excitatory_Neurons	Slc17a7
0	1.59651	0.528	0.17	0	Excitatory_Neurons	Stxbp5
0	2.05455	0.483	0.126	0	Excitatory_Neurons	Abi2
0	2.21575	0.469	0.112	0	Excitatory_Neurons	Dnm1
0	1.99881	0.497	0.14	0	Excitatory_Neurons	Focad
0	1.81942	0.503	0.146	0	Excitatory_Neurons	St7
0	0.881332	0.872	0.516	0	Excitatory_Neurons	Negr1
0	1.78203	0.499	0.143	0	Excitatory_Neurons	Pacsin1
0	1.00806	0.583	0.228	0	Excitatory_Neurons	Amph
0	0.764744	0.576	0.222	0	Excitatory_Neurons	Tenm1
0	0.45584	0.764	0.412	0	Excitatory_Neurons	Ube2e2
0	2.72316	0.426	0.074	0	Excitatory_Neurons	Gm15738
0	1.04894	0.569	0.218	0	Excitatory_Neurons	Adam22
0	5.58075	0.369	0.018	0	Excitatory_Neurons	Gm49678
0	1.22207	0.533	0.183	0	Excitatory_Neurons	Chl1
0	0.684298	0.538	0.188	0	Excitatory_Neurons	Zmat4
0	2.8244	0.397	0.047	0	Excitatory_Neurons	Sntb2
0	1.18553	0.565	0.215	0	Excitatory_Neurons	Tcf20
0	1.02512	0.55	0.201	0	Excitatory_Neurons	Snap91
0	0.958196	0.57	0.221	0	Excitatory_Neurons	Nalcn
0	4.0173	0.389	0.041	0	Excitatory_Neurons	Htr4
0	0.722976	0.711	0.364	0	Excitatory_Neurons	Mbd5
0	0.860412	0.609	0.262	0	Excitatory_Neurons	Acap2
0	1.9167	0.487	0.14	0	Excitatory_Neurons	Arhgef9
0	0.872846	0.538	0.192	0	Excitatory_Neurons	Cntn5
0	1.97235	0.492	0.146	0	Excitatory_Neurons	Brd9
0	1.72628	0.409	0.064	0	Excitatory_Neurons	Jph1
0	7.04175	0.349	0.004	0	Excitatory_Neurons	6530403H02Rik
0	1.54966	0.418	0.073	0	Excitatory_Neurons	Cadps2
0	0.863995	0.632	0.288	0	Excitatory_Neurons	Aak1
0	1.10217	0.505	0.162	0	Excitatory_Neurons	Slc44a5
0	1.89062	0.479	0.136	0	Excitatory_Neurons	Vps13a
0	0.451228	0.673	0.331	0	Excitatory_Neurons	Trim2
0	0.445774	0.566	0.225	0	Excitatory_Neurons	Pakap
0	1.92043	0.447	0.107	0	Excitatory_Neurons	Me3
0	1.17161	0.569	0.229	0	Excitatory_Neurons	Pi4ka
0	1.2716	0.531	0.192	0	Excitatory_Neurons	Arhgap21
0	7.78151	0.342	0.003	0	Excitatory_Neurons	Ankrd33b
0	2.79037	0.409	0.07	0	Excitatory_Neurons	Lrrn2
0	4.18157	0.358	0.02	0	Excitatory_Neurons	Olfm1
0	1.09638	0.578	0.24	0	Excitatory_Neurons	Prkcb
0	0.605475	0.651	0.314	0	Excitatory_Neurons	Tspan5
0	0.771214	0.631	0.295	0	Excitatory_Neurons	Vps13b
0	0.167732	0.709	0.373	0	Excitatory_Neurons	Foxp1
0	1.55389	0.495	0.159	0	Excitatory_Neurons	Jakmip2
0	1.55396	0.469	0.134	0	Excitatory_Neurons	Gucy1a2
0	0.879576	0.538	0.204	0	Excitatory_Neurons	A230006K03Rik
0	0.125523	0.602	0.268	0	Excitatory_Neurons	Ptprj
0	0.489277	0.613	0.279	0	Excitatory_Neurons	Dock9
0	1.23522	0.555	0.222	0	Excitatory_Neurons	Tafa2
0	1.16365	0.515	0.183	0	Excitatory_Neurons	Csrnp3
0	3.61286	0.361	0.029	0	Excitatory_Neurons	Lingo1
0	2.09245	0.452	0.122	0	Excitatory_Neurons	Dgkh
0	0.728884	0.615	0.286	0	Excitatory_Neurons	Herc1
0	0.52917	0.597	0.268	0	Excitatory_Neurons	Abr
0	1.58364	0.486	0.157	0	Excitatory_Neurons	Mapk1
0	0.84455	0.552	0.224	0	Excitatory_Neurons	Sptan1
0	1.04272	0.524	0.196	0	Excitatory_Neurons	Dnajc6
0	1.95511	0.44	0.115	0	Excitatory_Neurons	Cyfip2
0	1.71766	0.444	0.119	0	Excitatory_Neurons	Chsy3
0	1.46144	0.481	0.156	0	Excitatory_Neurons	Ica1
0	1.04428	0.548	0.224	0	Excitatory_Neurons	Zfr
0	0.971705	0.558	0.235	0	Excitatory_Neurons	Ttc14
0	0.95067	0.549	0.226	0	Excitatory_Neurons	Sybu
0	1.1594	0.493	0.17	0	Excitatory_Neurons	Cacna1b
0	1.64753	0.463	0.142	0	Excitatory_Neurons	Reps2
0	4.61601	0.34	0.019	0	Excitatory_Neurons	Rnf112
0	1.46256	0.431	0.111	0	Excitatory_Neurons	Thsd7b
0	0.354421	0.627	0.307	0	Excitatory_Neurons	Ppp1r9a
0	1.43254	0.451	0.131	0	Excitatory_Neurons	Mrtfa
0	0.630653	0.796	0.477	0	Excitatory_Neurons	Dmd
0	3.06386	0.381	0.062	0	Excitatory_Neurons	Pde4a
0	2.41841	0.402	0.083	0	Excitatory_Neurons	Slc16a7
0	0.727492	0.572	0.253	0	Excitatory_Neurons	Dnajc1
0	4.00015	0.348	0.029	0	Excitatory_Neurons	Mlip
0	1.0213	0.531	0.213	0	Excitatory_Neurons	Ppp1r12b
0	0.959662	0.53	0.212	0	Excitatory_Neurons	Ptprs
0	2.74367	0.394	0.076	0	Excitatory_Neurons	Kcnq2
0	1.70315	0.445	0.128	0	Excitatory_Neurons	Clvs1
0	1.32168	0.445	0.128	0	Excitatory_Neurons	Rtl4
0	1.32219	0.5	0.184	0	Excitatory_Neurons	Ralgapa2
0	1.34008	0.491	0.175	0	Excitatory_Neurons	Tmem108
0	1.37257	0.478	0.162	0	Excitatory_Neurons	C2cd5
0	0.743302	0.564	0.248	0	Excitatory_Neurons	Bicd1
0	2.74961	0.409	0.093	0	Excitatory_Neurons	Homer1
0	1.7358	0.482	0.166	0	Excitatory_Neurons	Tiam1
0	0.662169	0.533	0.218	0	Excitatory_Neurons	A230057D06Rik
0	1.32705	0.519	0.204	0	Excitatory_Neurons	Hcn1
0	1.91255	0.443	0.128	0	Excitatory_Neurons	Gm36975
0	3.06164	0.383	0.068	0	Excitatory_Neurons	Adcy1
0	1.73017	0.447	0.133	0	Excitatory_Neurons	Ptprn
0	1.62344	0.409	0.095	0	Excitatory_Neurons	Sorl1
0	2.80902	0.361	0.048	0	Excitatory_Neurons	Faah
0	3.54043	0.352	0.039	0	Excitatory_Neurons	Rnf165
0	2.97138	0.367	0.054	0	Excitatory_Neurons	Sptbn2
0	1.94697	0.403	0.091	0	Excitatory_Neurons	Cpne4
0	1.1708	0.497	0.186	0	Excitatory_Neurons	Scai
0	1.82964	0.43	0.119	0	Excitatory_Neurons	Lyst
0	1.01103	0.577	0.266	0	Excitatory_Neurons	Agbl4
0	1.52116	0.423	0.113	0	Excitatory_Neurons	Ksr1
0	1.10773	0.504	0.194	0	Excitatory_Neurons	Ylpm1
0	1.17192	0.499	0.189	0	Excitatory_Neurons	Ttc7b
0	1.29494	0.472	0.162	0	Excitatory_Neurons	Kif5c
0	0.784584	0.503	0.194	0	Excitatory_Neurons	Gtdc1
0	1.8593	0.428	0.119	0	Excitatory_Neurons	Arfgef3
0	3.47212	0.347	0.038	0	Excitatory_Neurons	Celf5
0	0.626295	0.527	0.219	0	Excitatory_Neurons	Elavl3
0	0.570652	0.538	0.23	0	Excitatory_Neurons	Rock2
0	0.729832	0.538	0.23	0	Excitatory_Neurons	Immp2l
0	1.92354	0.422	0.114	0	Excitatory_Neurons	Ttll11
0	3.09481	0.383	0.075	0	Excitatory_Neurons	Cdh9
0	1.72996	0.445	0.137	0	Excitatory_Neurons	Synj1
0	1.97218	0.418	0.111	0	Excitatory_Neurons	Ldb2
0	3.48542	0.336	0.03	0	Excitatory_Neurons	Sema3e
0	0.66925	0.51	0.204	0	Excitatory_Neurons	Slc2a13
0	3.42202	0.345	0.039	0	Excitatory_Neurons	Wscd2
0	4.1858	0.323	0.017	0	Excitatory_Neurons	Pcsk5
0	1.68707	0.391	0.086	0	Excitatory_Neurons	Rgl1
0	1.08763	0.456	0.151	0	Excitatory_Neurons	Sh3rf3
0	5.06693	0.314	0.009	0	Excitatory_Neurons	Gm10848
0	3.5661	0.318	0.013	0	Excitatory_Neurons	Slc24a4
0	1.79152	0.415	0.111	0	Excitatory_Neurons	Susd4
0	1.15187	0.493	0.189	0	Excitatory_Neurons	Hectd4
0	2.1073	0.386	0.082	0	Excitatory_Neurons	Gm12296
0	2.12168	0.404	0.101	0	Excitatory_Neurons	Syt14
0	0.761776	0.927	0.624	0	Excitatory_Neurons	Auts2
0	4.06888	0.33	0.027	0	Excitatory_Neurons	Gm13269
0	1.63863	0.382	0.079	0	Excitatory_Neurons	Stim2
0	4.06953	0.329	0.027	0	Excitatory_Neurons	Tub
0	0.763596	0.547	0.246	0	Excitatory_Neurons	Phf20l1
0	1.32441	0.483	0.182	0	Excitatory_Neurons	Cntnap5a
0	4.61771	0.322	0.021	0	Excitatory_Neurons	Cpne7
0	2.70774	0.378	0.077	0	Excitatory_Neurons	Pgbd5
0	0.868667	0.504	0.204	0	Excitatory_Neurons	Stau2
0	0.8422	0.511	0.211	0	Excitatory_Neurons	Med12l
0	2.16197	0.39	0.091	0	Excitatory_Neurons	Camk4
0	0.935131	0.502	0.204	0	Excitatory_Neurons	Myo5a
0	1.76228	0.408	0.11	0	Excitatory_Neurons	Trpc4
0	0.788955	0.545	0.249	0	Excitatory_Neurons	Faf1
0	0.80438	0.542	0.246	0	Excitatory_Neurons	Braf
0	0.919529	0.516	0.22	0	Excitatory_Neurons	Zmynd11
0	2.83906	0.345	0.049	0	Excitatory_Neurons	Sh3bp5
0	0.956611	0.498	0.202	0	Excitatory_Neurons	Atp9b
0	1.14452	0.462	0.167	0	Excitatory_Neurons	Csnk1g1
0	0.718845	0.551	0.257	0	Excitatory_Neurons	Nckap1
0	1.44819	0.442	0.148	0	Excitatory_Neurons	Ncoa7
0	1.89426	0.405	0.111	0	Excitatory_Neurons	Syn1
0	0.813653	0.487	0.194	0	Excitatory_Neurons	Zfp385b
0	1.46998	0.419	0.126	0	Excitatory_Neurons	Dlgap4
0	1.85845	0.444	0.152	0	Excitatory_Neurons	Chrm3
0	0.90445	0.514	0.222	0	Excitatory_Neurons	Srek1
0	3.97124	0.318	0.026	0	Excitatory_Neurons	Phf24
0	1.32294	0.342	0.051	0	Excitatory_Neurons	Mast3
0	0.750155	0.53	0.239	0	Excitatory_Neurons	Kmt2a
0	2.2277	0.389	0.098	0	Excitatory_Neurons	Gabrg2
0	0.630625	0.393	0.103	0	Excitatory_Neurons	Ust
0	2.22361	0.375	0.085	0	Excitatory_Neurons	Cacng8
0	2.97672	0.344	0.054	0	Excitatory_Neurons	Ppp4r4
0	1.97713	0.388	0.099	0	Excitatory_Neurons	Pip5k1a
0	0.622123	0.446	0.157	0	Excitatory_Neurons	Itpr1
0	1.44464	0.423	0.134	0	Excitatory_Neurons	Srrm4
0	0.938961	0.487	0.198	0	Excitatory_Neurons	Gprasp1
0	5.40713	0.298	0.01	0	Excitatory_Neurons	Ndst4
0	2.08459	0.359	0.071	0	Excitatory_Neurons	Trpc5
0	0.718802	0.489	0.203	0	Excitatory_Neurons	Rapgef6
0	0.699493	0.474	0.188	0	Excitatory_Neurons	Esyt2
0	1.36177	0.434	0.149	0	Excitatory_Neurons	Runx1t1
0	0.911735	0.381	0.096	0	Excitatory_Neurons	Spon1
0	1.44383	0.435	0.15	0	Excitatory_Neurons	Vps13c
0	0.982542	0.555	0.27	0	Excitatory_Neurons	Zfpm2
0	3.66377	0.307	0.022	0	Excitatory_Neurons	Adgrb2
0	3.54605	0.299	0.014	0	Excitatory_Neurons	Rasal1
0	2.75555	0.32	0.036	0	Excitatory_Neurons	Tspan13
0	1.04639	0.479	0.195	0	Excitatory_Neurons	Etnk1
0	2.00027	0.328	0.045	0	Excitatory_Neurons	Raver2
0	0.820154	0.503	0.22	0	Excitatory_Neurons	Cplane1
0	1.16151	0.466	0.184	0	Excitatory_Neurons	Car10
0	2.51357	0.349	0.067	0	Excitatory_Neurons	B230334C09Rik
0	3.16128	0.322	0.041	0	Excitatory_Neurons	Actr3b
0	1.02369	0.441	0.16	0	Excitatory_Neurons	Mir124a-1hg
0	0.616781	0.434	0.153	0	Excitatory_Neurons	Il1rap
0	0.633445	0.526	0.245	0	Excitatory_Neurons	Csnk1a1
0	1.38454	0.418	0.137	0	Excitatory_Neurons	Ripor2
0	0.995548	0.385	0.105	0	Excitatory_Neurons	Galnt16
0	1.17191	0.461	0.181	0	Excitatory_Neurons	Wdr7
0	1.63893	0.375	0.096	0	Excitatory_Neurons	Ppp2r2c
0	2.34513	0.354	0.075	0	Excitatory_Neurons	Gabra4
0	0.812553	0.432	0.154	0	Excitatory_Neurons	Ablim2
0	1.32286	0.423	0.145	0	Excitatory_Neurons	Agtpbp1
0	1.25521	0.365	0.087	0	Excitatory_Neurons	Crim1
0	5.42384	0.285	0.007	0	Excitatory_Neurons	Pkp2
0	2.05093	0.357	0.08	0	Excitatory_Neurons	Adgrb1
0	1.53136	0.398	0.122	0	Excitatory_Neurons	Snph
0	0.508044	0.444	0.168	0	Excitatory_Neurons	Sort1
0	0.880103	0.373	0.099	0	Excitatory_Neurons	4930419G24Rik
0	2.06225	0.366	0.092	0	Excitatory_Neurons	Pitpnm2
0	2.33373	0.349	0.075	0	Excitatory_Neurons	Svop
0	4.77454	0.287	0.013	0	Excitatory_Neurons	Gabra5
0	1.34473	0.4	0.128	0	Excitatory_Neurons	Atp1b1
0	0.948307	0.456	0.184	0	Excitatory_Neurons	Cntn4
0	2.95198	0.32	0.048	0	Excitatory_Neurons	B230209E15Rik
0	2.85895	0.323	0.051	0	Excitatory_Neurons	Smpd3
0	0.903255	0.436	0.164	0	Excitatory_Neurons	Gse1
0	0.774372	0.455	0.183	0	Excitatory_Neurons	Neto1
0	1.37233	0.408	0.136	0	Excitatory_Neurons	Srrm3
0	2.64454	0.329	0.058	0	Excitatory_Neurons	Kcnb1
0	0.847999	0.472	0.201	0	Excitatory_Neurons	Map4k3
0	2.23772	0.342	0.072	0	Excitatory_Neurons	Acp1
0	1.67286	0.376	0.107	0	Excitatory_Neurons	A330015K06Rik
0	1.14448	0.436	0.168	0	Excitatory_Neurons	Spred2
0	4.72666	0.278	0.01	0	Excitatory_Neurons	Mmd
0	1.41175	0.389	0.122	0	Excitatory_Neurons	Fbxw7
0	1.04491	0.436	0.169	0	Excitatory_Neurons	Tia1
0	1.88229	0.359	0.092	0	Excitatory_Neurons	Nsg2
0	2.32295	0.343	0.076	0	Excitatory_Neurons	Fbxo34
0	2.31263	0.339	0.072	0	Excitatory_Neurons	Nexmif
0	1.82712	0.357	0.091	0	Excitatory_Neurons	Scn3a
0	1.90047	0.365	0.099	0	Excitatory_Neurons	Ndrg4
0	0.959651	0.414	0.148	0	Excitatory_Neurons	Pcnx
0	1.08375	0.419	0.155	0	Excitatory_Neurons	Abl2
0	1.75847	0.367	0.103	0	Excitatory_Neurons	Arhgap44
0	1.43113	0.359	0.096	0	Excitatory_Neurons	Arpc2
0	1.64682	0.38	0.117	0	Excitatory_Neurons	Dtd1
0	1.59636	0.364	0.101	0	Excitatory_Neurons	Grik5
0	1.19823	0.406	0.143	0	Excitatory_Neurons	Chka
0	1.03606	0.412	0.15	0	Excitatory_Neurons	Lrrfip1
0	6.1383	0.264	0.004	0	Excitatory_Neurons	Gm10115
0	1.53226	0.359	0.099	0	Excitatory_Neurons	Megf9
0	1.16696	0.404	0.144	0	Excitatory_Neurons	Reep1
0	2.11153	0.348	0.088	0	Excitatory_Neurons	Unc13a
0	1.07989	0.407	0.147	0	Excitatory_Neurons	Lgi1
0	1.75035	0.365	0.106	0	Excitatory_Neurons	Shank1
0	1.88659	0.298	0.04	0	Excitatory_Neurons	Rtn4rl1
0	0.614553	0.961	0.703	0	Excitatory_Neurons	Cadm2
0	1.77419	0.349	0.091	0	Excitatory_Neurons	Prr16
0	1.96816	0.33	0.073	0	Excitatory_Neurons	Hspa12a
0	2.71351	0.31	0.054	0	Excitatory_Neurons	4921511C10Rik
0	2.28486	0.333	0.077	0	Excitatory_Neurons	Ndst3
0	2.41374	0.319	0.063	0	Excitatory_Neurons	Cdc40
0	2.30405	0.321	0.066	0	Excitatory_Neurons	Gm43376
0	1.03773	0.42	0.165	0	Excitatory_Neurons	Klhdc10
0	1.92131	0.339	0.084	0	Excitatory_Neurons	Gm48091
0	1.5724	0.361	0.106	0	Excitatory_Neurons	Bmerb1
0	2.2889	0.333	0.079	0	Excitatory_Neurons	Fam126b
0	4.2028	0.273	0.019	0	Excitatory_Neurons	Chst9
0	1.63776	0.357	0.104	0	Excitatory_Neurons	Mtf2
0	0.70466	0.367	0.114	0	Excitatory_Neurons	Basp1
0	1.47075	0.375	0.123	0	Excitatory_Neurons	Stxbp1
0	1.1023	0.401	0.149	0	Excitatory_Neurons	Rab11fip3
0	1.77376	0.341	0.09	0	Excitatory_Neurons	Kcnh1
0	4.36424	0.261	0.01	0	Excitatory_Neurons	Rasgrp1
0	3.21732	0.287	0.036	0	Excitatory_Neurons	Prmt8
0	1.28007	0.38	0.13	0	Excitatory_Neurons	Atp1a3
0	2.17296	0.333	0.083	0	Excitatory_Neurons	Ints10
0	1.50998	0.35	0.1	0	Excitatory_Neurons	Ppp1r13b
0	2.06532	0.307	0.058	0	Excitatory_Neurons	Pde2a
0	2.19396	0.284	0.035	0	Excitatory_Neurons	Gm2164
0	1.44971	0.346	0.097	0	Excitatory_Neurons	D630045J12Rik
0	1.57465	0.338	0.09	0	Excitatory_Neurons	Ywhaz
0	3.78195	0.273	0.025	0	Excitatory_Neurons	Gda
0	1.97865	0.318	0.07	0	Excitatory_Neurons	Dlg4
0	2.54121	0.295	0.047	0	Excitatory_Neurons	Jph4
0	1.94287	0.285	0.037	0	Excitatory_Neurons	Dnah9
0	1.77003	0.346	0.098	0	Excitatory_Neurons	Efr3a
0	2.77647	0.279	0.032	0	Excitatory_Neurons	Ptpn3
0	1.64249	0.346	0.099	0	Excitatory_Neurons	Arhgef7
0	1.80736	0.345	0.098	0	Excitatory_Neurons	Hace1
0	2.19214	0.318	0.072	0	Excitatory_Neurons	Gm41609
0	1.4551	0.318	0.073	0	Excitatory_Neurons	Slit2
0	2.63872	0.309	0.064	0	Excitatory_Neurons	Clvs2
0	2.99164	0.276	0.033	0	Excitatory_Neurons	Arhgef25
0	0.957614	0.375	0.132	0	Excitatory_Neurons	Ralgps2
0	0.7375	0.306	0.063	0	Excitatory_Neurons	Ror1
0	2.09037	0.32	0.077	0	Excitatory_Neurons	Pdzd4
0	1.61612	0.332	0.09	0	Excitatory_Neurons	Ccdc148
0	1.89422	0.33	0.088	0	Excitatory_Neurons	5330417C22Rik
0	3.31577	0.274	0.032	0	Excitatory_Neurons	Nwd2
0	2.09017	0.313	0.071	0	Excitatory_Neurons	Dlgap3
0	1.59303	0.324	0.082	0	Excitatory_Neurons	Chd3
0	2.35082	0.279	0.038	0	Excitatory_Neurons	Rras2
0	1.715	0.336	0.095	0	Excitatory_Neurons	Tusc3
0	2.20999	0.315	0.074	0	Excitatory_Neurons	Hook1
0	2.72433	0.291	0.051	0	Excitatory_Neurons	Dbn1
0	1.33319	0.325	0.086	0	Excitatory_Neurons	Ildr2
0	5.08331	0.251	0.013	0	Excitatory_Neurons	Gm10754
0	1.43735	0.321	0.083	0	Excitatory_Neurons	Cep112
0	2.10804	0.303	0.066	0	Excitatory_Neurons	Rap1gap2
0	0.915169	0.355	0.118	0	Excitatory_Neurons	Slc1a1
0	2.91201	0.274	0.038	0	Excitatory_Neurons	Gm10649
0	2.89701	0.272	0.039	0	Excitatory_Neurons	Mtmr12
0	1.0055	0.296	0.063	0	Excitatory_Neurons	Tgfbr3
0	1.10438	0.364	0.131	0	Excitatory_Neurons	Nell1
0	0.840687	0.315	0.082	0	Excitatory_Neurons	Slc16a2
0	1.55356	0.336	0.104	0	Excitatory_Neurons	Ptprr
0	1.33161	0.328	0.096	0	Excitatory_Neurons	Slc4a7
0	1.56026	0.336	0.105	0	Excitatory_Neurons	Nvl
0	1.65634	0.324	0.093	0	Excitatory_Neurons	Inpp4a
0	1.57206	0.336	0.106	0	Excitatory_Neurons	Bicdl1
0	1.62495	0.343	0.113	0	Excitatory_Neurons	Herc3
0	3.05229	0.27	0.04	0	Excitatory_Neurons	Pgm2l1
0	3.27021	0.264	0.034	0	Excitatory_Neurons	Matk
0	1.38779	0.293	0.064	0	Excitatory_Neurons	Tbc1d1
0	2.07723	0.297	0.069	0	Excitatory_Neurons	1700111E14Rik
0	2.83764	0.273	0.046	0	Excitatory_Neurons	Celf3
0	2.54627	0.276	0.049	0	Excitatory_Neurons	Dagla
0	1.69924	0.326	0.099	0	Excitatory_Neurons	P2ry14
0	1.72185	0.321	0.094	0	Excitatory_Neurons	Pcnx2
0	1.56538	0.323	0.096	0	Excitatory_Neurons	Ttc8
0	2.0933	0.292	0.065	0	Excitatory_Neurons	Gpr45
0	1.89503	0.295	0.068	0	Excitatory_Neurons	Galnt14
0	1.82264	0.307	0.081	0	Excitatory_Neurons	Dgkz
0	2.17313	0.294	0.068	0	Excitatory_Neurons	Nup93
0	1.48517	0.33	0.105	0	Excitatory_Neurons	Btbd10
0	1.79986	0.294	0.069	0	Excitatory_Neurons	Sel1l3
0	1.22949	0.303	0.078	0	Excitatory_Neurons	Atp2b3
0	2.25553	0.288	0.064	0	Excitatory_Neurons	Zfyve28
0	0.768982	0.286	0.062	0	Excitatory_Neurons	Smad3
0	1.33364	0.329	0.106	0	Excitatory_Neurons	Armc9
0	3.23983	0.25	0.027	0	Excitatory_Neurons	Fam131a
0	2.5263	0.277	0.055	0	Excitatory_Neurons	Dmtn
0	1.9927	0.3	0.078	0	Excitatory_Neurons	Acvr2a
0	1.94703	0.262	0.041	0	Excitatory_Neurons	Kcnk10
0	2.49707	0.267	0.047	0	Excitatory_Neurons	Fstl4
0	3.27806	0.251	0.031	0	Excitatory_Neurons	Galnt9
0	0.663316	0.305	0.085	0	Excitatory_Neurons	Nhsl2
0	0.908573	0.293	0.074	0	Excitatory_Neurons	St3gal5
0	1.75797	0.302	0.084	0	Excitatory_Neurons	Madd
0	1.99573	0.292	0.075	0	Excitatory_Neurons	Slc12a5
0	1.55993	0.307	0.091	0	Excitatory_Neurons	Nme7
0	1.58437	0.288	0.072	0	Excitatory_Neurons	Chrna7
0	2.27634	0.261	0.047	0	Excitatory_Neurons	Arf3
0	2.56228	0.268	0.054	0	Excitatory_Neurons	Hectd2
0	1.53037	0.313	0.099	0	Excitatory_Neurons	Brinp2
0	1.25746	0.297	0.083	0	Excitatory_Neurons	Ccdc30
0	0.678865	0.286	0.073	0	Excitatory_Neurons	Gm37459
0	2.1402	0.276	0.065	0	Excitatory_Neurons	1700109K24Rik
0	1.63648	0.301	0.09	0	Excitatory_Neurons	Gm42439
0	2.49757	0.26	0.05	0	Excitatory_Neurons	Sptb
0	2.17651	0.265	0.055	0	Excitatory_Neurons	Crtac1
0	1.16393	0.272	0.063	0	Excitatory_Neurons	Rasgef1b
0	1.95846	0.279	0.073	0	Excitatory_Neurons	Tspoap1
0	1.76252	0.286	0.08	0	Excitatory_Neurons	Snx10
0	1.95307	0.278	0.073	0	Excitatory_Neurons	Tmem181a
0	2.22678	0.273	0.069	0	Excitatory_Neurons	Cnnm1
0	2.01108	0.288	0.084	0	Excitatory_Neurons	Mpped1
0	2.13375	0.256	0.053	0	Excitatory_Neurons	Ly6h
0	2.10969	0.261	0.062	0	Excitatory_Neurons	Macrod2os1
0	1.96167	0.254	0.055	0	Excitatory_Neurons	B3gat1
0	2.04271	0.257	0.062	0	Excitatory_Neurons	Fndc9
0	2.37477	0.265	0.071	0	Excitatory_Neurons	Trpc6
5.10902e-308	1.1722	0.366	0.133	1.06983e-303	Excitatory_Neurons	Casc4
1.7429e-307	0.81615	0.414	0.162	3.64963e-303	Excitatory_Neurons	Sfswap
2.50166e-306	1.14442	0.342	0.117	5.23849e-302	Excitatory_Neurons	Mcf2l
3.6924e-306	1.18817	0.364	0.134	7.73188e-302	Excitatory_Neurons	Psip1
5.1586e-306	0.777685	0.466	0.202	1.08021e-301	Excitatory_Neurons	Dcaf6
6.18727e-305	1.59467	0.256	0.061	1.29561e-300	Excitatory_Neurons	Gm44257
1.17331e-304	0.77889	0.474	0.209	2.45691e-300	Excitatory_Neurons	Sfpq
2.43114e-304	0.636891	0.428	0.172	5.0908e-300	Excitatory_Neurons	Plxna2
2.72654e-303	1.14474	0.323	0.104	5.70938e-299	Excitatory_Neurons	Atp9a
3.37746e-303	0.51064	0.548	0.25	7.0724e-299	Excitatory_Neurons	Galntl6
8.98353e-303	1.41178	0.288	0.082	1.88115e-298	Excitatory_Neurons	Nck2
1.03673e-302	0.306226	0.697	0.372	2.17092e-298	Excitatory_Neurons	Dgkb
6.37351e-300	0.186677	0.757	0.402	1.33461e-295	Excitatory_Neurons	Gpm6a
1.31877e-299	1.84959	0.279	0.08	2.76151e-295	Excitatory_Neurons	Sgsm2
1.6619e-298	0.420667	0.64	0.332	3.48003e-294	Excitatory_Neurons	Ptk2
5.55236e-298	0.262813	0.887	0.528	1.16267e-293	Excitatory_Neurons	Plcb1
4.4498e-297	1.14979	0.342	0.118	9.31789e-293	Excitatory_Neurons	Cdkl5
1.36985e-295	1.0818	0.363	0.134	2.86846e-291	Excitatory_Neurons	Odf2
1.53051e-295	0.823562	0.456	0.198	3.20489e-291	Excitatory_Neurons	Srsf11
1.9768e-294	0.862865	0.373	0.138	4.13942e-290	Excitatory_Neurons	Gng2
6.35544e-294	1.14595	0.334	0.115	1.33083e-289	Excitatory_Neurons	Far1
1.75777e-293	0.978057	0.404	0.164	3.68076e-289	Excitatory_Neurons	Polb
1.87311e-293	0.556659	0.572	0.28	3.9223e-289	Excitatory_Neurons	Myo9a
3.24378e-293	0.787863	0.308	0.094	6.79248e-289	Excitatory_Neurons	Kdm7a
6.5696e-293	1.29437	0.299	0.093	1.37567e-288	Excitatory_Neurons	Nova2
2.52219e-292	1.2157	0.33	0.112	5.28146e-288	Excitatory_Neurons	9630028H03Rik
5.92835e-292	0.684444	0.518	0.243	1.2414e-287	Excitatory_Neurons	Hnrnpu
1.82183e-291	1.12199	0.366	0.139	3.81492e-287	Excitatory_Neurons	Tcaf1
2.16334e-291	0.837213	0.435	0.184	4.53004e-287	Excitatory_Neurons	Btrc
4.96201e-291	1.21143	0.364	0.139	1.03905e-286	Excitatory_Neurons	Gm20275
2.58321e-289	1.09317	0.378	0.146	5.40925e-285	Excitatory_Neurons	Adam23
1.38389e-288	0.951571	0.406	0.163	2.89787e-284	Excitatory_Neurons	Atp8a2
4.44635e-288	1.47907	0.308	0.101	9.31066e-284	Excitatory_Neurons	Sec61a2
3.07451e-287	1.64865	0.269	0.076	6.43802e-283	Excitatory_Neurons	Far1os
2.41129e-285	0.580616	0.536	0.255	5.04925e-281	Excitatory_Neurons	1110051M20Rik
3.10499e-284	1.04671	0.303	0.095	6.50185e-280	Excitatory_Neurons	Ssbp3
3.09331e-283	0.671732	0.315	0.103	6.47738e-279	Excitatory_Neurons	Tmtc1
1.70619e-282	0.614363	0.414	0.167	3.57277e-278	Excitatory_Neurons	Mcu
7.25461e-282	0.970115	0.385	0.155	1.51911e-277	Excitatory_Neurons	Dennd1b
1.53497e-279	0.652613	0.586	0.32	3.21423e-275	Excitatory_Neurons	Ext1
1.67832e-279	0.73652	0.445	0.196	3.5144e-275	Excitatory_Neurons	5330438D12Rik
3.11695e-279	1.03857	0.398	0.163	6.52689e-275	Excitatory_Neurons	Epb41l1
2.7332e-278	0.958533	0.356	0.134	5.72333e-274	Excitatory_Neurons	Soga3
8.53854e-278	1.61239	0.261	0.073	1.78797e-273	Excitatory_Neurons	Bzw2
2.58415e-277	0.497422	0.463	0.204	5.4112e-273	Excitatory_Neurons	Mprip
3.27753e-277	0.510697	0.587	0.292	6.86314e-273	Excitatory_Neurons	Astn1
3.99952e-277	0.571697	0.515	0.243	8.37499e-273	Excitatory_Neurons	Gramd1b
8.40006e-276	1.56722	0.26	0.074	1.75897e-271	Excitatory_Neurons	Arhgap20
1.98292e-275	0.719905	0.332	0.114	4.15223e-271	Excitatory_Neurons	Thra
2.98531e-275	1.61061	0.273	0.082	6.25125e-271	Excitatory_Neurons	Gm1976
1.37986e-274	1.51522	0.262	0.074	2.88942e-270	Excitatory_Neurons	Hnrnpll
1.28777e-272	1.39399	0.303	0.101	2.69659e-268	Excitatory_Neurons	Ipo11
4.93331e-272	1.19213	0.329	0.12	1.03303e-267	Excitatory_Neurons	Ndrg3
5.58619e-272	0.494728	0.5	0.231	1.16975e-267	Excitatory_Neurons	Mical3
1.1805e-270	0.347985	0.351	0.12	2.47196e-266	Excitatory_Neurons	Cyp7b1
3.40105e-270	0.637334	0.426	0.182	7.12181e-266	Excitatory_Neurons	Nmnat2
5.05915e-270	0.41414	0.555	0.274	1.05939e-265	Excitatory_Neurons	Cmip
1.1685e-268	0.905733	0.338	0.126	2.44683e-264	Excitatory_Neurons	Pdzd2
1.93259e-268	0.674391	0.442	0.195	4.04685e-264	Excitatory_Neurons	Ewsr1
1.12468e-267	0.646971	0.477	0.22	2.35509e-263	Excitatory_Neurons	Smg1
2.38326e-266	0.808104	0.344	0.127	4.99054e-262	Excitatory_Neurons	Pvt1
2.25721e-264	1.44538	0.277	0.088	4.7266e-260	Excitatory_Neurons	Slc25a23
4.25255e-264	0.416985	0.579	0.289	8.90483e-260	Excitatory_Neurons	Cdh2
9.39092e-264	1.00939	0.272	0.082	1.96646e-259	Excitatory_Neurons	Plekha6
9.4251e-264	0.895811	0.37	0.149	1.97362e-259	Excitatory_Neurons	Hmbox1
3.39693e-262	0.325338	0.699	0.447	7.11318e-258	Excitatory_Neurons	Slc8a1
8.12449e-262	1.42311	0.285	0.093	1.70127e-257	Excitatory_Neurons	Cep70
1.9717e-260	0.733292	0.36	0.141	4.12873e-256	Excitatory_Neurons	1700025G04Rik
1.28456e-259	0.30733	0.659	0.348	2.68988e-255	Excitatory_Neurons	Hivep3
4.39739e-259	1.32962	0.297	0.102	9.20814e-255	Excitatory_Neurons	Map7d2
2.3298e-258	0.406074	0.377	0.148	4.87861e-254	Excitatory_Neurons	Cdc42se2
3.4445e-258	0.624307	0.417	0.18	7.21279e-254	Excitatory_Neurons	Mboat2
5.88518e-258	1.3535	0.254	0.074	1.23236e-253	Excitatory_Neurons	Usp46
2.09048e-257	0.859036	0.306	0.105	4.37747e-253	Excitatory_Neurons	Adgrl1
4.87871e-257	0.517205	0.718	0.448	1.0216e-252	Excitatory_Neurons	Kirrel3
5.48042e-257	1.00502	0.355	0.141	1.1476e-252	Excitatory_Neurons	Psmd14
6.6225e-257	1.1562	0.313	0.113	1.38675e-252	Excitatory_Neurons	Sorbs2os
2.47744e-256	0.82341	0.403	0.174	5.18775e-252	Excitatory_Neurons	Usp32
3.04315e-256	0.848024	0.382	0.159	6.37235e-252	Excitatory_Neurons	Cstf3
4.90613e-256	1.58836	0.256	0.077	1.02734e-251	Excitatory_Neurons	Atp6v1a
5.88376e-256	1.21832	0.304	0.107	1.23206e-251	Excitatory_Neurons	Myef2
2.23043e-255	0.694201	0.437	0.194	4.67051e-251	Excitatory_Neurons	A330076H08Rik
5.15077e-255	0.588001	0.427	0.188	1.07857e-250	Excitatory_Neurons	Ppm1l
1.47021e-254	0.221134	0.643	0.341	3.07862e-250	Excitatory_Neurons	Tjp1
4.24657e-254	0.371225	0.521	0.253	8.89231e-250	Excitatory_Neurons	Aopep
7.58459e-253	0.991852	0.347	0.137	1.58821e-248	Excitatory_Neurons	Fam49a
8.60959e-253	0.67402	0.316	0.112	1.80285e-248	Excitatory_Neurons	Exoc6
5.45748e-252	1.04079	0.324	0.122	1.1428e-247	Excitatory_Neurons	Ddx24
6.20032e-252	0.899509	0.38	0.161	1.29835e-247	Excitatory_Neurons	Smim14
1.12183e-251	1.00128	0.337	0.13	2.34912e-247	Excitatory_Neurons	Ints6
1.56521e-251	0.471558	0.45	0.204	3.27756e-247	Excitatory_Neurons	Tsc22d1
3.75904e-251	1.04044	0.337	0.131	7.87143e-247	Excitatory_Neurons	Ttc19
6.32416e-250	0.798266	0.325	0.12	1.32428e-245	Excitatory_Neurons	Unc13b
5.11709e-249	1.14394	0.428	0.213	1.07152e-244	Excitatory_Neurons	Mgat4c
6.94357e-249	0.766163	0.342	0.131	1.45398e-244	Excitatory_Neurons	Zc3h12b
8.71582e-249	0.149342	0.397	0.167	1.82509e-244	Excitatory_Neurons	Cyfip1
1.03581e-248	1.57675	0.256	0.078	2.16898e-244	Excitatory_Neurons	Atl1
1.40746e-248	0.620656	0.475	0.227	2.94722e-244	Excitatory_Neurons	Akap8l
4.65284e-248	0.523799	0.39	0.164	9.74304e-244	Excitatory_Neurons	Tnpo1
7.05014e-248	0.50188	0.365	0.145	1.4763e-243	Excitatory_Neurons	Mpped2
2.67945e-247	0.627468	0.449	0.208	5.61077e-243	Excitatory_Neurons	R3hdm2
3.25817e-247	0.969788	0.328	0.125	6.82261e-243	Excitatory_Neurons	Ube2w
3.41465e-247	0.848571	0.378	0.158	7.15028e-243	Excitatory_Neurons	Vsnl1
7.03722e-246	1.24207	0.257	0.079	1.47359e-241	Excitatory_Neurons	Tsga10
7.32705e-246	0.603937	0.296	0.099	1.53428e-241	Excitatory_Neurons	Npas2
2.5487e-245	0.807657	0.365	0.15	5.33699e-241	Excitatory_Neurons	Ccnt2
4.08343e-245	1.24492	0.359	0.157	8.5507e-241	Excitatory_Neurons	Nrg2
7.27971e-245	0.781239	0.342	0.133	1.52437e-240	Excitatory_Neurons	Man1a
7.14036e-244	1.42422	0.258	0.081	1.49519e-239	Excitatory_Neurons	Wdr47
1.72664e-243	0.626645	0.465	0.221	3.61559e-239	Excitatory_Neurons	Erc1
7.64644e-243	0.628885	0.32	0.119	1.60116e-238	Excitatory_Neurons	Nol4l
8.31458e-243	0.778819	0.38	0.161	1.74107e-238	Excitatory_Neurons	Clip1
1.13778e-242	0.850609	0.363	0.15	2.3825e-238	Excitatory_Neurons	Lrrc4
1.25988e-242	0.727561	0.342	0.135	2.63819e-238	Excitatory_Neurons	Acvr1
3.69846e-242	0.366355	0.665	0.351	7.74457e-238	Excitatory_Neurons	Sgip1
5.65373e-242	0.663892	0.408	0.18	1.18389e-237	Excitatory_Neurons	Wnk2
8.5767e-242	1.14883	0.301	0.11	1.79596e-237	Excitatory_Neurons	Apex2
1.33712e-241	0.514866	0.35	0.136	2.79992e-237	Excitatory_Neurons	Ptpre
1.71127e-241	0.930678	0.315	0.118	3.58341e-237	Excitatory_Neurons	Lmtk2
2.57968e-241	1.24565	0.293	0.105	5.40186e-237	Excitatory_Neurons	Gpi1
3.32262e-241	1.06639	0.317	0.121	6.95757e-237	Excitatory_Neurons	Slc24a5
6.88404e-241	1.3454	0.275	0.093	1.44152e-236	Excitatory_Neurons	Adarb1
4.77852e-240	1.15348	0.305	0.113	1.00062e-235	Excitatory_Neurons	Rnf157
3.34936e-238	0.59662	0.419	0.182	7.01357e-234	Excitatory_Neurons	Scn1a
4.42428e-237	0.546433	0.456	0.216	9.26445e-233	Excitatory_Neurons	Ascc3
1.42667e-236	0.812539	0.376	0.161	2.98744e-232	Excitatory_Neurons	Zfp445
1.82604e-236	0.645144	0.384	0.166	3.82372e-232	Excitatory_Neurons	Gm37240
2.03794e-236	0.926024	0.315	0.119	4.26744e-232	Excitatory_Neurons	Atf6
4.63321e-236	0.197185	0.72	0.403	9.70193e-232	Excitatory_Neurons	Nebl
6.17138e-236	1.18835	0.304	0.114	1.29229e-231	Excitatory_Neurons	Rab6b
6.94704e-236	0.161371	0.355	0.132	1.45471e-231	Excitatory_Neurons	Nfix
8.13364e-236	0.61284	0.424	0.194	1.70318e-231	Excitatory_Neurons	Nt5c2
8.3598e-236	0.491939	0.419	0.184	1.75054e-231	Excitatory_Neurons	Sorcs3
3.04081e-234	0.526679	0.507	0.253	6.36745e-230	Excitatory_Neurons	Ubr3
7.66641e-234	1.41836	0.254	0.082	1.60535e-229	Excitatory_Neurons	Atp6v1b2
1.49642e-233	1.1035	0.27	0.092	3.13351e-229	Excitatory_Neurons	Slc22a17
3.48299e-232	0.927625	0.309	0.117	7.29339e-228	Excitatory_Neurons	Rev1
4.66188e-232	0.492432	0.568	0.3	9.76197e-228	Excitatory_Neurons	Luc7l3
1.63195e-231	0.199027	0.319	0.117	3.41731e-227	Excitatory_Neurons	Calm1
6.97614e-231	0.773634	0.38	0.166	1.4608e-226	Excitatory_Neurons	Pias2
1.11026e-230	0.234381	0.929	0.678	2.32488e-226	Excitatory_Neurons	Lrp1b
2.12472e-229	0.899222	0.361	0.154	4.44917e-225	Excitatory_Neurons	Pja2
2.73254e-229	0.602347	0.484	0.24	5.72193e-225	Excitatory_Neurons	Ecpas
1.57711e-228	0.996068	0.297	0.11	3.30248e-224	Excitatory_Neurons	Ppp3cb
4.73234e-228	0.407499	0.403	0.179	9.90952e-224	Excitatory_Neurons	Mark2
2.55104e-227	0.352179	0.637	0.355	5.34187e-223	Excitatory_Neurons	Arid1b
4.45442e-227	0.975935	0.278	0.098	9.32756e-223	Excitatory_Neurons	Ap2a2
4.11027e-226	0.955843	0.294	0.109	8.60692e-222	Excitatory_Neurons	Cpeb1
1.11662e-225	1.11521	0.285	0.104	2.33819e-221	Excitatory_Neurons	Ice1
1.1937e-225	0.675617	0.325	0.129	2.49961e-221	Excitatory_Neurons	Plppr5
1.28831e-225	1.05161	0.25	0.08	2.69772e-221	Excitatory_Neurons	Sec14l1
4.76821e-225	0.578606	0.405	0.183	9.98464e-221	Excitatory_Neurons	Hs2st1
4.82158e-225	1.277	0.26	0.089	1.00964e-220	Excitatory_Neurons	Pcdh19
1.14697e-224	0.62564	0.443	0.212	2.40176e-220	Excitatory_Neurons	Fubp1
2.25359e-224	1.14571	0.261	0.088	4.71902e-220	Excitatory_Neurons	Chchd6
2.65331e-224	0.616646	0.353	0.148	5.55603e-220	Excitatory_Neurons	Prrc2b
3.95617e-224	0.390495	0.569	0.3	8.28421e-220	Excitatory_Neurons	Ankrd17
5.24963e-224	0.850988	0.338	0.139	1.09927e-219	Excitatory_Neurons	Kifap3
5.32995e-224	0.826362	0.376	0.168	1.11609e-219	Excitatory_Neurons	Ap2b1
7.58136e-224	0.723781	0.351	0.147	1.58754e-219	Excitatory_Neurons	Traf3
1.49982e-223	0.552673	0.408	0.188	3.14063e-219	Excitatory_Neurons	Atxn10
3.98736e-223	0.893371	0.267	0.091	8.34954e-219	Excitatory_Neurons	Pls3
8.89897e-223	0.927544	0.326	0.132	1.86344e-218	Excitatory_Neurons	Memo1
1.87019e-222	0.856164	0.267	0.091	3.91617e-218	Excitatory_Neurons	Actr3
1.88303e-222	1.07597	0.296	0.112	3.94307e-218	Excitatory_Neurons	Gm1992
3.05078e-222	0.705417	0.368	0.161	6.38832e-218	Excitatory_Neurons	Dym
1.97318e-221	0.711336	0.299	0.113	4.13183e-217	Excitatory_Neurons	Pdcd4
2.72661e-221	0.538621	0.49	0.244	5.70952e-217	Excitatory_Neurons	4932438A13Rik
3.56444e-221	0.633654	0.43	0.204	7.46395e-217	Excitatory_Neurons	Ube2b
5.90685e-221	0.848666	0.299	0.113	1.23689e-216	Excitatory_Neurons	Srsf7
6.71703e-221	0.386696	0.527	0.27	1.40655e-216	Excitatory_Neurons	Nsd3
9.08458e-221	1.03339	0.311	0.123	1.90231e-216	Excitatory_Neurons	Atp6v1h
3.37423e-220	0.84308	0.323	0.131	7.06564e-216	Excitatory_Neurons	Raph1
1.52976e-219	1.24017	0.268	0.094	3.20332e-215	Excitatory_Neurons	Slc6a17
3.64797e-219	1.16179	0.281	0.104	7.63885e-215	Excitatory_Neurons	Fbxl2
1.19049e-218	0.949048	0.28	0.102	2.49289e-214	Excitatory_Neurons	Tmem175
1.41786e-218	0.250184	0.451	0.205	2.96901e-214	Excitatory_Neurons	Unc5d
4.64626e-218	0.654138	0.364	0.158	9.72927e-214	Excitatory_Neurons	Ip6k1
8.14701e-218	0.845666	0.313	0.124	1.70598e-213	Excitatory_Neurons	Zfp950
3.12173e-217	0.744944	0.366	0.16	6.5369e-213	Excitatory_Neurons	Cpsf6
5.52686e-217	0.942533	0.302	0.118	1.15733e-212	Excitatory_Neurons	Ddhd2
5.60554e-217	0.899119	0.32	0.13	1.1738e-212	Excitatory_Neurons	Hira
7.49848e-217	0.923825	0.322	0.134	1.57018e-212	Excitatory_Neurons	Epha3
1.48206e-216	0.499357	0.511	0.273	3.10344e-212	Excitatory_Neurons	Kcnn2
7.69459e-216	0.858804	0.326	0.134	1.61125e-211	Excitatory_Neurons	Slf2
9.43893e-216	0.688541	0.343	0.146	1.97651e-211	Excitatory_Neurons	Dync2h1
1.1444e-215	1.32195	0.254	0.087	2.39637e-211	Excitatory_Neurons	Spata7
2.86969e-215	0.626239	0.363	0.158	6.00913e-211	Excitatory_Neurons	Atp6v0b
3.41386e-215	0.320862	0.626	0.341	7.14862e-211	Excitatory_Neurons	Srrm2
1.6254e-214	1.07783	0.281	0.105	3.4036e-210	Excitatory_Neurons	Maco1
4.56781e-214	0.446531	0.464	0.229	9.56499e-210	Excitatory_Neurons	Kat6b
2.12384e-213	0.192987	0.453	0.216	4.44731e-209	Excitatory_Neurons	9330159F19Rik
2.85563e-213	0.978087	0.313	0.127	5.9797e-209	Excitatory_Neurons	Rufy2
4.70583e-213	0.45278	0.391	0.177	9.85402e-209	Excitatory_Neurons	Ranbp9
4.75128e-213	0.657354	0.393	0.182	9.94918e-209	Excitatory_Neurons	Ptbp2
1.22935e-212	1.29625	0.255	0.089	2.57425e-208	Excitatory_Neurons	Iqsec3
1.6121e-212	0.693557	0.336	0.141	3.37574e-208	Excitatory_Neurons	Qrich1
1.58493e-211	0.289809	0.695	0.395	3.31885e-207	Excitatory_Neurons	Sorbs1
1.78878e-211	0.672444	0.357	0.155	3.74571e-207	Excitatory_Neurons	Hnrnpdl
9.5434e-211	0.474376	0.383	0.173	1.99839e-206	Excitatory_Neurons	Pds5b
2.27109e-210	0.954535	0.315	0.13	4.75566e-206	Excitatory_Neurons	Acbd6
3.05931e-210	0.48554	0.32	0.127	6.40619e-206	Excitatory_Neurons	Kctd1
5.90949e-210	0.889422	0.293	0.113	1.23745e-205	Excitatory_Neurons	Ppme1
2.28783e-209	0.348315	0.422	0.199	4.79072e-205	Excitatory_Neurons	Snd1
6.181e-209	0.265528	0.878	0.554	1.2943e-204	Excitatory_Neurons	Adgrl3
8.13852e-209	1.00572	0.273	0.101	1.70421e-204	Excitatory_Neurons	Bcr
8.29885e-209	0.953616	0.295	0.116	1.73778e-204	Excitatory_Neurons	Appl1
8.86657e-209	0.723646	0.347	0.15	1.85666e-204	Excitatory_Neurons	Trim33
2.3866e-208	0.983593	0.291	0.114	4.99753e-204	Excitatory_Neurons	Mdn1
3.2917e-208	0.611732	0.384	0.175	6.89282e-204	Excitatory_Neurons	Clec16a
1.42381e-207	0.886944	0.318	0.132	2.98145e-203	Excitatory_Neurons	Dnm1l
1.44982e-207	0.339487	0.433	0.208	3.03591e-203	Excitatory_Neurons	Sf3b1
1.51078e-207	0.429468	0.259	0.089	3.16357e-203	Excitatory_Neurons	Ppp1r14c
1.98835e-207	0.442065	0.462	0.23	4.16361e-203	Excitatory_Neurons	Papola
1.42959e-206	0.501187	0.413	0.197	2.99357e-202	Excitatory_Neurons	Arfgef1
1.86729e-206	1.03163	0.286	0.111	3.9101e-202	Excitatory_Neurons	Uggt2
5.66466e-206	0.661798	0.281	0.105	1.18618e-201	Excitatory_Neurons	Rcor1
7.56591e-206	0.211401	0.476	0.237	1.5843e-201	Excitatory_Neurons	Herc2
1.51827e-205	0.81254	0.32	0.133	3.17925e-201	Excitatory_Neurons	Csnk1g3
5.58269e-205	0.448624	0.429	0.208	1.16902e-200	Excitatory_Neurons	Atxn7l1
6.51285e-205	0.965811	0.295	0.118	1.36379e-200	Excitatory_Neurons	Gsdme
1.75437e-204	0.848269	0.316	0.132	3.67366e-200	Excitatory_Neurons	Drg1
2.4267e-204	1.00688	0.282	0.108	5.08151e-200	Excitatory_Neurons	Ubp1
2.53435e-204	1.0289	0.263	0.097	5.30693e-200	Excitatory_Neurons	Grm8
1.24169e-203	0.326843	0.626	0.349	2.60009e-199	Excitatory_Neurons	Gpatch8
1.47207e-203	0.925135	0.289	0.114	3.08251e-199	Excitatory_Neurons	Clstn1
3.13105e-203	0.878093	0.311	0.129	6.55643e-199	Excitatory_Neurons	Nmt2
2.78239e-201	0.599184	0.359	0.161	5.82632e-197	Excitatory_Neurons	Krit1
1.93625e-200	0.648737	0.338	0.147	4.0545e-196	Excitatory_Neurons	Zfp207
3.20458e-200	0.631788	0.351	0.156	6.71038e-196	Excitatory_Neurons	Vps41
8.2418e-200	1.04894	0.261	0.096	1.72583e-195	Excitatory_Neurons	Ola1
1.55073e-199	0.56111	0.386	0.179	3.24723e-195	Excitatory_Neurons	Rnf121
2.50622e-199	0.605342	0.401	0.192	5.24802e-195	Excitatory_Neurons	Pdss2
7.49774e-199	0.933574	0.25	0.089	1.57003e-194	Excitatory_Neurons	Shank3
2.32622e-198	0.336456	0.609	0.336	4.87111e-194	Excitatory_Neurons	Ralgapa1
8.65003e-197	0.704482	0.313	0.131	1.81132e-192	Excitatory_Neurons	Rc3h2
8.68591e-197	0.390497	0.334	0.143	1.81883e-192	Excitatory_Neurons	Man1a2
3.32777e-196	0.480244	0.408	0.198	6.96835e-192	Excitatory_Neurons	Rb1cc1
4.30991e-196	0.408181	0.359	0.161	9.02494e-192	Excitatory_Neurons	Mpp6
4.91407e-196	0.366982	0.343	0.15	1.02901e-191	Excitatory_Neurons	Phc2
6.37338e-196	0.914379	0.289	0.117	1.33459e-191	Excitatory_Neurons	Tasp1
1.13022e-195	0.286863	0.562	0.303	2.36669e-191	Excitatory_Neurons	Sbf2
2.31383e-195	0.369815	0.385	0.179	4.84517e-191	Excitatory_Neurons	Ccny
3.15887e-195	0.449261	0.491	0.259	6.61468e-191	Excitatory_Neurons	Arhgap26
5.08983e-195	1.01458	0.261	0.098	1.06581e-190	Excitatory_Neurons	Senp5
1.0391e-194	0.169162	0.332	0.141	2.17587e-190	Excitatory_Neurons	Prkcz
[truncated: 2,636 more rows]

## Sheet: Number of cells per cluster
Abbreviations: CONV = conventionally raised; GF = germ-free
Raw number of cells						Percent of all cells in sample						Average per treatment
Cell Type	conv_1	conv_2	gf_1	gf_2		Cell Type	conv_1	conv_2	gf_1	gf_2		Cell Type	CONV	GF
Astrocytes	930	341	329	469		Astrocytes	10.5862	6.03326	8.65106	8.195		Astrocytes	8.30974	8.42303
Excitatory_Neurons	5019	3891	1974	3856		Excitatory_Neurons	57.1315	68.8429	51.9064	67.3772		Excitatory_Neurons	62.9872	59.6418
Immune_Cells	530	48	308	31		Immune_Cells	6.03301	0.849257	8.09887	0.541674		Immune_Cells	3.44113	4.32027
Inhibitory_Neurons	827	748	457	665		Inhibitory_Neurons	9.41377	13.2343	12.0168	11.6198		Inhibitory_Neurons	11.324	11.8183
Myelinating_Oligos	784	204	366	122		Myelinating_Oligos	8.9243	3.60934	9.62398	2.13175		Myelinating_Oligos	6.26682	5.87787
OPCs	252	205	153	210		OPCs	2.86853	3.62703	4.02314	3.6694		OPCs	3.24778	3.84627
Vasculature	443	215	216	370		Vasculature	5.04269	3.80396	5.67973	6.46514		Vasculature	4.42332	6.07243
Total Cells	8785	5652	3803	5723

## Sheet: Excitatory neuron DEG analysis
Differential gene expression analysis run using Seurat FindMarkers ( ident.1 = GF, ident.2 = CONV, test.use = "MAST", logfc.threshold = 0, only.pos = FALSE). Positive ave_lfc2FC represents genes increased in GF. All genes are included, but genes are considered DEGs if they have lfc > |1| and p_val_adj < 0.001
geneID	p_val	avg_log2FC	pct.1	pct.2	p_val_adj
Gm42418	0	7.50663	0.978	0.274	0
AY036118	0	3.43028	0.723	0.35	0
Lars2	0	4.45838	0.479	0.135	0
Mid1	0	-3.1589	0.029	0.352	0
Pnisr	0	-0.0534326	0.555	0.793	0
Sptbn1	0	0.205993	0.553	0.745	0
Cmss1	0	3.17348	0.385	0.197	0
Akt3	0	0.265976	0.655	0.823	0
Zranb2	0	0.339984	0.5	0.653	0
mt-Co1	0	-1.56761	0.017	0.168	0
Gls	0	0.409731	0.65	0.793	0
Gm15564	0	6.17322	0.144	0.009	0
Gpm6a	0	0.449385	0.683	0.805	0
Srrm2	0	0.622165	0.578	0.658	0
Rsrp1	0	0.636798	0.532	0.605	0
AC149090.1	0	1.4	0.921	0.849	0
Cdk8	0	1.6901	0.43	0.474	0
Rbm39	4.4e-323	-0.048429	0.513	0.748	9.31116e-319
Kcnj3	5.05893353e-315	0.389088	0.638	0.77	1.05934068138487e-310
Ttc3	3.8031018897303e-311	0.152672	0.703	0.879	7.9637e-307
Dync1i2	1.06186e-306	0.240302	0.497	0.677	2.22354e-302
Unc80	3.50353e-306	0.121586	0.634	0.82	7.3364e-302
Luc7l2	9.10505e-306	-0.0330986	0.674	0.884	1.9066e-301
Son	2.75565e-304	0.261631	0.534	0.692	5.77033e-300
Cdc42bpa	2.78997e-302	0.194746	0.586	0.766	5.84221e-298
Map2	2.77476e-301	0.226952	0.715	0.866	5.81035e-297
Tnrc6c	4.29404e-301	-0.427818	0.553	0.832	8.99173e-297
Luc7l3	1.49368e-297	-0.146285	0.42	0.665	3.12776e-293
Mycbp2	1.30647e-295	0.241701	0.739	0.881	2.73574e-291
Zcchc7	4.59315e-295	-0.0364854	0.574	0.798	9.61805e-291
Calm1	7.77929e-294	1.65036	0.367	0.287	1.62898e-289
Kansl1	3.07584e-292	-0.363895	0.489	0.765	6.4408e-288
Unc79	5.24613e-291	0.0493974	0.569	0.776	1.09854e-286
Gphn	3.50137e-288	0.385566	0.736	0.851	7.33186e-284
Ddx5	7.02214e-288	-0.0571137	0.516	0.737	1.47044e-283
Snhg14	5.46152e-287	-0.0102359	0.689	0.885	1.14364e-282
Pclo	9.96269e-287	0.176214	0.624	0.8	2.08619e-282
Stag1	1.53536e-285	0.0249902	0.502	0.72	3.21505e-281
Scn2a	1.67776e-285	0.183581	0.529	0.712	3.51322e-281
Nav2	5.06779e-285	-0.270746	0.622	0.87	1.0612e-280
Ubn2	4.02687e-284	-0.28542	0.413	0.682	8.43226e-280
Rbfox2	4.66008e-284	0.106247	0.576	0.77	9.75821e-280
Nptn	2.4965e-281	0.104329	0.599	0.79	5.22766e-277
Pde4dip	1.64029e-280	0.0828751	0.542	0.752	3.43478e-276
Mbd5	8.45748e-280	0.0284626	0.584	0.795	1.771e-275
Fgfr2	3.49307e-279	-0.0869404	0.464	0.678	7.31448e-275
Miat	3.40273e-277	0.164951	0.517	0.698	7.12533e-273
CAAA01118383.1	8.70051e-277	4.18196	0.183	0.021	1.82189e-272
Tanc2	3.00187e-276	-0.135708	0.607	0.839	6.28592e-272
Exoc4	4.19684e-276	0.022321	0.586	0.792	8.78819e-272
Ftx	3.31236e-275	-0.0357921	0.486	0.707	6.93608e-271
Strbp	1.93334e-274	0.0418938	0.676	0.863	4.04842e-270
Fbxl17	3.20912e-274	0.0702149	0.561	0.762	6.71989e-270
Mbnl2	5.27528e-274	-0.104755	0.531	0.765	1.10464e-269
Herc1	3.44792e-273	0.247889	0.515	0.68	7.21995e-269
Dip2c	7.7154e-273	0.10482	0.701	0.871	1.61561e-268
Tnik	1.92761e-271	0.0870447	0.687	0.866	4.03641e-267
Ksr2	1.14016e-270	-0.228945	0.45	0.706	2.3875e-266
Akap6	4.82287e-270	0.0464303	0.637	0.834	1.00991e-265
Apc	5.65748e-270	0.0315366	0.501	0.713	1.18468e-265
Dennd1a	5.72457e-270	-0.22809	0.558	0.805	1.19872e-265
Kif1b	4.77474e-268	-0.172966	0.487	0.726	9.9983e-264
Usp34	1.02934e-267	0.0939573	0.52	0.719	2.15545e-263
Cnksr2	1.13175e-267	0.331033	0.797	0.903	2.36988e-263
Vps13b	1.16737e-267	0.192429	0.524	0.7	2.44448e-263
Rgs7	1.85413e-267	-0.00496912	0.668	0.868	3.88256e-263
Rbfox3	1.56546e-266	-0.214516	0.575	0.817	3.27808e-262
Syne1	7.66527e-265	0.340923	0.662	0.782	1.60511e-260
Ncam1	6.39694e-263	-0.206052	0.558	0.798	1.33952e-258
Rtn3	2.65983e-262	-0.0317905	0.539	0.763	5.56968e-258
Trio	3.09258e-262	0.243918	0.581	0.738	6.47587e-258
Trank1	7.02728e-262	0.809048	0.497	0.516	1.47151e-257
Gpatch8	4.01631e-261	-0.243737	0.472	0.727	8.41015e-257
Rere	1.06138e-260	-0.210409	0.638	0.868	2.22253e-256
Cdr1os	1.35851e-260	0.0112763	0.643	0.835	2.84472e-256
App	4.74353e-260	0.0718107	0.574	0.764	9.93296e-256
Atp6v0a1	5.07869e-260	-0.10401	0.456	0.692	1.06348e-255
Snap91	1.27332e-258	-0.178606	0.405	0.645	2.66634e-254
Ube3a	4.12328e-258	0.121936	0.646	0.811	8.63415e-254
Mir99ahg	4.53812e-257	0.0503431	0.608	0.799	9.50282e-253
Atp2b1	3.27788e-256	0.302186	0.731	0.86	6.86389e-252
Dock3	3.7976e-256	-0.175807	0.52	0.763	7.95217e-252
Cntn1	5.38653e-256	-0.0119478	0.64	0.841	1.12794e-251
A330023F24Rik	8.47515e-256	0.0421319	0.484	0.689	1.7747e-251
Ncor1	9.75463e-256	-0.125809	0.416	0.649	2.04262e-251
Rora	4.12217e-255	-0.329705	0.585	0.83	8.63182e-251
Tmsb4x	1.50996e-254	3.88226	0.185	0.028	3.16186e-250
Strn3	2.17774e-254	0.177697	0.433	0.607	4.5602e-250
4930402H24Rik	1.05963e-253	-0.278911	0.464	0.718	2.21887e-249
Nsf	1.35011e-253	-0.175869	0.575	0.808	2.82714e-249
Scn8a	2.28041e-253	0.00845055	0.551	0.759	4.77518e-249
Fry	3.15878e-253	-0.0661748	0.598	0.812	6.61448e-249
Rims2	3.43391e-253	0.226612	0.613	0.767	7.19061e-249
Tmem132b	1.08179e-252	-0.211662	0.496	0.743	2.26527e-248
Macf1	1.3906e-252	-0.104555	0.612	0.825	2.91191e-248
Elavl3	4.61102e-252	-0.317123	0.371	0.629	9.65547e-248
Gnaq	7.65873e-252	-0.0201519	0.514	0.727	1.60374e-247
Fmn2	9.19664e-252	0.0871524	0.445	0.632	1.92578e-247
Calm2	3.083e-251	0.347645	0.413	0.545	6.45581e-247
Ssh2	3.39012e-251	-0.31895	0.423	0.68	7.09891e-247
Tmcc1	8.28766e-251	-0.187536	0.489	0.731	1.73544e-246
Acap2	1.64139e-250	0.129898	0.499	0.681	3.43706e-246
Ptk2	2.08959e-250	-0.116082	0.499	0.731	4.37561e-246
Rbm6	3.51245e-250	-0.176778	0.395	0.633	7.35506e-246
Tnrc6b	3.55133e-250	-0.142262	0.484	0.715	7.43648e-246
Pi4ka	1.43171e-249	-0.255977	0.416	0.67	2.998e-245
Dst	1.44093e-249	0.197831	0.552	0.719	3.01731e-245
Nckap1	1.59052e-248	0.306875	0.463	0.609	3.33054e-244
Ttc14	1.91266e-247	0.132003	0.45	0.628	4.00511e-243
Arhgap21	1.9497e-247	0.523091	0.475	0.567	4.08268e-243
Ppp1r12a	2.53672e-247	0.213167	0.417	0.581	5.31188e-243
Stxbp5l	3.89065e-246	0.0198898	0.626	0.815	8.14702e-242
Slc4a10	2.1842e-245	0.306635	0.556	0.69	4.57372e-241
Chn1	2.31387e-245	0.312638	0.495	0.644	4.84525e-241
Cpeb3	6.00591e-245	-0.286684	0.412	0.661	1.25764e-240
Sorbs1	7.3595e-245	-0.174713	0.554	0.788	1.54108e-240
Kif21a	1.19484e-244	-0.0873813	0.41	0.629	2.502e-240
Sez6l	7.03296e-244	-0.139448	0.457	0.693	1.4727e-239
Fam135b	1.93454e-243	-0.0272845	0.613	0.816	4.05092e-239
Cers6	3.72587e-243	0.096068	0.457	0.642	7.80197e-239
Rapgef2	7.40137e-243	0.121204	0.596	0.78	1.54985e-238
Ccdc88a	1.13888e-242	-0.0274038	0.427	0.636	2.38481e-238
Nrcam	1.25117e-242	0.0844903	0.716	0.879	2.61995e-238
Rbm25	2.59971e-242	-0.160073	0.393	0.617	5.44379e-238
Caln1	5.19043e-242	-0.403436	0.503	0.76	1.08688e-237
Atxn1	7.01925e-242	-0.0841694	0.682	0.882	1.46983e-237
1110051M20Rik	8.79858e-242	-0.379185	0.378	0.639	1.84242e-237
Rtn1	9.0448e-242	0.164542	0.523	0.707	1.89398e-237
Bicd1	1.90085e-241	-0.086689	0.428	0.653	3.98039e-237
Cacna1a	1.96809e-241	-0.279647	0.52	0.767	4.12119e-237
Mical2	1.29438e-240	-0.190103	0.522	0.758	2.71044e-236
Sgip1	1.78266e-240	0.00321438	0.54	0.746	3.7329e-236
Eml5	2.2296e-240	0.153095	0.511	0.689	4.66878e-236
Cdk14	2.37432e-240	0.200149	0.669	0.825	4.97183e-236
Sobp	1.04364e-239	-0.28036	0.57	0.812	2.18537e-235
Sipa1l1	1.42081e-239	0.143506	0.619	0.783	2.97517e-235
Enah	1.57692e-239	-0.116595	0.378	0.594	3.30206e-235
Clasp2	6.08018e-239	-0.154597	0.442	0.666	1.27319e-234
Tjp1	1.74391e-238	-0.228463	0.498	0.739	3.65174e-234
Dclk1	1.96275e-238	0.0472263	0.731	0.897	4.11e-234
Atp2c1	7.33977e-238	0.264897	0.462	0.617	1.53695e-233
Sptbn4	7.08819e-237	-0.0841746	0.394	0.616	1.48427e-232
Dync1i1	1.14697e-236	0.0789243	0.563	0.75	2.40175e-232
Otud7a	1.70037e-236	-0.230511	0.576	0.813	3.56056e-232
Chd9	1.98728e-236	-0.0477271	0.44	0.652	4.16137e-232
Nell2	3.06355e-236	0.137832	0.651	0.812	6.41506e-232
Abr	3.27982e-236	-0.207604	0.451	0.692	6.86794e-232
Trim9	1.30684e-235	0.0740829	0.487	0.677	2.73653e-231
Snap25	1.75359e-235	-0.138817	0.661	0.863	3.67202e-231
Mllt10	1.92461e-235	-0.088368	0.445	0.666	4.03013e-231
Ubr5	3.95288e-235	0.313779	0.435	0.58	8.27734e-231
Pigk	4.67376e-235	-0.201074	0.552	0.777	9.78685e-231
Arhgap39	2.64982e-234	-0.263159	0.457	0.702	5.54873e-230
Stxbp5	4.01545e-234	0.404132	0.451	0.578	8.40836e-230
Pafah1b1	5.65181e-234	-0.264034	0.349	0.584	1.18349e-229
Adcy9	6.00376e-234	-0.225119	0.498	0.738	1.25719e-229
Rimbp2	7.68774e-234	-0.183405	0.434	0.672	1.60981e-229
Srgap3	1.9022e-233	-0.149213	0.598	0.817	3.98321e-229
Arid1b	2.10238e-233	0.0658209	0.522	0.712	4.40239e-229
Sptan1	4.6534e-233	0.0979743	0.441	0.625	9.74423e-229
Kmt2a	6.11884e-233	0.323344	0.441	0.589	1.28128e-228
Kcnq1ot1	6.34945e-233	-0.232865	0.569	0.805	1.32958e-228
Exoc6b	1.44582e-232	-0.0176335	0.522	0.724	3.02755e-228
Mapt	2.34067e-232	-0.312128	0.414	0.667	4.90137e-228
Gabbr2	2.55201e-232	-0.0773548	0.538	0.759	5.34391e-228
Rasal2	4.06538e-232	0.155875	0.595	0.764	8.51291e-228
Hnrnpu	5.5151e-232	0.211241	0.425	0.579	1.15486e-227
Crebbp	9.24657e-232	0.00665957	0.414	0.619	1.93623e-227
Nalcn	1.26246e-231	0.0331851	0.451	0.647	2.6436e-227
Foxp1	1.71557e-231	-0.174548	0.574	0.797	3.59241e-227
Setbp1	1.81229e-231	-0.179495	0.649	0.864	3.79494e-227
Celf1	2.26046e-231	0.0150863	0.465	0.664	4.7334e-227
Camta1	2.27507e-231	-0.0577186	0.562	0.777	4.76401e-227
Cdh11	4.58192e-231	0.2784	0.539	0.682	9.59455e-227
Ncoa1	8.23293e-231	-0.0843802	0.485	0.705	1.72398e-226
Grin1	2.13101e-230	-0.047249	0.423	0.641	4.46234e-226
Cdh2	2.62561e-230	0.171867	0.47	0.649	5.49803e-226
Snrnp70	2.65718e-230	-0.0972391	0.467	0.682	5.56413e-226
Srek1	3.1015e-230	0.194522	0.416	0.578	6.49455e-226
Grid1	6.15549e-230	0.0924587	0.607	0.788	1.28896e-225
Birc6	1.07981e-229	0.275723	0.446	0.594	2.26112e-225
Nedd4l	1.52423e-229	-0.100408	0.549	0.766	3.19175e-225
Diaph2	2.06742e-229	0.103954	0.483	0.663	4.32918e-225
Jazf1	3.07549e-229	0.08647	0.443	0.631	6.44008e-225
Mmp16	4.13384e-229	0.066983	0.636	0.814	8.65627e-225
Atp8a1	4.38001e-229	0.22094	0.496	0.655	9.17174e-225
Ppp1r9a	5.87107e-229	0.0330466	0.504	0.707	1.2294e-224
Jmjd1c	6.89109e-229	0.0296093	0.482	0.682	1.443e-224
Cacna2d1	7.34283e-229	0.0968221	0.722	0.882	1.53759e-224
Aak1	2.75533e-228	-0.0722688	0.502	0.717	5.76966e-224
Ankrd11	3.87362e-228	-0.0632824	0.448	0.663	8.11137e-224
Ralgapa1	4.00769e-228	0.0749926	0.497	0.681	8.3921e-224
Etnk1	6.40754e-228	0.428915	0.41	0.525	1.34174e-223
Adam22	9.57431e-228	0.255843	0.475	0.63	2.00486e-223
Lncpint	1.08496e-227	-0.0624933	0.673	0.865	2.27191e-223
Pan3	1.41097e-227	-0.21746	0.386	0.618	2.95456e-223
Nsd1	1.53174e-227	-0.0582657	0.423	0.638	3.20746e-223
Plekha5	1.72522e-227	0.00458121	0.545	0.742	3.61262e-223
Arglu1	1.91835e-227	-0.0254375	0.416	0.61	4.01702e-223
Syn2	3.32574e-227	-0.173636	0.562	0.786	6.9641e-223
4932438A13Rik	3.90794e-227	0.352786	0.41	0.542	8.18324e-223
Zbtb16	5.43024e-227	-0.16329	0.452	0.681	1.13709e-222
B3galt1	9.49564e-227	-0.0549063	0.661	0.853	1.98839e-222
Fus	1.46265e-226	0.0998374	0.426	0.606	3.06279e-222
Ube2e2	8.95184e-226	0.0776572	0.658	0.833	1.87452e-221
Gabrb2	1.35468e-225	0.0279499	0.521	0.714	2.83671e-221
Samd12	1.56998e-225	-0.00891423	0.561	0.761	3.28754e-221
Rasgrf1	1.83199e-225	-0.000230143	0.651	0.839	3.83619e-221
Zfr	2.16315e-225	0.0653305	0.432	0.623	4.52964e-221
Pcsk2	3.83336e-225	-0.265962	0.563	0.799	8.02706e-221
Cmip	5.82723e-225	-0.267518	0.409	0.651	1.22022e-220
Spag9	9.03811e-225	-0.169908	0.35	0.567	1.89258e-220
Fam168a	2.66707e-223	-0.283759	0.367	0.606	5.58484e-219
Scai	3.16866e-223	-0.00570781	0.379	0.575	6.63517e-219
Myo9a	4.3755e-223	-0.104346	0.441	0.657	9.1623e-219
9330159F19Rik	4.7046e-223	-0.450005	0.305	0.549	9.85144e-219
Rabgap1l	5.40798e-223	-0.0589879	0.606	0.807	1.13243e-218
Dok6	6.91985e-223	0.112892	0.679	0.838	1.44902e-218
Ash1l	8.13837e-223	-0.0211239	0.408	0.612	1.70417e-218
Ogt	1.37285e-222	0.0743162	0.391	0.572	2.87475e-218
Camk1d	2.87025e-222	0.528851	0.679	0.767	6.01031e-218
Kmt2c	3.0514e-222	0.0162119	0.387	0.575	6.38963e-218
Hivep3	4.02451e-222	-0.115162	0.527	0.745	8.42733e-218
Trip12	6.39617e-222	0.37029	0.408	0.534	1.33936e-217
Braf	6.98852e-222	-0.0150723	0.422	0.621	1.4634e-217
Dnajc1	1.70947e-221	-0.126608	0.439	0.659	3.57962e-217
Elmod1	1.82294e-221	-0.00289687	0.466	0.666	3.81724e-217
Gm26871	3.51863e-221	0.234885	0.732	0.856	7.36802e-217
Map1b	5.3146e-221	-0.110798	0.631	0.839	1.11288e-216
Map2k4	1.02574e-220	-0.0699196	0.405	0.622	2.14789e-216
Rabep1	1.09218e-220	-0.299432	0.342	0.575	2.28703e-216
Phf20l1	1.77164e-220	0.138989	0.441	0.615	3.70981e-216
Phf14	6.30351e-220	0.231588	0.393	0.543	1.31996e-215
Rapgef4	7.00356e-220	0.0530922	0.551	0.734	1.46655e-215
Astn1	1.27385e-219	0.0709987	0.476	0.66	2.66745e-215
Kidins220	2.73529e-219	0.0338092	0.389	0.576	5.7277e-215
Gprasp1	3.05307e-219	-0.0935648	0.356	0.573	6.39313e-215
C130071C03Rik	4.06175e-219	0.101262	0.408	0.578	8.5053e-215
Atp1b1	4.13059e-219	0.607499	0.355	0.429	8.64945e-215
Sbf2	4.44878e-219	-0.195075	0.425	0.652	9.31574e-215
Csmd2	1.08102e-218	-0.19821	0.522	0.751	2.26365e-214
Gria3	1.58261e-218	-0.0228427	0.682	0.863	3.31399e-214
Nktr	3.29179e-218	0.160814	0.397	0.56	6.89301e-214
Csnk1a1	8.07148e-218	0.00979765	0.411	0.602	1.69017e-213
Dnmt3a	9.82418e-218	-0.349822	0.377	0.62	2.05718e-213
Atrx	4.50453e-217	0.0453152	0.411	0.599	9.43249e-213
Lcor	6.25334e-217	-0.311423	0.318	0.548	1.30945e-212
Mllt3	8.42205e-217	-0.0674407	0.498	0.702	1.76358e-212
Mrtfb	6.91433e-216	-0.0187466	0.439	0.638	1.44786e-211
Rasgef1a	1.89995e-215	-0.207489	0.378	0.606	3.9785e-211
Nfat5	2.04755e-215	-0.306616	0.356	0.589	4.28756e-211
Kmt2e	2.60514e-215	-0.112171	0.387	0.599	5.45517e-211
Cacna1d	9.2305e-215	0.101039	0.524	0.704	1.93287e-210
Faf1	1.62732e-214	0.151842	0.443	0.612	3.40761e-210
Nsd3	3.49572e-214	-0.191679	0.393	0.615	7.32004e-210
Amph	1.13909e-213	0.13862	0.479	0.651	2.38525e-209
Phf21a	1.91581e-213	-0.140523	0.442	0.659	4.0117e-209
Cadm1	3.17366e-213	-0.219322	0.703	0.9	6.64565e-209
Kcnj6	3.53456e-213	-0.0595423	0.496	0.705	7.40137e-209
Dnm1	6.06078e-213	0.312775	0.382	0.525	1.26913e-208
Ankrd17	9.10311e-213	0.183166	0.473	0.632	1.90619e-208
Sntg1	2.60186e-212	0.0528229	0.668	0.834	5.44829e-208
A230057D06Rik	3.14137e-212	-0.082751	0.407	0.615	6.57803e-208
Pacsin1	3.15113e-212	0.0413406	0.381	0.576	6.59846e-208
Upp2	5.23487e-212	-0.142616	0.458	0.682	1.09618e-207
Rock2	3.85361e-211	-0.0317261	0.417	0.617	8.06945e-207
R3hdm1	1.27918e-210	-0.0662346	0.669	0.849	2.67861e-206
Chl1	3.06172e-210	0.137775	0.434	0.597	6.41125e-206
Tcf20	4.19618e-210	-0.147567	0.433	0.652	8.78679e-206
Atp6v0b	7.60982e-210	-0.982322	0.214	0.46	1.5935e-205
Dnajc6	9.77543e-210	-0.0563834	0.398	0.605	2.04698e-205
Ahcyl2	1.02529e-209	-0.0869124	0.539	0.752	2.14696e-205
Actb	1.13667e-209	2.42448	0.257	0.106	2.38018e-205
Shank2	2.94403e-209	-0.0889407	0.44	0.654	6.16479e-205
Specc1	8.45622e-209	-0.603254	0.347	0.603	1.77073e-204
Ehbp1	1.26024e-208	-0.073925	0.395	0.6	2.63894e-204
Nipbl	1.79954e-208	0.11402	0.356	0.528	3.76823e-204
Zmynd11	2.32849e-208	0.039068	0.404	0.589	4.87586e-204
Mtus2	4.46723e-208	-0.0174545	0.382	0.576	9.35438e-204
Arih1	8.85396e-208	-0.299545	0.349	0.581	1.85402e-203
Ptprj	1.01756e-207	-0.147539	0.469	0.689	2.13076e-203
Ldlrad4	1.70381e-207	-0.0344832	0.45	0.648	3.56777e-203
Tra2a	2.04996e-207	-0.190254	0.346	0.558	4.29261e-203
Gpm6b	3.61615e-207	-0.029161	0.524	0.715	7.57221e-203
Eml6	3.63058e-207	0.0416609	0.571	0.749	7.60244e-203
Tcf12	4.12547e-207	-0.118004	0.365	0.569	8.63873e-203
Ahi1	1.48339e-206	-0.301469	0.661	0.87	3.10622e-202
Trerf1	1.74022e-206	-0.20507	0.449	0.676	3.64401e-202
Rbm5	2.92758e-206	0.0440111	0.395	0.579	6.13034e-202
Tspan5	9.80036e-206	0.0358899	0.541	0.723	2.05219e-201
Stau2	1.04874e-205	0.309407	0.42	0.559	2.19606e-201
Arid4b	1.52439e-205	0.319276	0.377	0.508	3.19208e-201
Gm44151	2.23657e-205	-0.303607	0.376	0.594	4.68337e-201
Mapk1	2.32145e-205	-0.00589707	0.368	0.563	4.86112e-201
Prkn	2.40706e-205	-0.146516	0.436	0.649	5.04039e-201
Prkag2	2.77864e-205	-0.225605	0.524	0.752	5.81847e-201
Lrba	4.24535e-205	0.0755134	0.398	0.575	8.88976e-201
C2cd5	4.39752e-205	0.178238	0.38	0.542	9.2084e-201
Pkp4	5.84277e-205	0.152372	0.447	0.612	1.22348e-200
Rgs7bp	6.10947e-205	-0.103353	0.521	0.73	1.27932e-200
Dapk1	4.97209e-203	-0.183531	0.477	0.698	1.04116e-198
Ubr3	1.20659e-202	0.185485	0.415	0.568	2.52661e-198
Dtnb	3.45764e-202	-0.162795	0.431	0.649	7.2403e-198
Wasf1	5.15893e-202	0.243272	0.47	0.61	1.08028e-197
Ambra1	6.60093e-202	-0.126554	0.385	0.593	1.38224e-197
Camk2b	1.09246e-201	0.508336	0.479	0.573	2.28762e-197
Nebl	1.09472e-201	-0.0927222	0.602	0.798	2.29234e-197
Prickle1	1.35204e-201	-0.224682	0.583	0.799	2.83117e-197
Tsc22d1	5.0006e-201	0.233649	0.36	0.509	1.04712e-196
Myo5a	5.30181e-201	0.212633	0.413	0.561	1.1102e-196
Kif5c	5.7478e-201	0.309965	0.389	0.526	1.20359e-196
St7	5.83021e-201	0.331965	0.424	0.555	1.22085e-196
Jakmip2	6.07255e-201	0.246969	0.405	0.553	1.27159e-196
Ylpm1	9.43707e-201	0.0261098	0.392	0.576	1.97612e-196
Dmxl2	1.14859e-200	0.305071	0.443	0.574	2.40514e-196
Dscam	1.26376e-200	-0.229998	0.577	0.793	2.64631e-196
Brinp1	2.96494e-200	-0.00621498	0.686	0.857	6.20859e-196
Setd5	3.24287e-200	0.124631	0.362	0.525	6.79058e-196
Plppr4	5.27149e-200	0.366465	0.414	0.531	1.10385e-195
Cdk13	7.46936e-200	-0.0134089	0.359	0.549	1.56408e-195
Ptprs	7.79951e-200	0.140657	0.429	0.595	1.63322e-195
Rev3l	1.16411e-199	0.0981793	0.374	0.541	2.43764e-195
Rapgef6	2.06069e-199	-0.141371	0.366	0.57	4.31509e-195
Trim2	2.2674e-199	0.000248791	0.56	0.746	4.74794e-195
Btbd9	7.76265e-199	-0.200206	0.699	0.89	1.6255e-194
Top1	1.186e-198	-0.258154	0.309	0.525	2.48349e-194
Cspp1	1.38419e-198	-0.168813	0.341	0.543	2.89849e-194
Cadps	1.95814e-198	0.00780832	0.692	0.861	4.10034e-194
Vti1a	2.63735e-198	-0.150573	0.392	0.604	5.52262e-194
Smg6	4.08397e-198	-0.393216	0.331	0.567	8.55183e-194
Adcy2	5.88521e-198	-0.0237255	0.506	0.699	1.23236e-193
Iqsec2	1.55438e-197	-0.285682	0.359	0.587	3.25488e-193
Med12l	2.0737e-197	0.239779	0.425	0.568	4.34232e-193
Mapk10	2.46859e-197	-0.0736011	0.691	0.871	5.16923e-193
Stox2	2.58014e-197	-0.0315423	0.466	0.662	5.40281e-193
Sorbs2	3.04988e-197	0.0820153	0.603	0.773	6.38646e-193
Bcas3	3.88338e-197	-0.242669	0.342	0.558	8.13179e-193
Ppp1r12b	7.03754e-197	-0.139099	0.404	0.615	1.47366e-192
Lrfn2	1.12412e-196	-0.103291	0.372	0.578	2.3539e-192
Mir124a-1hg	1.2773e-196	0.263177	0.363	0.491	2.67466e-192
Ppm1e	1.74192e-195	-0.295307	0.675	0.878	3.64758e-191
Xist	2.72984e-195	0.0591989	0.729	0.885	5.71628e-191
Gabra2	3.77341e-195	0.0536954	0.568	0.738	7.90151e-191
Ccser1	5.29883e-195	0.0336771	0.795	0.933	1.10957e-190
Myt1l	5.5757e-195	-0.0953692	0.747	0.916	1.16755e-190
Abi2	2.00842e-194	0.181611	0.389	0.544	4.20564e-190
Gabrb3	2.96786e-194	-0.215028	0.819	0.965	6.2147e-190
Tia1	4.62377e-194	0.374154	0.368	0.48	9.68217e-190
Zfand3	1.03838e-193	-0.0111564	0.391	0.578	2.17436e-189
Pak3	1.14817e-193	0.0195538	0.456	0.638	2.40426e-189
Gpr158	1.57538e-193	-0.0179179	0.536	0.722	3.29885e-189
Psme4	2.08611e-193	-0.0247687	0.367	0.553	4.36832e-189
Phlpp1	3.98089e-193	0.0949757	0.388	0.553	8.33599e-189
Fgf12	4.01562e-193	-0.0585782	0.701	0.875	8.4087e-189
Srrm3	5.36844e-193	-0.380707	0.276	0.495	1.12415e-188
Papola	8.24298e-193	-0.0953462	0.343	0.54	1.72608e-188
Msra	1.66724e-192	-0.0336129	0.642	0.823	3.4912e-188
Eif4g3	1.83701e-192	-0.135704	0.386	0.59	3.84669e-188
Slc17a7	2.66643e-192	-0.0916972	0.25	0.43	5.58351e-188
Cplane1	7.35279e-192	0.117417	0.402	0.569	1.53967e-187
Epha4	8.87716e-192	0.176849	0.507	0.656	1.85888e-187
Zdhhc14	1.45801e-191	-0.407542	0.37	0.603	3.05306e-187
Mark3	2.01155e-191	-0.264577	0.342	0.56	4.21218e-187
mt-Co2	2.55001e-191	-1.54426	0.007	0.09	5.33973e-187
Celf4	2.55115e-191	-0.145215	0.656	0.849	5.34211e-187
Ptprn	2.74494e-191	-0.477667	0.307	0.538	5.74789e-187
Sipa1l3	3.09586e-191	-0.379578	0.352	0.584	6.48274e-187
Cdk17	3.21701e-191	0.175319	0.416	0.566	6.73643e-187
Ecpas	7.59428e-191	0.152777	0.39	0.545	1.59024e-186
Mbtd1	9.37241e-191	-0.318462	0.307	0.527	1.96258e-186
Galnt18	1.50234e-190	-0.119876	0.533	0.74	3.14589e-186
Ktn1	1.93921e-190	-0.168455	0.328	0.525	4.0607e-186
Huwe1	2.07104e-190	0.131212	0.386	0.542	4.33676e-186
Bcl11a	2.57933e-190	-0.0562791	0.478	0.674	5.40112e-186
Sltm	3.08524e-190	-0.204113	0.355	0.565	6.46048e-186
Nrp1	3.17913e-190	-0.220163	0.448	0.667	6.65709e-186
Arhgef9	3.21871e-190	0.195997	0.399	0.546	6.73998e-186
Fam172a	3.46795e-190	0.0314737	0.39	0.57	7.26189e-186
Rapgef5	8.69703e-190	0.196427	0.461	0.607	1.82116e-185
Atp9b	1.17944e-189	0.161026	0.407	0.558	2.46976e-185
Pak7	1.29278e-189	0.0356928	0.377	0.554	2.70708e-185
Atp2b2	2.28386e-189	0.23047	0.492	0.644	4.78241e-185
Camkv	3.7329e-189	-0.369833	0.289	0.508	7.8167e-185
Apba2	6.83712e-189	-0.0504065	0.414	0.607	1.43169e-184
Ica1	1.09343e-188	0.167349	0.385	0.543	2.28965e-184
Cacna1b	1.19641e-188	0.133988	0.395	0.557	2.50529e-184
Dock9	1.36698e-188	0.043747	0.51	0.68	2.86247e-184
Bsn	2.82611e-188	-0.0584979	0.353	0.548	5.91788e-184
Ewsr1	3.89125e-188	-0.14116	0.321	0.521	8.14827e-184
Baz2b	5.54557e-188	-0.0979044	0.329	0.515	1.16124e-183
Atxn2	5.59448e-188	-0.171432	0.311	0.509	1.17148e-183
Ascc3	6.13007e-188	0.179177	0.369	0.513	1.28364e-183
Sybu	1.4409e-187	0.100377	0.448	0.615	3.01725e-183
Cyfip2	2.25205e-187	0.361033	0.365	0.49	4.7158e-183
Csnk1g1	2.97682e-187	-0.307514	0.33	0.548	6.23347e-183
Gm20642	3.06961e-187	-0.192448	0.382	0.581	6.42776e-183
Ralgapa2	5.04039e-187	-0.0153097	0.389	0.573	1.05546e-182
Pakap	5.16903e-187	-0.112655	0.445	0.645	1.08239e-182
Prpf4b	6.56535e-187	-0.267671	0.351	0.562	1.37478e-182
Esyt2	7.83701e-187	-0.00686855	0.365	0.546	1.64107e-182
Cnot4	8.00874e-187	0.0182447	0.368	0.549	1.67703e-182
Epha7	8.23038e-187	0.527269	0.546	0.608	1.72344e-182
Sfpq	1.51481e-186	0.123349	0.377	0.537	3.17202e-182
Prkce	1.93306e-186	-0.106715	0.788	0.944	4.04782e-182
Hivep2	2.3149e-186	-0.0418543	0.593	0.774	4.84739e-182
Fmnl2	4.33411e-186	-0.140962	0.399	0.601	9.07563e-182
St6galnac5	4.41434e-186	-0.0399048	0.666	0.846	9.24363e-182
Klhl29	8.40226e-186	0.166896	0.551	0.705	1.75943e-181
Robo2	1.40071e-185	0.0954328	0.633	0.792	2.93309e-181
Pcm1	1.46366e-185	0.107203	0.364	0.523	3.06491e-181
Ddx17	1.53104e-185	0.305696	0.375	0.492	3.20599e-181
Ankrd12	1.90574e-185	-0.237976	0.358	0.572	3.99063e-181
Zfp638	4.0852e-185	0.25546	0.383	0.515	8.55441e-181
Rabgap1	4.18507e-185	-0.18309	0.341	0.544	8.76353e-181
Reps2	5.91562e-185	0.0562073	0.365	0.527	1.23873e-180
Herc2	6.40357e-185	0.0373996	0.372	0.544	1.34091e-180
Nlk	6.75983e-185	-0.250641	0.36	0.574	1.41551e-180
Nos1ap	8.14589e-185	0.0862246	0.481	0.647	1.70575e-180
Srsf11	1.03421e-184	0.0714225	0.354	0.523	2.16563e-180
Aopep	1.28114e-184	0.0268672	0.412	0.592	2.68271e-180
Mark2	1.28418e-184	-0.351936	0.274	0.487	2.68907e-180
Prickle2	1.59203e-184	0.0301461	0.619	0.786	3.33372e-180
Slc44a1	3.29656e-184	0.223538	0.373	0.511	6.903e-180
Arpp21	4.33348e-184	-0.144116	0.734	0.905	9.07431e-180
Nrg3os	4.62267e-184	0.0250525	0.517	0.68	9.67987e-180
Ube2b	6.69377e-184	0.049806	0.327	0.497	1.40167e-179
Ryr2	6.96632e-184	0.0656593	0.816	0.944	1.45875e-179
Rnf121	8.24031e-184	-0.681688	0.248	0.476	1.72552e-179
Nfib	9.58977e-184	-0.0115416	0.649	0.82	2.0081e-179
Mast4	5.58315e-183	0.0420832	0.433	0.61	1.16911e-178
Ntrk3	1.09201e-182	-0.252859	0.688	0.88	2.28667e-178
Akap8l	1.22808e-182	-0.041336	0.365	0.547	2.5716e-178
Cacna1e	1.31329e-182	0.00903655	0.782	0.922	2.75004e-178
Hspa8	1.61371e-182	3.98097	0.133	0.025	3.37912e-178
Gfod1	1.95889e-182	-0.0835958	0.387	0.582	4.10192e-178
Dscaml1	2.09799e-182	-0.342642	0.587	0.806	4.39319e-178
Psd3	2.44259e-182	0.388228	0.463	0.553	5.11479e-178
Dgki	2.94943e-182	0.07683	0.699	0.85	6.17611e-178
Stab2	3.88114e-182	0.204597	0.205	0.33	8.1271e-178
Ttc7b	4.54018e-182	0.0883982	0.397	0.565	9.50713e-178
Vps13a	8.86813e-182	-0.042197	0.368	0.552	1.85699e-177
Cacnb4	9.44381e-182	-0.0361799	0.547	0.729	1.97753e-177
Srpk2	1.42664e-181	0.180937	0.366	0.515	2.98737e-177
Bmerb1	1.94387e-181	-0.404249	0.235	0.443	4.07047e-177
Mical3	2.18774e-181	-0.108629	0.38	0.578	4.58113e-177
Syn1	9.13357e-181	-0.171059	0.286	0.482	1.91257e-176
Apba1	1.03239e-180	-0.250484	0.394	0.611	2.16182e-176
Fubp1	1.38289e-180	-0.169071	0.325	0.521	2.89577e-176
Arhgef12	1.52213e-180	0.173333	0.316	0.459	3.18733e-176
Usp9x	2.30668e-180	0.353229	0.353	0.461	4.83018e-176
Fto	2.3468e-180	-0.0827722	0.386	0.578	4.91421e-176
Csrnp3	3.21512e-180	0.0934003	0.418	0.578	6.73246e-176
Oxr1	5.3362e-180	0.0937683	0.686	0.833	1.1174e-175
5730522E02Rik	7.22879e-180	-0.0878856	0.64	0.822	1.51371e-175
Chka	8.84218e-180	-0.0278327	0.301	0.475	1.85155e-175
Cttnbp2	1.37968e-179	0.103267	0.77	0.9	2.88905e-175
Stxbp1	1.43288e-179	-0.0663084	0.268	0.445	3.00044e-175
9530059O14Rik	1.73344e-179	-0.452814	0.4	0.634	3.62982e-175
Dtna	2.15247e-179	0.0842594	0.391	0.558	4.50728e-175
Nmnat2	2.92807e-179	-0.267567	0.301	0.507	6.13138e-175
Afdn	3.60514e-179	-0.135133	0.336	0.529	7.54916e-175
Agap1	6.84014e-179	-0.0457692	0.377	0.562	1.43233e-174
Pbx1	8.00582e-179	-0.227425	0.622	0.821	1.67642e-174
Map4k3	8.76978e-179	-0.118918	0.355	0.549	1.83639e-174
Filip1l	1.1911e-178	1.73882	0.263	0.17	2.49415e-174
Nfasc	1.91544e-178	0.120466	0.369	0.528	4.01093e-174
Prrc2c	3.80873e-178	0.344416	0.37	0.482	7.97547e-174
Btrc	8.15228e-178	-0.110781	0.319	0.511	1.70709e-173
Sfi1	9.04334e-178	0.776212	0.36	0.384	1.89367e-173
Hectd4	1.56241e-177	0.0327989	0.386	0.563	3.27169e-173
Mboat2	1.74541e-177	-0.192108	0.299	0.494	3.65489e-173
Large1	2.38055e-177	0.0339617	0.735	0.884	4.98488e-173
Nf1	2.56128e-177	-0.118742	0.349	0.535	5.36332e-173
Gse1	3.32445e-177	-0.216143	0.315	0.516	6.9614e-173
Sidt1	4.06947e-177	-0.0873762	0.343	0.534	8.52146e-173
Cpeb4	4.75112e-177	0.193182	0.361	0.5	9.94885e-173
Fbxo11	7.12891e-177	-0.112975	0.33	0.522	1.49279e-172
Cdh8	7.23393e-177	0.0896966	0.516	0.675	1.51478e-172
Gucy1a2	1.05801e-176	0.101805	0.373	0.531	2.21548e-172
Clvs1	1.25368e-176	0.03563	0.344	0.511	2.62521e-172
Ak5	1.31621e-176	-0.222256	0.512	0.723	2.75614e-172
D430041D05Rik	1.40986e-176	-0.108231	0.409	0.604	2.95224e-172
Taok1	1.97175e-176	-0.117199	0.315	0.505	4.12885e-172
Enox1	2.25402e-176	0.0914441	0.681	0.829	4.71992e-172
Atp1a3	2.32511e-176	-0.0814236	0.276	0.449	4.86877e-172
Me3	2.47835e-176	-0.199972	0.327	0.526	5.18967e-172
Aff3	3.1372e-176	-0.186512	0.487	0.691	6.5693e-172
Ralgps1	3.22277e-176	0.103028	0.406	0.572	6.74848e-172
Wdr7	5.54923e-176	0.250529	0.376	0.516	1.16201e-171
Smyd3	6.69493e-176	-0.127272	0.415	0.613	1.40192e-171
Lrrfip1	1.00207e-175	0.0696391	0.314	0.476	2.09833e-171
Cfap54	1.14597e-175	0.0652273	0.364	0.531	2.39967e-171
Dgkg	6.16061e-175	-0.295644	0.531	0.748	1.29003e-170
Rock1	1.3046e-174	0.0977044	0.346	0.5	2.73183e-170
Osbpl6	1.72757e-174	-0.0932704	0.466	0.654	3.61753e-170
Dpp6	1.75288e-174	-0.0368286	0.778	0.924	3.67053e-170
Ttll11	2.05018e-174	-0.169583	0.304	0.5	4.29309e-170
Gm36975	2.1533e-174	-0.632411	0.305	0.533	4.50902e-170
Gabrb1	3.39695e-174	-0.108035	0.796	0.943	7.11321e-170
Nr6a1	3.46095e-174	-0.354036	0.243	0.442	7.24722e-170
Hecw1	3.49446e-174	0.0236155	0.445	0.622	7.3174e-170
Polb	3.95201e-174	-0.321613	0.28	0.485	8.2755e-170
Tom1l2	4.93035e-174	-0.278007	0.317	0.527	1.03241e-169
Rbm26	6.13295e-174	0.00254948	0.362	0.531	1.28424e-169
Pacs1	8.74965e-174	-0.32728	0.248	0.449	1.83218e-169
Gsk3b	9.27148e-174	-0.05874	0.317	0.498	1.94145e-169
Shtn1	9.29361e-174	-0.188682	0.305	0.494	1.94608e-169
Nol4	1.00048e-173	0.0382781	0.378	0.545	2.09501e-169
Ube3c	1.96795e-173	-0.149766	0.299	0.489	4.12088e-169
Pja2	3.83315e-173	0.432874	0.304	0.398	8.02661e-169
Klhl3	5.26495e-173	-0.00384453	0.321	0.495	1.10248e-168
Dennd5b	5.86022e-173	-0.293124	0.317	0.524	1.22713e-168
Dip2b	8.90602e-173	-0.155528	0.304	0.491	1.86492e-168
Ppfia2	1.98569e-172	0.127737	0.823	0.938	4.15804e-168
Rnf150	2.11221e-172	0.171032	0.411	0.559	4.42297e-168
Meg3	2.69461e-172	-0.485631	0.928	0.991	5.64252e-168
Aig1	7.61844e-172	-0.177333	0.36	0.557	1.5953e-167
Cask	8.54101e-172	0.0130134	0.316	0.484	1.78849e-167
Syt7	8.60951e-172	0.0789947	0.414	0.581	1.80283e-167
Ryr3	1.1876e-171	0.0536797	0.663	0.821	2.48684e-167
Erc1	1.40261e-171	-0.080048	0.351	0.539	2.93706e-167
Nin	2.28986e-171	0.10124	0.386	0.539	4.79496e-167
Atp2a2	2.38829e-171	0.472009	0.335	0.419	5.00108e-167
Wnk1	2.65031e-171	-0.101174	0.287	0.461	5.54974e-167
Rab11fip3	2.65159e-171	-0.234158	0.282	0.478	5.55243e-167
Smg1	5.20003e-171	0.157556	0.387	0.535	1.08889e-166
Neo1	6.16459e-171	-0.17161	0.273	0.452	1.29086e-166
Dcaf6	1.03807e-170	-0.0643435	0.356	0.539	2.17373e-166
Bclaf1	1.21876e-170	-0.0128856	0.32	0.489	2.55209e-166
Ago3	1.29282e-170	-0.352552	0.277	0.484	2.70716e-166
Rims1	1.35263e-170	-0.0792543	0.801	0.943	2.83241e-166
Snph	1.9126e-170	-0.0897364	0.288	0.47	4.00499e-166
Ndfip1	2.0647e-170	-0.0593545	0.248	0.41	4.32347e-166
2010300C02Rik	3.27342e-170	0.495309	0.47	0.54	6.85455e-166
Npepps	4.24052e-170	-0.325616	0.287	0.49	8.87966e-166
Gtdc1	4.75411e-170	0.108106	0.41	0.564	9.95511e-166
Synj1	6.54076e-170	0.164574	0.356	0.504	1.36963e-165
Brwd1	7.35883e-170	0.126792	0.361	0.511	1.54094e-165
Atrn	7.63275e-170	-0.0277484	0.284	0.452	1.5983e-165
Ctnna2	1.2685e-169	-0.201939	0.803	0.95	2.65625e-165
Ywhaz	1.2917e-169	0.780399	0.314	0.354	2.70481e-165
Camk2a	1.85471e-169	-0.210706	0.729	0.903	3.88376e-165
Add2	1.98424e-169	0.0437817	0.373	0.54	4.15501e-165
Ncoa2	3.4986e-169	0.062005	0.36	0.525	7.32607e-165
Snd1	4.81904e-169	0.222959	0.345	0.472	1.00911e-164
Hdac9	5.63133e-169	0.0871673	0.598	0.755	1.1792e-164
Ptpra	6.98814e-169	-0.103181	0.29	0.468	1.46332e-164
Atxn10	8.2001e-169	-0.10434	0.3	0.478	1.7171e-164
Slit1	9.80627e-169	-0.146203	0.425	0.621	2.05343e-164
Dmxl1	1.03476e-168	0.231807	0.401	0.531	2.16678e-164
Zmym4	1.04748e-168	-0.144756	0.346	0.538	2.19342e-164
Pde10a	3.05086e-168	-0.413076	0.586	0.795	6.38851e-164
Focad	3.84216e-168	0.341668	0.435	0.537	8.04548e-164
Gramd1b	4.4269e-168	-0.0840451	0.402	0.588	9.26994e-164
Pias1	7.48431e-168	-0.32983	0.248	0.444	1.56722e-163
Gm1043	1.04271e-167	-0.295773	0.139	0.297	2.18342e-163
Scmh1	1.43867e-167	-0.298389	0.292	0.495	3.01257e-163
Kcnd3	1.5357e-167	-0.0808969	0.43	0.616	3.21575e-163
Nsg2	1.96327e-167	0.215423	0.282	0.41	4.11108e-163
Wdr33	7.4511e-167	-0.0441896	0.341	0.516	1.56026e-162
Kcnt2	1.7019e-166	0.329665	0.456	0.566	3.56377e-162
Plxna2	2.3145e-166	0.00557671	0.325	0.496	4.84657e-162
Map7	3.28122e-166	0.0958757	0.377	0.535	6.87087e-162
Ncoa7	3.98201e-166	0.00387042	0.342	0.508	8.33832e-162
Atrnl1	4.58491e-166	0.00610068	0.542	0.71	9.60079e-162
Fam189a1	4.60582e-166	-0.160515	0.475	0.668	9.64458e-162
Zmynd8	5.90755e-166	-0.280323	0.325	0.527	1.23704e-161
Klhl2	1.37942e-165	0.0116512	0.386	0.558	2.8885e-161
Nedd4	1.6222e-165	0.0729403	0.347	0.496	3.39689e-161
Med13l	1.63693e-165	0.0059526	0.362	0.531	3.42774e-161
Klhdc10	1.72942e-165	-0.0729099	0.311	0.491	3.6214e-161
Ssbp2	1.86551e-165	0.106142	0.472	0.625	3.90637e-161
Scaper	2.65544e-165	-0.194689	0.309	0.499	5.5605e-161
Cog5	8.49591e-165	0.0253029	0.337	0.496	1.77904e-160
Mkln1	1.00693e-164	-0.15839	0.293	0.474	2.10851e-160
Ankhd1	1.31227e-164	-0.195226	0.286	0.472	2.74788e-160
Bicral	2.23555e-164	-0.272051	0.294	0.493	4.68125e-160
Sh3rf3	2.2748e-164	-0.0699962	0.345	0.529	4.76344e-160
Cacna1c	2.36773e-164	-0.125692	0.711	0.88	4.95802e-160
Tbc1d5	2.36869e-164	0.0359284	0.334	0.494	4.96004e-160
9930021J03Rik	2.53467e-164	-0.237838	0.288	0.478	5.3076e-160
Wdfy3	2.65858e-164	0.0207671	0.387	0.553	5.56706e-160
Fbxl20	2.7663e-164	-0.459781	0.216	0.412	5.79264e-160
Pde8b	3.62844e-164	0.174549	0.349	0.49	7.59795e-160
Mprip	4.49732e-164	-0.088445	0.35	0.537	9.41739e-160
Fut8	4.9121e-164	0.000430251	0.344	0.514	1.02859e-159
Baiap2	6.09824e-164	0.162061	0.299	0.449	1.27697e-159
Kdm4c	1.18654e-163	0.0880638	0.309	0.461	2.48461e-159
Pds5b	1.54691e-163	0.00350984	0.285	0.448	3.23922e-159
Rit2	1.57988e-163	-0.118748	0.369	0.555	3.30827e-159
Rtn4	1.90693e-163	0.233379	0.265	0.384	3.9931e-159
Limch1	1.98078e-163	-0.0930066	0.375	0.56	4.14775e-159
Zfp280d	6.96737e-163	0.0593588	0.321	0.476	1.45897e-158
Iqsec1	9.62834e-163	0.0576541	0.4	0.565	2.01617e-158
Sort1	1.20026e-162	0.0711993	0.345	0.509	2.51335e-158
Wnk2	1.40177e-162	0.000894075	0.307	0.475	2.9353e-158
Slc2a13	1.47999e-162	-0.225754	0.389	0.589	3.09911e-158
Nav1	2.59819e-162	-0.0659343	0.308	0.484	5.44061e-158
Abcc5	2.75483e-162	0.255023	0.372	0.496	5.76861e-158
Slc35f3	2.81211e-162	-0.170673	0.48	0.681	5.88856e-158
Gatad2b	2.97278e-162	-0.176676	0.286	0.471	6.22501e-158
Kcnq3	3.88993e-162	-0.159929	0.715	0.887	8.14551e-158
Rptor	5.23086e-162	-0.265537	0.289	0.484	1.09534e-157
R3hdm2	5.52591e-162	-0.15592	0.336	0.523	1.15712e-157
Celf5	7.76448e-162	0.0373393	0.255	0.407	1.62588e-157
Itsn1	1.39083e-161	0.0390118	0.287	0.445	2.9124e-157
Ksr1	1.86997e-161	-0.380701	0.298	0.506	3.91571e-157
Immp2l	2.08477e-161	0.0470348	0.441	0.602	4.36552e-157
Rab10	2.29413e-161	-0.444792	0.247	0.447	4.80392e-157
Trpm7	2.79598e-161	-0.0641784	0.316	0.492	5.85479e-157
Agtpbp1	3.57287e-161	0.221654	0.341	0.477	7.48158e-157
St6galnac3	3.60061e-161	-0.10169	0.491	0.677	7.53967e-157
Lrrn2	3.67868e-161	-0.108998	0.3	0.481	7.70315e-157
Chd6	3.79416e-161	0.0386926	0.315	0.471	7.94497e-157
Runx2	5.23099e-161	-0.145694	0.347	0.53	1.09537e-156
Pde4a	5.66799e-161	-0.175869	0.27	0.453	1.18688e-156
Kat6b	8.42758e-161	0.0460955	0.363	0.531	1.76474e-156
Slco3a1	1.53469e-160	-0.285764	0.268	0.459	3.21363e-156
E130307A14Rik	2.21098e-160	-0.034521	0.332	0.503	4.62978e-156
Gm43376	2.80706e-160	-0.957168	0.195	0.404	5.87799e-156
Hnrnpa2b1	5.34743e-160	0.178498	0.326	0.449	1.11975e-155
Ndrg4	5.59351e-160	0.293031	0.294	0.412	1.17128e-155
Gm10115	6.33998e-160	-0.839577	0.147	0.34	1.32759e-155
Rfx7	1.1563e-159	-0.117305	0.277	0.453	2.42129e-155
Gnao1	2.69483e-159	0.0302022	0.398	0.559	5.64298e-155
Psma3	5.34629e-159	-0.553848	0.196	0.392	1.11951e-154
Gigyf2	5.40054e-159	-0.00173712	0.303	0.467	1.13087e-154
Dlgap4	5.40667e-159	-0.0770019	0.313	0.488	1.13216e-154
Dlg2	9.7791e-159	-0.236428	0.991	0.997	2.04774e-154
Fam193a	9.93152e-159	-0.0227946	0.319	0.492	2.07966e-154
Tenm4	1.04909e-158	-0.285267	0.647	0.839	2.1968e-154
Fam219a	1.45394e-158	-0.33434	0.221	0.409	3.04455e-154
Cap2	2.28341e-158	-0.11567	0.38	0.56	4.78146e-154
Ablim2	2.74821e-158	-0.0588625	0.326	0.502	5.75476e-154
Bmpr2	6.27316e-158	-0.0228088	0.268	0.431	1.3136e-153
Dis3l2	8.58113e-158	-0.0918966	0.315	0.491	1.79689e-153
Svop	1.17518e-157	-0.379386	0.232	0.426	2.46083e-153
Syt16	1.17993e-157	0.0804971	0.391	0.547	2.47077e-153
Itch	2.22547e-157	-0.233616	0.238	0.416	4.66013e-153
Arfgef3	3.02575e-157	0.291927	0.359	0.473	6.33592e-153
Zmat4	4.04359e-157	-0.132849	0.423	0.613	8.46727e-153
Hecw2	4.46216e-157	0.258023	0.422	0.537	9.34376e-153
Usp32	9.95271e-157	-0.070989	0.301	0.47	2.0841e-152
Sh3gl2	1.08274e-156	0.0553299	0.466	0.622	2.26726e-152
Bptf	1.2508e-156	-0.154226	0.283	0.465	2.61918e-152
Ube2k	4.06476e-156	0.0432916	0.306	0.46	8.5116e-152
Basp1	7.71304e-156	0.28673	0.296	0.413	1.61511e-151
Srcin1	8.42167e-156	-0.0382714	0.287	0.449	1.7635e-151
Pip5k1b	1.12927e-155	-0.239278	0.449	0.648	2.3647e-151
Apbb2	1.61047e-155	-0.0103728	0.341	0.501	3.37232e-151
Fnbp1	1.83932e-155	-0.493036	0.268	0.47	3.85154e-151
Sik3	2.00551e-155	-0.357175	0.357	0.562	4.19954e-151
Ptpn12	2.22226e-155	-0.0855622	0.277	0.442	4.6534e-151
Rufy3	2.22443e-155	0.0746448	0.301	0.452	4.65796e-151
Gm26917	2.45391e-155	1.04171	0.294	0.283	5.13849e-151
Rb1cc1	3.01682e-155	0.0907487	0.318	0.466	6.31722e-151
Nme7	4.1457e-155	-0.235647	0.204	0.375	8.68109e-151
Thoc2	5.73814e-155	-0.0914753	0.319	0.492	1.20157e-150
Sppl3	6.0997e-155	-0.378556	0.203	0.388	1.27728e-150
Tnr	6.41901e-155	-0.00963466	0.59	0.755	1.34414e-150
Plxna4	7.65992e-155	-0.0836767	0.675	0.843	1.60399e-150
Itga8	1.09379e-154	0.185129	0.399	0.528	2.29039e-150
A330015K06Rik	1.18113e-154	-0.648044	0.251	0.458	2.47329e-150
Oga	1.19161e-154	-0.39246	0.248	0.442	2.49523e-150
5330434G04Rik	1.43799e-154	-0.075075	0.317	0.49	3.01114e-150
Sf3b1	1.57485e-154	0.360177	0.377	0.47	3.29773e-150
Reep1	2.9654e-154	-0.20584	0.291	0.478	6.20954e-150
Zfp148	3.03809e-154	0.0261526	0.344	0.506	6.36175e-150
Srrm4	4.05896e-154	-0.296205	0.306	0.5	8.49945e-150
Spire1	4.74115e-154	0.0310951	0.287	0.441	9.92797e-150
Vps13c	7.20878e-154	0.531932	0.391	0.464	1.50952e-149
Epha5	1.00058e-153	0.00554256	0.688	0.84	2.0952e-149
Fat3	1.10756e-153	-0.145253	0.51	0.696	2.31923e-149
Arhgap26	1.51885e-153	0.0730446	0.402	0.549	3.18048e-149
Sfswap	2.6005e-153	0.00318926	0.314	0.479	5.44546e-149
Odf2	3.23135e-153	-0.37848	0.245	0.44	6.76645e-149
Galnt16	4.68948e-153	-0.284237	0.27	0.46	9.81978e-149
Chchd3	6.68922e-153	-0.0117875	0.291	0.45	1.40072e-148
Scn1a	7.96874e-153	0.14667	0.341	0.47	1.66865e-148
Ranbp2	8.08752e-153	0.765697	0.289	0.328	1.69353e-148
Ptprn2	1.37906e-152	-0.19117	0.657	0.837	2.88775e-148
Zfp445	1.40022e-152	0.418572	0.319	0.414	2.93207e-148
Ddx24	1.48936e-152	0.024443	0.235	0.382	3.11873e-148
A330076H08Rik	1.71692e-152	0.312267	0.366	0.483	3.59522e-148
Ptk2b	2.27056e-152	-0.0671854	0.443	0.625	4.75456e-148
Tafa5	4.21501e-152	-0.0397065	0.328	0.497	8.82622e-148
Slc24a5	5.39654e-152	1.12034	0.335	0.305	1.13004e-147
Zfp609	5.82439e-152	-0.39994	0.264	0.461	1.21963e-147
Arfgef1	6.21479e-152	0.272594	0.342	0.459	1.30138e-147
Kcnab1	7.01223e-152	-0.0155537	0.517	0.679	1.46836e-147
Brd4	1.0564e-151	-0.153273	0.262	0.435	2.2121e-147
Pip5k1a	1.527e-151	-0.19828	0.278	0.46	3.19754e-147
Nt5c2	1.87738e-151	0.00480669	0.325	0.489	3.93124e-147
Pam	2.65041e-151	0.253663	0.43	0.546	5.54995e-147
Ube2r2	5.09885e-151	-0.596052	0.179	0.365	1.0677e-146
Acin1	1.07822e-150	0.0363943	0.263	0.413	2.2578e-146
Smim14	1.16251e-150	-0.163999	0.273	0.449	2.4343e-146
Map4	1.19269e-150	-0.165074	0.26	0.422	2.4975e-146
Ppm1h	1.59689e-150	-0.0095387	0.376	0.546	3.34389e-146
Gm48678	3.48756e-150	-0.814557	0.233	0.441	7.30296e-146
Cox16	3.68014e-150	-0.178199	0.298	0.478	7.70622e-146
Sgms1	3.93338e-150	-0.0719408	0.285	0.449	8.23651e-146
Plekhg5	4.65353e-150	-0.156609	0.328	0.509	9.74449e-146
Cacna2d3	7.32067e-150	-0.103362	0.589	0.766	1.53295e-145
Ank	8.81648e-150	-0.0388452	0.348	0.516	1.84617e-145
Rnf157	9.00553e-150	-0.210664	0.204	0.37	1.88576e-145
Sphkap	2.05171e-149	-0.251209	0.507	0.703	4.29628e-145
Ripor2	2.5001e-149	-0.08988	0.315	0.485	5.23521e-145
Pcnx	3.25846e-149	0.0628243	0.32	0.475	6.82322e-145
Psip1	5.21611e-149	0.308061	0.298	0.407	1.09225e-144
Mrtfa	7.39241e-149	-0.172192	0.339	0.524	1.54797e-144
Asic2	1.45486e-148	-0.315286	0.639	0.827	3.04649e-144
Ctif	2.52997e-148	-0.163549	0.287	0.467	5.29776e-144
Tut4	2.68501e-148	-0.0507241	0.264	0.423	5.62241e-144
Mcf2l	3.26865e-148	-0.0730826	0.246	0.405	6.84454e-144
Gnb1	3.30157e-148	-0.178805	0.241	0.409	6.91348e-144
Phip	3.95856e-148	0.149992	0.355	0.488	8.28923e-144
Gmds	4.13941e-148	0.0249001	0.335	0.489	8.66793e-144
Paip2	4.59025e-148	0.0453747	0.235	0.378	9.61198e-144
Ntrk2	4.66984e-148	-0.315058	0.47	0.668	9.77865e-144
Rai1	5.48041e-148	-0.217867	0.249	0.426	1.1476e-143
Abi1	6.86395e-148	0.0608198	0.348	0.495	1.43731e-143
Fbxw7	7.4112e-148	0.318789	0.322	0.432	1.55191e-143
Tspan7	1.00707e-147	0.343163	0.342	0.447	2.1088e-143
Galnt13	2.12077e-147	-0.0786995	0.414	0.587	4.44088e-143
Slc44a5	2.20019e-147	-0.0225852	0.405	0.57	4.60719e-143
Ehmt1	2.44156e-147	-0.0599042	0.281	0.441	5.11263e-143
Wac	2.81302e-147	0.320332	0.295	0.4	5.89047e-143
Snca	5.05441e-147	0.180545	0.389	0.523	1.05839e-142
Rasa1	5.48527e-147	0.45729	0.321	0.407	1.14862e-142
Pcmtd1	6.60982e-147	0.19023	0.311	0.435	1.3841e-142
Gm15738	6.92778e-147	-0.207564	0.318	0.496	1.45068e-142
Ppp2r5c	7.05698e-147	-0.130614	0.261	0.429	1.47773e-142
Ppp2r5e	7.93944e-147	0.0994202	0.304	0.443	1.66252e-142
Gbf1	9.91673e-147	-0.215157	0.253	0.428	2.07656e-142
Clip1	1.04762e-146	-0.0536758	0.283	0.444	2.19372e-142
Aff4	1.28266e-146	0.0329309	0.29	0.439	2.68588e-142
Pdss2	2.59929e-146	-0.00595771	0.304	0.464	5.44292e-142
Dpysl2	3.05896e-146	0.112838	0.298	0.435	6.40546e-142
Osbp2	3.33373e-146	-0.0497437	0.323	0.494	6.98082e-142
B230334C09Rik	4.34421e-146	-0.177325	0.247	0.416	9.09677e-142
Dlg1	6.20929e-146	-0.0722947	0.376	0.542	1.30023e-141
Wscd2	8.7839e-146	-0.379764	0.234	0.418	1.83935e-141
Far1	9.40423e-146	0.340984	0.276	0.372	1.96925e-141
Syt14	1.07508e-145	0.191246	0.328	0.453	2.25123e-141
Nbea	1.71733e-145	0.136305	0.879	0.964	3.59609e-141
Trpc4	1.79494e-145	0.259728	0.344	0.451	3.75861e-141
Atxn7l1	1.89089e-145	0.0315406	0.335	0.491	3.95951e-141
Pdzd4	2.03668e-145	-0.216658	0.218	0.388	4.26481e-141
Mast2	2.22825e-145	-0.207526	0.256	0.427	4.66596e-141
Grik5	2.87991e-145	-0.113917	0.261	0.431	6.03052e-141
Myo18a	5.53789e-145	-0.288919	0.223	0.397	1.15963e-140
Adgrb1	6.65962e-145	0.487819	0.305	0.391	1.39452e-140
Chd2	1.01383e-144	0.091511	0.313	0.451	2.12296e-140
Clstn1	1.74818e-144	0.349617	0.228	0.329	3.66069e-140
Ip6k1	2.43345e-144	-0.209353	0.258	0.432	5.09564e-140
Clstn2	3.14888e-144	-0.118056	0.708	0.868	6.59376e-140
Itsn2	4.6346e-144	-0.109716	0.305	0.474	9.70484e-140
Ubb	5.44265e-144	6.32258	0.072	0.002	1.13969e-139
Dlg4	5.84374e-144	0.129574	0.236	0.372	1.22368e-139
Hmbox1	1.70521e-143	-0.0305408	0.277	0.432	3.5707e-139
Ckap5	1.71061e-143	-0.228359	0.232	0.4	3.58202e-139
Grik4	2.08297e-143	-0.187419	0.411	0.602	4.36173e-139
Kif1a	2.09839e-143	0.111741	0.271	0.404	4.39404e-139
Fam13c	2.15465e-143	0.291473	0.326	0.428	4.51183e-139
Csmd3	2.3263e-143	0.160746	0.862	0.947	4.87127e-139
Camkmt	2.54085e-143	-0.169088	0.276	0.447	5.32054e-139
Arhgap32	4.91182e-143	0.0589577	0.302	0.443	1.02854e-138
Hspa12a	5.69812e-143	0.106182	0.251	0.381	1.19319e-138
Kcnq2	8.01582e-143	0.192408	0.32	0.442	1.67851e-138
Krit1	1.56149e-142	-0.0293149	0.267	0.419	3.26976e-138
Zmym2	2.16361e-142	0.0794075	0.282	0.423	4.53059e-138
Vwa8	2.24605e-142	0.23739	0.287	0.412	4.70323e-138
Arl15	2.28767e-142	-0.00544801	0.607	0.766	4.79038e-138
Unc5c	2.41125e-142	0.0561795	0.543	0.698	5.04916e-138
Atp9a	3.02233e-142	-0.174269	0.224	0.388	6.32877e-138
Clasp1	3.39811e-142	0.0849105	0.296	0.44	7.11564e-138
Desi2	4.64167e-142	-0.360625	0.219	0.396	9.71965e-138
Rabl6	6.61985e-142	-0.607878	0.181	0.365	1.3862e-137
Nfix	7.08824e-142	-0.0907341	0.257	0.419	1.48428e-137
Shank1	7.63834e-142	-0.163434	0.263	0.432	1.59947e-137
Phf24	8.90459e-142	0.260428	0.246	0.365	1.86462e-137
Abl2	8.97765e-142	-0.103665	0.316	0.486	1.87992e-137
Atf2	9.16259e-142	-0.132452	0.256	0.421	1.91865e-137
Man1a2	9.49858e-142	0.299526	0.266	0.378	1.989e-137
Mef2a	1.02244e-141	-0.138109	0.282	0.447	2.14099e-137
Brd9	1.12206e-141	0.0900036	0.41	0.546	2.3496e-137
Nova2	1.94191e-141	-0.466042	0.19	0.37	4.06636e-137
Wipf3	2.09959e-141	0.0214298	0.339	0.489	4.39654e-137
Gm47283	2.12759e-141	0.548929	0.316	0.378	4.45517e-137
Kcnb2	2.26514e-141	-0.129416	0.641	0.811	4.74319e-137
Dync1h1	2.57456e-141	0.158995	0.269	0.4	5.39113e-137
Frmpd4	2.75159e-141	-0.168308	0.742	0.895	5.76183e-137
Dclk2	3.03574e-141	-0.14123	0.242	0.405	6.35685e-137
Scaf8	3.44914e-141	0.0730456	0.309	0.454	7.2225e-137
Mib1	3.48997e-141	0.209517	0.298	0.417	7.308e-137
Kansl1l	3.80775e-141	-0.296875	0.286	0.467	7.97343e-137
Map4k5	4.92974e-141	-0.052245	0.226	0.369	1.03229e-136
Tcaf1	9.86304e-141	0.0596132	0.278	0.424	2.06532e-136
Nudcd3	1.49747e-140	-0.439833	0.193	0.367	3.1357e-136
Mcu	1.72425e-140	-0.0970531	0.315	0.479	3.61058e-136
Slc24a3	1.99769e-140	-0.138174	0.425	0.605	4.18317e-136
Ranbp9	2.01632e-140	0.210755	0.317	0.44	4.22217e-136
Senp6	4.95043e-140	0.00373373	0.278	0.427	1.03662e-135
Traf3	5.01997e-140	-0.243363	0.247	0.419	1.05118e-135
Sptbn2	5.04247e-140	0.303818	0.305	0.408	1.05589e-135
Syt11	7.19731e-140	0.62997	0.188	0.25	1.50712e-135
Cep19	7.44094e-140	-0.846465	0.085	0.231	1.55813e-135
Megf9	9.08701e-140	0.223084	0.287	0.406	1.90282e-135
Gapvd1	1.30402e-139	-0.120562	0.27	0.434	2.73062e-135
Oxct1	1.65301e-139	0.183254	0.306	0.434	3.4614e-135
Ptbp2	1.70047e-139	0.236002	0.325	0.437	3.56079e-135
Ccdc85a	1.72096e-139	0.0545941	0.448	0.596	3.60369e-135
Phactr3	1.94436e-139	-0.140495	0.269	0.427	4.07149e-135
Ahcyl1	2.3053e-139	0.151055	0.235	0.352	4.8273e-135
Coro2b	2.56547e-139	-0.353285	0.211	0.386	5.37209e-135
Spred2	2.98953e-139	0.0293561	0.344	0.496	6.26007e-135
Vps13d	3.69695e-139	0.0240671	0.29	0.439	7.74141e-135
Prkcg	4.08891e-139	-0.334761	0.31	0.499	8.56218e-135
Ggnbp2	5.04817e-139	-0.184222	0.272	0.44	1.05709e-134
Eef1a1	6.04615e-139	2.48235	0.159	0.076	1.26606e-134
Pias2	6.37017e-139	0.0888708	0.296	0.434	1.33391e-134
Sorl1	8.28839e-139	0.174963	0.332	0.459	1.73559e-134
Cdkal1	1.19014e-138	0.222431	0.309	0.423	2.49215e-134
Slc6a6	1.22903e-138	0.155707	0.293	0.422	2.5736e-134
Atp8a2	1.34694e-138	0.149991	0.326	0.458	2.82048e-134
Susd4	1.47714e-138	0.125067	0.333	0.469	3.09314e-134
Tenm1	1.66291e-138	-0.117826	0.475	0.643	3.48212e-134
Hdac8	1.91258e-138	-0.289906	0.264	0.439	4.00494e-134
Cpsf6	1.91623e-138	0.403397	0.314	0.399	4.01259e-134
Slc25a12	1.92798e-138	0.0492395	0.29	0.431	4.0372e-134
Hs2st1	2.38817e-138	0.0141396	0.314	0.465	5.00083e-134
Gas7	5.57614e-138	-0.0736581	0.31	0.473	1.16764e-133
Epn2	7.80357e-138	0.10267	0.287	0.424	1.63407e-133
Prkcz	8.786e-138	-0.177002	0.233	0.397	1.83979e-133
Olfm1	9.04849e-138	0.298069	0.292	0.402	1.89475e-133
Serinc1	1.28546e-137	1.08199	0.166	0.184	2.69176e-133
Dlgap3	1.78016e-137	-0.204687	0.216	0.376	3.72766e-133
Ywhae	2.00525e-137	0.139821	0.217	0.339	4.19899e-133
Tmem135	2.3018e-137	0.127264	0.283	0.418	4.81996e-133
2210408F21Rik	2.66613e-137	-0.373596	0.224	0.402	5.58287e-133
Nol4l	3.26517e-137	-0.361486	0.214	0.389	6.83727e-133
Gpr45	3.51357e-137	-0.343071	0.193	0.357	7.35741e-133
Rasal1	4.61257e-137	0.122696	0.222	0.349	9.65872e-133
Fars2	8.36828e-137	0.139502	0.343	0.475	1.75232e-132
Srsf5	1.14618e-136	0.469924	0.31	0.371	2.4001e-132
Fam126b	1.38958e-136	0.255889	0.262	0.379	2.90979e-132
Ptprk	1.65643e-136	0.201194	0.429	0.547	3.46856e-132
Qrich1	2.15207e-136	-0.198581	0.236	0.401	4.50643e-132
Fyn	2.64243e-136	0.194792	0.322	0.45	5.53324e-132
Nisch	2.73955e-136	0.0642424	0.247	0.385	5.73662e-132
Ppp1r13b	4.603e-136	-0.262918	0.244	0.419	9.63868e-132
Susd6	5.34507e-136	-0.254124	0.259	0.43	1.11926e-131
Tcf25	8.57006e-136	0.274155	0.304	0.408	1.79457e-131
Xkr4	8.7467e-136	-0.0426514	0.795	0.924	1.83156e-131
Rtl4	9.68655e-136	0.0619685	0.36	0.5	2.02836e-131
Ccar1	1.30173e-135	-0.208194	0.227	0.39	2.72582e-131
Araf	1.55148e-135	-0.537536	0.179	0.353	3.24881e-131
Ank3	1.82051e-135	-0.174217	0.89	0.982	3.81215e-131
Gabrg2	1.86035e-135	0.233059	0.32	0.434	3.89557e-131
Ap2b1	1.87487e-135	-0.235731	0.272	0.443	3.92598e-131
Rab40c	6.14396e-135	-0.45224	0.161	0.326	1.28654e-130
Pitpna	6.23157e-135	-0.258073	0.235	0.401	1.30489e-130
Slc1a1	7.19894e-135	0.0905975	0.275	0.408	1.50746e-130
Hsp90ab1	7.33144e-135	1.33534	0.191	0.179	1.5352e-130
Bicdl1	8.15601e-135	0.0230981	0.252	0.391	1.70787e-130
Nsd2	1.02442e-134	0.0461149	0.259	0.395	2.14514e-130
Lingo1	1.16921e-134	0.0250665	0.275	0.417	2.44833e-130
Prnp	1.20451e-134	1.24435	0.16	0.16	2.52225e-130
Rsf1	1.22207e-134	-0.12226	0.274	0.437	2.55901e-130
Ctnnd2	1.23402e-134	-0.0663343	0.818	0.942	2.58404e-130
Runx1t1	1.37809e-134	-0.0679009	0.339	0.497	2.88573e-130
Zfyve9	1.58288e-134	-0.136015	0.24	0.396	3.31455e-130
mt-Co3	2e-134	-1.22158	0.01	0.078	4.188e-130
Dennd1b	2.02638e-134	0.15835	0.31	0.434	4.24324e-130
Clec16a	2.42125e-134	-0.0891516	0.287	0.447	5.0701e-130
Ube2g1	2.68912e-134	-0.294536	0.202	0.364	5.63102e-130
Wwc1	3.72282e-134	-0.144055	0.245	0.4	7.79558e-130
Cyfip1	4.57135e-134	-0.0163193	0.307	0.456	9.57241e-130
Fhit	4.61586e-134	0.0645301	0.326	0.462	9.66562e-130
Stk39	4.85382e-134	-0.0134329	0.311	0.459	1.01639e-129
Clock	5.29385e-134	-0.0648563	0.255	0.403	1.10853e-129
Flnb	6.35586e-134	-0.0893417	0.305	0.462	1.33092e-129
Cdc42se2	1.82606e-133	-0.0772754	0.28	0.441	3.82377e-129
Tnpo1	2.31926e-133	0.147726	0.315	0.439	4.85653e-129
Slc9a9	2.58739e-133	0.00553112	0.338	0.485	5.418e-129
Cacng8	2.78473e-133	-0.0769464	0.281	0.436	5.83122e-129
Plcb1	4.90739e-133	-0.0722893	0.81	0.937	1.02761e-128
Epb41l1	7.5226e-133	0.00913698	0.306	0.458	1.57523e-128
U2surp	1.44767e-132	-0.138562	0.266	0.426	3.03143e-128
Phc2	1.80246e-132	-0.108196	0.251	0.403	3.77435e-128
Sbno1	1.90781e-132	0.0958707	0.236	0.365	3.99496e-128
Ptpre	2.34514e-132	-0.0792019	0.258	0.411	4.91072e-128
Magi1	3.53438e-132	-0.103622	0.289	0.449	7.40099e-128
Smpd3	4.32884e-132	-0.215458	0.226	0.386	9.06459e-128
Psmd14	4.48102e-132	0.102993	0.275	0.407	9.38326e-128
Ccny	5.50037e-132	0.186145	0.312	0.432	1.15178e-127
Zfp207	5.81267e-132	0.325512	0.279	0.377	1.21717e-127
Senp7	1.09309e-131	0.0396901	0.298	0.441	2.28894e-127
Aplp1	1.30615e-131	-0.0312619	0.095	0.196	2.73508e-127
Ppm1l	1.30974e-131	0.146947	0.349	0.478	2.7426e-127
Zswim6	1.78997e-131	0.00631304	0.39	0.534	3.74819e-127
Gm28376	2.72905e-131	0.3385	0.421	0.502	5.71463e-127
Daam1	2.86324e-131	0.0531954	0.26	0.389	5.99562e-127
Itpr1	3.14609e-131	-0.0202827	0.355	0.506	6.58791e-127
Cdh12	6.71511e-131	0.0350821	0.469	0.62	1.40614e-126
Mpp6	6.75205e-131	-0.125686	0.267	0.419	1.41388e-126
Pten	7.45546e-131	0.0195918	0.263	0.402	1.56117e-126
Frmd4a	8.57941e-131	-0.145182	0.824	0.949	1.79653e-126
Jph4	1.11357e-130	-0.239409	0.198	0.359	2.33182e-126
Unc13a	1.5324e-130	0.514695	0.305	0.376	3.20884e-126
Trim33	1.66158e-130	0.00896648	0.263	0.402	3.47935e-126
Bcl11b	1.77652e-130	-0.123578	0.355	0.522	3.72003e-126
Ank2	1.90531e-130	0.0345981	0.888	0.976	3.98971e-126
Slc7a14	2.11151e-130	-0.10403	0.373	0.539	4.42149e-126
Arhgef11	2.21019e-130	-0.198177	0.231	0.389	4.62814e-126
Clk1	2.25058e-130	-0.0313285	0.303	0.448	4.71271e-126
Dzip3	2.29777e-130	0.402109	0.289	0.369	4.81154e-126
Thra	2.497e-130	0.191577	0.259	0.38	5.22871e-126
A830018L16Rik	2.61061e-130	0.195649	0.418	0.534	5.46662e-126
Armh3	2.73407e-130	-0.444545	0.184	0.35	5.72515e-126
Pgbd5	3.01582e-130	0.235461	0.31	0.423	6.31513e-126
Arhgap44	4.09649e-130	-0.0462519	0.275	0.427	8.57805e-126
Slc22a17	4.40071e-130	-0.129372	0.188	0.324	9.21508e-126
Tanc1	4.41877e-130	0.0684468	0.436	0.586	9.2529e-126
Fam222b	4.59319e-130	-0.271002	0.199	0.358	9.61813e-126
Kifap3	5.24752e-130	-0.067663	0.249	0.396	1.09883e-125
Adgrl1	6.71319e-130	0.512249	0.258	0.337	1.40574e-125
Galnt1	7.44175e-130	0.618333	0.312	0.355	1.5583e-125
Rnf169	9.30146e-130	-0.346912	0.222	0.393	1.94773e-125
Frmd5	1.10541e-129	-0.319237	0.34	0.526	2.31474e-125
Grik2	1.25195e-129	0.12864	0.867	0.953	2.62158e-125
Tspan13	1.27708e-129	0.0129217	0.238	0.373	2.67421e-125
Gng2	1.27904e-129	0.188624	0.299	0.421	2.67831e-125
Adk	1.32237e-129	0.0710704	0.28	0.408	2.76905e-125
Slc16a7	1.51404e-129	0.0761037	0.319	0.455	3.17041e-125
Mtmr3	1.97677e-129	-0.116976	0.284	0.438	4.13935e-125
Lgi1	2.91833e-129	0.0198816	0.319	0.465	6.11098e-125
Lrch1	3.09125e-129	-0.148853	0.258	0.416	6.47308e-125
Wwox	3.15923e-129	-0.230428	0.318	0.487	6.61542e-125
Shisa6	3.5437e-129	-0.12517	0.583	0.753	7.42051e-125
Gtf2i	5.09553e-129	-0.0495431	0.316	0.47	1.067e-124
Hook3	6.01001e-129	-0.0604936	0.232	0.371	1.2585e-124
Spock2	6.1493e-129	0.0186318	0.193	0.317	1.28766e-124
Rap1gds1	8.3445e-129	-0.0460271	0.273	0.421	1.74734e-124
Tnrc6a	1.07673e-128	-0.0737203	0.298	0.447	2.25466e-124
Fam49b	1.14325e-128	0.00133478	0.312	0.454	2.39396e-124
Rab2a	1.24739e-128	0.0248726	0.256	0.394	2.61204e-124
Ly6h	1.27003e-128	0.572599	0.22	0.28	2.65944e-124
Kdm2a	1.31386e-128	-0.270602	0.231	0.397	2.75123e-124
Adcy1	1.46457e-128	0.584637	0.354	0.402	3.06681e-124
Ntng2	1.67874e-128	-0.689568	0.146	0.31	3.51527e-124
Ndrg3	1.86303e-128	0.29777	0.267	0.37	3.90118e-124
Ralgps2	1.92885e-128	-0.00697879	0.287	0.433	4.03902e-124
Mpped2	2.36731e-128	-0.145823	0.269	0.428	4.95716e-124
Rgl1	3.01368e-128	0.0497396	0.307	0.445	6.31065e-124
Lrfn5	3.43068e-128	0.0667472	0.837	0.938	7.18385e-124
1700025G04Rik	3.47003e-128	0.10486	0.282	0.411	7.26624e-124
Lrrc4c	4.3538e-128	-0.137033	0.731	0.871	9.11685e-124
Ube2h	4.63422e-128	-0.113778	0.239	0.392	9.70406e-124
Ints6	6.48125e-128	0.250334	0.272	0.38	1.35717e-123
Xrn1	1.49073e-127	-0.25114	0.28	0.453	3.1216e-123
N4bp2l2	1.5561e-127	-0.175917	0.221	0.375	3.25848e-123
Ppp2r2c	1.6483e-127	0.119965	0.296	0.427	3.45153e-123
Pou2f1	2.00033e-127	0.0126165	0.284	0.427	4.1887e-123
5330417C22Rik	2.45102e-127	-0.196722	0.236	0.391	5.13244e-123
Cdc42	4.16819e-127	-0.133626	0.213	0.354	8.72819e-123
Glg1	4.49533e-127	-0.0713329	0.238	0.384	9.41322e-123
Klc1	4.55071e-127	0.0653975	0.239	0.362	9.52919e-123
Shisa9	9.71058e-127	-0.0746143	0.469	0.629	2.03339e-122
Prr14l	9.91225e-127	-0.239071	0.243	0.406	2.07563e-122
Dennd4a	1.02225e-126	-0.0773914	0.272	0.421	2.14059e-122
Fam49a	1.17737e-126	0.376544	0.296	0.381	2.46541e-122
D630045J12Rik	2.43073e-126	0.0959695	0.267	0.398	5.08995e-122
Tango2	2.45821e-126	-0.47969	0.181	0.347	5.1475e-122
Mast3	2.52171e-126	-0.264712	0.241	0.408	5.28046e-122
Eri3	2.82287e-126	-0.027124	0.25	0.39	5.91109e-122
Gdpd1	3.46805e-126	-0.481379	0.125	0.272	7.2621e-122
Slc24a2	4.32309e-126	-0.0999166	0.721	0.869	9.05255e-122
Ccnl2	4.7024e-126	-0.0721614	0.244	0.392	9.84683e-122
Soga3	4.79075e-126	0.297381	0.298	0.394	1.00318e-121
5031425E22Rik	4.81464e-126	-0.153139	0.259	0.414	1.00819e-121
Nrgn	5.22084e-126	0.557462	0.178	0.245	1.09324e-121
Fxr1	6.84118e-126	0.189862	0.273	0.385	1.43254e-121
Stim2	7.11256e-126	0.152264	0.307	0.43	1.48937e-121
Gpi1	7.40069e-126	0.14857	0.222	0.339	1.54971e-121
Luzp1	1.08327e-125	-0.173864	0.236	0.394	2.26836e-121
Ano3	1.09237e-125	0.154688	0.464	0.586	2.28742e-121
Arsb	1.22341e-125	-0.0192329	0.273	0.417	2.56183e-121
Arhgap35	1.28433e-125	-0.183211	0.213	0.364	2.68939e-121
C530008M17Rik	1.50781e-125	-0.162947	0.317	0.479	3.15735e-121
Slc25a23	1.63227e-125	-0.434403	0.179	0.342	3.41797e-121
Tcf4	1.75564e-125	0.0381732	0.865	0.962	3.67631e-121
Srr	1.78605e-125	-0.692723	0.107	0.252	3.73999e-121
Adgrl3	1.78839e-125	0.0483077	0.811	0.923	3.74488e-121
Fer	2.05383e-125	0.128118	0.291	0.412	4.30073e-121
Sntb2	2.15989e-125	-0.189706	0.296	0.463	4.52281e-121
Atf7	2.53909e-125	-0.446098	0.214	0.387	5.31686e-121
Pum1	4.6866e-125	-0.0431463	0.264	0.411	9.81373e-121
Kcnma1	4.7265e-125	-0.105971	0.85	0.962	9.89729e-121
Relch	5.11055e-125	0.306727	0.291	0.392	1.07015e-120
2210408I21Rik	5.21294e-125	0.0159824	0.306	0.439	1.09159e-120
Cstf3	5.84149e-125	-0.121579	0.287	0.444	1.22321e-120
Ep400	7.46112e-125	-0.101972	0.234	0.381	1.56236e-120
Map7d2	1.36233e-124	0.267338	0.235	0.338	2.85273e-120
Dock4	1.53249e-124	-0.0112634	0.75	0.877	3.20904e-120
Hnrnpr	1.58241e-124	-0.076984	0.244	0.392	3.31356e-120
Tmeff2	1.76354e-124	0.0110168	0.61	0.755	3.69285e-120
Msi2	2.15639e-124	-0.330063	0.237	0.404	4.51547e-120
Mmd	2.6115e-124	-0.0124007	0.199	0.33	5.46847e-120
Prkar1a	2.61887e-124	1.18498	0.204	0.194	5.48391e-120
Fnip1	3.235e-124	-0.0658605	0.244	0.385	6.77408e-120
Cdkl5	3.87591e-124	0.375047	0.292	0.375	8.11616e-120
Rpl37	3.97483e-124	5.01444	0.071	0.005	8.3233e-120
4933406I18Rik	5.34052e-124	-0.155534	0.211	0.355	1.11831e-119
Ttc8	5.57622e-124	-0.0186896	0.236	0.38	1.16766e-119
Zfp292	6.05992e-124	0.179698	0.27	0.388	1.26895e-119
Upf2	6.3594e-124	-0.440322	0.215	0.386	1.33166e-119
Map3k3	6.5664e-124	-0.250702	0.228	0.391	1.375e-119
Gabbr1	8.23218e-124	0.0668634	0.197	0.316	1.72382e-119
Rnf130	1.03448e-123	-0.200789	0.222	0.373	2.1662e-119
Zfp608	1.03648e-123	0.337698	0.33	0.415	2.1704e-119
Ust	1.0697e-123	0.0272266	0.31	0.447	2.23995e-119
Uvrag	1.15678e-123	-0.149649	0.261	0.419	2.42231e-119
Dpyd	1.54773e-123	0.228698	0.404	0.509	3.24095e-119
Pabpn1	2.29337e-123	0.0406048	0.281	0.415	4.80231e-119
Rab6b	2.39847e-123	0.308533	0.247	0.342	5.02239e-119
Sdccag8	2.99977e-123	0.022545	0.293	0.434	6.28151e-119
Auts2	3.36573e-123	-0.308327	0.867	0.966	7.04784e-119
Lrrc4	3.79515e-123	0.150953	0.292	0.41	7.94705e-119
Pde2a	6.64329e-123	-0.118877	0.22	0.364	1.39111e-118
Casc4	6.79524e-123	0.123531	0.293	0.414	1.42292e-118
Fryl	8.32317e-123	0.178473	0.256	0.364	1.74287e-118
4930419G24Rik	8.68154e-123	-0.326625	0.273	0.439	1.81791e-118
Helz	1.4342e-122	0.134364	0.246	0.366	3.00322e-118
Xpo7	1.68325e-122	-0.129112	0.23	0.378	3.52472e-118
Sh3bp5	1.6843e-122	-0.0813626	0.255	0.403	3.52693e-118
Srgap2	1.71258e-122	-0.19484	0.351	0.518	3.58614e-118
Kcnb1	2.45539e-122	-0.0362762	0.241	0.386	5.1416e-118
Fut9	2.55712e-122	0.0982436	0.373	0.505	5.35462e-118
Nrxn2	3.17095e-122	-0.0606795	0.209	0.343	6.63996e-118
Nmt2	4.15852e-122	-0.0755855	0.225	0.367	8.70794e-118
Nrd1	6.87561e-122	0.0403112	0.279	0.41	1.43975e-117
Pum2	6.97451e-122	0.590926	0.266	0.328	1.46046e-117
Acbd6	7.48448e-122	-0.0124306	0.235	0.368	1.56725e-117
Negr1	9.07096e-122	-0.122294	0.795	0.922	1.89946e-117
Mir9-3hg	1.05639e-121	-0.292112	0.187	0.337	2.21208e-117
Spon1	1.26347e-121	-0.309721	0.275	0.45	2.6457e-117
Eml4	1.36478e-121	-0.0188717	0.274	0.416	2.85785e-117
Tmod2	1.40746e-121	0.120022	0.236	0.352	2.94721e-117
Rc3h2	1.46069e-121	0.0526392	0.237	0.363	3.05868e-117
Rbfox1	1.68611e-121	-0.278784	0.978	0.996	3.53072e-117
Rpl13	1.70361e-121	3.20379	0.115	0.031	3.56735e-117
Prkca	2.23021e-121	-0.142494	0.473	0.64	4.67005e-117
Khdrbs2	2.51482e-121	-0.132198	0.48	0.646	5.26603e-117
Trpc5	2.77856e-121	-0.0591375	0.273	0.415	5.81831e-117
Syp	3.00633e-121	0.187997	0.181	0.284	6.29525e-117
Ankib1	3.21327e-121	0.238419	0.234	0.334	6.72858e-117
Btbd10	4.07654e-121	0.0145565	0.25	0.383	8.53629e-117
Med13	4.64216e-121	0.0654184	0.257	0.383	9.72068e-117
Zzef1	4.79778e-121	-0.0243626	0.247	0.387	1.00466e-116
Dym	5.40928e-121	0.028457	0.284	0.424	1.1327e-116
Lmo7	5.61872e-121	0.191504	0.368	0.48	1.17656e-116
Hnrnpdl	6.32125e-121	-0.0561951	0.274	0.411	1.32367e-116
Fmn1	6.42978e-121	0.189552	0.264	0.369	1.3464e-116
Osbpl8	8.2454e-121	0.262234	0.296	0.394	1.72659e-116
Mirg	1.6058e-120	-0.474723	0.187	0.347	3.36254e-116
Nexmif	1.88733e-120	0.037086	0.26	0.391	3.95207e-116
Rian	2.00854e-120	0.00409602	0.565	0.709	4.20588e-116
Tecr	3.16577e-120	0.335928	0.194	0.292	6.62913e-116
Igf1r	3.80045e-120	-0.242518	0.298	0.465	7.95815e-116
Rnf216	4.0195e-120	-0.212763	0.221	0.373	8.41683e-116
Gnas	4.68379e-120	0.50207	0.27	0.331	9.80785e-116
Cdk12	5.31246e-120	-0.25772	0.238	0.397	1.11243e-115
Ttc19	5.51718e-120	0.0356561	0.257	0.389	1.1553e-115
Lonp2	5.87777e-120	-0.311036	0.211	0.369	1.23081e-115
Nhsl2	5.90789e-120	-0.342899	0.209	0.368	1.23711e-115
Armc9	6.16648e-120	-0.254873	0.232	0.393	1.29126e-115
Mapre2	6.41184e-120	0.437283	0.248	0.321	1.34264e-115
Dcaf5	7.35545e-120	-0.175183	0.221	0.37	1.54023e-115
Cbfa2t2	7.42815e-120	-0.231057	0.224	0.378	1.55545e-115
A230006K03Rik	7.73013e-120	-0.126284	0.439	0.603	1.61869e-115
Ppp6r2	8.79425e-120	-0.128053	0.269	0.425	1.84152e-115
Galnt17	1.16744e-119	-0.243462	0.676	0.839	2.44462e-115
Herc3	1.18604e-119	0.290216	0.283	0.383	2.48356e-115
Lrp1	1.40692e-119	0.179589	0.205	0.312	2.94609e-115
Zeb1	1.71782e-119	-0.0445142	0.277	0.415	3.59712e-115
Cntn3	1.77011e-119	-0.077674	0.409	0.563	3.70662e-115
Acp1	1.9249e-119	0.0312412	0.266	0.392	4.03074e-115
Cltc	2.41692e-119	0.683368	0.233	0.279	5.06104e-115
4930509J09Rik	2.76034e-119	0.0672159	0.38	0.497	5.78015e-115
Rnf165	3.39593e-119	-0.0930432	0.264	0.41	7.11107e-115
Trappc9	4.00091e-119	0.00865838	0.274	0.408	8.3779e-115
Prpf40a	4.2134e-119	-0.0745893	0.25	0.391	8.82285e-115
Sclt1	4.26393e-119	-0.079609	0.257	0.4	8.92867e-115
Ccnt2	4.81949e-119	0.10178	0.289	0.415	1.0092e-114
Znrf1	5.28828e-119	-0.189855	0.215	0.364	1.10737e-114
Kif5b	5.50845e-119	0.142374	0.247	0.363	1.15347e-114
Tsix	6.66706e-119	0.0379997	0.327	0.458	1.39608e-114
Efr3a	7.80325e-119	0.259849	0.287	0.385	1.634e-114
Klf12	8.03786e-119	0.129292	0.329	0.451	1.68313e-114
Prkg1	8.05185e-119	-0.223102	0.739	0.887	1.68606e-114
Mtdh	9.6964e-119	0.140729	0.301	0.42	2.03043e-114
Asxl2	1.13455e-118	-0.194499	0.23	0.379	2.37574e-114
Gm42439	1.13492e-118	-0.764493	0.195	0.37	2.37651e-114
Scn3a	1.96497e-118	0.23965	0.292	0.4	4.11466e-114
Arhgef7	2.20149e-118	0.0730083	0.266	0.398	4.60992e-114
Actr3b	2.57095e-118	0.326154	0.27	0.356	5.38358e-114
B230209E15Rik	2.66546e-118	0.259098	0.26	0.36	5.58146e-114
Dync2h1	2.72828e-118	0.34654	0.289	0.378	5.71301e-114
Lrch3	3.21122e-118	-0.0337597	0.219	0.351	6.7243e-114
Zfp652	3.97867e-118	-0.358831	0.198	0.355	8.33133e-114
Rab6a	4.23627e-118	0.213387	0.226	0.328	8.87075e-114
Trim44	4.55577e-118	-0.00883447	0.265	0.402	9.53978e-114
Cnot2	5.10011e-118	0.302955	0.31	0.402	1.06796e-113
Nr3c2	7.23538e-118	0.0748877	0.698	0.819	1.51509e-113
Ulk2	8.91476e-118	-0.0696786	0.255	0.402	1.86675e-113
Pbrm1	9.64638e-118	0.00944766	0.237	0.368	2.01995e-113
Dyrk1a	1.02356e-117	-0.0150838	0.285	0.422	2.14334e-113
Phf3	1.4026e-117	0.161856	0.261	0.374	2.93705e-113
St3gal3	1.47297e-117	-0.351186	0.181	0.331	3.08439e-113
Ssbp3	1.8122e-117	-0.0404454	0.222	0.356	3.79474e-113
Rsrc2	1.82529e-117	-0.10169	0.244	0.384	3.82216e-113
Cpne6	2.02746e-117	-0.0720685	0.308	0.457	4.24551e-113
Ttc17	2.12281e-117	-0.144014	0.223	0.368	4.44516e-113
Tln2	2.27206e-117	-0.0473927	0.25	0.391	4.75769e-113
Ppp1cb	2.30602e-117	-0.0646057	0.202	0.333	4.8288e-113
Vps41	2.33602e-117	0.0793993	0.275	0.4	4.89163e-113
Garem1	2.59845e-117	0.197889	0.295	0.404	5.44116e-113
Prrc2b	2.99163e-117	0.209458	0.285	0.398	6.26448e-113
Mtf2	3.22613e-117	3.34275e-05	0.274	0.412	6.75552e-113
Grin2a	3.28727e-117	-0.299023	0.906	0.977	6.88355e-113
2610035D17Rik	3.62449e-117	-0.189758	0.182	0.319	7.58967e-113
Pkd1	3.65204e-117	0.183623	0.243	0.351	7.64737e-113
Atp6v1b2	3.72516e-117	0.377718	0.203	0.287	7.80048e-113
Ocrl	4.23528e-117	0.0565825	0.222	0.348	8.86867e-113
Dnm1l	6.49718e-117	0.487245	0.277	0.345	1.36051e-112
Ddx50	6.62381e-117	0.151116	0.237	0.349	1.38703e-112
Rps6ka3	9.01449e-117	-0.125052	0.231	0.371	1.88763e-112
Neto1	9.45681e-117	0.226145	0.393	0.496	1.98026e-112
Epc1	1.33682e-116	0.122835	0.264	0.379	2.79929e-112
Nup93	1.49364e-116	0.457611	0.248	0.324	3.12768e-112
Atad2b	2.43795e-116	0.0885128	0.256	0.379	5.10507e-112
Spop	2.52652e-116	-0.202405	0.266	0.423	5.29053e-112
Tfdp2	3.02612e-116	0.0355781	0.257	0.381	6.3367e-112
Slc12a5	3.42711e-116	0.296915	0.238	0.328	7.17636e-112
Phf20	4.5488e-116	-0.167584	0.199	0.339	9.52519e-112
Ccdc148	7.32514e-116	-0.0303957	0.25	0.385	1.53388e-111
Dock7	9.86156e-116	0.0602466	0.276	0.402	2.06501e-111
Zyg11b	1.06128e-115	-0.0587836	0.194	0.325	2.22232e-111
Kpna1	1.20835e-115	0.510879	0.203	0.264	2.53029e-111
Iqgap2	1.79642e-115	-0.228873	0.515	0.69	3.7617e-111
Ankrd28	2.28571e-115	0.164435	0.268	0.373	4.78629e-111
Memo1	3.09332e-115	0.1913	0.259	0.37	6.47741e-111
Rtn4rl1	3.23907e-115	-0.213564	0.208	0.357	6.78262e-111
Acaca	4.32187e-115	0.0220932	0.254	0.38	9.04999e-111
Zdhhc20	4.3705e-115	-0.0908487	0.25	0.39	9.15184e-111
Mgat5	4.77893e-115	-0.0824838	0.222	0.356	1.00071e-110
Dtd1	4.83757e-115	0.104738	0.306	0.429	1.01299e-110
Rfx3	5.4405e-115	0.135704	0.552	0.673	1.13924e-110
Ctdspl	5.75727e-115	-0.0904846	0.216	0.352	1.20557e-110
Hnrnpc	6.09896e-115	0.0459914	0.209	0.331	1.27712e-110
March1	6.28975e-115	-0.0571155	0.593	0.741	1.31707e-110
Kctd16	7.37827e-115	-0.0832161	0.742	0.876	1.54501e-110
Zfp407	7.79899e-115	0.205406	0.303	0.403	1.63311e-110
Anks1b	1.12387e-114	-0.17289	0.925	0.989	2.35339e-110
Pcca	1.13097e-114	0.0833541	0.309	0.432	2.36826e-110
Fbxo42	1.7904e-114	-0.462766	0.152	0.3	3.7491e-110
Ccdc30	2.26431e-114	-0.300406	0.203	0.358	4.74146e-110
Crim1	2.31744e-114	-0.112191	0.278	0.423	4.85272e-110
Zfp804a	2.60453e-114	0.108043	0.446	0.555	5.45389e-110
Asxl1	3.34484e-114	-0.141417	0.208	0.347	7.00409e-110
Gm47591	4.00401e-114	-0.724083	0.125	0.274	8.3844e-110
Dnm2	4.86695e-114	-0.238733	0.198	0.344	1.01914e-109
Tmem175	5.92063e-114	-0.229657	0.193	0.336	1.23978e-109
Raver2	6.48452e-114	-0.0797351	0.248	0.38	1.35786e-109
Ttll5	7.24511e-114	-0.11394	0.216	0.353	1.51713e-109
Aco2	7.84878e-114	-0.0902681	0.194	0.324	1.64353e-109
Cdc37l1	8.15563e-114	0.185195	0.216	0.315	1.70779e-109
Dgkh	8.56705e-114	0.0597329	0.37	0.506	1.79394e-109
Ppme1	9.7435e-114	-0.23297	0.205	0.35	2.04029e-109
Ubxn4	2.02207e-113	-0.144304	0.185	0.319	4.23422e-109
Lmtk2	2.26616e-113	-0.0763739	0.232	0.368	4.74534e-109
Jarid2	2.70891e-113	0.27921	0.292	0.377	5.67246e-109
Ino80	3.09623e-113	-0.0926688	0.231	0.371	6.48351e-109
Nfx1	3.72018e-113	-0.132385	0.238	0.38	7.79006e-109
Adam23	3.85001e-113	0.165927	0.317	0.418	8.06191e-109
Ap2a2	3.91068e-113	0.00736597	0.203	0.327	8.18897e-109
Lpgat1	4.19487e-113	0.0656264	0.211	0.324	8.78406e-109
Pex5l	4.6294e-113	0.00192658	0.57	0.711	9.69397e-109
Acat1	5.96288e-113	-0.264876	0.167	0.304	1.24863e-108
Nsmce2	7.42678e-113	0.172009	0.298	0.41	1.55517e-108
Rps24	9.65519e-113	3.82146	0.081	0.011	2.0218e-108
5330438D12Rik	9.74732e-113	-0.0808458	0.357	0.502	2.04109e-108
Ppp4r4	9.91337e-113	-0.0407595	0.262	0.398	2.07586e-108
Gm37459	1.00346e-112	-0.672598	0.186	0.352	2.10125e-108
Mapkap1	1.03466e-112	-0.125134	0.241	0.382	2.16657e-108
Purg	1.03847e-112	0.198484	0.234	0.337	2.17455e-108
Kcnab2	1.17669e-112	0.242957	0.175	0.269	2.46398e-108
Sez6l2	1.71687e-112	-0.315098	0.142	0.275	3.59512e-108
Pdpk1	2.13273e-112	-0.31547	0.187	0.334	4.46593e-108
Nfia	2.14888e-112	-0.0717291	0.404	0.556	4.49975e-108
Tub	2.44665e-112	0.0176251	0.252	0.38	5.12328e-108
Dnm3	3.14602e-112	0.216658	0.31	0.413	6.58776e-108
Zfp644	3.20243e-112	0.0828407	0.267	0.388	6.70588e-108
Bcr	3.22313e-112	-0.0521688	0.195	0.324	6.74923e-108
Xpr1	3.30043e-112	-0.137682	0.243	0.389	6.91111e-108
Sel1l3	3.46418e-112	-0.375531	0.201	0.354	7.254e-108
Ipo11	3.7321e-112	0.207163	0.242	0.343	7.81501e-108
Zfp950	3.79958e-112	-0.0551289	0.23	0.368	7.95631e-108
Agrp	3.92496e-112	-1.25036	0.094	0.234	8.21886e-108
Map6	3.94408e-112	-0.366543	0.137	0.273	8.2589e-108
Gm12296	4.13042e-112	0.0241277	0.309	0.437	8.6491e-108
Mbnl1	4.21159e-112	0.363095	0.257	0.329	8.81907e-108
Gm37240	4.27482e-112	0.00533057	0.307	0.435	8.95148e-108
Zfp532	5.12507e-112	0.106573	0.254	0.369	1.07319e-107
Lyst	6.31222e-112	0.114677	0.354	0.48	1.32178e-107
Ski	8.54492e-112	-0.147065	0.225	0.368	1.78931e-107
Ano4	1.06924e-111	0.0470015	0.24	0.353	2.23899e-107
Bin1	1.18772e-111	0.00423153	0.221	0.341	2.48709e-107
Cpeb1	1.47329e-111	-0.0771596	0.216	0.346	3.08506e-107
Hira	1.8111e-111	-0.246425	0.228	0.38	3.79245e-107
Impact	2.25662e-111	0.35268	0.227	0.311	4.72535e-107
Tulp4	2.39128e-111	-0.0961531	0.239	0.374	5.00735e-107
Htr4	2.42215e-111	0.0920505	0.315	0.437	5.07198e-107
Rev1	2.63625e-111	0.0501514	0.236	0.357	5.52031e-107
Rufy2	3.58351e-111	-0.278794	0.22	0.374	7.50388e-107
Ints10	4.41307e-111	0.204334	0.266	0.377	9.24096e-107
Malat1	4.43787e-111	-0.381964	1	1	9.2929e-107
Actr2	4.50205e-111	0.42544	0.231	0.304	9.42728e-107
Tiam1	5.62791e-111	0.127671	0.411	0.529	1.17849e-106
Phf12	5.67309e-111	-0.408408	0.152	0.293	1.18794e-106
Tusc3	6.37942e-111	0.250886	0.276	0.376	1.33585e-106
Ppp3cb	6.66036e-111	0.217662	0.239	0.335	1.39468e-106
Micu1	9.34437e-111	-0.103232	0.23	0.369	1.95671e-106
Atp6v1h	9.64763e-111	0.244916	0.251	0.351	2.02021e-106
N4bp2l1	1.00887e-110	-0.604332	0.132	0.276	2.11258e-106
Trim37	1.0837e-110	-0.0147683	0.226	0.352	2.26927e-106
4732471J01Rik	1.09901e-110	-0.165074	0.243	0.387	2.30132e-106
Sec61a2	1.19145e-110	0.0985535	0.237	0.354	2.4949e-106
Hnrnph1	1.46456e-110	0.294283	0.247	0.333	3.06679e-106
Hace1	1.6312e-110	0.384111	0.296	0.376	3.41572e-106
Rps23	2.14779e-110	4.61062	0.071	0.008	4.49748e-106
Mapre3	2.24595e-110	-0.13284	0.184	0.316	4.70302e-106
Usp15	2.59344e-110	0.157812	0.308	0.424	5.43065e-106
Gm49797	2.87122e-110	-0.365015	0.197	0.349	6.01234e-106
Akap10	3.71858e-110	-0.212873	0.189	0.329	7.78671e-106
Txlng	4.7456e-110	-0.243699	0.2	0.347	9.93729e-106
Chd4	5.15701e-110	0.382836	0.252	0.329	1.07988e-105
Scfd2	5.47157e-110	-0.00127304	0.243	0.371	1.14575e-105
Ythdf3	5.48637e-110	0.454684	0.243	0.308	1.14885e-105
Babam2	6.8522e-110	-0.0679037	0.265	0.401	1.43485e-105
Ablim1	1.288e-109	-0.147166	0.316	0.467	2.69708e-105
Fcho2	1.38707e-109	-0.12431	0.24	0.38	2.90453e-105
Ralyl	1.41698e-109	-0.105454	0.811	0.929	2.96715e-105
Rlf	1.41859e-109	-0.0780861	0.242	0.379	2.97053e-105
Add1	1.60004e-109	-0.173343	0.215	0.352	3.35048e-105
Esrrg	1.69973e-109	-0.171171	0.207	0.339	3.55924e-105
Rab11fip2	1.81781e-109	-0.328429	0.194	0.343	3.8065e-105
Rprd1a	1.83173e-109	-0.0228659	0.217	0.345	3.83565e-105
Fgd4	2.05283e-109	0.099033	0.275	0.392	4.29862e-105
Grm1	2.33508e-109	0.0100244	0.557	0.692	4.88966e-105
Zc3h7a	3.64376e-109	-0.253216	0.212	0.358	7.63002e-105
Raph1	4.01179e-109	0.290141	0.268	0.359	8.4007e-105
Atp6v0c	5.14043e-109	3.12239	0.087	0.032	1.07641e-104
Ddhd1	1.13648e-108	0.0659773	0.207	0.317	2.37979e-104
Plppr2	1.18815e-108	0.176708	0.174	0.277	2.48799e-104
Ankrd33b	1.8796e-108	-0.0181246	0.264	0.394	3.93588e-104
B830012L14Rik	2.03096e-108	-0.177084	0.248	0.39	4.25284e-104
Xkr6	2.12885e-108	-0.286346	0.303	0.468	4.45781e-104
Inpp4a	2.29825e-108	0.115443	0.252	0.371	4.81254e-104
Nkain3	2.44591e-108	-0.0463795	0.484	0.632	5.12174e-104
Btbd7	2.61812e-108	-0.196	0.18	0.311	5.48234e-104
Trak1	2.94552e-108	0.168581	0.248	0.358	6.16791e-104
Acvr1	3.45199e-108	-0.0533324	0.261	0.395	7.22848e-104
Banp	3.47973e-108	-0.093817	0.208	0.339	7.28656e-104
Frrs1l	3.95642e-108	0.102789	0.175	0.282	8.28475e-104
Madd	3.95975e-108	0.0137512	0.226	0.352	8.29171e-104
Fth1	5.30007e-108	4.07402	0.076	0.01	1.10983e-103
Ppp6r3	6.24169e-108	-0.26018	0.213	0.359	1.30701e-103
Man1a	6.26848e-108	0.224646	0.286	0.379	1.31262e-103
Zc3h12b	6.50395e-108	-0.0940415	0.258	0.396	1.36193e-103
Adar	6.60253e-108	0.0324	0.223	0.344	1.38257e-103
Il1rap	8.28899e-108	0.00840203	0.353	0.487	1.73572e-103
Pard3	9.35714e-108	0.0909641	0.248	0.368	1.95938e-103
Mat2a	1.13654e-107	-0.322547	0.154	0.287	2.37992e-103
Rngtt	1.29707e-107	0.0696953	0.253	0.371	2.71606e-103
Fam214a	1.40607e-107	-0.040618	0.238	0.367	2.94431e-103
Cdh10	1.55532e-107	0.36546	0.355	0.423	3.25685e-103
Fam120a	1.76285e-107	0.223886	0.252	0.352	3.69141e-103
Ube2w	2.06938e-107	0.227618	0.266	0.368	4.33329e-103
Alcam	2.40948e-107	0.0595357	0.326	0.45	5.04545e-103
Sik2	4.00794e-107	-0.355196	0.192	0.337	8.39263e-103
Thy1	4.52873e-107	0.770875	0.096	0.13	9.48315e-103
Adgrb2	4.5749e-107	0.480142	0.266	0.334	9.57985e-103
Fbxo41	4.58162e-107	0.0309266	0.176	0.289	9.59392e-103
Slmap	4.96516e-107	0.12363	0.227	0.336	1.0397e-102
Zwint	5.35383e-107	0.249197	0.222	0.314	1.12109e-102
Dgkb	5.37378e-107	0.0425129	0.621	0.747	1.12527e-102
Mpped1	6.07963e-107	0.0177414	0.219	0.333	1.27307e-102
Sec24b	6.37639e-107	-0.204429	0.208	0.349	1.33522e-102
Mef2d	6.60801e-107	-0.235174	0.208	0.353	1.38372e-102
Ptpn4	6.72252e-107	0.23329	0.241	0.332	1.4077e-102
Speg	1.22561e-106	-0.0929436	0.146	0.26	2.56643e-102
Pgm2l1	1.35535e-106	-0.00900653	0.199	0.317	2.83811e-102
Plppr5	1.53193e-106	0.330167	0.275	0.357	3.20787e-102
Appl1	1.53377e-106	-0.154006	0.213	0.349	3.21171e-102
Ano6	1.57876e-106	0.0946474	0.246	0.359	3.30592e-102
Numb	1.62327e-106	-0.0869156	0.223	0.355	3.39913e-102
Tent4b	2.26105e-106	-0.434427	0.154	0.292	4.73463e-102
Uhrf2	3.01303e-106	-0.0546369	0.207	0.334	6.30929e-102
Cpt1c	3.28376e-106	-0.0644598	0.154	0.269	6.8762e-102
Fam193b	3.38874e-106	0.13259	0.208	0.314	7.09602e-102
Myrip	3.62317e-106	0.0699193	0.198	0.307	7.58692e-102
Snx10	4.0468e-106	0.0983772	0.217	0.33	8.47399e-102
Canx	4.11234e-106	0.348336	0.144	0.216	8.61123e-102
Hacd2	4.37508e-106	-0.301718	0.145	0.272	9.16142e-102
Cbl	4.73783e-106	-0.188048	0.211	0.348	9.92102e-102
Irf2	5.07925e-106	0.0210351	0.211	0.326	1.06359e-101
Gm48091	5.39984e-106	-0.140347	0.255	0.393	1.13073e-101
Exoc6	5.43804e-106	-0.170701	0.23	0.372	1.13873e-101
Cyp7b1	5.96649e-106	0.145634	0.284	0.395	1.24938e-101
Rundc3b	6.21864e-106	0.122173	0.214	0.325	1.30218e-101
Faah	6.45485e-106	0.0731706	0.284	0.411	1.35165e-101
Rnf112	6.64086e-106	0.467504	0.304	0.364	1.3906e-101
Rab28	7.57888e-106	0.319599	0.224	0.312	1.58702e-101
Map2k5	7.92402e-106	-0.0682695	0.268	0.405	1.65929e-101
Setd2	1.00956e-105	0.171426	0.24	0.344	2.11401e-101
Rb1	1.01237e-105	0.015773	0.253	0.374	2.1199e-101
Fam171b	1.22164e-105	0.198433	0.245	0.344	2.55812e-101
Erc2	1.42857e-105	-0.00841582	0.86	0.954	2.99142e-101
Tbl1xr1	1.54147e-105	0.427977	0.258	0.322	3.22785e-101
Tnks	1.54701e-105	0.119346	0.245	0.358	3.23944e-101
Peg3	1.98639e-105	0.0751606	0.239	0.352	4.15951e-101
Ubr2	2.63481e-105	-0.174151	0.22	0.357	5.51729e-101
Tsc1	2.98306e-105	-0.175129	0.176	0.307	6.24654e-101
Hook1	2.9861e-105	0.165405	0.256	0.354	6.2529e-101
Dlgap2	3.01588e-105	-0.0779591	0.84	0.947	6.31526e-101
Kif5a	3.28888e-105	-0.0771816	0.226	0.354	6.88691e-101
Smarca4	4.25711e-105	0.00951838	0.223	0.344	8.91439e-101
Ywhag	4.36979e-105	0.342027	0.195	0.268	9.15034e-101
Plekhm3	4.39146e-105	0.0322264	0.22	0.337	9.19571e-101
Mfhas1	4.40228e-105	0.0572556	0.166	0.271	9.21837e-101
Pvt1	4.66756e-105	-0.0477162	0.263	0.397	9.77387e-101
Golgb1	4.70688e-105	0.209023	0.276	0.375	9.8562e-101
Abhd6	5.26672e-105	-0.281212	0.164	0.297	1.10285e-100
Gm20275	5.48497e-105	-0.269294	0.272	0.425	1.14855e-100
Slc12a6	6.93407e-105	0.0389249	0.273	0.394	1.45199e-100
P2ry14	7.80775e-105	-0.437864	0.229	0.39	1.63494e-100
Tmtc1	7.9187e-105	0.115555	0.249	0.358	1.65818e-100
Ttll7	8.16694e-105	0.276714	0.259	0.343	1.71016e-100
Slc4a7	8.5223e-105	0.146043	0.264	0.371	1.78457e-100
Foxn3	9.11971e-105	-0.167082	0.25	0.389	1.90967e-100
Jph1	1.05571e-104	0.252363	0.352	0.446	2.21066e-100
Ppip5k1	1.14194e-104	-0.140557	0.188	0.318	2.39122e-100
Clcn3	1.35033e-104	0.403172	0.238	0.308	2.8276e-100
Usp29	1.82141e-104	-0.490465	0.199	0.353	3.81402e-100
Pygb	2.26599e-104	-0.251342	0.156	0.281	4.74498e-100
Macrod2	2.4132e-104	-0.0224955	0.88	0.969	5.05324e-100
Ube2d2a	2.47097e-104	-0.184744	0.191	0.324	5.17421e-100
Arhgap5	2.51672e-104	0.190647	0.211	0.306	5.27001e-100
Ext1	2.65041e-104	0.0362978	0.509	0.637	5.54997e-100
Zswim5	3.11939e-104	-0.216812	0.186	0.32	6.532e-100
Lmo3	3.19393e-104	0.164313	0.334	0.441	6.68808e-100
Arpc2	3.79478e-104	-0.000416297	0.284	0.409	7.94628e-100
Sgsm2	4.04384e-104	-0.235232	0.194	0.335	8.46781e-100
Slc24a4	4.14593e-104	-0.0872163	0.239	0.37	8.68158e-100
Brinp2	5.80256e-104	-0.231242	0.225	0.371	1.21506e-99
Ildr2	5.93259e-104	0.0802671	0.257	0.37	1.24228e-99
Grina	6.46603e-104	0.57529	0.176	0.228	1.35399e-99
Maco1	6.51993e-104	-0.30032	0.195	0.338	1.36527e-99
Pds5a	7.99872e-104	-0.0499737	0.238	0.366	1.67493e-99
Ephb2	8.11719e-104	-0.299	0.16	0.293	1.69974e-99
Slc6a17	8.56947e-104	0.129763	0.206	0.308	1.79445e-99
Atp6v1a	9.15677e-104	0.247581	0.2	0.292	1.91743e-99
Smarcc1	1.22577e-103	-0.199402	0.175	0.304	2.56677e-99
Wdr47	1.5002e-103	0.0968016	0.194	0.299	3.14141e-99
Zeb2	1.5768e-103	0.104339	0.639	0.754	3.30182e-99
Ppia	1.8374e-103	2.67025	0.121	0.045	3.84752e-99
Iqsec3	2.23113e-103	-0.252514	0.176	0.307	4.67199e-99
Tmem181a	2.28636e-103	0.553517	0.246	0.298	4.78763e-99
Hmg20a	3.46722e-103	-0.231467	0.199	0.338	7.26037e-99
Larp4b	3.82451e-103	-0.0378745	0.226	0.353	8.00852e-99
Crtac1	4.02077e-103	-0.141928	0.189	0.314	8.41949e-99
Unc13b	4.35259e-103	0.184312	0.265	0.364	9.11433e-99
Sv2b	4.87413e-103	-0.0990346	0.34	0.481	1.02064e-98
Dlgap1	4.99403e-103	-0.22372	0.951	0.992	1.04575e-98
Usp46	5.74725e-103	-0.181591	0.178	0.304	1.20347e-98
Arf3	5.84578e-103	0.141939	0.198	0.302	1.22411e-98
Atf6	7.37576e-103	0.0969406	0.244	0.361	1.54448e-98
Zcchc18	7.52846e-103	0.13245	0.171	0.263	1.57646e-98
Srrm1	8.14627e-103	0.183797	0.281	0.389	1.70583e-98
Cers4	8.98793e-103	-0.0769353	0.196	0.324	1.88207e-98
Rapgef1	1.10647e-102	-0.253467	0.181	0.318	2.31695e-98
Akap11	1.26477e-102	0.493255	0.268	0.326	2.64842e-98
P4htm	1.27333e-102	-0.558499	0.102	0.226	2.66634e-98
Atp2b3	1.40236e-102	0.0604015	0.231	0.35	2.93653e-98
Slc2a3	1.71409e-102	0.0885274	0.175	0.28	3.58931e-98
Atl1	2.18586e-102	0.387855	0.208	0.287	4.57718e-98
Dmtn	2.32014e-102	0.268799	0.22	0.314	4.85838e-98
Tial1	2.51555e-102	0.297256	0.276	0.365	5.26756e-98
Itm2b	2.6459e-102	0.985041	0.151	0.167	5.54052e-98
Fbxl5	2.77125e-102	0.352449	0.213	0.288	5.803e-98
Ncoa6	2.8125e-102	-0.0547112	0.193	0.312	5.88937e-98
Kpna4	2.93196e-102	0.0981677	0.205	0.31	6.13953e-98
Ncald	3.29867e-102	0.208698	0.332	0.425	6.90741e-98
Xylt1	3.49964e-102	-0.261278	0.331	0.492	7.32826e-98
Ube4b	3.55245e-102	-0.161107	0.237	0.374	7.43883e-98
Pcmt1	4.20525e-102	-0.0576353	0.183	0.302	8.8058e-98
Dleu2	4.45194e-102	-0.180609	0.241	0.377	9.32236e-98
Insr	5.24692e-102	-0.133434	0.219	0.351	1.09871e-97
D5Ertd579e	5.6146e-102	-0.0850968	0.213	0.34	1.1757e-97
Rapgefl1	6.31815e-102	0.329961	0.171	0.251	1.32302e-97
Dag1	6.87116e-102	-0.337481	0.152	0.283	1.43882e-97
Depdc5	9.38793e-102	-0.323909	0.182	0.321	1.96583e-97
Kcnh1	9.93642e-102	0.0177795	0.267	0.39	2.08069e-97
Mecp2	1.13152e-101	-0.15984	0.2	0.333	2.36941e-97
Slc23a2	1.44517e-101	-0.167034	0.211	0.345	3.02619e-97
Kpna3	1.66599e-101	-0.0368148	0.216	0.338	3.48859e-97
Chst11	2.08099e-101	-0.200114	0.218	0.356	4.35759e-97
St3gal5	2.24519e-101	-0.246206	0.208	0.349	4.70142e-97
Arhgap12	3.21315e-101	0.323858	0.274	0.354	6.72834e-97
Fam120b	3.23411e-101	-0.323947	0.15	0.28	6.77223e-97
Arfgef2	3.27562e-101	-0.249603	0.17	0.3	6.85914e-97
Prpf39	3.30277e-101	0.321275	0.251	0.336	6.91599e-97
Zc3h13	3.45583e-101	0.20987	0.248	0.342	7.2365e-97
Zfyve28	3.73251e-101	0.118402	0.222	0.331	7.81587e-97
Smurf2	3.91226e-101	-0.358423	0.184	0.325	8.19228e-97
Map4k4	3.9949e-101	-0.055748	0.208	0.323	8.36532e-97
BC005561	4.85692e-101	-0.206873	0.228	0.369	1.01704e-96
Mctp1	5.50566e-101	0.0778924	0.543	0.663	1.15288e-96
Rgs11	5.91502e-101	-0.298333	0.08	0.178	1.23861e-96
Aff2	6.5012e-101	-0.0354831	0.237	0.364	1.36135e-96
mt-Nd1	7.67688e-101	-1.90721	0.003	0.05	1.60754e-96
Rab30	7.9262e-101	-0.0378055	0.191	0.306	1.65975e-96
Chchd2	8.03844e-101	5.51016	0.054	0.002	1.68325e-96
Ppig	8.2643e-101	-0.177312	0.169	0.292	1.73054e-96
Hacd3	8.50193e-101	-0.272952	0.182	0.317	1.7803e-96
Mir100hg	8.63356e-101	-0.286097	0.298	0.454	1.80787e-96
Camsap2	8.71857e-101	0.168848	0.221	0.323	1.82567e-96
Kif3a	9.15601e-101	0.0321095	0.235	0.353	1.91727e-96
Mapk14	9.42792e-101	-0.19774	0.218	0.354	1.97421e-96
Kctd1	1.03611e-100	0.247919	0.267	0.354	2.16962e-96
Psmd1	1.08144e-100	-0.265011	0.173	0.305	2.26453e-96
1700109K24Rik	1.17929e-100	-0.607025	0.183	0.338	2.46944e-96
Aftph	1.29536e-100	-0.0632897	0.209	0.332	2.71248e-96
Ccnd2	1.37702e-100	-0.320318	0.154	0.282	2.88347e-96
Vmp1	1.57864e-100	0.110348	0.183	0.279	3.30568e-96
2610037D02Rik	1.84492e-100	-0.366413	0.165	0.301	3.86326e-96
Smarca2	2.01135e-100	-0.106292	0.246	0.383	4.21176e-96
Kif2a	2.14355e-100	0.263313	0.245	0.339	4.48859e-96
Mdga2	2.26135e-100	-0.0714291	0.861	0.958	4.73526e-96
Eps15l1	2.362e-100	-0.178119	0.187	0.315	4.94602e-96
Pid1	2.40113e-100	-0.137585	0.2	0.321	5.02796e-96
Med27	2.57941e-100	-0.0723559	0.18	0.298	5.40129e-96
Sept8	2.91943e-100	-0.278916	0.132	0.249	6.11329e-96
Cnnm1	3.9132e-100	0.145523	0.212	0.313	8.19424e-96
Ola1	4.4993e-100	0.10073	0.197	0.303	9.42154e-96
Chd3	5.18846e-100	-0.14709	0.24	0.379	1.08646e-95
Celf3	6.27796e-100	0.142693	0.21	0.315	1.3146e-95
Parp8	6.89166e-100	0.180027	0.251	0.343	1.44311e-95
Kif3c	7.21367e-100	-0.142062	0.177	0.304	1.51054e-95
Tet3	7.70048e-100	-0.14724	0.21	0.338	1.61248e-95
Csnk1g3	9.14649e-100	0.101718	0.251	0.366	1.91527e-95
9630028H03Rik	9.29706e-100	-0.324865	0.24	0.388	1.9468e-95
Pknox2	9.45846e-100	-0.0821777	0.237	0.367	1.9806e-95
Morf4l1	1.29663e-99	0.500018	0.225	0.283	2.71513e-95
Evi5	1.36154e-99	0.164061	0.214	0.31	2.85105e-95
March6	1.59472e-99	0.441688	0.233	0.294	3.33934e-95
Gm9801	1.68079e-99	0.0834118	0.205	0.314	3.51958e-95
Cul1	1.74215e-99	0.148935	0.25	0.354	3.64805e-95
Flrt2	1.76077e-99	0.226013	0.277	0.364	3.68705e-95
Rab3gap1	1.9149e-99	0.120751	0.255	0.363	4.00979e-95
Hspa4l	2.30212e-99	0.110598	0.15	0.242	4.82064e-95
Rmdn1	2.31337e-99	-0.108054	0.256	0.39	4.8442e-95
Jak1	2.67714e-99	0.328373	0.22	0.298	5.60594e-95
Crtc3	2.73092e-99	-0.265487	0.199	0.337	5.71855e-95
Sdk2	2.9046e-99	-0.366827	0.15	0.28	6.08222e-95
Matk	3.27553e-99	-0.175919	0.188	0.313	6.85896e-95
Nrf1	3.94979e-99	-0.0756358	0.195	0.315	8.27086e-95
Arhgap17	3.95957e-99	-0.228569	0.195	0.333	8.29134e-95
Fkbp1a	4.17014e-99	0.00195665	0.142	0.241	8.73228e-95
Tasp1	4.32939e-99	0.22285	0.232	0.327	9.06574e-95
Gm10649	4.44211e-99	0.142141	0.215	0.313	9.30178e-95
Cyld	5.20043e-99	-0.06339	0.18	0.295	1.08897e-94
Agap3	5.44049e-99	-0.0755317	0.176	0.296	1.13924e-94
Hsp90aa1	5.53135e-99	1.23561	0.168	0.157	1.15826e-94
Ubap2l	5.53578e-99	-0.021248	0.231	0.353	1.15919e-94
Taok3	5.61111e-99	-0.101486	0.183	0.303	1.17497e-94
Nr2c2	6.49651e-99	0.125429	0.261	0.368	1.36037e-94
Ubac2	6.84128e-99	-0.111704	0.199	0.324	1.43256e-94
Tsc22d2	7.03183e-99	0.0227166	0.199	0.31	1.47246e-94
Cul3	7.43339e-99	0.317494	0.207	0.286	1.55655e-94
Scg5	8.11437e-99	0.506039	0.184	0.242	1.69915e-94
Cnot1	8.49823e-99	0.140985	0.242	0.347	1.77953e-94
Hdac4	8.96554e-99	0.206017	0.237	0.326	1.87738e-94
Nav3	1.0032e-98	0.0138153	0.886	0.968	2.1007e-94
Rmnd5a	1.02282e-98	-0.100916	0.182	0.3	2.14178e-94
Osbpl9	1.26538e-98	-0.026984	0.241	0.36	2.64971e-94
Rasgrp1	1.34862e-98	0.308853	0.217	0.29	2.824e-94
Syt17	1.4199e-98	-0.41178	0.142	0.273	2.97327e-94
Plekha1	1.52372e-98	-0.00817824	0.171	0.281	3.19067e-94
Pls3	1.89414e-98	0.0631551	0.203	0.308	3.96634e-94
Ncor2	1.91081e-98	0.0680564	0.234	0.345	4.00124e-94
Slc25a27	2.70583e-98	-0.25552	0.133	0.249	5.666e-94
Prkar1b	2.78129e-98	-0.000905598	0.186	0.297	5.82403e-94
Gria4	3.33839e-98	-0.229449	0.337	0.491	6.99058e-94
Gm41609	3.41e-98	-0.221301	0.232	0.374	7.14053e-94
Stk3	3.56349e-98	0.132246	0.213	0.31	7.46195e-94
Klhl7	3.84814e-98	-0.250346	0.189	0.322	8.05801e-94
2900097C17Rik	4.8754e-98	3.10731	0.086	0.027	1.02091e-93
Gabra4	6.18264e-98	0.348322	0.307	0.384	1.29465e-93
Tgfbr3	6.542e-98	-0.183516	0.216	0.349	1.36989e-93
Kdm7a	6.76054e-98	-0.131013	0.229	0.359	1.41566e-93
Htt	8.00093e-98	0.112251	0.262	0.371	1.6754e-93
Rap1gap	1.00067e-97	0.362201	0.168	0.234	2.09541e-93
Vezt	1.66411e-97	0.159332	0.206	0.304	3.48464e-93
Fbxo34	1.76057e-97	0.0648201	0.272	0.389	3.68663e-93
Kdm5b	1.87641e-97	-0.0462604	0.242	0.367	3.92919e-93
Sh3d19	2.07433e-97	-0.119389	0.199	0.324	4.34364e-93
Usp47	4.03962e-97	-0.221687	0.218	0.355	8.45896e-93
Ogdh	4.46183e-97	-0.109857	0.184	0.304	9.34308e-93
Zer1	4.71544e-97	0.0955372	0.173	0.274	9.87414e-93
Napb	5.07901e-97	0.389962	0.204	0.275	1.06355e-92
Itm2c	5.23838e-97	1.43261	0.116	0.107	1.09692e-92
Arnt	5.62718e-97	-0.0035529	0.213	0.33	1.17833e-92
Trpc1	6.68344e-97	-0.116589	0.173	0.29	1.39951e-92
Zfp704	6.98487e-97	-0.0718693	0.233	0.358	1.46263e-92
Timm9	7.15324e-97	-0.247734	0.113	0.221	1.49789e-92
Pacrg	7.1962e-97	-0.332646	0.173	0.304	1.50689e-92
Cfap36	8.30785e-97	0.0559848	0.185	0.291	1.73966e-92
Lrrc49	8.31526e-97	-0.133182	0.186	0.309	1.74122e-92
Rpl19	8.87159e-97	3.21006	0.086	0.024	1.85771e-92
Setx	9.22471e-97	-0.0463503	0.185	0.303	1.93165e-92
Ralgapb	1.02723e-96	0.0364628	0.211	0.324	2.15102e-92
Pkia	1.12309e-96	0.123907	0.24	0.345	2.35175e-92
Gm42303	1.16456e-96	-1.16011	0.101	0.233	2.43859e-92
Frmd4b	1.36662e-96	-0.285988	0.267	0.417	2.86171e-92
Cdc40	1.46772e-96	0.157027	0.256	0.36	3.07341e-92
Pcnx2	1.51288e-96	-0.0707143	0.248	0.369	3.16798e-92
Naaladl2	1.88812e-96	-0.0489378	0.268	0.384	3.95373e-92
Elp4	1.99299e-96	-0.0895111	0.217	0.341	4.17333e-92
Senp5	2.39731e-96	0.0679756	0.198	0.303	5.01996e-92
Hdgfl3	2.66454e-96	-0.0202983	0.199	0.316	5.57955e-92
Chpt1	3.96659e-96	-0.100912	0.186	0.301	8.30605e-92
Zbtb38	4.56753e-96	0.117424	0.192	0.291	9.5644e-92
Chst8	4.78589e-96	-0.495104	0.096	0.208	1.00217e-91
Lpin2	6.03203e-96	-0.0144137	0.228	0.347	1.26311e-91
Abhd18	6.96886e-96	-0.0842605	0.231	0.358	1.45928e-91
Lcorl	7.19079e-96	-0.0625748	0.253	0.377	1.50575e-91
Camk4	7.87477e-96	-0.20593	0.306	0.445	1.64898e-91
Lsm7	1.30046e-95	-0.733775	0.076	0.189	2.72317e-91
Pcdh17	1.59327e-95	0.0329082	0.253	0.364	3.33632e-91
Rps6kb1	1.8299e-95	-0.0300942	0.2	0.318	3.83181e-91
Far1os	1.8435e-95	-0.705019	0.177	0.329	3.8603e-91
Phc3	1.87187e-95	0.160316	0.225	0.322	3.91969e-91
Apex2	2.58741e-95	-0.0295182	0.227	0.349	5.41804e-91
Pcbp2	3.18928e-95	-0.0299555	0.193	0.307	6.67834e-91
Tra2b	3.36999e-95	0.126324	0.229	0.327	7.05677e-91
Galnt14	3.6625e-95	-0.234031	0.215	0.348	7.66928e-91
Usp45	3.94433e-95	0.131806	0.207	0.306	8.25942e-91
Btaf1	5.35044e-95	-0.0999609	0.244	0.375	1.12038e-90
Mapk8	5.53065e-95	0.0547829	0.188	0.293	1.15812e-90
Gm44257	9.45066e-95	-0.507762	0.17	0.312	1.97897e-90
Mnat1	9.89278e-95	0.0317291	0.24	0.352	2.07155e-90
St8sia5	1.01285e-94	-0.0800036	0.136	0.24	2.12091e-90
Strada	1.23109e-94	-0.276299	0.145	0.267	2.57791e-90
Robo1	1.37168e-94	-0.102846	0.46	0.612	2.87231e-90
Anapc5	1.60985e-94	0.306725	0.213	0.296	3.37102e-90
Tmem63b	1.63607e-94	0.206702	0.176	0.263	3.42593e-90
Rsrc1	1.77339e-94	0.260285	0.27	0.355	3.71349e-90
Rcor1	1.90466e-94	-0.258942	0.198	0.334	3.98836e-90
Trim46	2.04908e-94	0.041124	0.179	0.285	4.29078e-90
Plcl2	2.53352e-94	0.0326742	0.28	0.391	5.30519e-90
Mblac2	3.15666e-94	-0.182913	0.168	0.288	6.61005e-90
Fbxw4	3.32299e-94	-0.45225	0.196	0.338	6.95834e-90
Cep112	3.48604e-94	-0.0226937	0.248	0.369	7.29976e-90
Nck2	3.65046e-94	0.193634	0.23	0.326	7.64407e-90
Tpt1	4.03096e-94	3.73872	0.066	0.007	8.44082e-90
Plekha6	4.27416e-94	0.0505806	0.207	0.315	8.9501e-90
Sorbs2os	4.413e-94	-0.228725	0.23	0.368	9.24083e-90
Nbas	4.58307e-94	0.292606	0.244	0.326	9.59694e-90
Adarb1	4.6097e-94	0.0659533	0.211	0.317	9.65271e-90
Lmtk3	5.02966e-94	0.0655492	0.166	0.268	1.05321e-89
Wdr17	6.17286e-94	-0.00238184	0.27	0.384	1.2926e-89
Wapl	8.12667e-94	0.21717	0.23	0.317	1.70172e-89
Exoc5	8.56836e-94	0.155172	0.212	0.307	1.79421e-89
Cenpv	8.69868e-94	-0.100324	0.153	0.267	1.8215e-89
Dnajc7	9.989e-94	-0.162718	0.206	0.333	2.0917e-89
Adamts17	1.14881e-93	-0.156153	0.191	0.313	2.40561e-89
Emsy	1.18264e-93	-0.159369	0.223	0.355	2.47646e-89
Chd8	1.47675e-93	0.120891	0.208	0.309	3.09232e-89
Icam5	1.82471e-93	0.706126	0.215	0.25	3.82094e-89
Cep350	2.01599e-93	0.0261479	0.206	0.314	4.22148e-89
Chm	2.01661e-93	0.324549	0.222	0.296	4.22279e-89
Chrna7	2.18954e-93	-0.0274405	0.218	0.334	4.58491e-89
Adnp	2.3924e-93	0.164637	0.209	0.302	5.00968e-89
Zbtb11	2.42828e-93	-0.150783	0.174	0.293	5.08482e-89
Schip1	2.97066e-93	-0.121903	0.787	0.905	6.22056e-89
Ddx46	3.06106e-93	-0.19557	0.212	0.344	6.40987e-89
Anks1	3.27842e-93	-0.487738	0.124	0.247	6.86502e-89
5031439G07Rik	3.4631e-93	-0.12597	0.163	0.277	7.25173e-89
Fbxl2	3.98688e-93	-0.0497812	0.21	0.328	8.34852e-89
Slc38a9	4.00534e-93	-0.169169	0.17	0.29	8.38719e-89
Dagla	6.78547e-93	0.0629937	0.209	0.32	1.42088e-88
Kdm6a	7.37258e-93	0.0955776	0.221	0.319	1.54382e-88
Mapk8ip3	7.71527e-93	0.350871	0.209	0.281	1.61558e-88
Mecr	8.1219e-93	-0.433162	0.121	0.243	1.70073e-88
Dkk3	8.36096e-93	-0.174201	0.175	0.292	1.75078e-88
Snx24	1.13175e-92	-0.142376	0.188	0.314	2.36988e-88
Csmd1	1.27122e-92	-0.161242	0.989	0.993	2.66194e-88
Dmd	1.27654e-92	0.0389896	0.731	0.838	2.67308e-88
Slc16a2	1.31334e-92	0.065053	0.251	0.358	2.75014e-88
Chsy3	1.5405e-92	0.0500092	0.371	0.492	3.2258e-88
Thrb	1.59001e-92	-0.139117	0.311	0.447	3.32949e-88
Tardbp	1.61714e-92	0.388459	0.236	0.306	3.38629e-88
Clcn4	1.84871e-92	1.7815	0.179	0.099	3.8712e-88
Tbck	2.19956e-92	0.0540979	0.231	0.339	4.60588e-88
Tent2	2.23115e-92	0.161735	0.181	0.272	4.67203e-88
Atxn7	2.31769e-92	0.312608	0.224	0.303	4.85325e-88
Wdr26	2.4521e-92	0.179673	0.194	0.283	5.13469e-88
Dbn1	2.65456e-92	0.319422	0.243	0.322	5.55865e-88
Shprh	2.71357e-92	0.309983	0.254	0.336	5.68221e-88
Cop1	3.07975e-92	0.0597867	0.23	0.333	6.44899e-88
Vsnl1	3.56271e-92	0.194359	0.323	0.414	7.46031e-88
Lnpep	3.58957e-92	0.0397701	0.225	0.333	7.51656e-88
Supt3	3.8935e-92	-0.00534936	0.203	0.315	8.15299e-88
Pfkp	3.89847e-92	0.0398588	0.24	0.344	8.16339e-88
Map3k2	4.02075e-92	0.0744314	0.222	0.33	8.41944e-88
Synj2bp	5.03858e-92	-0.288379	0.176	0.306	1.05508e-87
Srcap	6.06915e-92	-0.128922	0.161	0.275	1.27088e-87
Gm1976	6.25436e-92	0.166204	0.215	0.311	1.30966e-87
Aldoa	6.37899e-92	2.41372	0.111	0.047	1.33576e-87
Magi2	7.0171e-92	-0.0151235	0.898	0.975	1.46938e-87
Ubp1	7.26342e-92	-0.0745952	0.209	0.33	1.52096e-87
Ptprr	7.3614e-92	-0.0363672	0.266	0.382	1.54148e-87
Tnks2	8.25808e-92	-0.188919	0.19	0.311	1.72924e-87
Tpr	8.45414e-92	-0.00464365	0.214	0.321	1.7703e-87
Dgkz	8.9084e-92	0.146635	0.249	0.344	1.86542e-87
Ep300	9.78721e-92	0.131004	0.219	0.315	2.04944e-87
Slf2	1.12805e-91	0.194248	0.267	0.364	2.36214e-87
Eno2	1.18249e-91	0.246964	0.155	0.231	2.47614e-87
D930016D06Rik	1.29669e-91	-0.265669	0.147	0.267	2.71526e-87
Gpcpd1	1.40327e-91	0.443861	0.223	0.278	2.93846e-87
March7	1.66462e-91	-0.0514493	0.217	0.336	3.48572e-87
Tnpo3	1.67985e-91	0.0102098	0.215	0.327	3.5176e-87
Sec24a	1.78742e-91	-0.191874	0.158	0.278	3.74286e-87
Ppp1r16b	1.95409e-91	-0.0876002	0.196	0.316	4.09186e-87
Il31ra	1.97729e-91	6.70002	0.041	0.001	4.14045e-87
Setdb1	1.99226e-91	-0.459296	0.15	0.283	4.17179e-87
Kdm2b	2.02518e-91	-0.349766	0.154	0.281	4.24073e-87
Tmeff1	2.1087e-91	0.286645	0.17	0.245	4.41562e-87
Stmn3	2.37842e-91	-0.0226108	0.17	0.274	4.98041e-87
Sgsm1	2.46452e-91	-0.197325	0.148	0.257	5.16069e-87
Rps8	2.7861e-91	2.81296	0.098	0.029	5.8341e-87
Usp24	2.79457e-91	0.243011	0.259	0.343	5.85182e-87
Arid1a	2.82233e-91	-0.17128	0.159	0.274	5.90996e-87
Mdm4	3.45876e-91	0.156783	0.242	0.34	7.24264e-87
Rictor	3.47953e-91	0.390783	0.266	0.331	7.28613e-87
Sumo1	3.7783e-91	0.0851036	0.177	0.272	7.91176e-87
Dop1b	3.85138e-91	-0.107478	0.209	0.328	8.0648e-87
Dgkd	3.97204e-91	0.0655099	0.248	0.356	8.31745e-87
Ap3b2	4.10644e-91	0.134137	0.162	0.252	8.59889e-87
Ago2	4.35994e-91	-0.181352	0.166	0.284	9.12971e-87
Syt5	4.62169e-91	-0.285462	0.079	0.171	9.67783e-87
Pdzd2	5.25394e-91	0.216201	0.283	0.374	1.10018e-86
Sv2a	5.8281e-91	0.138976	0.13	0.211	1.2204e-86
Nckap5	6.55638e-91	-0.318705	0.232	0.372	1.37291e-86
mt-Atp6	7.19419e-91	-1.66114	0.003	0.049	1.50646e-86
Lrrc7	7.41361e-91	0.00492125	0.889	0.968	1.55241e-86
Maged1	9.2296e-91	1.07426	0.155	0.156	1.93268e-86
Prmt8	1.08512e-90	-0.0209225	0.219	0.331	2.27224e-86
Ubr1	1.12194e-90	-0.0131912	0.222	0.333	2.34934e-86
Xrcc6	1.15931e-90	-0.723925	0.165	0.31	2.4276e-86
Sec63	1.22206e-90	0.0982509	0.212	0.312	2.55899e-86
Pura	1.30248e-90	0.0228372	0.149	0.244	2.72739e-86
Tbc1d19	1.6891e-90	0.27884	0.213	0.293	3.53698e-86
Ccpg1	1.76772e-90	0.310632	0.196	0.278	3.7016e-86
Cdc73	1.81141e-90	0.447221	0.215	0.276	3.79309e-86
Ptp4a2	1.86529e-90	-0.450987	0.127	0.249	3.90592e-86
Mbp	2.10434e-90	-0.106214	0.153	0.262	4.4065e-86
Rasgef1b	2.30615e-90	-0.218351	0.197	0.321	4.82909e-86
Pkp2	2.8598e-90	-0.234352	0.207	0.336	5.98842e-86
Fam117b	3.47858e-90	-0.0295813	0.196	0.312	7.28414e-86
Shank3	3.93534e-90	-0.0892899	0.181	0.295	8.24061e-86
0610010F05Rik	4.19295e-90	0.0797748	0.175	0.272	8.78005e-86
Zfp462	4.27687e-90	-0.135384	0.216	0.334	8.95576e-86
Iqgap1	4.56614e-90	-0.226986	0.183	0.308	9.56149e-86
Kcnc3	4.79977e-90	-0.169293	0.151	0.264	1.00507e-85
Paxbp1	6.6354e-90	0.0147794	0.243	0.354	1.38945e-85
Eefsec	7.57801e-90	-0.135122	0.191	0.311	1.58684e-85
Mcph1	8.52238e-90	-0.0237213	0.172	0.279	1.78459e-85
Stx8	9.12738e-90	-0.177514	0.167	0.285	1.91127e-85
Cdip1	1.15387e-89	-0.168065	0.183	0.303	2.4162e-85
Rap1gap2	1.20405e-89	-0.330556	0.219	0.358	2.52128e-85
Ophn1	1.30772e-89	0.0594521	0.23	0.333	2.73837e-85
Sema3e	1.35717e-89	0.23289	0.287	0.369	2.84191e-85
Cox4i1	1.39359e-89	2.81325	0.097	0.039	2.91818e-85
Fndc3b	1.43255e-89	0.251053	0.232	0.319	2.99975e-85
Tspoap1	1.44922e-89	0.307043	0.233	0.308	3.03467e-85
Dhdds	1.51026e-89	-0.331118	0.146	0.267	3.16249e-85
Ppp3r1	1.55467e-89	1.01609	0.147	0.155	3.25548e-85
Farp1	1.75493e-89	-0.165937	0.219	0.341	3.67482e-85
Sesn1	2.09637e-89	-0.159944	0.203	0.327	4.3898e-85
Gm3764	3.13755e-89	-0.226059	0.227	0.358	6.57003e-85
Stum	3.32508e-89	0.251668	0.197	0.278	6.96272e-85
Vps53	3.60462e-89	-0.0725377	0.133	0.235	7.54808e-85
Nwd2	3.89717e-89	0.118712	0.216	0.312	8.16067e-85
Lrig2	3.92016e-89	0.0863254	0.196	0.293	8.20881e-85
Chchd6	3.96889e-89	-0.106054	0.191	0.307	8.31085e-85
Pde3b	4.00173e-89	-0.232273	0.195	0.321	8.37962e-85
Hnrnpll	5.05492e-89	0.124579	0.206	0.298	1.0585e-84
Crmp1	5.18309e-89	0.140051	0.19	0.282	1.08534e-84
Tmem161b	6.68676e-89	0.42912	0.205	0.271	1.40021e-84
Pakap.1	6.74265e-89	-0.135467	0.226	0.353	1.41191e-84
Lrp6	7.05991e-89	0.16925	0.22	0.315	1.47835e-84
Stk19	7.23466e-89	-0.234131	0.085	0.181	1.51494e-84
Zfhx2	8.30904e-89	-0.0885533	0.185	0.299	1.73991e-84
Grid2	8.96472e-89	-0.201534	0.448	0.597	1.87721e-84
Dhx30	9.80722e-89	-0.258047	0.167	0.289	2.05363e-84
Pdcd4	9.90975e-89	0.0403954	0.235	0.341	2.0751e-84
Cep83	1.01333e-88	0.206035	0.197	0.277	2.12192e-84
4921511C10Rik	1.03069e-88	0.0943574	0.247	0.351	2.15827e-84
Zfp831	1.17156e-88	0.0459062	0.173	0.28	2.45325e-84
Fam13b	1.26707e-88	0.171895	0.217	0.307	2.65324e-84
Reps1	1.28211e-88	0.208885	0.207	0.293	2.68474e-84
Riok3	1.57526e-88	0.0494665	0.211	0.319	3.2986e-84
Sept3	1.58269e-88	-0.0774205	0.148	0.251	3.31416e-84
Nufip2	1.60815e-88	0.102648	0.192	0.286	3.36748e-84
Ppp3ca	1.68065e-88	0.0724663	0.915	0.979	3.51929e-84
Epb41l3	1.85856e-88	0.0410442	0.223	0.326	3.89183e-84
Gsdme	1.87493e-88	-0.125411	0.223	0.342	3.92611e-84
Stx5a	2.04091e-88	-0.238099	0.152	0.267	4.27366e-84
Col4a2	2.21213e-88	-0.0955205	0.151	0.257	4.63221e-84
Bzw2	2.21394e-88	-0.071666	0.192	0.305	4.63599e-84
Larp1	2.50965e-88	-0.119128	0.159	0.268	5.25521e-84
Syt1	2.5247e-88	-0.191336	0.947	0.99	5.28672e-84
Crebrf	2.58974e-88	-0.226681	0.151	0.266	5.42291e-84
Tmem150c	2.61742e-88	-0.0916803	0.177	0.291	5.48087e-84
Dop1a	2.66406e-88	0.00431048	0.232	0.345	5.57854e-84
Dnajb6	3.26151e-88	-0.0501654	0.173	0.28	6.82959e-84
Pcsk5	3.32765e-88	0.0794997	0.26	0.364	6.9681e-84
Myef2	3.52834e-88	0.35524	0.262	0.332	7.38834e-84
Cep170	3.55296e-88	0.325702	0.215	0.285	7.4399e-84
Mdn1	3.81695e-88	0.41262	0.253	0.316	7.99269e-84
Drg1	3.85088e-88	-0.0836574	0.242	0.364	8.06375e-84
Nipa1	4.02214e-88	-0.124619	0.168	0.284	8.42236e-84
Itfg1	4.405e-88	-0.0846981	0.183	0.293	9.22407e-84
Dhx57	5.12212e-88	-0.158388	0.168	0.283	1.07257e-83
Ptpn3	5.18744e-88	-0.00067361	0.211	0.323	1.08625e-83
Thsd7b	5.27278e-88	-0.217548	0.345	0.487	1.10412e-83
Gm10848	5.67889e-88	-0.465088	0.225	0.373	1.18916e-83
Rasa2	6.43991e-88	0.0178921	0.169	0.267	1.34852e-83
Nrg2	6.96335e-88	-0.171407	0.277	0.412	1.45813e-83
Tbc1d24	7.41331e-88	-0.223337	0.14	0.254	1.55235e-83
Cabin1	8.86806e-88	0.320881	0.217	0.287	1.85697e-83
Csnk2a1	9.56469e-88	0.107246	0.184	0.278	2.00285e-83
Sfmbt1	9.8113e-88	-0.0235388	0.163	0.265	2.05449e-83
Mysm1	1.33104e-87	-0.0712951	0.215	0.333	2.7872e-83
Tmed9	1.78907e-87	-0.21849	0.071	0.152	3.74632e-83
Tmem63c	2.00298e-87	0.00920021	0.134	0.229	4.19424e-83
Ppp2r3a	2.1394e-87	-0.11312	0.222	0.342	4.4799e-83
Abhd12	2.34973e-87	0.0532788	0.183	0.281	4.92034e-83
Ppargc1a	2.47608e-87	-0.175595	0.167	0.275	5.1849e-83
Palm	2.5034e-87	0.105934	0.165	0.263	5.24211e-83
Lrpprc	2.81398e-87	0.274543	0.206	0.286	5.89246e-83
Agfg1	2.91833e-87	0.338728	0.208	0.279	6.11099e-83
Pitpnm2	2.92297e-87	-0.0762358	0.288	0.418	6.1207e-83
Zhx3	2.9409e-87	-0.295282	0.156	0.276	6.15825e-83
Nvl	3.01991e-87	-0.00366415	0.264	0.382	6.3237e-83
2900026A02Rik	3.49595e-87	-0.196468	0.158	0.269	7.32051e-83
Stk38	3.54743e-87	0.0147846	0.185	0.289	7.42831e-83
Aplp2	3.84777e-87	-0.0880403	0.184	0.293	8.05723e-83
Arl3	4.12687e-87	-0.434838	0.128	0.249	8.64166e-83
Socs7	4.15472e-87	-0.264492	0.132	0.244	8.69999e-83
Col4a3bp	4.78498e-87	0.158067	0.158	0.244	1.00197e-82
Ncam2	5.54032e-87	-0.0107268	0.628	0.75	1.16014e-82
Ppp2r2a	5.66688e-87	0.265975	0.226	0.302	1.18664e-82
Cblb	5.83941e-87	0.156465	0.253	0.352	1.22277e-82
Actn1	6.23625e-87	-0.0710153	0.176	0.288	1.30587e-82
Tmx4	6.65565e-87	0.390758	0.191	0.258	1.39369e-82
Pibf1	6.84924e-87	0.0932698	0.212	0.31	1.43423e-82
Rab14	7.35024e-87	0.000567165	0.172	0.272	1.53914e-82
Pdia3	7.40894e-87	-0.0855003	0.084	0.162	1.55143e-82
Sorcs2	7.46441e-87	-0.405407	0.144	0.263	1.56305e-82
Lrtm1	9.37837e-87	-0.723574	0.109	0.234	1.96383e-82
Mphosph9	1.17705e-86	-0.0606745	0.2	0.313	2.46473e-82
Ap3b1	1.19572e-86	-0.0409824	0.266	0.388	2.50384e-82
Arid4a	1.21597e-86	-0.010078	0.193	0.305	2.54625e-82
Cryzl1	1.40642e-86	-0.129872	0.17	0.285	2.94504e-82
Nptxr	1.61117e-86	0.361558	0.123	0.185	3.37379e-82
Pcdh7	1.67866e-86	0.0474293	0.394	0.508	3.51512e-82
Hectd2	1.78704e-86	0.265909	0.22	0.3	3.74207e-82
Usp14	2.03044e-86	0.0459671	0.153	0.248	4.25173e-82
Pnn	2.15086e-86	-0.00399237	0.241	0.352	4.5039e-82
Mink1	2.32168e-86	0.064166	0.201	0.303	4.86159e-82
Chic1	2.54561e-86	-0.080638	0.125	0.22	5.33051e-82
Plekhm2	2.81113e-86	-0.404471	0.116	0.231	5.8865e-82
Il1rapl1	2.90777e-86	0.118665	0.858	0.929	6.08888e-82
Smarcc2	2.92985e-86	-0.0570341	0.191	0.302	6.1351e-82
Smg7	3.13309e-86	0.0482991	0.226	0.335	6.5607e-82
Fam171a1	3.20494e-86	-0.124301	0.188	0.302	6.71113e-82
Immp1l	3.25351e-86	-0.0446499	0.222	0.334	6.81285e-82
Wdr37	3.44861e-86	0.259056	0.24	0.32	7.22139e-82
Usp33	3.48091e-86	-0.106534	0.237	0.36	7.28903e-82
Sh3rf1	3.51153e-86	-0.108448	0.314	0.444	7.35315e-82
Gm10419	3.53383e-86	0.167862	0.17	0.253	7.39984e-82
Asap2	3.91177e-86	-0.237162	0.214	0.343	8.19124e-82
Ptpn1	3.92798e-86	0.0921489	0.172	0.264	8.22519e-82
Sec62	4.07332e-86	0.350237	0.156	0.226	8.52954e-82
Aagab	4.43058e-86	-0.0348356	0.133	0.231	9.27764e-82
Actr3	4.45454e-86	0.234752	0.217	0.3	9.32781e-82
Ppp4r2	5.34033e-86	-0.0316735	0.152	0.253	1.11827e-81
Ndufs4	5.79069e-86	0.11112	0.215	0.315	1.21257e-81
Hdlbp	5.84111e-86	-0.110109	0.177	0.287	1.22313e-81
Tecpr2	5.98003e-86	-0.149591	0.176	0.294	1.25222e-81
Tead1	6.58869e-86	-0.258932	0.243	0.379	1.37967e-81
Cwc27	6.65316e-86	0.0452108	0.214	0.319	1.39317e-81
Slc9a7	7.58887e-86	0.187812	0.194	0.283	1.58911e-81
Clk4	8.37139e-86	0.191944	0.2	0.288	1.75297e-81
Uggt2	8.98309e-86	0.246899	0.234	0.32	1.88106e-81
Sos1	1.00336e-85	0.157569	0.236	0.328	2.10104e-81
Chfr	1.1813e-85	-0.100427	0.186	0.297	2.47365e-81
P4ha1	1.18587e-85	-0.0940377	0.219	0.336	2.4832e-81
Tmem108	1.18849e-85	-0.272149	0.399	0.551	2.4887e-81
Fyttd1	1.22366e-85	-0.120984	0.171	0.284	2.56234e-81
Bdp1	1.24656e-85	0.119457	0.208	0.304	2.61031e-81
Ddhd2	1.25071e-85	0.00327623	0.237	0.344	2.61899e-81
Ccser2	1.27301e-85	0.184506	0.179	0.263	2.66569e-81
Magi3	1.39375e-85	0.175506	0.217	0.301	2.91852e-81
Elavl1	1.40643e-85	-0.312048	0.128	0.238	2.94507e-81
Pik3c2a	1.69118e-85	0.0185484	0.165	0.26	3.54133e-81
Gnl3l	1.70315e-85	0.440957	0.193	0.26	3.56639e-81
Lncppara	2.00436e-85	-0.207127	0.172	0.29	4.19713e-81
Khdrbs3	2.2821e-85	-0.00187962	0.448	0.568	4.77872e-81
Tmem234	2.4496e-85	-0.433317	0.113	0.224	5.12946e-81
Gm41361	2.51013e-85	-0.265758	0.136	0.247	5.25621e-81
Mbd2	2.53045e-85	-0.00995272	0.164	0.266	5.29875e-81
Strn4	2.66123e-85	0.0328816	0.177	0.275	5.57261e-81
Ppargc1b	2.71086e-85	-0.025315	0.159	0.262	5.67653e-81
Fchsd2	2.84748e-85	-0.471309	0.169	0.299	5.96261e-81
Tbcd	2.9068e-85	-0.150386	0.179	0.297	6.08684e-81
Galnt9	3.30939e-85	-0.108756	0.186	0.294	6.92987e-81
Fbxw11	4.19808e-85	0.00442212	0.216	0.325	8.79079e-81
Nf2	4.27828e-85	-0.172076	0.143	0.25	8.95872e-81
Mark1	4.39753e-85	0.158394	0.191	0.28	9.20843e-81
Clint1	4.69557e-85	-0.159581	0.182	0.296	9.83253e-81
Pkn2	4.94127e-85	0.075312	0.217	0.317	1.0347e-80
Ndufaf4	5.31782e-85	-0.51238	0.084	0.185	1.11355e-80
Gm42726	7.687e-85	1.57582	0.119	0.089	1.60966e-80
8030462N17Rik	9.3076e-85	0.337155	0.219	0.291	1.94901e-80
Psap	1.03847e-84	0.784983	0.145	0.167	2.17455e-80
Egfem1	1.28214e-84	0.00522019	0.693	0.802	2.6848e-80
Lmo4	1.29812e-84	-0.264227	0.155	0.272	2.71826e-80
Tbc1d1	1.50967e-84	0.0523414	0.233	0.333	3.16125e-80
Dync1li1	1.52407e-84	-0.0834794	0.141	0.241	3.1914e-80
B3gat1	1.53554e-84	0.190808	0.201	0.289	3.21542e-80
Baz2a	2.05336e-84	-0.0134924	0.14	0.233	4.29975e-80
Ndufa10	2.31289e-84	-0.304347	0.089	0.184	4.8432e-80
Taf1d	3.56076e-84	-0.354209	0.203	0.34	7.45623e-80
Sox5	3.70207e-84	-0.151495	0.347	0.479	7.75213e-80
Bcl9	4.03826e-84	-0.186866	0.179	0.292	8.45611e-80
Slc8a2	4.09134e-84	-0.105753	0.178	0.292	8.56726e-80
Picalm	4.2662e-84	0.371961	0.207	0.266	8.93342e-80
Sod2	4.63512e-84	0.321483	0.162	0.235	9.70594e-80
Metap2	4.75324e-84	0.232942	0.193	0.274	9.95329e-80
Rc3h1	4.75954e-84	-0.0747799	0.197	0.309	9.96649e-80
Amy1	4.79862e-84	-0.134196	0.151	0.257	1.00483e-79
Dctn4	5.39258e-84	-0.0838325	0.14	0.237	1.12921e-79
Tmem38a	5.55379e-84	-0.0560096	0.148	0.249	1.16296e-79
Caprin1	6.50591e-84	-0.00198521	0.204	0.308	1.36234e-79
Cers5	6.58946e-84	-0.535377	0.112	0.228	1.37983e-79
Srsf7	7.90388e-84	-0.110832	0.227	0.346	1.65507e-79
Map2k1	8.30382e-84	0.0275376	0.16	0.256	1.73882e-79
Dnajc5	9.89049e-84	-0.252705	0.127	0.233	2.07107e-79
Ggact	9.91472e-84	-0.545769	0.166	0.299	2.07614e-79
Dtx3	1.13481e-83	-0.026114	0.159	0.257	2.37628e-79
Csde1	1.13491e-83	0.427479	0.19	0.249	2.37651e-79
Syndig1	1.16924e-83	-0.205133	0.173	0.288	2.44839e-79
Trappc8	1.23858e-83	-0.0603241	0.204	0.315	2.59358e-79
Fam149b	1.33614e-83	-0.32005	0.126	0.236	2.79787e-79
Usp48	1.53309e-83	0.11621	0.238	0.34	3.21029e-79
Arid2	1.66037e-83	-0.0074783	0.168	0.269	3.47681e-79
Grk3	1.75572e-83	-0.21936	0.15	0.259	3.67648e-79
Ap3d1	1.7575e-83	-0.379532	0.123	0.234	3.68021e-79
Acot7	1.8092e-83	-0.259431	0.146	0.259	3.78847e-79
Rps6ka5	2.28715e-83	-0.0838432	0.174	0.276	4.78929e-79
Acvr2a	2.3273e-83	0.356151	0.258	0.326	4.87337e-79
C78859	2.34345e-83	0.129193	0.173	0.26	4.90719e-79
Cd47	2.38047e-83	0.491167	0.21	0.264	4.98471e-79
Slc7a8	2.93149e-83	-0.0647926	0.16	0.26	6.13855e-79
Pspc1	2.98373e-83	0.569934	0.226	0.264	6.24793e-79
mt-Nd2	3.11999e-83	-0.845077	0.009	0.047	6.53326e-79
Adam11	3.30918e-83	0.611249	0.166	0.205	6.92943e-79
Ntng1	3.34561e-83	0.000912693	0.43	0.549	7.00572e-79
Arhgef28	3.85892e-83	0.0323296	0.245	0.348	8.08058e-79
Lsamp	3.94157e-83	-0.263538	0.986	0.996	8.25365e-79
Gm20754	4.07137e-83	0.13456	0.679	0.767	8.52545e-79
Vkorc1l1	4.34289e-83	-0.369217	0.122	0.232	9.09401e-79
Sptb	5.30607e-83	0.0724339	0.197	0.301	1.11109e-78
Hspa4	5.70942e-83	0.188789	0.191	0.277	1.19555e-78
Ptpn9	5.96483e-83	-0.296211	0.175	0.294	1.24904e-78
Dnah9	6.90181e-83	-0.0303813	0.219	0.329	1.44524e-78
Copg2	7.00084e-83	0.136091	0.21	0.305	1.46598e-78
Gabra5	9.01396e-83	0.185892	0.231	0.324	1.88752e-78
Rpl26	9.20906e-83	3.13577	0.078	0.016	1.92838e-78
Arnt2	9.26212e-83	-0.25455	0.196	0.318	1.93949e-78
Pou2f2	9.99841e-83	-0.484539	0.113	0.226	2.09367e-78
Kcna1	1.19069e-82	-0.69469	0.062	0.155	2.49331e-78
Snx27	1.63066e-82	0.0163713	0.159	0.254	3.4146e-78
Rps6kb2	1.74766e-82	-0.55556	0.078	0.174	3.6596e-78
Rpl3	1.75912e-82	3.29498	0.072	0.015	3.6836e-78
Snhg11	1.80845e-82	-0.0148601	0.801	0.9	3.7869e-78
Ldb2	2.10459e-82	-0.324557	0.328	0.477	4.40701e-78
Maml3	2.13763e-82	-0.153458	0.235	0.355	4.4762e-78
Fermt2	2.32889e-82	0.0582396	0.201	0.3	4.8767e-78
Sh3kbp1	2.33296e-82	-0.0168758	0.166	0.261	4.88521e-78
Mta3	2.33717e-82	-0.21694	0.151	0.263	4.89404e-78
Taf15	2.44887e-82	0.416352	0.238	0.295	5.12794e-78
Vps8	2.56058e-82	-0.132691	0.183	0.293	5.36186e-78
Evl	3.03882e-82	-0.0872151	0.163	0.268	6.3633e-78
Myh10	3.14157e-82	0.296564	0.207	0.282	6.57844e-78
Orc4	3.25118e-82	0.39571	0.22	0.281	6.80798e-78
Ube2d3	3.50871e-82	-0.0459624	0.201	0.306	7.34724e-78
Gkap1	3.72955e-82	-0.555407	0.095	0.201	7.80967e-78
Npas2	4.23735e-82	0.0581768	0.238	0.334	8.87302e-78
Actr1b	5.12292e-82	0.079135	0.137	0.225	1.07274e-77
Wdr20	5.55725e-82	-0.0471327	0.146	0.244	1.16369e-77
Fkbp5	6.23852e-82	-0.458764	0.136	0.255	1.30635e-77
Sept11	6.40631e-82	0.304585	0.21	0.285	1.34148e-77
Spata7	6.58313e-82	0.182064	0.2	0.29	1.37851e-77
Tab2	6.65985e-82	0.0372681	0.179	0.275	1.39457e-77
Mtch1	7.25775e-82	-0.134885	0.123	0.219	1.51977e-77
Syn3	7.39638e-82	-0.0748103	0.242	0.36	1.5488e-77
C230057M02Rik	7.4002e-82	-0.267956	0.103	0.199	1.5496e-77
Hnrnpm	7.76441e-82	-0.0330159	0.213	0.321	1.62587e-77
Pcmtd2	7.93883e-82	0.230817	0.192	0.268	1.66239e-77
Tacc1	8.6209e-82	0.0634763	0.261	0.368	1.80522e-77
Nploc4	8.71464e-82	-0.273536	0.146	0.258	1.82485e-77
Rnf14	9.17187e-82	0.0759364	0.134	0.22	1.92059e-77
Castor2	9.82557e-82	-0.531494	0.093	0.198	2.05747e-77
Crtc1	1.05685e-81	0.10187	0.175	0.269	2.21305e-77
Dnaja2	1.0617e-81	-0.0535774	0.143	0.241	2.2232e-77
Vps54	1.16562e-81	0.118338	0.209	0.302	2.44081e-77
Slc22a23	1.17948e-81	0.107951	0.191	0.281	2.46983e-77
Ajap1	1.22354e-81	-0.226332	0.116	0.215	2.56208e-77
Bmt2	1.23695e-81	-0.0148498	0.19	0.292	2.59017e-77
Myo9b	1.50756e-81	-0.0293887	0.178	0.281	3.15683e-77
Thoc1	1.53604e-81	0.00188928	0.18	0.282	3.21646e-77
Rprd2	1.66659e-81	-0.139743	0.181	0.294	3.48983e-77
Nceh1	1.70278e-81	0.316623	0.108	0.169	3.56562e-77
Baz1b	1.71119e-81	-0.0246033	0.228	0.338	3.58323e-77
Pde7a	1.77063e-81	-0.0233244	0.194	0.297	3.7077e-77
Safb2	1.82783e-81	-0.32592	0.176	0.302	3.82747e-77
Senp2	1.83397e-81	-0.180795	0.161	0.271	3.84034e-77
Nipsnap1	1.8781e-81	-0.0202821	0.137	0.231	3.93275e-77
Clasrp	2.14998e-81	-0.0796986	0.128	0.223	4.50205e-77
Peli1	2.48045e-81	0.222718	0.231	0.311	5.19406e-77
Spns2	2.49696e-81	-0.0880327	0.151	0.25	5.22863e-77
Sestd1	2.4985e-81	0.377218	0.198	0.263	5.23186e-77
Fam120c	2.50004e-81	-0.0847589	0.212	0.325	5.23508e-77
Nrg1	2.56551e-81	-0.141293	0.597	0.736	5.37219e-77
Naa15	2.88672e-81	-0.00529387	0.201	0.307	6.04479e-77
Abl1	3.0574e-81	-0.292369	0.122	0.225	6.4022e-77
Eea1	3.443e-81	0.184159	0.192	0.272	7.20965e-77
Smurf1	3.90393e-81	-0.184712	0.17	0.28	8.17483e-77
Map2k6	4.12868e-81	0.0308755	0.191	0.291	8.64545e-77
Bicra	4.26943e-81	-0.415498	0.126	0.239	8.94019e-77
Dennd5a	4.84026e-81	-0.1235	0.179	0.286	1.01355e-76
Bach2	5.32218e-81	-0.204787	0.23	0.354	1.11446e-76
H13	5.49684e-81	-0.141101	0.105	0.199	1.15104e-76
Foxj3	6.08716e-81	-0.0556959	0.189	0.297	1.27465e-76
Matr3	6.39305e-81	0.0324168	0.173	0.268	1.3387e-76
Zfp385b	6.5895e-81	0.0346355	0.418	0.532	1.37984e-76
Zranb1	6.83481e-81	-0.00974656	0.199	0.305	1.43121e-76
Grm7	6.97085e-81	-0.101692	0.911	0.98	1.45969e-76
Gcc2	9.47069e-81	0.0778566	0.192	0.281	1.98316e-76
Grm5	1.01293e-80	-0.17195	0.92	0.98	2.12107e-76
Zcchc14	1.01361e-80	-0.132373	0.172	0.282	2.12249e-76
Macrod2os1	1.04061e-80	-0.592462	0.178	0.316	2.17904e-76
Ube4a	1.205e-80	-0.141352	0.138	0.241	2.52327e-76
Sergef	1.22119e-80	-0.114278	0.215	0.333	2.55717e-76
Calr	1.22233e-80	0.560611	0.08	0.121	2.55956e-76
Cul5	1.65613e-80	-0.156471	0.198	0.314	3.46793e-76
Gm48512	1.87144e-80	-0.496838	0.191	0.329	3.9188e-76
Tlk1	1.9828e-80	0.188127	0.246	0.333	4.15198e-76
Gm4258	2.00347e-80	0.0631862	0.204	0.295	4.19527e-76
Tbk1	2.14417e-80	-0.21166	0.151	0.259	4.48989e-76
Foxk1	2.5396e-80	-0.594662	0.104	0.217	5.31792e-76
Rhbdl3	2.80446e-80	-0.673173	0.074	0.174	5.87254e-76
Akap9	2.89462e-80	0.142993	0.215	0.305	6.06133e-76
Opa1	2.92484e-80	0.102739	0.177	0.267	6.12462e-76
Jakmip1	3.74098e-80	-0.185984	0.144	0.25	7.83361e-76
Yme1l1	4.29001e-80	0.378381	0.226	0.291	8.98329e-76
Snta1	4.80134e-80	-0.324942	0.095	0.188	1.0054e-75
Rnf111	5.02559e-80	-0.0975356	0.184	0.293	1.05236e-75
Ddi2	5.51789e-80	-0.211672	0.159	0.269	1.15545e-75
Sema6d	7.92919e-80	-0.187347	0.425	0.566	1.66037e-75
[truncated: 10,994 more rows]

## Sheet: Excitatory neuron metascape
Overrepresentation pathway analysis was performed using metascape on increased and decreased DEGs (lfc > |1|, p < 0.001). Genes without a canonical name (e.g. genes ending in Rik or beginning in Gm) are excluded from analysis)																		Abbreviations - DEGs = differentially expressed genes, GF = germ-free, CONV = conventionally raised
Annotation of DEGs increased in GF mice compared to CONV																															Enrichment results for DEGs increased in GF vs CONV										Annotation of DEGs decreased in GF mice compared to CONV
MyList	Gene ID	Type	Tax ID	Homologene Gene ID	Homologene Gene Tax ID	Gene Symbol	Description	Biological Process (GO)	Kinase Class (UniProt)	WP163 Cytoplasmic ribosomal proteins	mmu00190 Oxidative phosphorylation - Mu	CORUM:3047 Parvulin-associated pre-rRNP c	GO:0019646 aerobic electron transport cha	R-MMU-163210 Formation of ATP by chemiosmot	WP310 mRNA processing	R-MMU-8953897 Cellular responses to stimuli	R-MMU-6798695 Neutrophil degranulation	R-MMU-9663891 Selective autophagy	GO:0042273 ribosomal large subunit biogen	GO:1901798 positive regulation of signal	GO:0006120 mitochondrial electron transpo	GO:0006839 mitochondrial transport	R-MMU-5205685 PINK1-PRKN Mediated Mitophagy	GO:0051651 maintenance of location in cel	GO:0071353 cellular response to interleuk	R-MMU-8876725 Protein methylation	WP307 Translation factors	GO:1904951 positive regulation of establi	GO:2001242 regulation of intrinsic apopto		GroupID	Category	Term	Description	LogP	Log(q-value)	Genes	Symbols	InTerm_InList		MyList	Gene ID	Type	Tax ID	Homologene Gene ID	Homologene Gene Tax ID	Gene Symbol	Description	Biological Process (GO)
AY036118	101056014	symbol	M. musculus	101056014	M. musculus	AY036118	cDNA sequence AY036118	GO:0030097 hemopoiesis;GO:0008284 positive regulation of cell population proliferation;GO:0042127 regulation of cell population proliferation		0.0	0.0	0.0	0.0	0.0	0.0	0.0	0.0	0.0	0.0	0.0	0.0	0.0	0.0	0.0	0.0	0.0	0.0	0.0	0.0		1_Summary	WikiPathways	WP163	Cytoplasmic ribosomal proteins	-100	-96.4394	11837,14109,16785,19896,19899,19921,19933,19941,19942,19943,19946,19951,19981,19982,19989,20005,20042,20044,20054,20055,20068,20085,20088,20090,20091,20102,20103,20104,20115,20116,22121,26451,26961,27050,27176,27207,27367,27370,54127,54217,56040,57294,57808,66475,66481,66489,67025,67097,67248,67281,67427,67671,67891,67945,68193,68436,75617,76808,78294,110954,267019,268449,269261,270106,319195,208…	Rplp0,Fau,Rpsa,Rpl10a,Rpl18,Rpl19,Rpl21,Rpl26,Rpl27,Rpl28,Rpl30,Rpl32,Rpl37a,Rpl36a,Rpl7,Rpl9,Rps12,Rps14,Rps15,Rps16,Rps17,Rps19,Rps24,Rps29,Rps3a1,Rps4x,Rps5,Rps6,Rps7,Rps8,Rpl13a,Rpl27a,Rpl8,Rps3,Rpl7a,Rps11,Rpl3,Rps26,Rps28,Rpl36,Rplp1,Rps27,Rpl35a,Rps23,Rps21,Rpl35,Rpl11,Rps10,Rpl39,Rpl37,Rps20,Rpl38,Rpl4,Rpl41,Rpl24,Rpl34,Rps25,Rpl18a,Rps27a,Rpl10,Rps15a,Rpl23a,Rpl12,Rpl13,Rpl17,Srp14,Rpl23…	108/-		Mid1	17318	symbol	M. musculus	17318	M. musculus	Mid1	midline 1	GO:0035372 protein localization to microtubule;GO:0032874 positive regulation of stress-activated MAPK cascade;GO:0070304 positive regulation of stress-activated protein kinase signaling cascade
Lars2	102436	symbol	M. musculus	102436	M. musculus	Lars2	leucyl-tRNA synthetase, mitochondrial	GO:0006429 leucyl-tRNA aminoacylation;GO:0006418 tRNA aminoacylation for protein translation;GO:0043039 tRNA aminoacylation		1.0	0.0	0.0	0.0	0.0	0.0	0.0	0.0	0.0	0.0	0.0	0.0	0.0	0.0	0.0	0.0	0.0	0.0	0.0	0.0		1_Member	WikiPathways	WP163	Cytoplasmic ribosomal proteins	-100	-96.4394	11837,14109,16785,19896,19899,19921,19933,19941,19942,19943,19946,19951,19981,19982,19989,20005,20042,20044,20054,20055,20068,20085,20088,20090,20091,20102,20103,20104,20115,20116,22121,26451,26961,27050,27176,27207,27367,27370,54127,54217,56040,57294,57808,66475,66481,66489,67025,67097,67248,67281,67427,67671,67891,67945,68193,68436,75617,76808,78294,110954,267019,268449,269261,270106,319195	Rplp0,Fau,Rpsa,Rpl10a,Rpl18,Rpl19,Rpl21,Rpl26,Rpl27,Rpl28,Rpl30,Rpl32,Rpl37a,Rpl36a,Rpl7,Rpl9,Rps12,Rps14,Rps15,Rps16,Rps17,Rps19,Rps24,Rps29,Rps3a1,Rps4x,Rps5,Rps6,Rps7,Rps8,Rpl13a,Rpl27a,Rpl8,Rps3,Rpl7a,Rps11,Rpl3,Rps26,Rps28,Rpl36,Rplp1,Rps27,Rpl35a,Rps23,Rps21,Rpl35,Rpl11,Rps10,Rpl39,Rpl37,Rps20,Rpl38,Rpl4,Rpl41,Rpl24,Rpl34,Rps25,Rpl18a,Rps27a,Rpl10,Rps15a,Rpl23a,Rpl12,Rpl13,Rpl17	65/81		mt-Co1	17708	gene_synonym	M. musculus	17708	M. musculus	COX1	cytochrome c oxidase subunit I	GO:0015988 energy coupled proton transmembrane transport, against electrochemical gradient;GO:0015990 electron transport coupled proton transport;GO:0006123 mitochondrial electron transport, cytochrome c to oxygen
Cmss1	66497	symbol	M. musculus	66497	M. musculus	Cmss1	cms small ribosomal subunit 1	GO:0008150 biological_process		0.0	0.0	0.0	0.0	0.0	0.0	0.0	0.0	0.0	0.0	0.0	0.0	0.0	0.0	0.0	0.0	0.0	0.0	0.0	0.0		1_Member	Reactome Gene Sets	R-MMU-1799339	SRP-dependent cotranslational protein targeting to membrane	-100	-96.4394	11837,14109,16785,19899,19921,19933,19941,19942,19943,19946,19951,19981,19982,19989,20005,20042,20044,20054,20055,20068,20085,20088,20090,20091,20102,20103,20104,20115,20116,20813,22121,26451,26961,27050,27176,27207,27367,27370,54127,54217,56040,57294,57808,65019,66475,66481,66483,66489,67025,67097,67115,67186,67248,67281,67427,67671,67891,68028,68193,68436,75617,76808,76846,78294,110954,267019,2…	Rplp0,Fau,Rpsa,Rpl18,Rpl19,Rpl21,Rpl26,Rpl27,Rpl28,Rpl30,Rpl32,Rpl37a,Rpl36a,Rpl7,Rpl9,Rps12,Rps14,Rps15,Rps16,Rps17,Rps19,Rps24,Rps29,Rps3a1,Rps4x,Rps5,Rps6,Rps7,Rps8,Srp14,Rpl13a,Rpl27a,Rpl8,Rps3,Rpl7a,Rps11,Rpl3,Rps26,Rps28,Rpl36,Rplp1,Rps27,Rpl35a,Rpl23,Rps23,Rps21,Rpl36al,Rpl35,Rpl11,Rps10,Rpl14,Rplp2,Rpl39,Rpl37,Rps20,Rpl38,Rpl4,Rpl22l1,Rpl24,Rpl34,Rps25,Rpl18a,Rps9,Rps27a,Rpl10,Rps15a,Rpl2…	71/92		mt-Co2	17709	gene_synonym	M. musculus	17709	M. musculus	COX2	cytochrome c oxidase subunit II	GO:0042773 ATP synthesis coupled electron transport;GO:0022904 respiratory electron transport chain;GO:0022900 electron transport chain
AC149090.1						None	None	None	None	nan	nan	nan	nan	nan	nan	nan	nan	nan	nan	nan	nan	nan	nan	nan	nan	nan	nan	nan	nan		1_Member	Reactome Gene Sets	R-MMU-975956	Nonsense Mediated Decay (NMD) independent of the Exon Junction Complex (EJC)	-100	-96.4394	11837,14109,16785,19899,19921,19933,19941,19942,19943,19946,19951,19981,19982,19989,20005,20042,20044,20054,20055,20068,20085,20088,20090,20091,20102,20103,20104,20115,20116,22121,26451,26961,27050,27176,27207,27367,27370,54127,54217,56040,57294,57808,65019,66475,66481,66483,66489,67025,67097,67115,67186,67248,67281,67427,67671,67891,68028,68193,68436,75617,76808,76846,78294,110954,267019,268449,…	Rplp0,Fau,Rpsa,Rpl18,Rpl19,Rpl21,Rpl26,Rpl27,Rpl28,Rpl30,Rpl32,Rpl37a,Rpl36a,Rpl7,Rpl9,Rps12,Rps14,Rps15,Rps16,Rps17,Rps19,Rps24,Rps29,Rps3a1,Rps4x,Rps5,Rps6,Rps7,Rps8,Rpl13a,Rpl27a,Rpl8,Rps3,Rpl7a,Rps11,Rpl3,Rps26,Rps28,Rpl36,Rplp1,Rps27,Rpl35a,Rpl23,Rps23,Rps21,Rpl36al,Rpl35,Rpl11,Rps10,Rpl14,Rplp2,Rpl39,Rpl37,Rps20,Rpl38,Rpl4,Rpl22l1,Rpl24,Rpl34,Rps25,Rpl18a,Rps9,Rps27a,Rpl10,Rps15a,Rpl23a,Rpl…	70/94		mt-Co3	17710	gene_synonym	M. musculus	17710	M. musculus	COX3	cytochrome c oxidase subunit III	GO:0006123 mitochondrial electron transport, cytochrome c to oxygen;GO:0008535 respiratory chain complex IV assembly;GO:0017004 cytochrome complex assembly
Cdk8	264064	symbol	M. musculus	264064	M. musculus	Cdk8	cyclin dependent kinase 8	GO:0006468 protein phosphorylation;GO:0016310 phosphorylation;GO:0006796 phosphate-containing compound metabolic process	yes	0.0	0.0	0.0	0.0	0.0	0.0	1.0	0.0	0.0	0.0	0.0	0.0	0.0	1.0	0.0	0.0	0.0	0.0	0.0	0.0		1_Member	Reactome Gene Sets	R-MMU-72689	Formation of a pool of free 40S subunits	-100	-96.4394	11837,14109,16785,19899,19921,19933,19941,19942,19943,19946,19951,19981,19982,19989,20005,20042,20044,20054,20055,20068,20085,20088,20090,20091,20102,20103,20104,20115,20116,22121,26451,26961,27050,27176,27207,27367,27370,53356,54127,54217,56040,57294,57808,65019,66085,66475,66481,66483,66489,67025,67097,67115,67186,67248,67281,67427,67671,67891,68028,68193,68436,75617,76808,76846,78294,110954,26…	Rplp0,Fau,Rpsa,Rpl18,Rpl19,Rpl21,Rpl26,Rpl27,Rpl28,Rpl30,Rpl32,Rpl37a,Rpl36a,Rpl7,Rpl9,Rps12,Rps14,Rps15,Rps16,Rps17,Rps19,Rps24,Rps29,Rps3a1,Rps4x,Rps5,Rps6,Rps7,Rps8,Rpl13a,Rpl27a,Rpl8,Rps3,Rpl7a,Rps11,Rpl3,Rps26,Eif3g,Rps28,Rpl36,Rplp1,Rps27,Rpl35a,Rpl23,Eif3f,Rps23,Rps21,Rpl36al,Rpl35,Rpl11,Rps10,Rpl14,Rplp2,Rpl39,Rpl37,Rps20,Rpl38,Rpl4,Rpl22l1,Rpl24,Rpl34,Rps25,Rpl18a,Rps9,Rps27a,Rpl10,Rps15…	72/101		Agrp	11604	symbol	M. musculus	11604	M. musculus	Agrp	agouti related neuropeptide	GO:0008343 adult feeding behavior;GO:2000253 positive regulation of feeding behavior;GO:0048520 positive regulation of behavior
Calm1	12313	symbol	M. musculus	12313	M. musculus	Calm1	calmodulin 1	GO:0051343 positive regulation of cyclic-nucleotide phosphodiesterase activity;GO:0051342 regulation of cyclic-nucleotide phosphodiesterase activity;GO:1901842 negative regulation of high voltage-gated calcium channel activity		0.0	1.0	0.0	0.0	0.0	0.0	0.0	0.0	1.0	0.0	0.0	0.0	0.0	1.0	0.0	0.0	1.0	0.0	0.0	0.0		1_Member	Reactome Gene Sets	R-MMU-156827	L13a-mediated translational silencing of Ceruloplasmin expression	-100	-96.4394	11837,14109,16785,19899,19921,19933,19941,19942,19943,19946,19951,19981,19982,19989,20005,20042,20044,20054,20055,20068,20085,20088,20090,20091,20102,20103,20104,20115,20116,22121,26451,26961,27050,27176,27207,27367,27370,53356,54127,54217,56040,57294,57808,65019,66085,66475,66481,66483,66489,67025,67097,67115,67186,67248,67281,67427,67671,67891,68028,68193,68436,75617,76808,76846,78294,110954,26…	Rplp0,Fau,Rpsa,Rpl18,Rpl19,Rpl21,Rpl26,Rpl27,Rpl28,Rpl30,Rpl32,Rpl37a,Rpl36a,Rpl7,Rpl9,Rps12,Rps14,Rps15,Rps16,Rps17,Rps19,Rps24,Rps29,Rps3a1,Rps4x,Rps5,Rps6,Rps7,Rps8,Rpl13a,Rpl27a,Rpl8,Rps3,Rpl7a,Rps11,Rpl3,Rps26,Eif3g,Rps28,Rpl36,Rplp1,Rps27,Rpl35a,Rpl23,Eif3f,Rps23,Rps21,Rpl36al,Rpl35,Rpl11,Rps10,Rpl14,Rplp2,Rpl39,Rpl37,Rps20,Rpl38,Rpl4,Rpl22l1,Rpl24,Rpl34,Rps25,Rpl18a,Rps9,Rps27a,Rpl10,Rps15…	72/111		mt-Nd1	17716	gene_synonym	M. musculus	17716	M. musculus	ND1	NADH dehydrogenase subunit 1	GO:0033194 response to hydroperoxide;GO:0006120 mitochondrial electron transport, NADH to ubiquinone;GO:0019646 aerobic electron transport chain
CAAA01118383.1						None	None	None	None	nan	nan	nan	nan	nan	nan	nan	nan	nan	nan	nan	nan	nan	nan	nan	nan	nan	nan	nan	nan		1_Member	Reactome Gene Sets	R-MMU-72706	GTP hydrolysis and joining of the 60S ribosomal subunit	-99.8323	-96.3509	11837,14109,16785,19899,19921,19933,19941,19942,19943,19946,19951,19981,19982,19989,20005,20042,20044,20054,20055,20068,20085,20088,20090,20091,20102,20103,20104,20115,20116,22121,26451,26961,27050,27176,27207,27367,27370,53356,54127,54217,56040,57294,57808,65019,66085,66475,66481,66483,66489,67025,67097,67115,67186,67248,67281,67427,67671,67891,68028,68193,68436,75617,76808,76846,78294,110954,26…	Rplp0,Fau,Rpsa,Rpl18,Rpl19,Rpl21,Rpl26,Rpl27,Rpl28,Rpl30,Rpl32,Rpl37a,Rpl36a,Rpl7,Rpl9,Rps12,Rps14,Rps15,Rps16,Rps17,Rps19,Rps24,Rps29,Rps3a1,Rps4x,Rps5,Rps6,Rps7,Rps8,Rpl13a,Rpl27a,Rpl8,Rps3,Rpl7a,Rps11,Rpl3,Rps26,Eif3g,Rps28,Rpl36,Rplp1,Rps27,Rpl35a,Rpl23,Eif3f,Rps23,Rps21,Rpl36al,Rpl35,Rpl11,Rps10,Rpl14,Rplp2,Rpl39,Rpl37,Rps20,Rpl38,Rpl4,Rpl22l1,Rpl24,Rpl34,Rps25,Rpl18a,Rps9,Rps27a,Rpl10,Rps15…	72/112		mt-Atp6	17705	gene_synonym	M. musculus	17705	M. musculus	ATP6	ATP synthase F0 subunit 6	GO:0042776 proton motive force-driven mitochondrial ATP synthesis;GO:0015986 proton motive force-driven ATP synthesis;GO:0006754 ATP biosynthetic process
Tmsb4x	19241	symbol	M. musculus	19241	M. musculus	Tmsb4x	thymosin, beta 4, X chromosome	GO:0042989 sequestering of actin monomers;GO:0051152 positive regulation of smooth muscle cell differentiation;GO:0051150 regulation of smooth muscle cell differentiation		0.0	0.0	0.0	0.0	0.0	0.0	0.0	0.0	0.0	0.0	0.0	0.0	0.0	0.0	1.0	0.0	1.0	0.0	0.0	0.0		1_Member	Reactome Gene Sets	R-MMU-927802	Nonsense-Mediated Decay (NMD)	-97.3151	-93.9586	11837,14109,16785,19899,19921,19933,19941,19942,19943,19946,19951,19981,19982,19989,20005,20042,20044,20054,20055,20068,20085,20088,20090,20091,20102,20103,20104,20115,20116,22121,26451,26961,27050,27176,27207,27367,27370,51792,54127,54217,56040,57294,57808,65019,66475,66481,66483,66489,67025,67097,67115,67186,67248,67281,67427,67671,67891,68028,68193,68436,75617,76808,76846,78294,110954,267019,2…	Rplp0,Fau,Rpsa,Rpl18,Rpl19,Rpl21,Rpl26,Rpl27,Rpl28,Rpl30,Rpl32,Rpl37a,Rpl36a,Rpl7,Rpl9,Rps12,Rps14,Rps15,Rps16,Rps17,Rps19,Rps24,Rps29,Rps3a1,Rps4x,Rps5,Rps6,Rps7,Rps8,Rpl13a,Rpl27a,Rpl8,Rps3,Rpl7a,Rps11,Rpl3,Rps26,Ppp2r1a,Rps28,Rpl36,Rplp1,Rps27,Rpl35a,Rpl23,Rps23,Rps21,Rpl36al,Rpl35,Rpl11,Rps10,Rpl14,Rplp2,Rpl39,Rpl37,Rps20,Rpl38,Rpl4,Rpl22l1,Rpl24,Rpl34,Rps25,Rpl18a,Rps9,Rps27a,Rpl10,Rps15a,Rp…	71/113		mt-Nd2	17717	gene_synonym	M. musculus	17717	M. musculus	ND2	NADH dehydrogenase subunit 2	GO:0006120 mitochondrial electron transport, NADH to ubiquinone;GO:0019646 aerobic electron transport chain;GO:0042776 proton motive force-driven mitochondrial ATP synthesis
Actb	11461	symbol	M. musculus	11461	M. musculus	Actb	actin, beta	GO:0072749 cellular response to cytochalasin B;GO:1901328 response to cytochalasin B;GO:0051621 regulation of norepinephrine uptake		0.0	1.0	0.0	0.0	0.0	0.0	0.0	0.0	1.0	0.0	1.0	0.0	0.0	1.0	0.0	0.0	0.0	0.0	1.0	0.0		1_Member	Reactome Gene Sets	R-MMU-975957	Nonsense Mediated Decay (NMD) enhanced by the Exon Junction Complex (EJC)	-97.3151	-93.9586	11837,14109,16785,19899,19921,19933,19941,19942,19943,19946,19951,19981,19982,19989,20005,20042,20044,20054,20055,20068,20085,20088,20090,20091,20102,20103,20104,20115,20116,22121,26451,26961,27050,27176,27207,27367,27370,51792,54127,54217,56040,57294,57808,65019,66475,66481,66483,66489,67025,67097,67115,67186,67248,67281,67427,67671,67891,68028,68193,68436,75617,76808,76846,78294,110954,267019,2…	Rplp0,Fau,Rpsa,Rpl18,Rpl19,Rpl21,Rpl26,Rpl27,Rpl28,Rpl30,Rpl32,Rpl37a,Rpl36a,Rpl7,Rpl9,Rps12,Rps14,Rps15,Rps16,Rps17,Rps19,Rps24,Rps29,Rps3a1,Rps4x,Rps5,Rps6,Rps7,Rps8,Rpl13a,Rpl27a,Rpl8,Rps3,Rpl7a,Rps11,Rpl3,Rps26,Ppp2r1a,Rps28,Rpl36,Rplp1,Rps27,Rpl35a,Rpl23,Rps23,Rps21,Rpl36al,Rpl35,Rpl11,Rps10,Rpl14,Rplp2,Rpl39,Rpl37,Rps20,Rpl38,Rpl4,Rpl22l1,Rpl24,Rpl34,Rps25,Rpl18a,Rps9,Rps27a,Rpl10,Rps15a,Rp…	71/113		mt-Nd4	17719	gene_synonym	M. musculus	17719	M. musculus	ND4	NADH dehydrogenase subunit 4	GO:0015988 energy coupled proton transmembrane transport, against electrochemical gradient;GO:0015990 electron transport coupled proton transport;GO:0006120 mitochondrial electron transport, NADH to ubiquinone
Hspa8	15481	symbol	M. musculus	15481	M. musculus	Hspa8	heat shock protein 8	GO:0061738 late endosomal microautophagy;GO:0061740 protein targeting to lysosome involved in chaperone-mediated autophagy;GO:0061684 chaperone-mediated autophagy		1.0	1.0	0.0	0.0	0.0	0.0	1.0	1.0	1.0	0.0	1.0	0.0	1.0	1.0	0.0	0.0	1.0	0.0	0.0	0.0		1_Member	Reactome Gene Sets	R-MMU-72613	Eukaryotic Translation Initiation	-96.9246	-93.665	11837,14109,16785,19899,19921,19933,19941,19942,19943,19946,19951,19981,19982,19989,20005,20042,20044,20054,20055,20068,20085,20088,20090,20091,20102,20103,20104,20115,20116,22121,26451,26961,27050,27176,27207,27367,27370,53356,54127,54217,56040,57294,57808,65019,66085,66475,66481,66483,66489,67025,67097,67115,67186,67248,67281,67427,67671,67891,68028,68193,68436,75617,76808,76846,78294,110954,26…	Rplp0,Fau,Rpsa,Rpl18,Rpl19,Rpl21,Rpl26,Rpl27,Rpl28,Rpl30,Rpl32,Rpl37a,Rpl36a,Rpl7,Rpl9,Rps12,Rps14,Rps15,Rps16,Rps17,Rps19,Rps24,Rps29,Rps3a1,Rps4x,Rps5,Rps6,Rps7,Rps8,Rpl13a,Rpl27a,Rpl8,Rps3,Rpl7a,Rps11,Rpl3,Rps26,Eif3g,Rps28,Rpl36,Rplp1,Rps27,Rpl35a,Rpl23,Eif3f,Rps23,Rps21,Rpl36al,Rpl35,Rpl11,Rps10,Rpl14,Rplp2,Rpl39,Rpl37,Rps20,Rpl38,Rpl4,Rpl22l1,Rpl24,Rpl34,Rps25,Rpl18a,Rps9,Rps27a,Rpl10,Rps15…	72/119		AI506816	433855	symbol	M. musculus	433855	M. musculus	AI506816	expressed sequence AI506816	GO:0009611 response to wounding;GO:0006950 response to stress;GO:0050896 response to stimulus
Filip1l	78749	symbol	M. musculus	78749	M. musculus	Filip1l	filamin A interacting protein 1-like	GO:0008150 biological_process		0.0	0.0	0.0	0.0	0.0	0.0	0.0	0.0	0.0	0.0	0.0	0.0	0.0	0.0	0.0	0.0	0.0	0.0	0.0	0.0		1_Member	Reactome Gene Sets	R-MMU-72737	Cap-dependent Translation Initiation	-96.9246	-93.665	11837,14109,16785,19899,19921,19933,19941,19942,19943,19946,19951,19981,19982,19989,20005,20042,20044,20054,20055,20068,20085,20088,20090,20091,20102,20103,20104,20115,20116,22121,26451,26961,27050,27176,27207,27367,27370,53356,54127,54217,56040,57294,57808,65019,66085,66475,66481,66483,66489,67025,67097,67115,67186,67248,67281,67427,67671,67891,68028,68193,68436,75617,76808,76846,78294,110954,26…	Rplp0,Fau,Rpsa,Rpl18,Rpl19,Rpl21,Rpl26,Rpl27,Rpl28,Rpl30,Rpl32,Rpl37a,Rpl36a,Rpl7,Rpl9,Rps12,Rps14,Rps15,Rps16,Rps17,Rps19,Rps24,Rps29,Rps3a1,Rps4x,Rps5,Rps6,Rps7,Rps8,Rpl13a,Rpl27a,Rpl8,Rps3,Rpl7a,Rps11,Rpl3,Rps26,Eif3g,Rps28,Rpl36,Rplp1,Rps27,Rpl35a,Rpl23,Eif3f,Rps23,Rps21,Rpl36al,Rpl35,Rpl11,Rps10,Rpl14,Rplp2,Rpl39,Rpl37,Rps20,Rpl38,Rpl4,Rpl22l1,Rpl24,Rpl34,Rps25,Rpl18a,Rps9,Rps27a,Rpl10,Rps15…	72/119		Plxna4os3						None	None	None
Slc24a5	317750	symbol	M. musculus	317750	M. musculus	Slc24a5	solute carrier family 24, member 5	GO:0048022 negative regulation of melanin biosynthetic process;GO:1900377 negative regulation of secondary metabolite biosynthetic process;GO:0042438 melanin biosynthetic process		0.0	0.0	0.0	0.0	1.0	0.0	0.0	0.0	0.0	0.0	0.0	0.0	0.0	1.0	0.0	0.0	1.0	0.0	0.0	0.0		1_Member	GO Biological Processes	GO:0002181	cytoplasmic translation	-85.9316	-82.7134	11837,14109,16785,19896,19899,19921,19933,19941,19942,19943,19946,19951,19981,19982,19989,20005,20042,20044,20054,20055,20068,20085,20088,20090,20091,20102,20103,20104,20115,20116,22121,26451,26961,27050,27176,27207,27367,27370,54127,54217,56040,57808,65019,66475,66481,67025,67097,67115,67186,67248,67427,67671,67891,67945,68028,68193,68436,75617,76808,76846,78294,267019,268449,269261,270106,31919…	Rplp0,Fau,Rpsa,Rpl10a,Rpl18,Rpl19,Rpl21,Rpl26,Rpl27,Rpl28,Rpl30,Rpl32,Rpl37a,Rpl36a,Rpl7,Rpl9,Rps12,Rps14,Rps15,Rps16,Rps17,Rps19,Rps24,Rps29,Rps3a1,Rps4x,Rps5,Rps6,Rps7,Rps8,Rpl13a,Rpl27a,Rpl8,Rps3,Rpl7a,Rps11,Rpl3,Rps26,Rps28,Rpl36,Rplp1,Rpl35a,Rpl23,Rps23,Rps21,Rpl11,Rps10,Rpl14,Rplp2,Rpl39,Rps20,Rpl38,Rpl4,Rpl41,Rpl22l1,Rpl24,Rpl34,Rps25,Rpl18a,Rps9,Rps27a,Rps15a,Rpl23a,Rpl12,Rpl13,Rpl17,Rpl5	67/122		Serinc2	230779	symbol	M. musculus	230779	M. musculus	Serinc2	serine incorporator 2	GO:0006658 phosphatidylserine metabolic process;GO:0006575 cellular modified amino acid metabolic process;GO:0006650 glycerophospholipid metabolic process
Ubb	22187	symbol	M. musculus	22187	M. musculus	Ubb	ubiquitin B	GO:1902527 positive regulation of protein monoubiquitination;GO:1902525 regulation of protein monoubiquitination;GO:0021886 hypothalamus gonadotrophin-releasing hormone neuron differentiation		1.0	1.0	0.0	0.0	0.0	0.0	1.0	0.0	1.0	0.0	1.0	0.0	0.0	1.0	0.0	0.0	0.0	0.0	0.0	1.0		1_Member	Reactome Gene Sets	R-MMU-72766	Translation	-85.3919	-82.2115	11837,13627,13629,14109,16785,19899,19921,19933,19941,19942,19943,19946,19951,19981,19982,19989,20005,20042,20044,20054,20055,20068,20085,20088,20090,20091,20102,20103,20104,20115,20116,20813,22121,26451,26961,27050,27176,27207,27367,27370,53356,54127,54217,55949,56040,56282,57294,57808,64659,65019,66085,66448,66475,66481,66483,66489,67025,67097,67115,67186,67248,67281,67427,67671,67681,67891,680…	Rplp0,Eef1a1,Eef2,Fau,Rpsa,Rpl18,Rpl19,Rpl21,Rpl26,Rpl27,Rpl28,Rpl30,Rpl32,Rpl37a,Rpl36a,Rpl7,Rpl9,Rps12,Rps14,Rps15,Rps16,Rps17,Rps19,Rps24,Rps29,Rps3a1,Rps4x,Rps5,Rps6,Rps7,Rps8,Srp14,Rpl13a,Rpl27a,Rpl8,Rps3,Rpl7a,Rps11,Rpl3,Rps26,Eif3g,Rps28,Rpl36,Eef1b2,Rplp1,Mrpl12,Rps27,Rpl35a,Mrps14,Rpl23,Eif3f,Mrpl20,Rps23,Rps21,Rpl36al,Rpl35,Rpl11,Rps10,Rpl14,Rplp2,Rpl39,Rpl37,Rps20,Rpl38,Mrpl18,Rpl4,Rpl…	81/224		Uchl4	93841	symbol	M. musculus	93841	M. musculus	Uchl4	ubiquitin carboxyl-terminal esterase L4	GO:0016579 protein deubiquitination;GO:0070646 protein modification by small protein removal;GO:0006511 ubiquitin-dependent protein catabolic process
Serinc1	56442	symbol	M. musculus	56442	M. musculus	Serinc1	serine incorporator 1	GO:0006658 phosphatidylserine metabolic process;GO:0044091 membrane biogenesis;GO:0006665 sphingolipid metabolic process		0.0	1.0	0.0	0.0	0.0	0.0	0.0	0.0	0.0	0.0	0.0	0.0	0.0	0.0	0.0	0.0	0.0	0.0	0.0	0.0		1_Member	Reactome Gene Sets	R-MMU-6791226	Major pathway of rRNA processing in the nucleolus and cytosol	-78.6335	-75.55	11837,14109,16785,19899,19921,19933,19941,19942,19943,19946,19951,19981,19982,19989,20005,20042,20044,20054,20055,20068,20085,20088,20090,20091,20102,20103,20104,20115,20116,22121,26451,26961,27050,27176,27207,27367,27370,54127,54217,56040,57294,57808,65019,66475,66481,66483,66489,67025,67097,67115,67186,67248,67281,67427,67671,67891,68028,68193,68436,75617,76808,76846,78294,102462,110954,267019,…	Rplp0,Fau,Rpsa,Rpl18,Rpl19,Rpl21,Rpl26,Rpl27,Rpl28,Rpl30,Rpl32,Rpl37a,Rpl36a,Rpl7,Rpl9,Rps12,Rps14,Rps15,Rps16,Rps17,Rps19,Rps24,Rps29,Rps3a1,Rps4x,Rps5,Rps6,Rps7,Rps8,Rpl13a,Rpl27a,Rpl8,Rps3,Rpl7a,Rps11,Rpl3,Rps26,Rps28,Rpl36,Rplp1,Rps27,Rpl35a,Rpl23,Rps23,Rps21,Rpl36al,Rpl35,Rpl11,Rps10,Rpl14,Rplp2,Rpl39,Rpl37,Rps20,Rpl38,Rpl4,Rpl22l1,Rpl24,Rpl34,Rps25,Rpl18a,Rps9,Rps27a,Imp3,Rpl10,Rps15a,Rpl23…	71/176		mt-Cytb	17711	gene_synonym	M. musculus	17711	M. musculus	CYTB	cytochrome b	GO:0015988 energy coupled proton transmembrane transport, against electrochemical gradient;GO:0015990 electron transport coupled proton transport;GO:0033762 response to glucagon
Eef1a1	13627	symbol	M. musculus	13627	M. musculus	Eef1a1	eukaryotic translation elongation factor 1 alpha 1	GO:1900022 regulation of D-erythro-sphingosine kinase activity;GO:0043550 regulation of lipid kinase activity;GO:0044829 positive regulation by host of viral genome replication		1.0	0.0	0.0	0.0	0.0	0.0	1.0	1.0	0.0	0.0	0.0	0.0	0.0	0.0	0.0	0.0	1.0	1.0	0.0	0.0		1_Member	Reactome Gene Sets	R-MMU-72312	rRNA processing	-78.6335	-75.55	11837,14109,16785,19899,19921,19933,19941,19942,19943,19946,19951,19981,19982,19989,20005,20042,20044,20054,20055,20068,20085,20088,20090,20091,20102,20103,20104,20115,20116,22121,26451,26961,27050,27176,27207,27367,27370,54127,54217,56040,57294,57808,65019,66475,66481,66483,66489,67025,67097,67115,67186,67248,67281,67427,67671,67891,68028,68193,68436,75617,76808,76846,78294,102462,110954,267019,…	Rplp0,Fau,Rpsa,Rpl18,Rpl19,Rpl21,Rpl26,Rpl27,Rpl28,Rpl30,Rpl32,Rpl37a,Rpl36a,Rpl7,Rpl9,Rps12,Rps14,Rps15,Rps16,Rps17,Rps19,Rps24,Rps29,Rps3a1,Rps4x,Rps5,Rps6,Rps7,Rps8,Rpl13a,Rpl27a,Rpl8,Rps3,Rpl7a,Rps11,Rpl3,Rps26,Rps28,Rpl36,Rplp1,Rps27,Rpl35a,Rpl23,Rps23,Rps21,Rpl36al,Rpl35,Rpl11,Rps10,Rpl14,Rplp2,Rpl39,Rpl37,Rps20,Rpl38,Rpl4,Rpl22l1,Rpl24,Rpl34,Rps25,Rpl18a,Rps9,Rps27a,Imp3,Rpl10,Rps15a,Rpl23…	71/176		Pkd2l2	53871	symbol	M. musculus	53871	M. musculus	Pkd2l2	polycystic kidney disease 2-like 2	GO:0050982 detection of mechanical stimulus;GO:0009582 detection of abiotic stimulus;GO:0009581 detection of external stimulus
Hsp90ab1	15516	symbol	M. musculus	15516	M. musculus	Hsp90ab1	heat shock protein 90 alpha (cytosolic), class B member 1	GO:1903660 negative regulation of complement-dependent cytotoxicity;GO:1903659 regulation of complement-dependent cytotoxicity;GO:0045793 positive regulation of cell size		0.0	0.0	0.0	0.0	0.0	0.0	1.0	1.0	1.0	0.0	1.0	0.0	0.0	1.0	0.0	1.0	0.0	0.0	1.0	0.0		1_Member	Reactome Gene Sets	R-MMU-8868773	rRNA processing in the nucleus and cytosol	-78.6335	-75.55	11837,14109,16785,19899,19921,19933,19941,19942,19943,19946,19951,19981,19982,19989,20005,20042,20044,20054,20055,20068,20085,20088,20090,20091,20102,20103,20104,20115,20116,22121,26451,26961,27050,27176,27207,27367,27370,54127,54217,56040,57294,57808,65019,66475,66481,66483,66489,67025,67097,67115,67186,67248,67281,67427,67671,67891,68028,68193,68436,75617,76808,76846,78294,102462,110954,267019,…	Rplp0,Fau,Rpsa,Rpl18,Rpl19,Rpl21,Rpl26,Rpl27,Rpl28,Rpl30,Rpl32,Rpl37a,Rpl36a,Rpl7,Rpl9,Rps12,Rps14,Rps15,Rps16,Rps17,Rps19,Rps24,Rps29,Rps3a1,Rps4x,Rps5,Rps6,Rps7,Rps8,Rpl13a,Rpl27a,Rpl8,Rps3,Rpl7a,Rps11,Rpl3,Rps26,Rps28,Rpl36,Rplp1,Rps27,Rpl35a,Rpl23,Rps23,Rps21,Rpl36al,Rpl35,Rpl11,Rps10,Rpl14,Rplp2,Rpl39,Rpl37,Rps20,Rpl38,Rpl4,Rpl22l1,Rpl24,Rpl34,Rps25,Rpl18a,Rps9,Rps27a,Imp3,Rpl10,Rps15a,Rpl23…	71/176		Tsc22d4	78829	symbol	M. musculus	78829	M. musculus	Tsc22d4	Tsc22 domain family, member 4	GO:0006970 response to osmotic stress;GO:0009628 response to abiotic stimulus;GO:0006950 response to stress
Prnp	19122	symbol	M. musculus	19122	M. musculus	Prnp	prion protein	GO:1902951 negative regulation of dendritic spine maintenance;GO:1900449 regulation of glutamate receptor signaling pathway;GO:1990535 neuron projection maintenance		0.0	1.0	0.0	0.0	0.0	0.0	0.0	0.0	0.0	0.0	1.0	0.0	0.0	0.0	0.0	0.0	0.0	0.0	1.0	0.0		1_Member	KEGG Pathway	mmu03010	Ribosome - Mus musculus (house mouse)	-72.5123	-69.4568	11837,14109,16785,19896,19899,19921,19933,19941,19942,19943,19946,19951,19981,19982,19989,20005,20042,20044,20054,20055,20068,20085,20088,20090,20091,20102,20103,20104,20115,20116,22121,26451,26961,27050,27176,27207,27367,27370,54127,54217,56040,56282,57294,57808,64659,65019,66448,66475,66481,66483,66489,67025,67097,67115,67186,67248,67281,67427,67671,67681,67891,67945,68028,68193,68436,75398,756…	Rplp0,Fau,Rpsa,Rpl10a,Rpl18,Rpl19,Rpl21,Rpl26,Rpl27,Rpl28,Rpl30,Rpl32,Rpl37a,Rpl36a,Rpl7,Rpl9,Rps12,Rps14,Rps15,Rps16,Rps17,Rps19,Rps24,Rps29,Rps3a1,Rps4x,Rps5,Rps6,Rps7,Rps8,Rpl13a,Rpl27a,Rpl8,Rps3,Rpl7a,Rps11,Rpl3,Rps26,Rps28,Rpl36,Rplp1,Mrpl12,Rps27,Rpl35a,Mrps14,Rpl23,Mrpl20,Rps23,Rps21,Rpl36al,Rpl35,Rpl11,Rps10,Rpl14,Rplp2,Rpl39,Rpl37,Rps20,Rpl38,Mrpl18,Rpl4,Rpl41,Rpl22l1,Rpl24,Rpl34,Mrpl32,…	77/265		Kpna7	381686	symbol	M. musculus	381686	M. musculus	Kpna7	karyopherin subunit alpha 7	GO:0006607 NLS-bearing protein import into nucleus;GO:0006606 protein import into nucleus;GO:0051170 import into nucleus
Prkar1a	19084	symbol	M. musculus	19084	M. musculus	Prkar1a	protein kinase, cAMP dependent regulatory, type I, alpha	GO:0071377 cellular response to glucagon stimulus;GO:2000480 negative regulation of cAMP-dependent protein kinase activity;GO:0033762 response to glucagon		1.0	0.0	0.0	0.0	0.0	0.0	0.0	0.0	1.0	0.0	1.0	0.0	0.0	1.0	0.0	0.0	1.0	0.0	1.0	0.0		1_Member	GO Biological Processes	GO:0140241	translation at synapse	-70.7418	-67.7375	13629,19896,19941,19942,19943,19951,19981,19982,19989,20005,20042,20044,20055,20088,20103,22121,26451,26961,27176,27207,27370,54127,54217,57294,57808,65019,66489,67097,67115,67186,67281,67671,67891,68193,68436,78294,110954,267019,268449,269261,270106,319195,100503670	Eef2,Rpl10a,Rpl26,Rpl27,Rpl28,Rpl32,Rpl37a,Rpl36a,Rpl7,Rpl9,Rps12,Rps14,Rps16,Rps24,Rps5,Rpl13a,Rpl27a,Rpl8,Rpl7a,Rps11,Rps26,Rps28,Rpl36,Rps27,Rpl35a,Rpl23,Rpl35,Rps10,Rpl14,Rplp2,Rpl37,Rpl38,Rpl4,Rpl24,Rpl34,Rps27a,Rpl10,Rps15a,Rpl23a,Rpl12,Rpl13,Rpl17,Rpl5	43/48		Htr2b	15559	symbol	M. musculus	15559	M. musculus	Htr2b	5-hydroxytryptamine (serotonin) receptor 2B	GO:0071418 cellular response to amine stimulus;GO:1904014 response to serotonin;GO:1904015 cellular response to serotonin
Rpl37	67281	symbol	M. musculus	67281	M. musculus	Rpl37	ribosomal protein L37	GO:1901798 positive regulation of signal transduction by p53 class mediator;GO:0140236 translation at presynapse;GO:0140241 translation at synapse		1.0	0.0	0.0	0.0	0.0	1.0	0.0	0.0	0.0	0.0	1.0	0.0	0.0	0.0	0.0	0.0	0.0	0.0	0.0	0.0		1_Member	GO Biological Processes	GO:0140242	translation at postsynapse	-70.7418	-67.7375	13629,19896,19941,19942,19943,19951,19981,19982,19989,20005,20042,20044,20055,20088,20103,22121,26451,26961,27176,27207,27370,54127,54217,57294,57808,65019,66489,67097,67115,67186,67281,67671,67891,68193,68436,78294,110954,267019,268449,269261,270106,319195,100503670	Eef2,Rpl10a,Rpl26,Rpl27,Rpl28,Rpl32,Rpl37a,Rpl36a,Rpl7,Rpl9,Rps12,Rps14,Rps16,Rps24,Rps5,Rpl13a,Rpl27a,Rpl8,Rpl7a,Rps11,Rps26,Rps28,Rpl36,Rps27,Rpl35a,Rpl23,Rpl35,Rps10,Rpl14,Rplp2,Rpl37,Rpl38,Rpl4,Rpl24,Rpl34,Rps27a,Rpl10,Rps15a,Rpl23a,Rpl12,Rpl13,Rpl17,Rpl5	43/48		Teddm2	240817	symbol	M. musculus	240817	M. musculus	Teddm2	transmembrane epididymal family member 2	GO:0008150 biological_process
Rpl13	270106	symbol	M. musculus	270106	M. musculus	Rpl13	ribosomal protein L13	GO:0140236 translation at presynapse;GO:0140241 translation at synapse;GO:0140242 translation at postsynapse		1.0	0.0	1.0	0.0	0.0	0.0	0.0	0.0	0.0	0.0	0.0	0.0	0.0	0.0	0.0	0.0	0.0	0.0	0.0	0.0		1_Member	GO Biological Processes	GO:0140236	translation at presynapse	-68.9739	-65.993	19896,19941,19942,19943,19951,19981,19982,19989,20005,20042,20044,20055,20088,20103,22121,26451,26961,27176,27207,27370,54127,54217,57294,57808,65019,66489,67097,67115,67186,67281,67671,67891,68193,68436,78294,110954,267019,268449,269261,270106,319195,100503670	Rpl10a,Rpl26,Rpl27,Rpl28,Rpl32,Rpl37a,Rpl36a,Rpl7,Rpl9,Rps12,Rps14,Rps16,Rps24,Rps5,Rpl13a,Rpl27a,Rpl8,Rpl7a,Rps11,Rps26,Rps28,Rpl36,Rps27,Rpl35a,Rpl23,Rpl35,Rps10,Rpl14,Rplp2,Rpl37,Rpl38,Rpl4,Rpl24,Rpl34,Rps27a,Rpl10,Rps15a,Rpl23a,Rpl12,Rpl13,Rpl17,Rpl5	42/47		mt-Nd5	17721	gene_synonym	M. musculus	17721	M. musculus	ND5	NADH dehydrogenase subunit 5	GO:0015988 energy coupled proton transmembrane transport, against electrochemical gradient;GO:0015990 electron transport coupled proton transport;GO:0006120 mitochondrial electron transport, NADH to ubiquinone
Rps24	20088	symbol	M. musculus	20088	M. musculus	Rps24	ribosomal protein S24	GO:0140236 translation at presynapse;GO:0140241 translation at synapse;GO:0140242 translation at postsynapse		1.0	0.0	0.0	0.0	0.0	1.0	0.0	0.0	0.0	0.0	0.0	0.0	0.0	0.0	0.0	0.0	0.0	0.0	0.0	0.0		1_Member	GO Biological Processes	GO:0006412	translation	-67.2869	-64.3283	11837,13627,13629,13690,14109,14694,16785,19896,19899,19921,19933,19941,19942,19943,19946,19951,19981,19982,19989,20005,20042,20044,20054,20055,20068,20085,20088,20090,20091,20102,20103,20104,20115,20116,20918,22121,26451,26961,27050,27176,27207,27367,27370,53356,54127,54217,55949,56040,56282,57294,57808,64659,65019,66085,66448,66475,66481,66489,67025,67097,67115,67186,67248,67281,67427,67671,676…	Rplp0,Eef1a1,Eef2,Eif4g2,Fau,Rack1,Rpsa,Rpl10a,Rpl18,Rpl19,Rpl21,Rpl26,Rpl27,Rpl28,Rpl30,Rpl32,Rpl37a,Rpl36a,Rpl7,Rpl9,Rps12,Rps14,Rps15,Rps16,Rps17,Rps19,Rps24,Rps29,Rps3a1,Rps4x,Rps5,Rps6,Rps7,Rps8,Eif1,Rpl13a,Rpl27a,Rpl8,Rps3,Rpl7a,Rps11,Rpl3,Rps26,Eif3g,Rps28,Rpl36,Eef1b2,Rplp1,Mrpl12,Rps27,Rpl35a,Mrps14,Rpl23,Eif3f,Mrpl20,Rps23,Rps21,Rpl35,Rpl11,Rps10,Rpl14,Rplp2,Rpl39,Rpl37,Rps20,Rpl38,Mrpl…	86/418		Hscb	100900	symbol	M. musculus	100900	M. musculus	Hscb	HscB iron-sulfur cluster co-chaperone	GO:0060319 primitive erythrocyte differentiation;GO:0044571 [2Fe-2S] cluster assembly;GO:0060215 primitive hemopoiesis
Rps23	66475	symbol	M. musculus	66475	M. musculus	Rps23	ribosomal protein S23	GO:1990145 maintenance of translational fidelity;GO:0034063 stress granule assembly;GO:0042274 ribosomal small subunit biogenesis		1.0	0.0	0.0	0.0	0.0	1.0	0.0	0.0	0.0	0.0	0.0	0.0	0.0	0.0	0.0	0.0	0.0	0.0	0.0	0.0		1_Member	KEGG Pathway	mmu05171	Coronavirus disease - COVID-19 - Mus musculus (house mouse)	-57.4357	-54.4984	11837,14109,16785,19896,19899,19921,19933,19941,19942,19943,19946,19951,19981,19982,19989,20005,20042,20044,20054,20055,20068,20085,20088,20090,20091,20102,20103,20104,20115,20116,22121,26451,26961,27050,27176,27207,27367,27370,54127,54217,56040,57294,57808,65019,66475,66481,66483,66489,67025,67097,67115,67186,67248,67281,67427,67671,67891,67945,68028,68193,68436,75617,76808,76846,78294,110954,26…	Rplp0,Fau,Rpsa,Rpl10a,Rpl18,Rpl19,Rpl21,Rpl26,Rpl27,Rpl28,Rpl30,Rpl32,Rpl37a,Rpl36a,Rpl7,Rpl9,Rps12,Rps14,Rps15,Rps16,Rps17,Rps19,Rps24,Rps29,Rps3a1,Rps4x,Rps5,Rps6,Rps7,Rps8,Rpl13a,Rpl27a,Rpl8,Rps3,Rpl7a,Rps11,Rpl3,Rps26,Rps28,Rpl36,Rplp1,Rps27,Rpl35a,Rpl23,Rps23,Rps21,Rpl36al,Rpl35,Rpl11,Rps10,Rpl14,Rplp2,Rpl39,Rpl37,Rps20,Rpl38,Rpl4,Rpl41,Rpl22l1,Rpl24,Rpl34,Rps25,Rpl18a,Rps9,Rps27a,Rpl10,Rps1…	72/334		Zfp553	233887	symbol	M. musculus	233887	M. musculus	Zfp553	zinc finger protein 553	GO:0006357 regulation of transcription by RNA polymerase II;GO:0006355 regulation of DNA-templated transcription;GO:2001141 regulation of RNA biosynthetic process
Atp6v0c	11984	symbol	M. musculus	11984	M. musculus	Atp6v0c	ATPase, H+ transporting, lysosomal V0 subunit C	GO:1904093 negative regulation of autophagic cell death;GO:1904092 regulation of autophagic cell death;GO:0007042 lysosomal lumen acidification		0.0	1.0	0.0	0.0	1.0	0.0	1.0	1.0	1.0	0.0	0.0	0.0	0.0	1.0	0.0	0.0	0.0	0.0	0.0	0.0		1_Member	Reactome Gene Sets	R-MMU-8953854	Metabolism of RNA	-50.3159	-47.4365	11837,14109,15382,15481,16785,19172,19899,19921,19933,19941,19942,19943,19946,19951,19981,19982,19989,20005,20042,20044,20054,20055,20068,20085,20088,20090,20091,20102,20103,20104,20115,20116,22121,22187,22190,23983,26441,26451,26961,27050,27176,27207,27367,27370,51792,54127,54217,56040,57294,57808,65019,66475,66481,66483,66489,66492,67025,67097,67115,67186,67248,67281,67427,67671,67891,68028,681…	Rplp0,Fau,Hnrnpa1,Hspa8,Rpsa,Psmb4,Rpl18,Rpl19,Rpl21,Rpl26,Rpl27,Rpl28,Rpl30,Rpl32,Rpl37a,Rpl36a,Rpl7,Rpl9,Rps12,Rps14,Rps15,Rps16,Rps17,Rps19,Rps24,Rps29,Rps3a1,Rps4x,Rps5,Rps6,Rps7,Rps8,Rpl13a,Ubb,Ubc,Pcbp1,Psma4,Rpl27a,Rpl8,Rps3,Rpl7a,Rps11,Rpl3,Rps26,Ppp2r1a,Rps28,Rpl36,Rplp1,Rps27,Rpl35a,Rpl23,Rps23,Rps21,Rpl36al,Rpl35,Zmat2,Rpl11,Rps10,Rpl14,Rplp2,Rpl39,Rpl37,Rps20,Rpl38,Rpl4,Rpl22l1,Rpl24,…	82/582		Platr31						None	None	None
Fth1	14319	symbol	M. musculus	14319	M. musculus	Fth1	ferritin heavy polypeptide 1	GO:0006880 intracellular sequestering of iron ion;GO:0097577 sequestering of iron ion;GO:0051238 sequestering of metal ion		0.0	0.0	0.0	0.0	1.0	0.0	0.0	1.0	1.0	0.0	0.0	0.0	0.0	1.0	1.0	0.0	0.0	0.0	0.0	0.0		1_Member	Reactome Gene Sets	R-MMU-72695	Formation of the ternary complex, and subsequently, the 43S complex	-41.0964	-38.314	14109,16785,20042,20044,20054,20055,20068,20085,20088,20090,20091,20102,20103,20104,20115,20116,27050,27207,27370,53356,54127,57294,66085,66475,66481,67097,67427,75617,76846,78294,267019	Fau,Rpsa,Rps12,Rps14,Rps15,Rps16,Rps17,Rps19,Rps24,Rps29,Rps3a1,Rps4x,Rps5,Rps6,Rps7,Rps8,Rps3,Rps11,Rps26,Eif3g,Rps28,Rps27,Eif3f,Rps23,Rps21,Rps10,Rps20,Rps25,Rps9,Rps27a,Rps15a	31/52		Prss52	73382	symbol	M. musculus	73382	M. musculus	Prss52	serine protease 52	GO:0006508 proteolysis;GO:0019538 protein metabolic process;GO:1901564 organonitrogen compound metabolic process
Ppia	268373	symbol	M. musculus	268373	M. musculus	Ppia	peptidylprolyl isomerase A	GO:0061944 negative regulation of protein K48-linked ubiquitination;GO:0060352 cell adhesion molecule production;GO:0061945 regulation of protein K48-linked ubiquitination		0.0	0.0	0.0	0.0	0.0	0.0	0.0	1.0	0.0	0.0	1.0	0.0	0.0	0.0	0.0	0.0	1.0	0.0	1.0	1.0		1_Member	Reactome Gene Sets	R-MMU-72649	Translation initiation complex formation	-38.6837	-35.9698	14109,16785,20042,20044,20054,20055,20068,20085,20088,20090,20091,20102,20103,20104,20115,20116,27050,27207,27370,53356,54127,57294,66085,66475,66481,67097,67427,75617,76846,78294,267019	Fau,Rpsa,Rps12,Rps14,Rps15,Rps16,Rps17,Rps19,Rps24,Rps29,Rps3a1,Rps4x,Rps5,Rps6,Rps7,Rps8,Rps3,Rps11,Rps26,Eif3g,Rps28,Rps27,Eif3f,Rps23,Rps21,Rps10,Rps20,Rps25,Rps9,Rps27a,Rps15a	31/59		Klhl34	245683	symbol	M. musculus	245683	M. musculus	Klhl34	kelch-like 34	GO:0008150 biological_process
Chchd2	14004	symbol	M. musculus	14004	M. musculus	Chchd2	coiled-coil-helix-coiled-coil-helix domain containing 2	GO:1905448 positive regulation of mitochondrial ATP synthesis coupled electron transport;GO:1905446 regulation of mitochondrial ATP synthesis coupled electron transport;GO:1900037 regulation of cellular response to hypoxia		0.0	1.0	0.0	0.0	0.0	0.0	0.0	0.0	0.0	0.0	0.0	0.0	0.0	0.0	0.0	0.0	0.0	0.0	0.0	0.0		1_Member	Reactome Gene Sets	R-MMU-72702	Ribosomal scanning and start codon recognition	-38.6837	-35.9698	14109,16785,20042,20044,20054,20055,20068,20085,20088,20090,20091,20102,20103,20104,20115,20116,27050,27207,27370,53356,54127,57294,66085,66475,66481,67097,67427,75617,76846,78294,267019	Fau,Rpsa,Rps12,Rps14,Rps15,Rps16,Rps17,Rps19,Rps24,Rps29,Rps3a1,Rps4x,Rps5,Rps6,Rps7,Rps8,Rps3,Rps11,Rps26,Eif3g,Rps28,Rps27,Eif3f,Rps23,Rps21,Rps10,Rps20,Rps25,Rps9,Rps27a,Rps15a	31/59		Cpq	54381	symbol	M. musculus	54381	M. musculus	Cpq	carboxypeptidase Q	GO:0006590 thyroid hormone generation;GO:0043171 peptide catabolic process;GO:0042403 thyroid hormone metabolic process
Hsp90aa1	15519	symbol	M. musculus	15519	M. musculus	Hsp90aa1	heat shock protein 90, alpha (cytosolic), class A member 1	GO:1902949 positive regulation of tau-protein kinase activity;GO:0045585 positive regulation of cytotoxic T cell differentiation;GO:1905323 telomerase holoenzyme complex assembly		1.0	1.0	0.0	0.0	1.0	0.0	1.0	1.0	1.0	0.0	1.0	0.0	1.0	1.0	0.0	0.0	1.0	0.0	1.0	0.0		1_Member	Reactome Gene Sets	R-MMU-72662	Activation of the mRNA upon binding of the cap-binding complex and eIFs, and subsequent binding to 43S	-38.3747	-35.6833	14109,16785,20042,20044,20054,20055,20068,20085,20088,20090,20091,20102,20103,20104,20115,20116,27050,27207,27370,53356,54127,57294,66085,66475,66481,67097,67427,75617,76846,78294,267019	Fau,Rpsa,Rps12,Rps14,Rps15,Rps16,Rps17,Rps19,Rps24,Rps29,Rps3a1,Rps4x,Rps5,Rps6,Rps7,Rps8,Rps3,Rps11,Rps26,Eif3g,Rps28,Rps27,Eif3f,Rps23,Rps21,Rps10,Rps20,Rps25,Rps9,Rps27a,Rps15a	31/60		Crybb3	12962	symbol	M. musculus	12962	M. musculus	Crybb3	crystallin, beta B3	GO:0002088 lens development in camera-type eye;GO:0007601 visual perception;GO:0050953 sensory perception of light stimulus
Itm2c	64294	symbol	M. musculus	64294	M. musculus	Itm2c	integral membrane protein 2C	GO:0042985 negative regulation of amyloid precursor protein biosynthetic process;GO:0010561 negative regulation of glycoprotein biosynthetic process;GO:0042984 regulation of amyloid precursor protein biosynthetic process		0.0	0.0	0.0	0.0	0.0	0.0	0.0	0.0	0.0	0.0	0.0	0.0	0.0	0.0	0.0	0.0	0.0	0.0	0.0	1.0		1_Member	GO Biological Processes	GO:0042254	ribosome biogenesis	-21.7098	-19.2763	11837,14109,16785,19384,19941,19942,19989,20042,20044,20054,20055,20068,20085,20088,20091,20103,20104,20115,20116,27176,27207,54127,57294,57808,66475,66481,66489,67025,67115,67671,68193,69499,75617,76846,102462,110954,267019,268449,100503670	Rplp0,Fau,Rpsa,Ran,Rpl26,Rpl27,Rpl7,Rps12,Rps14,Rps15,Rps16,Rps17,Rps19,Rps24,Rps3a1,Rps5,Rps6,Rps7,Rps8,Rpl7a,Rps11,Rps28,Rps27,Rpl35a,Rps23,Rps21,Rpl35,Rpl11,Rpl14,Rpl38,Rpl24,Tsr2,Rps25,Rps9,Imp3,Rpl10,Rps15a,Rpl23a,Rpl5	39/310		Macrod2os2	100038667	symbol	M. musculus	100038667	M. musculus	Macrod2os2	mono-ADP ribosylhydrolase 2, opposite strand 2	GO:0008150 biological_process
Rpl19	19921	symbol	M. musculus	19921	M. musculus	Rpl19	ribosomal protein L19	GO:0002181 cytoplasmic translation;GO:0006412 translation;GO:1901566 organonitrogen compound biosynthetic process		1.0	0.0	1.0	0.0	0.0	1.0	0.0	0.0	0.0	0.0	0.0	0.0	0.0	0.0	0.0	0.0	0.0	0.0	0.0	0.0		1_Member	GO Biological Processes	GO:0042274	ribosomal small subunit biogenesis	-19.8399	-17.4496	14109,16785,20042,20044,20054,20055,20068,20085,20088,20091,20103,20104,20115,20116,27207,54127,57294,66475,66481,69499,75617,76846,102462,267019	Fau,Rpsa,Rps12,Rps14,Rps15,Rps16,Rps17,Rps19,Rps24,Rps3a1,Rps5,Rps6,Rps7,Rps8,Rps11,Rps28,Rps27,Rps23,Rps21,Tsr2,Rps25,Rps9,Imp3,Rps15a	24/104		H2-T24	15042	symbol	M. musculus	15042	M. musculus	H2-T24	histocompatibility 2, T region locus 24	GO:0002486 antigen processing and presentation of endogenous peptide antigen via MHC class I via ER pathway, TAP-independent;GO:0002476 antigen processing and presentation of endogenous peptide antigen via MHC class Ib;GO:0002484 antigen processing and presentation of endogenous peptide antigen via MHC class I via ER pathway
Tpt1	22070	symbol	M. musculus	22070	M. musculus	Tpt1	tumor protein, translationally-controlled 1	GO:2000383 regulation of ectoderm development;GO:2000384 negative regulation of ectoderm development;GO:1902230 negative regulation of intrinsic apoptotic signaling pathway in response to DNA damage		0.0	0.0	0.0	0.0	0.0	0.0	0.0	0.0	0.0	0.0	0.0	0.0	0.0	0.0	0.0	0.0	0.0	0.0	0.0	1.0		1_Member	GO Biological Processes	GO:0022613	ribonucleoprotein complex biogenesis	-19.3505	-16.9886	11837,14109,15519,16785,19384,19941,19942,19989,20042,20044,20054,20055,20068,20085,20088,20091,20103,20104,20115,20116,20901,27176,27207,54127,57294,57808,66475,66481,66489,67025,67115,67671,68193,69499,75617,76846,102462,107686,110954,267019,268449,100503670	Rplp0,Fau,Hsp90aa1,Rpsa,Ran,Rpl26,Rpl27,Rpl7,Rps12,Rps14,Rps15,Rps16,Rps17,Rps19,Rps24,Rps3a1,Rps5,Rps6,Rps7,Rps8,Strap,Rpl7a,Rps11,Rps28,Rps27,Rpl35a,Rps23,Rps21,Rpl35,Rpl11,Rpl14,Rpl38,Rpl24,Tsr2,Rps25,Rps9,Imp3,Snrpd2,Rpl10,Rps15a,Rpl23a,Rpl5	42/424		Rabif	98710	symbol	M. musculus	98710	M. musculus	Rabif	RAB interacting factor	GO:0006892 post-Golgi vesicle-mediated transport;GO:0007264 small GTPase-mediated signal transduction;GO:0048193 Golgi vesicle transport
Clcn4	12727	symbol	M. musculus	12727	M. musculus	Clcn4	chloride channel, voltage-sensitive 4	GO:1905515 non-motile cilium assembly;GO:0006821 chloride transport;GO:0006820 monoatomic anion transport		0.0	0.0	0.0	0.0	0.0	0.0	0.0	0.0	0.0	0.0	0.0	0.0	0.0	1.0	0.0	0.0	0.0	0.0	0.0	0.0		1_Member	GO Biological Processes	GO:0042255	ribosome assembly	-15.2029	-12.9164	11837,14109,16785,20044,20054,20085,20103,20104,54127,57294,67025,67671,68193,75617,110954,268449,100503670	Rplp0,Fau,Rpsa,Rps14,Rps15,Rps19,Rps5,Rps6,Rps28,Rps27,Rpl11,Rpl38,Rpl24,Rps25,Rpl10,Rpl23a,Rpl5	17/65		Gpr171	229323	symbol	M. musculus	229323	M. musculus	Gpr171	G protein-coupled receptor 171	GO:0051930 regulation of sensory perception of pain;GO:0051931 regulation of sensory perception;GO:0060259 regulation of feeding behavior
Il31ra	218624	symbol	M. musculus	218624	M. musculus	Il31ra	interleukin 31 receptor A	GO:0035745 T-helper 2 cell cytokine production;GO:0035743 CD4-positive, alpha-beta T cell cytokine production;GO:0002369 T cell cytokine production		0.0	0.0	0.0	0.0	0.0	0.0	0.0	0.0	1.0	0.0	0.0	0.0	0.0	0.0	0.0	0.0	0.0	0.0	0.0	0.0		1_Member	GO Biological Processes	GO:0000028	ribosomal small subunit assembly	-12.4927	-10.2243	14109,16785,20044,20054,20085,20103,20104,54127,57294,75617	Fau,Rpsa,Rps14,Rps15,Rps19,Rps5,Rps6,Rps28,Rps27,Rps25	10/20		Tnfrsf23	79201	symbol	M. musculus	79201	M. musculus	Tnfrsf23	tumor necrosis factor receptor superfamily, member 23	GO:0006924 activation-induced cell death of T cells;GO:0097527 necroptotic signaling pathway;GO:2001269 positive regulation of cysteine-type endopeptidase activity involved in apoptotic signaling pathway
Aldoa	11674	symbol	M. musculus	11674	M. musculus	Aldoa	aldolase A, fructose-bisphosphate	GO:0019242 methylglyoxal biosynthetic process;GO:0009438 methylglyoxal metabolic process;GO:0030388 fructose 1,6-bisphosphate metabolic process		0.0	1.0	0.0	0.0	0.0	0.0	0.0	1.0	0.0	0.0	0.0	0.0	0.0	0.0	0.0	0.0	1.0	0.0	0.0	0.0		1_Member	GO Biological Processes	GO:0006364	rRNA processing	-11.7729	-9.50893	19941,19942,19989,20054,20055,20068,20085,20088,20104,20115,20116,27176,54127,57294,57808,66481,66489,67025,67115,69499,75617,102462,100503670	Rpl26,Rpl27,Rpl7,Rps15,Rps16,Rps17,Rps19,Rps24,Rps6,Rps7,Rps8,Rpl7a,Rps28,Rps27,Rpl35a,Rps21,Rpl35,Rpl11,Rpl14,Tsr2,Rps25,Imp3,Rpl5	23/208		Hck	15162	symbol	M. musculus	15162	M. musculus	Hck	hemopoietic cell kinase	GO:0071801 regulation of podosome assembly;GO:0018108 peptidyl-tyrosine phosphorylation;GO:0018212 peptidyl-tyrosine modification
Maged1	94275	symbol	M. musculus	94275	M. musculus	Maged1	MAGE family member D1	GO:0090190 positive regulation of branching involved in ureteric bud morphogenesis;GO:0090189 regulation of branching involved in ureteric bud morphogenesis;GO:0090183 regulation of kidney development		0.0	0.0	0.0	0.0	0.0	0.0	1.0	0.0	0.0	0.0	0.0	0.0	1.0	0.0	1.0	0.0	0.0	0.0	0.0	1.0		1_Member	GO Biological Processes	GO:0022618	protein-RNA complex assembly	-10.8537	-8.61121	11837,14109,15519,16785,20044,20054,20085,20103,20104,20901,54127,57294,67025,67671,68193,75617,107686,110954,268449,100503670	Rplp0,Fau,Hsp90aa1,Rpsa,Rps14,Rps15,Rps19,Rps5,Rps6,Strap,Rps28,Rps27,Rpl11,Rpl38,Rpl24,Rps25,Snrpd2,Rpl10,Rpl23a,Rpl5	20/169		Wdr55	67936	symbol	M. musculus	67936	M. musculus	Wdr55	WD repeat domain 55	GO:0006364 rRNA processing;GO:0016072 rRNA metabolic process;GO:0042254 ribosome biogenesis
Rps8	20116	symbol	M. musculus	20116	M. musculus	Rps8	ribosomal protein S8	GO:0000462 maturation of SSU-rRNA from tricistronic rRNA transcript (SSU-rRNA, 5.8S rRNA, LSU-rRNA);GO:0030490 maturation of SSU-rRNA;GO:0042274 ribosomal small subunit biogenesis		1.0	0.0	1.0	0.0	0.0	0.0	0.0	0.0	0.0	0.0	0.0	0.0	0.0	0.0	0.0	0.0	0.0	0.0	0.0	0.0		1_Member	GO Biological Processes	GO:0016072	rRNA metabolic process	-10.4486	-8.21438	19941,19942,19989,20054,20055,20068,20085,20088,20104,20115,20116,27176,54127,57294,57808,66481,66489,67025,67115,69499,75617,102462,100503670	Rpl26,Rpl27,Rpl7,Rps15,Rps16,Rps17,Rps19,Rps24,Rps6,Rps7,Rps8,Rpl7a,Rps28,Rps27,Rpl35a,Rps21,Rpl35,Rpl11,Rpl14,Tsr2,Rps25,Imp3,Rpl5	23/241		Il18bp	16068	symbol	M. musculus	16068	M. musculus	Il18bp	interleukin 18 binding protein	GO:0042088 T-helper 1 type immune response;GO:0002460 adaptive immune response based on somatic recombination of immune receptors built from immunoglobulin superfamily domains;GO:0002250 adaptive immune response
Ppp3r1	19058	symbol	M. musculus	19058	M. musculus	Ppp3r1	protein phosphatase 3, regulatory subunit B, alpha isoform (calcineurin B, type I)	GO:1905949 negative regulation of calcium ion import across plasma membrane;GO:1905665 positive regulation of calcium ion import across plasma membrane;GO:0090281 negative regulation of calcium ion import		0.0	1.0	0.0	0.0	0.0	0.0	0.0	0.0	1.0	0.0	0.0	0.0	1.0	1.0	1.0	0.0	1.0	0.0	0.0	0.0		1_Member	GO Biological Processes	GO:0071826	protein-RNA complex organization	-10.3929	-8.16272	11837,14109,15519,16785,20044,20054,20085,20103,20104,20901,54127,57294,67025,67671,68193,75617,107686,110954,268449,100503670	Rplp0,Fau,Hsp90aa1,Rpsa,Rps14,Rps15,Rps19,Rps5,Rps6,Strap,Rps28,Rps27,Rpl11,Rpl38,Rpl24,Rps25,Snrpd2,Rpl10,Rpl23a,Rpl5	20/179		Dnmt3aos	100038522	symbol	M. musculus	100038522	M. musculus	Dnmt3aos	DNA methyltransferase 3A, opposite strand	GO:0008150 biological_process
Cox4i1	12857	symbol	M. musculus	12857	M. musculus	Cox4i1	cytochrome c oxidase subunit 4I1	GO:0006123 mitochondrial electron transport, cytochrome c to oxygen;GO:0019646 aerobic electron transport chain;GO:0042775 mitochondrial ATP synthesis coupled electron transport		0.0	1.0	0.0	1.0	0.0	0.0	1.0	0.0	0.0	0.0	0.0	0.0	0.0	0.0	0.0	0.0	0.0	0.0	0.0	0.0		1_Member	GO Biological Processes	GO:0140694	non-membrane-bounded organelle assembly	-7.52045	-5.35779	11465,11837,14109,16211,16785,19084,20044,20054,20085,20103,20104,22154,27050,54127,57294,66475,67025,67671,68193,75617,110954,268449,100503670	Actg1,Rplp0,Fau,Kpnb1,Rpsa,Prkar1a,Rps14,Rps15,Rps19,Rps5,Rps6,Tubb5,Rps3,Rps28,Rps27,Rps23,Rpl11,Rpl38,Rpl24,Rps25,Rpl10,Rpl23a,Rpl5	23/341		Itgb1bp2	26549	symbol	M. musculus	26549	M. musculus	Itgb1bp2	integrin beta 1 binding protein 2
Rpl26	19941	symbol	M. musculus	19941	M. musculus	Rpl26	ribosomal protein L26	GO:1904803 regulation of translation involved in cellular response to UV;GO:1902167 positive regulation of intrinsic apoptotic signaling pathway in response to DNA damage by p53 class mediator;GO:1902164 positive regulation of DNA damage response, signal transduction by p53 class mediator resulting in transcription of p21 class mediator		1.0	0.0	1.0	0.0	0.0	1.0	0.0	0.0	1.0	1.0	1.0	0.0	0.0	0.0	0.0	0.0	0.0	0.0	0.0	1.0		2_Summary	KEGG Pathway	mmu00190	Oxidative phosphorylation - Mus musculus (house mouse)	-53.1761	-50.2589	11947,11951,11957,11958,11984,12856,12857,12864,12866,12867,12868,13063,17991,17992,22272,27425,28080,54405,57423,66043,66046,66091,66142,66152,66218,66290,66377,66445,66576,66594,66694,66916,67126,67184,67264,67530,68194,68197,68202,68342,68375,70316,71679,76252,104130,110323,226646,228033,230075,407785,595136,11739,11740,12313,12315,14828,19172,20655,22142,22143,22145,22151,22154,22166,22187,22…	Atp5f1b,Atp5mc1,Atp5pf,Atp5me,Atp6v0c,Cox17,Cox4i1,Cox6c,Cox7a2,Cox7c,Cox8a,Cycs,Ndufa2,Ndufa4,Uqcrq,Atp5mg,Atp5po,Ndufa1,Atp5mf,Atp5f1d,Ndufb5,Ndufa3,Cox7b,Uqcr10,Ndufb9,Atp6v1g1,Ndufc1,Cyc1,Uqcrh,Uqcr11,Uqcrfs1,Ndufb7,Atp5f1e,Ndufa13,Ndufb8,Uqcrb,Ndufb4,Ndufc2,Ndufa5,Ndufb10,Ndufa8,Ndufab1,Atp5pd,Atp6v0e2,Ndufb11,Cox6b1,Ndufs2,Atp5mc3,Ndufb6,Ndufs6,Ndufs5,Slc25a4,Slc25a5,Calm1,Calm3,Hspa5,Psmb4…	126/-		Smg8	74133	symbol	M. musculus	74133	M. musculus	Smg8	SMG8 nonsense mediated mRNA decay factor	GO:0000184 nuclear-transcribed mRNA catabolic process, nonsense-mediated decay;GO:0000956 nuclear-transcribed mRNA catabolic process;GO:0006402 mRNA catabolic process
Rpl3	27367	symbol	M. musculus	27367	M. musculus	Rpl3	ribosomal protein L3	GO:0071353 cellular response to interleukin-4;GO:0070670 response to interleukin-4;GO:0002181 cytoplasmic translation		1.0	0.0	1.0	0.0	0.0	0.0	0.0	0.0	0.0	0.0	0.0	0.0	0.0	0.0	0.0	1.0	0.0	0.0	0.0	0.0		2_Member	KEGG Pathway	mmu00190	Oxidative phosphorylation - Mus musculus (house mouse)	-53.1761	-50.2589	11947,11951,11957,11958,11984,12856,12857,12864,12866,12867,12868,13063,17991,17992,22272,27425,28080,54405,57423,66043,66046,66091,66142,66152,66218,66290,66377,66445,66576,66594,66694,66916,67126,67184,67264,67530,68194,68197,68202,68342,68375,70316,71679,76252,104130,110323,226646,228033,230075,407785,595136	Atp5f1b,Atp5mc1,Atp5pf,Atp5me,Atp6v0c,Cox17,Cox4i1,Cox6c,Cox7a2,Cox7c,Cox8a,Cycs,Ndufa2,Ndufa4,Uqcrq,Atp5mg,Atp5po,Ndufa1,Atp5mf,Atp5f1d,Ndufb5,Ndufa3,Cox7b,Uqcr10,Ndufb9,Atp6v1g1,Ndufc1,Cyc1,Uqcrh,Uqcr11,Uqcrfs1,Ndufb7,Atp5f1e,Ndufa13,Ndufb8,Uqcrb,Ndufb4,Ndufc2,Ndufa5,Ndufb10,Ndufa8,Ndufab1,Atp5pd,Atp6v0e2,Ndufb11,Cox6b1,Ndufs2,Atp5mc3,Ndufb6,Ndufs6,Ndufs5	51/141		Olfr690	56860	gene_synonym	M. musculus	56860	M. musculus	Or52b1	olfactory receptor family 52 subfamily B member 1	GO:0007608 sensory perception of smell;GO:0007606 sensory perception of chemical stimulus;GO:0007600 sensory perception
Tmem30a	69981	symbol	M. musculus	69981	M. musculus	Tmem30a	transmembrane protein 30A	GO:0015917 aminophospholipid transport;GO:0061092 positive regulation of phospholipid translocation;GO:0061091 regulation of phospholipid translocation		0.0	0.0	0.0	0.0	0.0	0.0	0.0	1.0	0.0	0.0	0.0	0.0	1.0	0.0	0.0	0.0	0.0	0.0	1.0	0.0		2_Member	KEGG Pathway	mmu05012	Parkinson disease - Mus musculus (house mouse)	-50.6213	-47.7234	11739,11740,11947,11951,11957,12313,12315,12857,12864,12866,12867,12868,13063,14828,17991,17992,19172,20655,22142,22143,22145,22151,22154,22166,22187,22190,22272,26441,28080,54405,66043,66046,66091,66142,66152,66218,66377,66445,66576,66594,66694,66916,67126,67184,67264,67530,68194,68197,68202,68342,68375,70316,71679,78294,104130,110323,226646,227613,228033,230075,407785,595136	Slc25a4,Slc25a5,Atp5f1b,Atp5mc1,Atp5pf,Calm1,Calm3,Cox4i1,Cox6c,Cox7a2,Cox7c,Cox8a,Cycs,Hspa5,Ndufa2,Ndufa4,Psmb4,Sod1,Tuba1a,Tuba1b,Tuba4a,Tubb2a,Tubb5,Txn1,Ubb,Ubc,Uqcrq,Psma4,Atp5po,Ndufa1,Atp5f1d,Ndufb5,Ndufa3,Cox7b,Uqcr10,Ndufb9,Ndufc1,Cyc1,Uqcrh,Uqcr11,Uqcrfs1,Ndufb7,Atp5f1e,Ndufa13,Ndufb8,Uqcrb,Ndufb4,Ndufc2,Ndufa5,Ndufb10,Ndufa8,Ndufab1,Atp5pd,Rps27a,Ndufb11,Cox6b1,Ndufs2,Tubb4b,Atp5mc3,N…	62/274		Ednra	13617	symbol	M. musculus	13617	M. musculus	Ednra	endothelin receptor type A	GO:0007382 specification of segmental identity, maxillary segment;GO:0044751 cellular response to human chorionic gonadotropin stimulus;GO:0044752 response to human chorionic gonadotropin
Hexb	15212	symbol	M. musculus	15212	M. musculus	Hexb	hexosaminidase B	GO:0008049 male courtship behavior;GO:0030209 dermatan sulfate catabolic process;GO:0007619 courtship behavior		0.0	1.0	0.0	0.0	0.0	0.0	0.0	1.0	0.0	0.0	0.0	0.0	0.0	0.0	1.0	0.0	0.0	0.0	0.0	0.0		2_Member	KEGG Pathway	mmu05020	Prion disease - Mus musculus (house mouse)	-46.866	-44.0043	11739,11740,11947,11951,11957,12857,12864,12866,12867,12868,13063,14828,15481,17991,17992,19058,19122,19172,20655,22142,22143,22145,22151,22154,22272,26441,28080,54405,66043,66046,66091,66142,66152,66218,66377,66445,66576,66594,66694,66916,67126,67184,67264,67530,68194,68197,68202,68342,68375,70316,71679,104130,110323,226646,227613,228033,230075,407785,595136	Slc25a4,Slc25a5,Atp5f1b,Atp5mc1,Atp5pf,Cox4i1,Cox6c,Cox7a2,Cox7c,Cox8a,Cycs,Hspa5,Hspa8,Ndufa2,Ndufa4,Ppp3r1,Prnp,Psmb4,Sod1,Tuba1a,Tuba1b,Tuba4a,Tubb2a,Tubb5,Uqcrq,Psma4,Atp5po,Ndufa1,Atp5f1d,Ndufb5,Ndufa3,Cox7b,Uqcr10,Ndufb9,Ndufc1,Cyc1,Uqcrh,Uqcr11,Uqcrfs1,Ndufb7,Atp5f1e,Ndufa13,Ndufb8,Uqcrb,Ndufb4,Ndufc2,Ndufa5,Ndufb10,Ndufa8,Ndufab1,Atp5pd,Ndufb11,Cox6b1,Ndufs2,Tubb4b,Atp5mc3,Ndufb6,Ndufs6,N…	59/273		Fpr1	14293	symbol	M. musculus	14293	M. musculus	Fpr1	formyl peptide receptor 1	GO:0002430 complement receptor mediated signaling pathway;GO:0007200 phospholipase C-activating G protein-coupled receptor signaling pathway;GO:0007204 positive regulation of cytosolic calcium ion concentration
Rplp1	56040	symbol	M. musculus	56040	M. musculus	Rplp1	ribosomal protein lateral stalk subunit P1	GO:0006414 translational elongation;GO:0002181 cytoplasmic translation;GO:0006417 regulation of translation		1.0	0.0	0.0	0.0	0.0	0.0	0.0	0.0	0.0	0.0	0.0	0.0	0.0	0.0	0.0	0.0	0.0	0.0	0.0	0.0		2_Member	Reactome Gene Sets	R-MMU-1428517	Aerobic respiration and respiratory electron transport	-44.5653	-41.7207	11739,11947,11951,11957,11958,12856,12857,12864,12866,12867,12868,13063,17449,17991,17992,22187,22190,22272,27425,28080,54405,57423,66043,66046,66091,66142,66152,66218,66377,66379,66445,66477,66576,66694,66916,67126,67184,67264,68194,68197,68202,68342,68375,70257,70316,71679,78294,104130,110323,226646,228033,230075,407785,595136	Slc25a4,Atp5f1b,Atp5mc1,Atp5pf,Atp5me,Cox17,Cox4i1,Cox6c,Cox7a2,Cox7c,Cox8a,Cycs,Mdh1,Ndufa2,Ndufa4,Ubb,Ubc,Uqcrq,Atp5mg,Atp5po,Ndufa1,Atp5mf,Atp5f1d,Ndufb5,Ndufa3,Cox7b,Uqcr10,Ndufb9,Ndufc1,Cox14,Cyc1,Atp5mk,Uqcrh,Uqcrfs1,Ndufb7,Atp5f1e,Ndufa13,Ndufb8,Ndufb4,Ndufc2,Ndufa5,Ndufb10,Ndufa8,Atp5mj,Ndufab1,Atp5pd,Rps27a,Ndufb11,Cox6b1,Ndufs2,Atp5mc3,Ndufb6,Ndufs6,Ndufs5	54/233		Tmem204	407831	symbol	M. musculus	407831	M. musculus	Tmem204	transmembrane protein 204	GO:0001945 lymph vessel development;GO:0030947 regulation of vascular endothelial growth factor receptor signaling pathway;GO:0051145 smooth muscle cell differentiation
Enc1	13803	symbol	M. musculus	13803	M. musculus	Enc1	ectodermal-neural cortex 1	GO:0010499 proteasomal ubiquitin-independent protein catabolic process;GO:0017148 negative regulation of translation;GO:0010976 positive regulation of neuron projection development		0.0	0.0	0.0	0.0	0.0	0.0	0.0	0.0	0.0	0.0	0.0	0.0	0.0	0.0	0.0	0.0	0.0	0.0	0.0	0.0		2_Member	KEGG Pathway	mmu05014	Amyotrophic lateral sclerosis - Mus musculus (house mouse)	-44.1521	-41.3238	11461,11465,11947,11951,11957,12857,12864,12866,12867,12868,13063,13869,14828,15382,17991,17992,18643,18645,19058,19172,20655,22142,22143,22145,22151,22154,22272,26441,28080,54405,54609,66043,66046,66091,66142,66152,66218,66377,66445,66576,66594,66694,66734,66916,67126,67184,67264,67530,68194,68197,68202,68342,68375,70316,71679,103172,104130,110323,226646,227613,228033,230075,407785,595136	Actb,Actg1,Atp5f1b,Atp5mc1,Atp5pf,Cox4i1,Cox6c,Cox7a2,Cox7c,Cox8a,Cycs,Erbb4,Hspa5,Hnrnpa1,Ndufa2,Ndufa4,Pfn1,Pfn2,Ppp3r1,Psmb4,Sod1,Tuba1a,Tuba1b,Tuba4a,Tubb2a,Tubb5,Uqcrq,Psma4,Atp5po,Ndufa1,Ubqln2,Atp5f1d,Ndufb5,Ndufa3,Cox7b,Uqcr10,Ndufb9,Ndufc1,Cyc1,Uqcrh,Uqcr11,Uqcrfs1,Map1lc3a,Ndufb7,Atp5f1e,Ndufa13,Ndufb8,Uqcrb,Ndufb4,Ndufc2,Ndufa5,Ndufb10,Ndufa8,Ndufab1,Atp5pd,Chchd10,Ndufb11,Cox6b1,Ndufs…	64/375		Serpina10	217847	symbol	M. musculus	217847	M. musculus	Serpina10	serine (or cysteine) peptidase inhibitor, clade A (alpha-1 antiproteinase, antitrypsin), member 10	GO:0007596 blood coagulation;GO:0050817 coagulation;GO:0007599 hemostasis
Ndufa4	17992	symbol	M. musculus	17992	M. musculus	Ndufa4	Ndufa4, mitochondrial complex associated	GO:1904734 positive regulation of electron transfer activity;GO:1904960 positive regulation of cytochrome-c oxidase activity;GO:1904732 regulation of electron transfer activity		0.0	1.0	0.0	0.0	0.0	0.0	1.0	0.0	0.0	0.0	0.0	0.0	0.0	0.0	0.0	0.0	1.0	0.0	0.0	0.0		2_Member	GO Biological Processes	GO:0006119	oxidative phosphorylation	-43.9363	-41.1239	11947,11957,11958,12857,12866,12867,12868,13063,17991,22272,28080,54405,57423,66043,66046,66091,66142,66152,66218,66377,66445,66576,66594,66694,66916,67126,67184,67264,67530,68194,68197,68202,68342,68375,70316,71679,103172,104130,226646,230075,407785,595136	Atp5f1b,Atp5pf,Atp5me,Cox4i1,Cox7a2,Cox7c,Cox8a,Cycs,Ndufa2,Uqcrq,Atp5po,Ndufa1,Atp5mf,Atp5f1d,Ndufb5,Ndufa3,Cox7b,Uqcr10,Ndufb9,Ndufc1,Cyc1,Uqcrh,Uqcr11,Uqcrfs1,Ndufb7,Atp5f1e,Ndufa13,Ndufb8,Uqcrb,Ndufb4,Ndufc2,Ndufa5,Ndufb10,Ndufa8,Ndufab1,Atp5pd,Chchd10,Ndufb11,Ndufs2,Ndufb6,Ndufs6,Ndufs5	42/115		Pitpnm2os1	75927	symbol	M. musculus	75927	M. musculus	Pitpnm2os1	phosphatidylinositol transfer protein, membrane-associated 2, opposite strand 1	GO:0008150 biological_process
Rpl35a	57808	symbol	M. musculus	57808	M. musculus	Rpl35a	ribosomal protein L35A	GO:0140236 translation at presynapse;GO:0140241 translation at synapse;GO:0140242 translation at postsynapse		1.0	0.0	0.0	0.0	0.0	0.0	0.0	0.0	0.0	1.0	0.0	0.0	0.0	0.0	0.0	0.0	0.0	0.0	0.0	0.0		2_Member	WikiPathways	WP295	Electron transport chain	-43.6528	-40.8557	11739,11740,11947,11957,12856,12857,12864,12866,12868,17991,22272,27425,28080,54405,57423,66043,66046,66142,66152,66218,66377,66576,66594,66694,66916,67126,67530,68194,68197,68202,68342,68375,70316,71679,226646,228033,230075,407785,595136	Slc25a4,Slc25a5,Atp5f1b,Atp5pf,Cox17,Cox4i1,Cox6c,Cox7a2,Cox8a,Ndufa2,Uqcrq,Atp5mg,Atp5po,Ndufa1,Atp5mf,Atp5f1d,Ndufb5,Cox7b,Uqcr10,Ndufb9,Ndufc1,Uqcrh,Uqcr11,Uqcrfs1,Ndufb7,Atp5f1e,Uqcrb,Ndufb4,Ndufc2,Ndufa5,Ndufb10,Ndufa8,Ndufab1,Atp5pd,Ndufs2,Atp5mc3,Ndufb6,Ndufs6,Ndufs5	39/93		Erich5	239368	symbol	M. musculus	239368	M. musculus	Erich5	glutamate rich 5	GO:0008150 biological_process
Rpl37a	19981	symbol	M. musculus	19981	M. musculus	Rpl37a	ribosomal protein L37a	GO:0140236 translation at presynapse;GO:0140241 translation at synapse;GO:0140242 translation at postsynapse		1.0	0.0	0.0	0.0	0.0	0.0	0.0	0.0	0.0	0.0	0.0	0.0	0.0	0.0	0.0	0.0	0.0	0.0	0.0	0.0		2_Member	KEGG Pathway	mmu04714	Thermogenesis - Mus musculus (house mouse)	-40.2105	-37.4423	11461,11465,11947,11951,11957,11958,12856,12857,12864,12866,12867,12868,17991,17992,20104,22272,27425,28080,54405,57423,66043,66046,66091,66142,66152,66218,66377,66379,66445,66576,66594,66694,66916,67126,67184,67264,67530,68194,68197,68202,68342,68375,70316,71679,104130,110323,226646,228033,230075,407785,595136	Actb,Actg1,Atp5f1b,Atp5mc1,Atp5pf,Atp5me,Cox17,Cox4i1,Cox6c,Cox7a2,Cox7c,Cox8a,Ndufa2,Ndufa4,Rps6,Uqcrq,Atp5mg,Atp5po,Ndufa1,Atp5mf,Atp5f1d,Ndufb5,Ndufa3,Cox7b,Uqcr10,Ndufb9,Ndufc1,Cox14,Cyc1,Uqcrh,Uqcr11,Uqcrfs1,Ndufb7,Atp5f1e,Ndufa13,Ndufb8,Uqcrb,Ndufb4,Ndufc2,Ndufa5,Ndufb10,Ndufa8,Ndufab1,Atp5pd,Ndufb11,Cox6b1,Ndufs2,Atp5mc3,Ndufb6,Ndufs6,Ndufs5	51/238		Rnf39	386454	symbol	M. musculus	386454	M. musculus	Rnf39	ring finger protein 39	GO:0016567 protein ubiquitination;GO:0032446 protein modification by small protein conjugation;GO:0070647 protein modification by small protein conjugation or removal
Atp5b	11947	gene_synonym	M. musculus	11947	M. musculus	Atp5f1b	ATP synthase F1 subunit beta	GO:0006933 negative regulation of cell adhesion involved in substrate-bound cell migration;GO:0098761 cellular response to interleukin-7;GO:0098760 response to interleukin-7		0.0	1.0	0.0	0.0	1.0	0.0	0.0	0.0	0.0	0.0	0.0	0.0	0.0	0.0	0.0	0.0	0.0	0.0	0.0	0.0		2_Member	KEGG Pathway	mmu05016	Huntington disease - Mus musculus (house mouse)	-38.9032	-36.1488	11739,11740,11947,11951,11957,12857,12864,12866,12867,12868,13063,17991,17992,19172,20655,22142,22143,22145,22151,22154,22272,26441,28080,54405,66043,66046,66091,66142,66152,66218,66377,66445,66576,66594,66694,66916,67126,67184,67264,67530,68194,68197,68202,68342,68375,70316,71679,104130,110323,226646,227613,228033,230075,407785,595136	Slc25a4,Slc25a5,Atp5f1b,Atp5mc1,Atp5pf,Cox4i1,Cox6c,Cox7a2,Cox7c,Cox8a,Cycs,Ndufa2,Ndufa4,Psmb4,Sod1,Tuba1a,Tuba1b,Tuba4a,Tubb2a,Tubb5,Uqcrq,Psma4,Atp5po,Ndufa1,Atp5f1d,Ndufb5,Ndufa3,Cox7b,Uqcr10,Ndufb9,Ndufc1,Cyc1,Uqcrh,Uqcr11,Uqcrfs1,Ndufb7,Atp5f1e,Ndufa13,Ndufb8,Uqcrb,Ndufb4,Ndufc2,Ndufa5,Ndufb10,Ndufa8,Ndufab1,Atp5pd,Ndufb11,Cox6b1,Ndufs2,Tubb4b,Atp5mc3,Ndufb6,Ndufs6,Ndufs5	55/308		Espn	56226	symbol	M. musculus	56226	M. musculus	Espn	espin	GO:0030034 microvillar actin bundle assembly;GO:0030046 parallel actin filament bundle assembly;GO:0030033 microvillus assembly
Rpl11	67025	symbol	M. musculus	67025	M. musculus	Rpl11	ribosomal protein L11	GO:2000435 negative regulation of protein neddylation;GO:1904667 negative regulation of ubiquitin protein ligase activity;GO:2000434 regulation of protein neddylation		1.0	0.0	0.0	0.0	0.0	1.0	0.0	0.0	0.0	1.0	1.0	0.0	1.0	0.0	1.0	0.0	0.0	0.0	0.0	0.0		2_Member	KEGG Pathway	mmu05010	Alzheimer disease - Mus musculus (house mouse)	-38.6839	-35.9698	11739,11740,11947,11951,11957,12313,12315,12569,12857,12864,12866,12867,12868,13063,14433,17991,17992,19058,19172,22142,22143,22145,22151,22154,22272,26441,28080,54405,66043,66046,66091,66142,66152,66218,66377,66445,66576,66594,66694,66916,67126,67184,67264,67530,68194,68197,68202,68342,68375,70316,71679,104130,110323,226548,226646,227613,228033,230075,407785,595136	Slc25a4,Slc25a5,Atp5f1b,Atp5mc1,Atp5pf,Calm1,Calm3,Cdk5r1,Cox4i1,Cox6c,Cox7a2,Cox7c,Cox8a,Cycs,Gapdh,Ndufa2,Ndufa4,Ppp3r1,Psmb4,Tuba1a,Tuba1b,Tuba4a,Tubb2a,Tubb5,Uqcrq,Psma4,Atp5po,Ndufa1,Atp5f1d,Ndufb5,Ndufa3,Cox7b,Uqcr10,Ndufb9,Ndufc1,Cyc1,Uqcrh,Uqcr11,Uqcrfs1,Ndufb7,Atp5f1e,Ndufa13,Ndufb8,Uqcrb,Ndufb4,Ndufc2,Ndufa5,Ndufb10,Ndufa8,Ndufab1,Atp5pd,Ndufb11,Cox6b1,Aph1a,Ndufs2,Tubb4b,Atp5mc3,Ndufb6…	60/389		Cdiptos	381922	symbol	M. musculus	381922	M. musculus	Cdiptos	CDIP transferase, opposite strand	GO:0008150 biological_process
Cck	12424	symbol	M. musculus	12424	M. musculus	Cck	cholecystokinin	GO:1903366 negative regulation of fear response;GO:2000986 negative regulation of behavioral fear response;GO:0038188 cholecystokinin signaling pathway		0.0	1.0	0.0	0.0	0.0	0.0	0.0	0.0	0.0	0.0	0.0	0.0	0.0	0.0	0.0	0.0	0.0	0.0	0.0	0.0		2_Member	GO Biological Processes	GO:0009060	aerobic respiration	-38.6731	-35.9698	11947,11957,11958,12857,12866,12867,12868,13063,17449,17991,22272,28080,54405,57423,66043,66046,66091,66142,66152,66218,66377,66445,66576,66594,66694,66916,67126,67184,67264,67530,68194,68197,68202,68342,68375,70316,71679,103172,104130,226646,230075,407785,595136	Atp5f1b,Atp5pf,Atp5me,Cox4i1,Cox7a2,Cox7c,Cox8a,Cycs,Mdh1,Ndufa2,Uqcrq,Atp5po,Ndufa1,Atp5mf,Atp5f1d,Ndufb5,Ndufa3,Cox7b,Uqcr10,Ndufb9,Ndufc1,Cyc1,Uqcrh,Uqcr11,Uqcrfs1,Ndufb7,Atp5f1e,Ndufa13,Ndufb8,Uqcrb,Ndufb4,Ndufc2,Ndufa5,Ndufb10,Ndufa8,Ndufab1,Atp5pd,Chchd10,Ndufb11,Ndufs2,Ndufb6,Ndufs6,Ndufs5	43/158		Usp46os2	108169050	symbol	M. musculus	108169050	M. musculus	Usp46os2	ubiquitin specific peptidase 46, opposite strand 2	GO:0008150 biological_process
Fau	14109	symbol	M. musculus	14109	M. musculus	Fau	FAU ubiquitin like and ribosomal protein S30 fusion	GO:0000028 ribosomal small subunit assembly;GO:0042255 ribosome assembly;GO:0002227 innate immune response in mucosa		1.0	0.0	0.0	0.0	0.0	0.0	0.0	0.0	0.0	0.0	0.0	0.0	0.0	0.0	0.0	0.0	0.0	0.0	0.0	0.0		2_Member	KEGG Pathway	mmu05022	Pathways of neurodegeneration - multiple diseases - Mus musculus (house mouse)	-38.3459	-35.6661	11739,11740,11947,11951,11957,12313,12315,12569,12857,12864,12866,12867,12868,13063,14828,17991,17992,19058,19122,19172,20655,22142,22143,22145,22151,22154,22187,22190,22272,26441,28080,54405,66043,66046,66091,66142,66152,66218,66377,66445,66576,66594,66694,66734,66916,67126,67184,67264,67530,68194,68197,68202,68342,68375,70316,71679,78294,104130,110323,226646,227613,228033,230075,407785,595136	Slc25a4,Slc25a5,Atp5f1b,Atp5mc1,Atp5pf,Calm1,Calm3,Cdk5r1,Cox4i1,Cox6c,Cox7a2,Cox7c,Cox8a,Cycs,Hspa5,Ndufa2,Ndufa4,Ppp3r1,Prnp,Psmb4,Sod1,Tuba1a,Tuba1b,Tuba4a,Tubb2a,Tubb5,Ubb,Ubc,Uqcrq,Psma4,Atp5po,Ndufa1,Atp5f1d,Ndufb5,Ndufa3,Cox7b,Uqcr10,Ndufb9,Ndufc1,Cyc1,Uqcrh,Uqcr11,Uqcrfs1,Map1lc3a,Ndufb7,Atp5f1e,Ndufa13,Ndufb8,Uqcrb,Ndufb4,Ndufc2,Ndufa5,Ndufb10,Ndufa8,Ndufab1,Atp5pd,Rps27a,Ndufb11,Cox6b1,…	65/481		Zkscan14	67235	symbol	M. musculus	67235	M. musculus	Zkscan14	zinc finger with KRAB and SCAN domains 14	GO:0006357 regulation of transcription by RNA polymerase II;GO:0006355 regulation of DNA-templated transcription;GO:2001141 regulation of RNA biosynthetic process
Mdh1	17449	symbol	M. musculus	17449	M. musculus	Mdh1	malate dehydrogenase 1, NAD (soluble)	GO:0006108 malate metabolic process;GO:0006107 oxaloacetate metabolic process;GO:0046166 glyceraldehyde-3-phosphate biosynthetic process		0.0	1.0	0.0	0.0	0.0	0.0	0.0	0.0	0.0	0.0	0.0	0.0	0.0	0.0	0.0	0.0	0.0	0.0	0.0	0.0		2_Member	KEGG Pathway	mmu05415	Diabetic cardiomyopathy - Mus musculus (house mouse)	-37.2551	-34.5866	11739,11740,11947,11951,11957,12857,12864,12866,12867,12868,13033,14433,17991,17992,22272,28080,54405,66043,66046,66091,66142,66152,66218,66377,66445,66576,66594,66694,66916,67126,67184,67264,67530,68194,68197,68202,68342,68375,70316,71679,104130,110323,226646,228033,230075,407785,595136	Slc25a4,Slc25a5,Atp5f1b,Atp5mc1,Atp5pf,Cox4i1,Cox6c,Cox7a2,Cox7c,Cox8a,Ctsd,Gapdh,Ndufa2,Ndufa4,Uqcrq,Atp5po,Ndufa1,Atp5f1d,Ndufb5,Ndufa3,Cox7b,Uqcr10,Ndufb9,Ndufc1,Cyc1,Uqcrh,Uqcr11,Uqcrfs1,Ndufb7,Atp5f1e,Ndufa13,Ndufb8,Uqcrb,Ndufb4,Ndufc2,Ndufa5,Ndufb10,Ndufa8,Ndufab1,Atp5pd,Ndufb11,Cox6b1,Ndufs2,Atp5mc3,Ndufb6,Ndufs6,Ndufs5	47/217		Cd27	21940	symbol	M. musculus	21940	M. musculus	Cd27	CD27 antigen	GO:0045579 positive regulation of B cell differentiation;GO:0070233 negative regulation of T cell apoptotic process;GO:0045577 regulation of B cell differentiation
Capza2	12343	symbol	M. musculus	12343	M. musculus	Capza2	capping actin protein of muscle Z-line subunit alpha 2	GO:0051016 barbed-end actin filament capping;GO:0051693 actin filament capping;GO:0030835 negative regulation of actin filament depolymerization		0.0	0.0	0.0	0.0	0.0	0.0	1.0	0.0	1.0	0.0	0.0	0.0	0.0	0.0	0.0	0.0	1.0	0.0	0.0	0.0		2_Member	GO Biological Processes	GO:0015986	proton motive force-driven ATP synthesis	-36.1462	-33.4887	11947,11951,11957,11958,17991,27425,28080,54405,57423,66043,66046,66091,66218,66377,66916,67126,67184,67264,68194,68197,68202,68342,68375,70316,71679,104130,226646,228033,230075,407785,595136	Atp5f1b,Atp5mc1,Atp5pf,Atp5me,Ndufa2,Atp5mg,Atp5po,Ndufa1,Atp5mf,Atp5f1d,Ndufb5,Ndufa3,Ndufb9,Ndufc1,Ndufb7,Atp5f1e,Ndufa13,Ndufb8,Ndufb4,Ndufc2,Ndufa5,Ndufb10,Ndufa8,Ndufab1,Atp5pd,Ndufb11,Ndufs2,Atp5mc3,Ndufb6,Ndufs6,Ndufs5	31/68		Pard3bos1	74661	symbol	M. musculus	74661	M. musculus	Pard3bos1	par-3 family cell polarity regulator beta, opposite strand 1	GO:0008150 biological_process
Rpl24	68193	symbol	M. musculus	68193	M. musculus	Rpl24	ribosomal protein L24	GO:0021554 optic nerve development;GO:0010458 exit from mitosis;GO:0031290 retinal ganglion cell axon guidance		1.0	0.0	0.0	0.0	0.0	0.0	0.0	0.0	1.0	1.0	0.0	0.0	0.0	0.0	0.0	0.0	0.0	0.0	0.0	0.0		2_Member	GO Biological Processes	GO:0045333	cellular respiration	-35.9006	-33.2538	11947,11957,11958,12857,12866,12867,12868,13063,14466,17449,17991,22272,28080,54405,57423,66043,66046,66091,66142,66152,66218,66377,66445,66576,66594,66694,66916,67126,67184,67264,67530,68194,68197,68202,68342,68375,70316,71679,103172,104130,226646,230075,407785,595136	Atp5f1b,Atp5pf,Atp5me,Cox4i1,Cox7a2,Cox7c,Cox8a,Cycs,Gba1,Mdh1,Ndufa2,Uqcrq,Atp5po,Ndufa1,Atp5mf,Atp5f1d,Ndufb5,Ndufa3,Cox7b,Uqcr10,Ndufb9,Ndufc1,Cyc1,Uqcrh,Uqcr11,Uqcrfs1,Ndufb7,Atp5f1e,Ndufa13,Ndufb8,Uqcrb,Ndufb4,Ndufc2,Ndufa5,Ndufb10,Ndufa8,Ndufab1,Atp5pd,Chchd10,Ndufb11,Ndufs2,Ndufb6,Ndufs6,Ndufs5	44/193
Gabarapl1	57436	symbol	M. musculus	57436	M. musculus	Gabarapl1	GABA type A receptor associated protein like 1	GO:0061753 substrate localization to autophagosome;GO:0006995 cellular response to nitrogen starvation;GO:0043562 cellular response to nitrogen levels		0.0	1.0	0.0	0.0	0.0	0.0	0.0	0.0	1.0	0.0	0.0	0.0	0.0	1.0	0.0	0.0	0.0	0.0	0.0	0.0		2_Member	GO Biological Processes	GO:0009206	purine ribonucleoside triphosphate biosynthetic process	-35.7805	-33.1442	11674,11947,11951,11957,11958,17991,18102,18103,27425,28080,54405,57423,66043,66046,66091,66218,66377,66916,67126,67184,67264,68194,68197,68202,68342,68375,70316,71679,104130,226646,228033,230075,407785,595136	Aldoa,Atp5f1b,Atp5mc1,Atp5pf,Atp5me,Ndufa2,Nme1,Nme2,Atp5mg,Atp5po,Ndufa1,Atp5mf,Atp5f1d,Ndufb5,Ndufa3,Ndufb9,Ndufc1,Ndufb7,Atp5f1e,Ndufa13,Ndufb8,Ndufb4,Ndufc2,Ndufa5,Ndufb10,Ndufa8,Ndufab1,Atp5pd,Ndufb11,Ndufs2,Atp5mc3,Ndufb6,Ndufs6,Ndufs5	34/92
Rps27a	78294	symbol	M. musculus	78294	M. musculus	Rps27a	ribosomal protein S27A	GO:0140236 translation at presynapse;GO:0140241 translation at synapse;GO:0140242 translation at postsynapse		1.0	1.0	0.0	0.0	0.0	0.0	1.0	0.0	1.0	0.0	0.0	0.0	0.0	1.0	0.0	0.0	0.0	0.0	0.0	0.0		2_Member	GO Biological Processes	GO:0009145	purine nucleoside triphosphate biosynthetic process	-35.5896	-32.9634	11674,11947,11951,11957,11958,17991,18102,18103,27425,28080,54405,57423,66043,66046,66091,66218,66377,66916,67126,67184,67264,68194,68197,68202,68342,68375,70316,71679,104130,226646,228033,230075,407785,595136	Aldoa,Atp5f1b,Atp5mc1,Atp5pf,Atp5me,Ndufa2,Nme1,Nme2,Atp5mg,Atp5po,Ndufa1,Atp5mf,Atp5f1d,Ndufb5,Ndufa3,Ndufb9,Ndufc1,Ndufb7,Atp5f1e,Ndufa13,Ndufb8,Ndufb4,Ndufc2,Ndufa5,Ndufb10,Ndufa8,Ndufab1,Atp5pd,Ndufb11,Ndufs2,Atp5mc3,Ndufb6,Ndufs6,Ndufs5	34/93
Rps29	20090	symbol	M. musculus	20090	M. musculus	Rps29	ribosomal protein S29	GO:0002181 cytoplasmic translation;GO:0006412 translation;GO:1901566 organonitrogen compound biosynthetic process		1.0	0.0	0.0	0.0	0.0	1.0	0.0	0.0	0.0	0.0	0.0	0.0	0.0	0.0	0.0	0.0	0.0	0.0	0.0	0.0		2_Member	GO Biological Processes	GO:0006754	ATP biosynthetic process	-35.021	-32.4048	11674,11947,11951,11957,11958,17991,27425,28080,54405,57423,66043,66046,66091,66218,66377,66916,67126,67184,67264,68194,68197,68202,68342,68375,70316,71679,104130,226646,228033,230075,407785,595136	Aldoa,Atp5f1b,Atp5mc1,Atp5pf,Atp5me,Ndufa2,Atp5mg,Atp5po,Ndufa1,Atp5mf,Atp5f1d,Ndufb5,Ndufa3,Ndufb9,Ndufc1,Ndufb7,Atp5f1e,Ndufa13,Ndufb8,Ndufb4,Ndufc2,Ndufa5,Ndufb10,Ndufa8,Ndufab1,Atp5pd,Ndufb11,Ndufs2,Atp5mc3,Ndufb6,Ndufs6,Ndufs5	32/80
Tubb2a	22151	symbol	M. musculus	22151	M. musculus	Tubb2a	tubulin, beta 2A class IIA	GO:0021987 cerebral cortex development;GO:0021543 pallium development;GO:0021537 telencephalon development		0.0	1.0	0.0	0.0	1.0	0.0	1.0	0.0	1.0	0.0	0.0	0.0	0.0	0.0	0.0	0.0	1.0	0.0	0.0	0.0		2_Member	KEGG Pathway	mmu05208	Chemical carcinogenesis - reactive oxygen species - Mus musculus (house mouse)	-34.8811	-32.2748	11739,11740,11947,11951,11957,12857,12864,12866,12867,12868,17991,17992,20655,22272,28080,54405,66043,66046,66091,66142,66152,66218,66377,66445,66576,66594,66694,66916,67126,67184,67264,67530,68194,68197,68202,68342,68375,70316,71679,104130,110323,226646,228033,230075,407785,595136	Slc25a4,Slc25a5,Atp5f1b,Atp5mc1,Atp5pf,Cox4i1,Cox6c,Cox7a2,Cox7c,Cox8a,Ndufa2,Ndufa4,Sod1,Uqcrq,Atp5po,Ndufa1,Atp5f1d,Ndufb5,Ndufa3,Cox7b,Uqcr10,Ndufb9,Ndufc1,Cyc1,Uqcrh,Uqcr11,Uqcrfs1,Ndufb7,Atp5f1e,Ndufa13,Ndufb8,Uqcrb,Ndufb4,Ndufc2,Ndufa5,Ndufb10,Ndufa8,Ndufab1,Atp5pd,Ndufb11,Cox6b1,Ndufs2,Atp5mc3,Ndufb6,Ndufs6,Ndufs5	46/229
Sub1	20024	symbol	M. musculus	20024	M. musculus	Sub1	SUB1 homolog, transcriptional regulator	GO:0001109 promoter clearance during DNA-templated transcription;GO:0001111 RNA polymerase II promoter clearance;GO:1905463 negative regulation of DNA duplex unwinding		0.0	0.0	0.0	0.0	0.0	0.0	0.0	0.0	0.0	0.0	0.0	0.0	0.0	0.0	0.0	0.0	0.0	0.0	0.0	0.0		2_Member	GO Biological Processes	GO:0009201	ribonucleoside triphosphate biosynthetic process	-34.8515	-32.2547	11674,11947,11951,11957,11958,17991,18102,18103,27425,28080,54405,57423,66043,66046,66091,66218,66377,66916,67126,67184,67264,68194,68197,68202,68342,68375,70316,71679,104130,226646,228033,230075,407785,595136	Aldoa,Atp5f1b,Atp5mc1,Atp5pf,Atp5me,Ndufa2,Nme1,Nme2,Atp5mg,Atp5po,Ndufa1,Atp5mf,Atp5f1d,Ndufb5,Ndufa3,Ndufb9,Ndufc1,Ndufb7,Atp5f1e,Ndufa13,Ndufb8,Ndufb4,Ndufc2,Ndufa5,Ndufb10,Ndufa8,Ndufab1,Atp5pd,Ndufb11,Ndufs2,Atp5mc3,Ndufb6,Ndufs6,Ndufs5	34/97
Cox6c	12864	symbol	M. musculus	12864	M. musculus	Cox6c	cytochrome c oxidase subunit 6C	GO:0008150 biological_process		0.0	1.0	0.0	1.0	0.0	0.0	1.0	0.0	0.0	0.0	0.0	0.0	0.0	0.0	0.0	0.0	0.0	0.0	0.0	0.0		2_Member	GO Biological Processes	GO:0009142	nucleoside triphosphate biosynthetic process	-33.815	-31.2275	11674,11947,11951,11957,11958,17991,18102,18103,27425,28080,54405,57423,66043,66046,66091,66218,66377,66916,67126,67184,67264,68194,68197,68202,68342,68375,70316,71679,104130,226646,228033,230075,407785,595136	Aldoa,Atp5f1b,Atp5mc1,Atp5pf,Atp5me,Ndufa2,Nme1,Nme2,Atp5mg,Atp5po,Ndufa1,Atp5mf,Atp5f1d,Ndufb5,Ndufa3,Ndufb9,Ndufc1,Ndufb7,Atp5f1e,Ndufa13,Ndufb8,Ndufb4,Ndufc2,Ndufa5,Ndufb10,Ndufa8,Ndufab1,Atp5pd,Ndufb11,Ndufs2,Atp5mc3,Ndufb6,Ndufs6,Ndufs5	34/103
Rpl30	19946	symbol	M. musculus	19946	M. musculus	Rpl30	ribosomal protein L30	GO:0031640 killing of cells of another organism;GO:0141061 disruption of cell in another organism;GO:0002181 cytoplasmic translation		1.0	0.0	0.0	0.0	0.0	0.0	0.0	0.0	0.0	0.0	0.0	0.0	0.0	0.0	0.0	0.0	0.0	0.0	0.0	0.0		2_Member	Reactome Gene Sets	R-MMU-611105	Respiratory electron transport	-33.5324	-30.9541	12856,12857,12864,12866,12867,12868,13063,17449,17991,17992,22272,54405,66046,66091,66142,66152,66218,66377,66379,66445,66576,66694,66916,67184,67264,68194,68197,68202,68342,68375,70316,104130,110323,226646,230075,407785,595136	Cox17,Cox4i1,Cox6c,Cox7a2,Cox7c,Cox8a,Cycs,Mdh1,Ndufa2,Ndufa4,Uqcrq,Ndufa1,Ndufb5,Ndufa3,Cox7b,Uqcr10,Ndufb9,Ndufc1,Cox14,Cyc1,Uqcrh,Uqcrfs1,Ndufb7,Ndufa13,Ndufb8,Ndufb4,Ndufc2,Ndufa5,Ndufb10,Ndufa8,Ndufab1,Ndufb11,Cox6b1,Ndufs2,Ndufb6,Ndufs6,Ndufs5	37/134
Rps19	20085	symbol	M. musculus	20085	M. musculus	Rps19	ribosomal protein S19	GO:0060265 positive regulation of respiratory burst involved in inflammatory response;GO:0060266 negative regulation of respiratory burst involved in inflammatory response;GO:0060267 positive regulation of respiratory burst		1.0	0.0	0.0	0.0	0.0	0.0	0.0	0.0	0.0	0.0	0.0	0.0	0.0	0.0	0.0	0.0	0.0	0.0	0.0	0.0		2_Member	GO Biological Processes	GO:0015980	energy derivation by oxidation of organic compounds	-32.4981	-29.9287	11947,11957,11958,12857,12866,12867,12868,13063,14466,17449,17751,17991,22272,28080,54405,57423,57436,66043,66046,66091,66142,66152,66218,66377,66445,66576,66594,66694,66916,67126,67184,67264,67530,68194,68197,68202,68342,68375,70316,71679,77781,103172,104130,226646,230075,407785,595136	Atp5f1b,Atp5pf,Atp5me,Cox4i1,Cox7a2,Cox7c,Cox8a,Cycs,Gba1,Mdh1,Mt3,Ndufa2,Uqcrq,Atp5po,Ndufa1,Atp5mf,Gabarapl1,Atp5f1d,Ndufb5,Ndufa3,Cox7b,Uqcr10,Ndufb9,Ndufc1,Cyc1,Uqcrh,Uqcr11,Uqcrfs1,Ndufb7,Atp5f1e,Ndufa13,Ndufb8,Uqcrb,Ndufb4,Ndufc2,Ndufa5,Ndufb10,Ndufa8,Ndufab1,Atp5pd,Epm2aip1,Chchd10,Ndufb11,Ndufs2,Ndufb6,Ndufs6,Ndufs5	47/272
Cox7c	12867	symbol	M. musculus	12867	M. musculus	Cox7c	cytochrome c oxidase subunit 7C	GO:0006123 mitochondrial electron transport, cytochrome c to oxygen;GO:0019646 aerobic electron transport chain;GO:0042775 mitochondrial ATP synthesis coupled electron transport		0.0	1.0	0.0	1.0	0.0	0.0	1.0	0.0	0.0	0.0	0.0	0.0	0.0	0.0	0.0	0.0	0.0	0.0	0.0	0.0		2_Member	GO Biological Processes	GO:0042776	proton motive force-driven mitochondrial ATP synthesis	-32.2787	-29.7181	11947,11957,11958,17991,28080,54405,57423,66043,66046,66091,66218,66377,66916,67126,67184,67264,68194,68197,68202,68342,68375,70316,71679,104130,226646,230075,407785,595136	Atp5f1b,Atp5pf,Atp5me,Ndufa2,Atp5po,Ndufa1,Atp5mf,Atp5f1d,Ndufb5,Ndufa3,Ndufb9,Ndufc1,Ndufb7,Atp5f1e,Ndufa13,Ndufb8,Ndufb4,Ndufc2,Ndufa5,Ndufb10,Ndufa8,Ndufab1,Atp5pd,Ndufb11,Ndufs2,Ndufb6,Ndufs6,Ndufs5	28/63
Kpnb1	16211	symbol	M. musculus	16211	M. musculus	Kpnb1	karyopherin subunit beta 1	GO:0007079 mitotic chromosome movement towards spindle pole;GO:0006610 ribosomal protein import into nucleus;GO:0006404 RNA import into nucleus		1.0	0.0	0.0	0.0	0.0	0.0	0.0	1.0	1.0	0.0	0.0	0.0	1.0	1.0	1.0	0.0	0.0	0.0	0.0	0.0		2_Member	GO Biological Processes	GO:0006091	generation of precursor metabolites and energy	-30.8159	-28.2639	11674,11947,11957,11958,12857,12866,12867,12868,13063,14433,14466,17449,17751,17991,18648,22272,28080,54405,57423,57436,66043,66046,66091,66142,66152,66218,66377,66445,66576,66594,66694,66916,67126,67184,67264,67530,68194,68197,68202,68342,68375,70316,71679,77781,103172,104130,226646,230075,243853,407785,595136	Aldoa,Atp5f1b,Atp5pf,Atp5me,Cox4i1,Cox7a2,Cox7c,Cox8a,Cycs,Gapdh,Gba1,Mdh1,Mt3,Ndufa2,Pgam1,Uqcrq,Atp5po,Ndufa1,Atp5mf,Gabarapl1,Atp5f1d,Ndufb5,Ndufa3,Cox7b,Uqcr10,Ndufb9,Ndufc1,Cyc1,Uqcrh,Uqcr11,Uqcrfs1,Ndufb7,Atp5f1e,Ndufa13,Ndufb8,Uqcrb,Ndufb4,Ndufc2,Ndufa5,Ndufb10,Ndufa8,Ndufab1,Atp5pd,Epm2aip1,Chchd10,Ndufb11,Ndufs2,Ndufb6,Fkrp,Ndufs6,Ndufs5	51/362
Rpl7	19989	symbol	M. musculus	19989	M. musculus	Rpl7	ribosomal protein L7	GO:0000463 maturation of LSU-rRNA from tricistronic rRNA transcript (SSU-rRNA, 5.8S rRNA, LSU-rRNA);GO:0000470 maturation of LSU-rRNA;GO:0140236 translation at presynapse		1.0	0.0	1.0	0.0	0.0	1.0	0.0	0.0	0.0	1.0	0.0	0.0	0.0	0.0	0.0	0.0	0.0	0.0	0.0	0.0		2_Member	GO Biological Processes	GO:0009205	purine ribonucleoside triphosphate metabolic process	-30.1303	-27.5867	11674,11947,11951,11957,11958,14433,15481,17991,18102,18103,18648,19384,27425,28080,54405,57423,66043,66046,66091,66218,66377,66916,67126,67184,67264,68194,68197,68202,68342,68375,70316,71679,104130,226646,228033,230075,243853,407785,595136	Aldoa,Atp5f1b,Atp5mc1,Atp5pf,Atp5me,Gapdh,Hspa8,Ndufa2,Nme1,Nme2,Pgam1,Ran,Atp5mg,Atp5po,Ndufa1,Atp5mf,Atp5f1d,Ndufb5,Ndufa3,Ndufb9,Ndufc1,Ndufb7,Atp5f1e,Ndufa13,Ndufb8,Ndufb4,Ndufc2,Ndufa5,Ndufb10,Ndufa8,Ndufab1,Atp5pd,Ndufb11,Ndufs2,Atp5mc3,Ndufb6,Fkrp,Ndufs6,Ndufs5	39/188
Pgrmc1	53328	symbol	M. musculus	53328	M. musculus	Pgrmc1	progesterone receptor membrane component 1	GO:0140075 regulation of lipoprotein transport;GO:0140077 positive regulation of lipoprotein transport;GO:1905809 negative regulation of synapse organization		0.0	0.0	0.0	0.0	0.0	0.0	0.0	1.0	0.0	0.0	0.0	0.0	0.0	0.0	0.0	0.0	0.0	0.0	1.0	0.0		2_Member	GO Biological Processes	GO:0009199	ribonucleoside triphosphate metabolic process	-29.4862	-26.9509	11674,11947,11951,11957,11958,14433,15481,17991,18102,18103,18648,19384,27425,28080,54405,57423,66043,66046,66091,66218,66377,66916,67126,67184,67264,68194,68197,68202,68342,68375,70316,71679,104130,226646,228033,230075,243853,407785,595136	Aldoa,Atp5f1b,Atp5mc1,Atp5pf,Atp5me,Gapdh,Hspa8,Ndufa2,Nme1,Nme2,Pgam1,Ran,Atp5mg,Atp5po,Ndufa1,Atp5mf,Atp5f1d,Ndufb5,Ndufa3,Ndufb9,Ndufc1,Ndufb7,Atp5f1e,Ndufa13,Ndufb8,Ndufb4,Ndufc2,Ndufa5,Ndufb10,Ndufa8,Ndufab1,Atp5pd,Ndufb11,Ndufs2,Atp5mc3,Ndufb6,Fkrp,Ndufs6,Ndufs5	39/195
Arf1	11840	symbol	M. musculus	11840	M. musculus	Arf1	ADP-ribosylation factor 1	GO:1902824 positive regulation of late endosome to lysosome transport;GO:1903337 positive regulation of vacuolar transport;GO:1990386 mitotic cleavage furrow ingression		0.0	0.0	0.0	0.0	0.0	0.0	0.0	0.0	1.0	0.0	0.0	0.0	1.0	1.0	0.0	0.0	1.0	0.0	1.0	0.0		2_Member	GO Biological Processes	GO:0009144	purine nucleoside triphosphate metabolic process	-29.3073	-26.7801	11674,11947,11951,11957,11958,14433,15481,17991,18102,18103,18648,19384,27425,28080,54405,57423,66043,66046,66091,66218,66377,66916,67126,67184,67264,68194,68197,68202,68342,68375,70316,71679,104130,226646,228033,230075,243853,407785,595136	Aldoa,Atp5f1b,Atp5mc1,Atp5pf,Atp5me,Gapdh,Hspa8,Ndufa2,Nme1,Nme2,Pgam1,Ran,Atp5mg,Atp5po,Ndufa1,Atp5mf,Atp5f1d,Ndufb5,Ndufa3,Ndufb9,Ndufc1,Ndufb7,Atp5f1e,Ndufa13,Ndufb8,Ndufb4,Ndufc2,Ndufa5,Ndufb10,Ndufa8,Ndufab1,Atp5pd,Ndufb11,Ndufs2,Atp5mc3,Ndufb6,Fkrp,Ndufs6,Ndufs5	39/197
Pebp1	23980	symbol	M. musculus	23980	M. musculus	Pebp1	phosphatidylethanolamine binding protein 1	GO:0060409 positive regulation of acetylcholine metabolic process;GO:1905921 regulation of acetylcholine biosynthetic process;GO:1905923 positive regulation of acetylcholine biosynthetic process		0.0	0.0	0.0	0.0	0.0	0.0	0.0	0.0	0.0	0.0	1.0	0.0	0.0	1.0	0.0	0.0	0.0	0.0	0.0	0.0		2_Member	KEGG Pathway	mmu04932	Non-alcoholic fatty liver disease - Mus musculus (house mouse)	-28.9522	-26.433	12857,12864,12866,12867,12868,13063,17991,17992,22272,54405,66046,66091,66142,66152,66218,66377,66445,66576,66594,66694,66916,67184,67264,67530,68194,68197,68202,68342,68375,70316,104130,110323,226646,230075,407785,595136	Cox4i1,Cox6c,Cox7a2,Cox7c,Cox8a,Cycs,Ndufa2,Ndufa4,Uqcrq,Ndufa1,Ndufb5,Ndufa3,Cox7b,Uqcr10,Ndufb9,Ndufc1,Cyc1,Uqcrh,Uqcr11,Uqcrfs1,Ndufb7,Ndufa13,Ndufb8,Uqcrb,Ndufb4,Ndufc2,Ndufa5,Ndufb10,Ndufa8,Ndufab1,Ndufb11,Cox6b1,Ndufs2,Ndufb6,Ndufs6,Ndufs5	36/162
Rpl9	20005	symbol	M. musculus	20005	M. musculus	Rpl9	ribosomal protein L9	GO:0140236 translation at presynapse;GO:0140241 translation at synapse;GO:0140242 translation at postsynapse		1.0	0.0	0.0	0.0	0.0	1.0	0.0	0.0	0.0	0.0	0.0	0.0	0.0	0.0	0.0	0.0	0.0	0.0	0.0	0.0		2_Member	GO Biological Processes	GO:0046034	ATP metabolic process	-28.8505	-26.3391	11674,11947,11951,11957,11958,14433,15481,17991,18648,27425,28080,54405,57423,66043,66046,66091,66218,66377,66916,67126,67184,67264,68194,68197,68202,68342,68375,70316,71679,104130,226646,228033,230075,243853,407785,595136	Aldoa,Atp5f1b,Atp5mc1,Atp5pf,Atp5me,Gapdh,Hspa8,Ndufa2,Pgam1,Atp5mg,Atp5po,Ndufa1,Atp5mf,Atp5f1d,Ndufb5,Ndufa3,Ndufb9,Ndufc1,Ndufb7,Atp5f1e,Ndufa13,Ndufb8,Ndufb4,Ndufc2,Ndufa5,Ndufb10,Ndufa8,Ndufab1,Atp5pd,Ndufb11,Ndufs2,Atp5mc3,Ndufb6,Fkrp,Ndufs6,Ndufs5	36/163
Hspa5	14828	symbol	M. musculus	14828	M. musculus	Hspa5	heat shock protein 5	GO:0021577 hindbrain structural organization;GO:0021589 cerebellum structural organization;GO:0036498 IRE1-mediated unfolded protein response		0.0	1.0	0.0	0.0	0.0	0.0	1.0	0.0	1.0	0.0	1.0	0.0	1.0	0.0	1.0	1.0	0.0	0.0	0.0	0.0		2_Member	GO Biological Processes	GO:0009141	nucleoside triphosphate metabolic process	-28.0311	-25.5274	11674,11947,11951,11957,11958,14433,15481,17991,18102,18103,18648,19384,27425,28080,54405,57423,66043,66046,66091,66218,66377,66916,67126,67184,67264,68194,68197,68202,68342,68375,70316,71679,104130,226646,228033,230075,243853,407785,595136	Aldoa,Atp5f1b,Atp5mc1,Atp5pf,Atp5me,Gapdh,Hspa8,Ndufa2,Nme1,Nme2,Pgam1,Ran,Atp5mg,Atp5po,Ndufa1,Atp5mf,Atp5f1d,Ndufb5,Ndufa3,Ndufb9,Ndufc1,Ndufb7,Atp5f1e,Ndufa13,Ndufb8,Ndufb4,Ndufc2,Ndufa5,Ndufb10,Ndufa8,Ndufab1,Atp5pd,Ndufb11,Ndufs2,Atp5mc3,Ndufb6,Fkrp,Ndufs6,Ndufs5	39/212
Eif4g2	13690	symbol	M. musculus	13690	M. musculus	Eif4g2	eukaryotic translation initiation factor 4, gamma 2	GO:0045773 positive regulation of axon extension;GO:0006446 regulation of translational initiation;GO:0060999 positive regulation of dendritic spine development		1.0	0.0	0.0	0.0	0.0	1.0	0.0	0.0	1.0	0.0	0.0	0.0	0.0	0.0	0.0	0.0	0.0	1.0	0.0	0.0		2_Member	WikiPathways	WP1248	Oxidative phosphorylation	-27.7194	-25.2233	11947,11951,11957,17991,27425,28080,57423,66043,66046,66218,66377,66916,67126,67264,68197,68202,68342,68375,71679,226646,228033,230075,407785,595136	Atp5f1b,Atp5mc1,Atp5pf,Ndufa2,Atp5mg,Atp5po,Atp5mf,Atp5f1d,Ndufb5,Ndufb9,Ndufc1,Ndufb7,Atp5f1e,Ndufb8,Ndufc2,Ndufa5,Ndufb10,Ndufa8,Atp5pd,Ndufs2,Atp5mc3,Ndufb6,Ndufs6,Ndufs5	24/54
Calm3	12315	symbol	M. musculus	12315	M. musculus	Calm3	calmodulin 3	GO:0051343 positive regulation of cyclic-nucleotide phosphodiesterase activity;GO:0051342 regulation of cyclic-nucleotide phosphodiesterase activity;GO:1901842 negative regulation of high voltage-gated calcium channel activity		0.0	1.0	0.0	0.0	0.0	0.0	0.0	0.0	1.0	0.0	0.0	0.0	0.0	1.0	0.0	0.0	1.0	0.0	0.0	0.0		2_Member	GO Biological Processes	GO:0009152	purine ribonucleotide biosynthetic process	-25.4605	-22.9718	11674,11947,11951,11957,11958,17991,18102,18103,27425,28080,54405,57423,66043,66046,66091,66218,66377,66916,67126,67184,67264,68194,68197,68202,68342,68375,70316,71679,104130,226646,228033,230075,407785,595136	Aldoa,Atp5f1b,Atp5mc1,Atp5pf,Atp5me,Ndufa2,Nme1,Nme2,Atp5mg,Atp5po,Ndufa1,Atp5mf,Atp5f1d,Ndufb5,Ndufa3,Ndufb9,Ndufc1,Ndufb7,Atp5f1e,Ndufa13,Ndufb8,Ndufb4,Ndufc2,Ndufa5,Ndufb10,Ndufa8,Ndufab1,Atp5pd,Ndufb11,Ndufs2,Atp5mc3,Ndufb6,Ndufs6,Ndufs5	34/173
Rpl32	19951	symbol	M. musculus	19951	M. musculus	Rpl32	ribosomal protein L32	GO:0140236 translation at presynapse;GO:0140241 translation at synapse;GO:0140242 translation at postsynapse		1.0	0.0	0.0	0.0	0.0	1.0	0.0	0.0	0.0	0.0	0.0	0.0	0.0	0.0	0.0	0.0	0.0	0.0	0.0	0.0		2_Member	CORUM	CORUM:382	Respiratory chain complex I, mitochondrial	-24.5009	-22.0195	17991,17992,54405,66046,66091,66218,66916,67184,67264,68194,68197,68202,68342,68375,70316,104130,226646,230075,407785,595136	Ndufa2,Ndufa4,Ndufa1,Ndufb5,Ndufa3,Ndufb9,Ndufb7,Ndufa13,Ndufb8,Ndufb4,Ndufc2,Ndufa5,Ndufb10,Ndufa8,Ndufab1,Ndufb11,Ndufs2,Ndufb6,Ndufs6,Ndufs5	20/40
Pcsk1n	30052	symbol	M. musculus	30052	M. musculus	Pcsk1n	proprotein convertase subtilisin/kexin type 1 inhibitor	GO:0016486 peptide hormone processing;GO:0140448 signaling receptor ligand precursor processing;GO:0002021 response to dietary excess		0.0	0.0	0.0	0.0	0.0	0.0	0.0	0.0	0.0	0.0	0.0	0.0	0.0	0.0	0.0	0.0	0.0	0.0	0.0	0.0		2_Member	GO Biological Processes	GO:0009260	ribonucleotide biosynthetic process	-24.4458	-21.9715	11674,11947,11951,11957,11958,17991,18102,18103,27425,28080,54405,57423,66043,66046,66091,66218,66377,66916,67126,67184,67264,68194,68197,68202,68342,68375,70316,71679,104130,226646,228033,230075,407785,595136	Aldoa,Atp5f1b,Atp5mc1,Atp5pf,Atp5me,Ndufa2,Nme1,Nme2,Atp5mg,Atp5po,Ndufa1,Atp5mf,Atp5f1d,Ndufb5,Ndufa3,Ndufb9,Ndufc1,Ndufb7,Atp5f1e,Ndufa13,Ndufb8,Ndufb4,Ndufc2,Ndufa5,Ndufb10,Ndufa8,Ndufab1,Atp5pd,Ndufb11,Ndufs2,Atp5mc3,Ndufb6,Ndufs6,Ndufs5	34/185
Rps27	57294	symbol	M. musculus	57294	M. musculus	Rps27	ribosomal protein S27	GO:0000028 ribosomal small subunit assembly;GO:0140236 translation at presynapse;GO:0140241 translation at synapse		1.0	0.0	0.0	0.0	0.0	1.0	0.0	0.0	1.0	0.0	0.0	0.0	0.0	0.0	0.0	0.0	0.0	0.0	0.0	0.0		2_Member	GO Biological Processes	GO:0046390	ribose phosphate biosynthetic process	-23.8121	-21.3449	11674,11947,11951,11957,11958,17991,18102,18103,27425,28080,54405,57423,66043,66046,66091,66218,66377,66916,67126,67184,67264,68194,68197,68202,68342,68375,70316,71679,104130,226646,228033,230075,407785,595136	Aldoa,Atp5f1b,Atp5mc1,Atp5pf,Atp5me,Ndufa2,Nme1,Nme2,Atp5mg,Atp5po,Ndufa1,Atp5mf,Atp5f1d,Ndufb5,Ndufa3,Ndufb9,Ndufc1,Ndufb7,Atp5f1e,Ndufa13,Ndufb8,Ndufb4,Ndufc2,Ndufa5,Ndufb10,Ndufa8,Ndufab1,Atp5pd,Ndufb11,Ndufs2,Atp5mc3,Ndufb6,Ndufs6,Ndufs5	34/193
Rpl36	54217	symbol	M. musculus	54217	M. musculus	Rpl36	ribosomal protein L36	GO:0140236 translation at presynapse;GO:0140241 translation at synapse;GO:0140242 translation at postsynapse		1.0	0.0	0.0	0.0	0.0	0.0	0.0	0.0	0.0	0.0	0.0	0.0	0.0	0.0	0.0	0.0	0.0	0.0	0.0	0.0		2_Member	CORUM	CORUM:381	Respiratory chain complex I, mitochondrial	-23.5928	-21.1394	17991,17992,66046,66091,66218,66916,67184,67264,68194,68197,68202,68342,68375,70316,104130,226646,230075,407785,595136	Ndufa2,Ndufa4,Ndufb5,Ndufa3,Ndufb9,Ndufb7,Ndufa13,Ndufb8,Ndufb4,Ndufc2,Ndufa5,Ndufb10,Ndufa8,Ndufab1,Ndufb11,Ndufs2,Ndufb6,Ndufs6,Ndufs5	19/37
Atp5k	11958	gene_synonym	M. musculus	11958	M. musculus	Atp5me	ATP synthase membrane subunit e	GO:0042776 proton motive force-driven mitochondrial ATP synthesis;GO:0015986 proton motive force-driven ATP synthesis;GO:0006754 ATP biosynthetic process		0.0	1.0	0.0	0.0	1.0	0.0	0.0	0.0	0.0	0.0	0.0	0.0	0.0	0.0	0.0	0.0	0.0	0.0	0.0	0.0		2_Member	GO Biological Processes	GO:0006164	purine nucleotide biosynthetic process	-23.2829	-20.8363	11674,11947,11951,11957,11958,17991,18102,18103,27425,28080,54405,57423,66043,66046,66091,66218,66377,66916,67126,67184,67264,68194,68197,68202,68342,68375,70316,71679,104130,226646,228033,230075,407785,595136	Aldoa,Atp5f1b,Atp5mc1,Atp5pf,Atp5me,Ndufa2,Nme1,Nme2,Atp5mg,Atp5po,Ndufa1,Atp5mf,Atp5f1d,Ndufb5,Ndufa3,Ndufb9,Ndufc1,Ndufb7,Atp5f1e,Ndufa13,Ndufb8,Ndufb4,Ndufc2,Ndufa5,Ndufb10,Ndufa8,Ndufab1,Atp5pd,Ndufb11,Ndufs2,Atp5mc3,Ndufb6,Ndufs6,Ndufs5	34/200
Dynlt1a	100310872	symbol	M. musculus	100310872	M. musculus	Dynlt1a	dynein light chain Tctex-type 1A	GO:0019060 intracellular transport of viral protein in host cell;GO:0030581 symbiont intracellular protein transport in host;GO:0046719 regulation by virus of viral protein levels in host cell		0.0	1.0	0.0	0.0	0.0	0.0	0.0	1.0	1.0	0.0	0.0	0.0	1.0	0.0	0.0	0.0	0.0	0.0	0.0	0.0		2_Member	GO Biological Processes	GO:0072522	purine-containing compound biosynthetic process	-22.7754	-20.3354	11674,11947,11951,11957,11958,17991,18102,18103,27425,28080,54405,57423,66043,66046,66091,66218,66377,66916,67126,67184,67264,68194,68197,68202,68342,68375,70316,71679,104130,226646,228033,230075,407785,595136	Aldoa,Atp5f1b,Atp5mc1,Atp5pf,Atp5me,Ndufa2,Nme1,Nme2,Atp5mg,Atp5po,Ndufa1,Atp5mf,Atp5f1d,Ndufb5,Ndufa3,Ndufb9,Ndufc1,Ndufb7,Atp5f1e,Ndufa13,Ndufb8,Ndufb4,Ndufc2,Ndufa5,Ndufb10,Ndufa8,Ndufab1,Atp5pd,Ndufb11,Ndufs2,Atp5mc3,Ndufb6,Ndufs6,Ndufs5	34/207
Actg1	11465	symbol	M. musculus	11465	M. musculus	Actg1	actin, gamma, cytoplasmic 1	GO:0150111 regulation of transepithelial transport;GO:1902396 protein localization to bicellular tight junction;GO:0150105 protein localization to cell-cell junction		1.0	1.0	0.0	0.0	0.0	0.0	0.0	0.0	1.0	0.0	0.0	0.0	0.0	1.0	0.0	0.0	1.0	0.0	0.0	0.0		2_Member	GO Biological Processes	GO:0009165	nucleotide biosynthetic process	-20.9944	-18.5674	11674,11947,11951,11957,11958,17991,18102,18103,27425,28080,54405,57423,66043,66046,66091,66218,66377,66916,67126,67184,67264,68194,68197,68202,68342,68375,70316,71679,104130,226646,228033,230075,407785,595136	Aldoa,Atp5f1b,Atp5mc1,Atp5pf,Atp5me,Ndufa2,Nme1,Nme2,Atp5mg,Atp5po,Ndufa1,Atp5mf,Atp5f1d,Ndufb5,Ndufa3,Ndufb9,Ndufc1,Ndufb7,Atp5f1e,Ndufa13,Ndufb8,Ndufb4,Ndufc2,Ndufa5,Ndufb10,Ndufa8,Ndufab1,Atp5pd,Ndufb11,Ndufs2,Atp5mc3,Ndufb6,Ndufs6,Ndufs5	34/234
Ndufa13	67184	symbol	M. musculus	67184	M. musculus	Ndufa13	NADH:ubiquinone oxidoreductase subunit A13	GO:0045039 protein insertion into mitochondrial inner membrane;GO:1900119 positive regulation of execution phase of apoptosis;GO:0090151 establishment of protein localization to mitochondrial membrane		0.0	1.0	0.0	0.0	1.0	0.0	0.0	0.0	0.0	0.0	0.0	0.0	1.0	0.0	0.0	0.0	0.0	0.0	0.0	1.0		2_Member	GO Biological Processes	GO:1901293	nucleoside phosphate biosynthetic process	-20.8724	-18.4517	11674,11947,11951,11957,11958,17991,18102,18103,27425,28080,54405,57423,66043,66046,66091,66218,66377,66916,67126,67184,67264,68194,68197,68202,68342,68375,70316,71679,104130,226646,228033,230075,407785,595136	Aldoa,Atp5f1b,Atp5mc1,Atp5pf,Atp5me,Ndufa2,Nme1,Nme2,Atp5mg,Atp5po,Ndufa1,Atp5mf,Atp5f1d,Ndufb5,Ndufa3,Ndufb9,Ndufc1,Ndufb7,Atp5f1e,Ndufa13,Ndufb8,Ndufb4,Ndufc2,Ndufa5,Ndufb10,Ndufa8,Ndufab1,Atp5pd,Ndufb11,Ndufs2,Atp5mc3,Ndufb6,Ndufs6,Ndufs5	34/236
Rps21	66481	symbol	M. musculus	66481	M. musculus	Rps21	ribosomal protein S21	GO:0000461 endonucleolytic cleavage to generate mature 3'-end of SSU-rRNA from (SSU-rRNA, 5.8S rRNA, LSU-rRNA);GO:0000447 endonucleolytic cleavage in ITS1 to separate SSU-rRNA from 5.8S rRNA and LSU-rRNA from tricistronic rRNA transcript (SSU-rRNA, 5.8S rRNA, LSU-rRNA);GO:0031125 rRNA 3'-end processing		1.0	0.0	0.0	0.0	0.0	0.0	0.0	0.0	0.0	0.0	0.0	0.0	0.0	0.0	0.0	0.0	0.0	0.0	0.0	0.0		2_Member	GO Biological Processes	GO:0009150	purine ribonucleotide metabolic process	-20.7078	-18.2933	11674,11947,11951,11957,11958,14104,14433,15254,15481,17991,18102,18103,18648,19384,27425,28080,54405,57423,66043,66046,66091,66218,66377,66916,67126,67184,67264,68194,68197,68202,68342,68375,70316,71679,104130,226646,228033,230075,243853,407785,595136	Aldoa,Atp5f1b,Atp5mc1,Atp5pf,Atp5me,Fasn,Gapdh,Hint1,Hspa8,Ndufa2,Nme1,Nme2,Pgam1,Ran,Atp5mg,Atp5po,Ndufa1,Atp5mf,Atp5f1d,Ndufb5,Ndufa3,Ndufb9,Ndufc1,Ndufb7,Atp5f1e,Ndufa13,Ndufb8,Ndufb4,Ndufc2,Ndufa5,Ndufb10,Ndufa8,Ndufab1,Atp5pd,Ndufb11,Ndufs2,Atp5mc3,Ndufb6,Fkrp,Ndufs6,Ndufs5	41/370
Rbm4b	66704	symbol	M. musculus	66704	M. musculus	Rbm4b	RNA binding motif protein 4B	GO:0043153 entrainment of circadian clock by photoperiod;GO:0009648 photoperiodism;GO:0009649 entrainment of circadian clock		0.0	0.0	0.0	0.0	0.0	1.0	0.0	0.0	0.0	0.0	0.0	0.0	0.0	0.0	0.0	0.0	0.0	0.0	0.0	0.0		2_Member	GO Biological Processes	GO:0007005	mitochondrion organization	-19.9138	-17.5115	11739,11740,12424,12856,12866,13869,14004,14466,15519,17991,19339,19823,30055,54405,56486,57436,66043,66046,66091,66092,66218,66377,66379,66734,66916,67184,67264,67267,68194,68197,68202,68342,68375,69773,70316,103172,104130,224904,226646,230075,380773,407785,544752,595136,100310872	Slc25a4,Slc25a5,Cck,Cox17,Cox7a2,Erbb4,Chchd2,Gba1,Hsp90aa1,Ndufa2,Rab3a,Rnf7,Timm13,Ndufa1,Gabarap,Gabarapl1,Atp5f1d,Ndufb5,Ndufa3,Ghitm,Ndufb9,Ndufc1,Cox14,Map1lc3a,Ndufb7,Ndufa13,Ndufb8,Uqcc2,Ndufb4,Ndufc2,Ndufa5,Ndufb10,Ndufa8,Timm29,Ndufab1,Chchd10,Ndufb11,Micos13,Ndufs2,Ndufb6,Slirp,Ndufs6,Tug1,Ndufs5,Dynlt1a	45/476
Cyc1	66445	symbol	M. musculus	66445	M. musculus	Cyc1	cytochrome c-1	GO:0033762 response to glucagon;GO:0006122 mitochondrial electron transport, ubiquinol to cytochrome c;GO:0019646 aerobic electron transport chain		0.0	1.0	0.0	1.0	0.0	0.0	0.0	0.0	0.0	0.0	0.0	0.0	0.0	0.0	0.0	0.0	0.0	0.0	0.0	0.0		2_Member	GO Biological Processes	GO:0009259	ribonucleotide metabolic process	-19.8914	-17.4952	11674,11947,11951,11957,11958,14104,14433,15254,15481,17991,18102,18103,18648,19384,27425,28080,54405,57423,66043,66046,66091,66218,66377,66916,67126,67184,67264,68194,68197,68202,68342,68375,70316,71679,104130,226646,228033,230075,243853,407785,595136	Aldoa,Atp5f1b,Atp5mc1,Atp5pf,Atp5me,Fasn,Gapdh,Hint1,Hspa8,Ndufa2,Nme1,Nme2,Pgam1,Ran,Atp5mg,Atp5po,Ndufa1,Atp5mf,Atp5f1d,Ndufb5,Ndufa3,Ndufb9,Ndufc1,Ndufb7,Atp5f1e,Ndufa13,Ndufb8,Ndufb4,Ndufc2,Ndufa5,Ndufb10,Ndufa8,Ndufab1,Atp5pd,Ndufb11,Ndufs2,Atp5mc3,Ndufb6,Fkrp,Ndufs6,Ndufs5	41/389
Hnrnpa1	15382	symbol	M. musculus	15382	M. musculus	Hnrnpa1	heterogeneous nuclear ribonucleoprotein A1	GO:0035865 cellular response to potassium ion;GO:0035864 response to potassium ion;GO:0045760 positive regulation of action potential		1.0	1.0	0.0	0.0	0.0	1.0	0.0	0.0	0.0	0.0	0.0	0.0	0.0	1.0	0.0	0.0	0.0	0.0	0.0	0.0		2_Member	GO Biological Processes	GO:0019693	ribose phosphate metabolic process	-19.5216	-17.1371	11674,11947,11951,11957,11958,14104,14433,15254,15481,17991,18102,18103,18648,19384,27425,28080,54405,57423,66043,66046,66091,66218,66377,66916,67126,67184,67264,68194,68197,68202,68342,68375,70316,71679,104130,226646,228033,230075,243853,407785,595136	Aldoa,Atp5f1b,Atp5mc1,Atp5pf,Atp5me,Fasn,Gapdh,Hint1,Hspa8,Ndufa2,Nme1,Nme2,Pgam1,Ran,Atp5mg,Atp5po,Ndufa1,Atp5mf,Atp5f1d,Ndufb5,Ndufa3,Ndufb9,Ndufc1,Ndufb7,Atp5f1e,Ndufa13,Ndufb8,Ndufb4,Ndufc2,Ndufa5,Ndufb10,Ndufa8,Ndufab1,Atp5pd,Ndufb11,Ndufs2,Atp5mc3,Ndufb6,Fkrp,Ndufs6,Ndufs5	41/398
Ndufs5	595136	symbol	M. musculus	595136	M. musculus	Ndufs5	NADH:ubiquinone oxidoreductase core subunit S5	GO:0042776 proton motive force-driven mitochondrial ATP synthesis;GO:0010257 NADH dehydrogenase complex assembly;GO:0032981 mitochondrial respiratory chain complex I assembly		0.0	1.0	0.0	0.0	0.0	0.0	0.0	0.0	0.0	0.0	0.0	0.0	0.0	0.0	0.0	0.0	0.0	0.0	0.0	0.0		2_Member	Reactome Gene Sets	R-MMU-6799198	Complex I biogenesis	-19.5107	-17.1319	17991,54405,66046,66091,66218,66377,66916,67184,67264,68194,68197,68202,68342,68375,70316,104130,226646,230075,407785,595136	Ndufa2,Ndufa1,Ndufb5,Ndufa3,Ndufb9,Ndufc1,Ndufb7,Ndufa13,Ndufb8,Ndufb4,Ndufc2,Ndufa5,Ndufb10,Ndufa8,Ndufab1,Ndufb11,Ndufs2,Ndufb6,Ndufs6,Ndufs5	20/64
H3f3b	15081	symbol	M. musculus	15081	M. musculus	H3f3b	H3.3 histone B	GO:0090230 regulation of centromere complex assembly;GO:1902340 negative regulation of chromosome condensation;GO:0031508 pericentric heterochromatin formation		0.0	0.0	0.0	0.0	0.0	0.0	1.0	0.0	1.0	0.0	0.0	0.0	0.0	0.0	0.0	0.0	1.0	0.0	0.0	0.0		2_Member	GO Biological Processes	GO:0010257	NADH dehydrogenase complex assembly	-19.3578	-16.9903	17991,54405,66046,66091,66218,66377,66916,67184,67264,68194,68197,68202,68342,68375,70316,104130,226646,230075,407785,595136	Ndufa2,Ndufa1,Ndufb5,Ndufa3,Ndufb9,Ndufc1,Ndufb7,Ndufa13,Ndufb8,Ndufb4,Ndufc2,Ndufa5,Ndufb10,Ndufa8,Ndufab1,Ndufb11,Ndufs2,Ndufb6,Ndufs6,Ndufs5	20/65
Rpl4	67891	symbol	M. musculus	67891	M. musculus	Rpl4	ribosomal protein L4	GO:0140236 translation at presynapse;GO:0140241 translation at synapse;GO:0140242 translation at postsynapse		1.0	0.0	1.0	0.0	0.0	0.0	0.0	0.0	0.0	0.0	0.0	0.0	0.0	0.0	0.0	0.0	0.0	0.0	0.0	0.0		2_Member	GO Biological Processes	GO:0032981	mitochondrial respiratory chain complex I assembly	-19.3578	-16.9903	17991,54405,66046,66091,66218,66377,66916,67184,67264,68194,68197,68202,68342,68375,70316,104130,226646,230075,407785,595136	Ndufa2,Ndufa1,Ndufb5,Ndufa3,Ndufb9,Ndufc1,Ndufb7,Ndufa13,Ndufb8,Ndufb4,Ndufc2,Ndufa5,Ndufb10,Ndufa8,Ndufab1,Ndufb11,Ndufs2,Ndufb6,Ndufs6,Ndufs5	20/65
Mt3	17751	symbol	M. musculus	17751	M. musculus	Mt3	metallothionein 3	GO:2000296 negative regulation of hydrogen peroxide catabolic process;GO:2000376 positive regulation of oxygen metabolic process;GO:2000295 regulation of hydrogen peroxide catabolic process		0.0	1.0	0.0	0.0	1.0	0.0	1.0	0.0	0.0	0.0	1.0	0.0	0.0	0.0	1.0	0.0	0.0	0.0	0.0	0.0		2_Member	GO Biological Processes	GO:0033108	mitochondrial respiratory chain complex assembly	-18.584	-16.2275	12856,17991,54405,66046,66091,66218,66377,66379,66916,67184,67264,67267,68194,68197,68202,68342,68375,70316,104130,226646,230075,407785,595136	Cox17,Ndufa2,Ndufa1,Ndufb5,Ndufa3,Ndufb9,Ndufc1,Cox14,Ndufb7,Ndufa13,Ndufb8,Uqcc2,Ndufb4,Ndufc2,Ndufa5,Ndufb10,Ndufa8,Ndufab1,Ndufb11,Ndufs2,Ndufb6,Ndufs6,Ndufs5	23/104
Oip5os1	66602	symbol	M. musculus	66602	M. musculus	Oip5os1	Opa interacting protein 5, opposite strand 1	GO:0008150 biological_process		0.0	0.0	0.0	0.0	0.0	0.0	0.0	0.0	0.0	0.0	0.0	0.0	0.0	0.0	0.0	0.0	0.0	0.0	0.0	0.0		2_Member	GO Biological Processes	GO:0006163	purine nucleotide metabolic process	-18.2756	-15.9299	11674,11947,11951,11957,11958,14104,14433,15254,15481,17449,17991,18102,18103,18648,19384,27425,28080,54405,57423,66043,66046,66091,66218,66377,66916,67126,67184,67264,68194,68197,68202,68342,68375,70316,71679,104130,226646,228033,230075,243853,407785,595136	Aldoa,Atp5f1b,Atp5mc1,Atp5pf,Atp5me,Fasn,Gapdh,Hint1,Hspa8,Mdh1,Ndufa2,Nme1,Nme2,Pgam1,Ran,Atp5mg,Atp5po,Ndufa1,Atp5mf,Atp5f1d,Ndufb5,Ndufa3,Ndufb9,Ndufc1,Ndufb7,Atp5f1e,Ndufa13,Ndufb8,Ndufb4,Ndufc2,Ndufa5,Ndufb10,Ndufa8,Ndufab1,Atp5pd,Ndufb11,Ndufs2,Atp5mc3,Ndufb6,Fkrp,Ndufs6,Ndufs5	42/453
Rpl23	65019	symbol	M. musculus	65019	M. musculus	Rpl23	ribosomal protein L23	GO:0072717 cellular response to actinomycin D;GO:0072716 response to actinomycin D;GO:1903450 regulation of G1 to G0 transition		1.0	0.0	0.0	0.0	0.0	0.0	0.0	0.0	0.0	0.0	1.0	0.0	0.0	0.0	0.0	0.0	0.0	0.0	0.0	0.0		2_Member	GO Biological Processes	GO:0072521	purine-containing compound metabolic process	-17.9071	-15.5871	11674,11947,11951,11957,11958,14104,14433,15254,15481,17449,17991,18102,18103,18648,19384,22139,27425,28080,54405,57423,66043,66046,66091,66218,66377,66916,67126,67184,67264,68194,68197,68202,68342,68375,70316,71679,104130,226646,228033,230075,243853,407785,595136	Aldoa,Atp5f1b,Atp5mc1,Atp5pf,Atp5me,Fasn,Gapdh,Hint1,Hspa8,Mdh1,Ndufa2,Nme1,Nme2,Pgam1,Ran,Ttr,Atp5mg,Atp5po,Ndufa1,Atp5mf,Atp5f1d,Ndufb5,Ndufa3,Ndufb9,Ndufc1,Ndufb7,Atp5f1e,Ndufa13,Ndufb8,Ndufb4,Ndufc2,Ndufa5,Ndufb10,Ndufa8,Ndufab1,Atp5pd,Ndufb11,Ndufs2,Atp5mc3,Ndufb6,Fkrp,Ndufs6,Ndufs5	43/487
Rpl38	67671	symbol	M. musculus	67671	M. musculus	Rpl38	ribosomal protein L38	GO:0034463 90S preribosome assembly;GO:0042256 cytosolic ribosome assembly;GO:0048318 axial mesoderm development		1.0	0.0	0.0	0.0	0.0	1.0	0.0	0.0	0.0	0.0	0.0	0.0	0.0	0.0	0.0	0.0	0.0	0.0	0.0	0.0		2_Member	GO Biological Processes	GO:0009117	nucleotide metabolic process	-17.2862	-14.9711	11674,11947,11951,11957,11958,14104,14433,15254,15481,17449,17991,18102,18103,18648,19384,27425,28080,54405,57423,66043,66046,66091,66218,66377,66916,67126,67184,67264,68194,68197,68202,68342,68375,70316,71679,83965,104130,226646,228033,230075,243853,407785,595136	Aldoa,Atp5f1b,Atp5mc1,Atp5pf,Atp5me,Fasn,Gapdh,Hint1,Hspa8,Mdh1,Ndufa2,Nme1,Nme2,Pgam1,Ran,Atp5mg,Atp5po,Ndufa1,Atp5mf,Atp5f1d,Ndufb5,Ndufa3,Ndufb9,Ndufc1,Ndufb7,Atp5f1e,Ndufa13,Ndufb8,Ndufb4,Ndufc2,Ndufa5,Ndufb10,Ndufa8,Ndufab1,Atp5pd,Enpp5,Ndufb11,Ndufs2,Atp5mc3,Ndufb6,Fkrp,Ndufs6,Ndufs5	43/506
Tomm20	67952	symbol	M. musculus	67952	M. musculus	Tomm20	translocase of outer mitochondrial membrane 20	GO:0016031 tRNA import into mitochondrion;GO:0035927 RNA import into mitochondrion;GO:0051031 tRNA transport		0.0	0.0	0.0	0.0	0.0	0.0	0.0	0.0	1.0	0.0	0.0	0.0	1.0	1.0	0.0	0.0	0.0	0.0	0.0	0.0		2_Member	GO Biological Processes	GO:0006753	nucleoside phosphate metabolic process	-17.0648	-14.7547	11674,11947,11951,11957,11958,14104,14433,15254,15481,17449,17991,18102,18103,18648,19384,27425,28080,54405,57423,66043,66046,66091,66218,66377,66916,67126,67184,67264,68194,68197,68202,68342,68375,70316,71679,83965,104130,226646,228033,230075,243853,407785,595136	Aldoa,Atp5f1b,Atp5mc1,Atp5pf,Atp5me,Fasn,Gapdh,Hint1,Hspa8,Mdh1,Ndufa2,Nme1,Nme2,Pgam1,Ran,Atp5mg,Atp5po,Ndufa1,Atp5mf,Atp5f1d,Ndufb5,Ndufa3,Ndufb9,Ndufc1,Ndufb7,Atp5f1e,Ndufa13,Ndufb8,Ndufb4,Ndufc2,Ndufa5,Ndufb10,Ndufa8,Ndufab1,Atp5pd,Enpp5,Ndufb11,Ndufs2,Atp5mc3,Ndufb6,Fkrp,Ndufs6,Ndufs5	43/513
Atp6v0e2	76252	symbol	M. musculus	76252	M. musculus	Atp6v0e2	ATPase, H+ transporting, lysosomal V0 subunit E2	GO:0097401 synaptic vesicle lumen acidification;GO:0016188 synaptic vesicle maturation;GO:0070050 neuron cellular homeostasis		0.0	1.0	0.0	0.0	1.0	0.0	1.0	0.0	1.0	0.0	0.0	0.0	0.0	1.0	0.0	0.0	0.0	0.0	0.0	0.0		2_Member	GO Biological Processes	GO:0055086	nucleobase-containing small molecule metabolic process	-16.9417	-14.6411	11674,11947,11951,11957,11958,14104,14433,15254,15481,17449,17991,18102,18103,18648,19384,22139,27425,28080,54405,57423,58193,66043,66046,66091,66218,66377,66916,67126,67184,67264,68194,68197,68202,68342,68375,70316,71679,83965,104130,226646,228033,230075,243853,407785,595136	Aldoa,Atp5f1b,Atp5mc1,Atp5pf,Atp5me,Fasn,Gapdh,Hint1,Hspa8,Mdh1,Ndufa2,Nme1,Nme2,Pgam1,Ran,Ttr,Atp5mg,Atp5po,Ndufa1,Atp5mf,Extl2,Atp5f1d,Ndufb5,Ndufa3,Ndufb9,Ndufc1,Ndufb7,Atp5f1e,Ndufa13,Ndufb8,Ndufb4,Ndufc2,Ndufa5,Ndufb10,Ndufa8,Ndufab1,Atp5pd,Enpp5,Ndufb11,Ndufs2,Atp5mc3,Ndufb6,Fkrp,Ndufs6,Ndufs5	45/567
Eid1	58521	symbol	M. musculus	58521	M. musculus	Eid1	EP300 interacting inhibitor of differentiation 1	GO:0000122 negative regulation of transcription by RNA polymerase II;GO:0045892 negative regulation of DNA-templated transcription;GO:1902679 negative regulation of RNA biosynthetic process		0.0	0.0	0.0	0.0	0.0	0.0	0.0	0.0	0.0	0.0	0.0	0.0	0.0	0.0	0.0	0.0	0.0	0.0	0.0	0.0		2_Member	GO Biological Processes	GO:0090407	organophosphate biosynthetic process	-15.5829	-13.2918	11674,11947,11951,11957,11958,14433,15212,16592,17449,17991,18102,18103,18648,27425,28080,54405,56442,57423,66043,66046,66091,66218,66377,66916,67126,67184,67264,68194,68197,68202,68342,68375,70316,71679,104130,226646,228033,230075,407785,595136	Aldoa,Atp5f1b,Atp5mc1,Atp5pf,Atp5me,Gapdh,Hexb,Fabp5,Mdh1,Ndufa2,Nme1,Nme2,Pgam1,Atp5mg,Atp5po,Ndufa1,Serinc1,Atp5mf,Atp5f1d,Ndufb5,Ndufa3,Ndufb9,Ndufc1,Ndufb7,Atp5f1e,Ndufa13,Ndufb8,Ndufb4,Ndufc2,Ndufa5,Ndufb10,Ndufa8,Ndufab1,Atp5pd,Ndufb11,Ndufs2,Atp5mc3,Ndufb6,Ndufs6,Ndufs5	40/487
Rps3a1	20091	symbol	M. musculus	20091	M. musculus	Rps3a1	ribosomal protein S3A1	GO:0042274 ribosomal small subunit biogenesis;GO:0002181 cytoplasmic translation;GO:0042254 ribosome biogenesis		1.0	0.0	1.0	0.0	0.0	0.0	0.0	0.0	0.0	0.0	0.0	0.0	0.0	0.0	0.0	0.0	0.0	0.0	0.0	0.0		2_Member	GO Biological Processes	GO:1901137	carbohydrate derivative biosynthetic process	-14.8705	-12.5886	11674,11947,11951,11957,11958,13200,14433,17449,17991,18102,18103,18648,27425,28080,54405,57170,57423,66043,66046,66091,66218,66377,66916,67126,67184,67264,68194,68197,68202,68342,68375,70316,71679,74241,104130,108902,226646,228033,230075,243853,407785,595136	Aldoa,Atp5f1b,Atp5mc1,Atp5pf,Atp5me,Ddost,Gapdh,Mdh1,Ndufa2,Nme1,Nme2,Pgam1,Atp5mg,Atp5po,Ndufa1,Dolpp1,Atp5mf,Atp5f1d,Ndufb5,Ndufa3,Ndufb9,Ndufc1,Ndufb7,Atp5f1e,Ndufa13,Ndufb8,Ndufb4,Ndufc2,Ndufa5,Ndufb10,Ndufa8,Ndufab1,Atp5pd,Chpf,Ndufb11,B4gat1,Ndufs2,Atp5mc3,Ndufb6,Fkrp,Ndufs6,Ndufs5	42/563
Rpl27	19942	symbol	M. musculus	19942	M. musculus	Rpl27	ribosomal protein L27	GO:0140236 translation at presynapse;GO:0140241 translation at synapse;GO:0140242 translation at postsynapse		1.0	0.0	0.0	0.0	0.0	0.0	0.0	0.0	0.0	0.0	0.0	0.0	0.0	0.0	0.0	0.0	0.0	0.0	0.0	0.0		2_Member	KEGG Pathway	mmu04723	Retrograde endocannabinoid signaling - Mus musculus (house mouse)	-12.6436	-10.3708	17991,17992,54405,66046,66091,66218,66377,66916,67184,67264,68194,68197,68202,68342,68375,70316,104130,226646,230075,407785,595136	Ndufa2,Ndufa4,Ndufa1,Ndufb5,Ndufa3,Ndufb9,Ndufc1,Ndufb7,Ndufa13,Ndufb8,Ndufb4,Ndufc2,Ndufa5,Ndufb10,Ndufa8,Ndufab1,Ndufb11,Ndufs2,Ndufb6,Ndufs6,Ndufs5	21/153
Atp5j2	57423	gene_synonym	M. musculus	57423	M. musculus	Atp5mf	ATP synthase membrane subunit f	GO:0042776 proton motive force-driven mitochondrial ATP synthesis;GO:0015986 proton motive force-driven ATP synthesis;GO:0006754 ATP biosynthetic process		0.0	1.0	0.0	0.0	1.0	0.0	0.0	0.0	0.0	0.0	0.0	0.0	0.0	0.0	0.0	0.0	0.0	0.0	0.0	0.0		3_Summary	CORUM	CORUM:3047	Parvulin-associated pre-rRNP complex	-23.661	-21.2008	11837,19899,19921,19933,19941,19989,20091,20102,20104,20116,22121,22154,26961,27050,27176,27367,67115,67891,76808,270106,100503670	Rplp0,Rpl18,Rpl19,Rpl21,Rpl26,Rpl7,Rps3a1,Rps4x,Rps6,Rps8,Rpl13a,Tubb5,Rpl8,Rps3,Rpl7a,Rpl3,Rpl14,Rpl4,Rpl18a,Rpl13,Rpl5	21/-
Skp1a	21402	gene_synonym	M. musculus	21402	M. musculus	Skp1	S-phase kinase-associated protein 1	GO:1904668 positive regulation of ubiquitin protein ligase activity;GO:0051443 positive regulation of ubiquitin-protein transferase activity;GO:1904666 regulation of ubiquitin protein ligase activity		0.0	0.0	0.0	0.0	0.0	0.0	1.0	0.0	1.0	0.0	1.0	0.0	1.0	1.0	1.0	0.0	0.0	0.0	0.0	0.0		3_Member	CORUM	CORUM:3047	Parvulin-associated pre-rRNP complex	-23.661	-21.2008	11837,19899,19921,19933,19941,19989,20091,20102,20104,20116,22121,22154,26961,27050,27176,27367,67115,67891,76808,270106,100503670	Rplp0,Rpl18,Rpl19,Rpl21,Rpl26,Rpl7,Rps3a1,Rps4x,Rps6,Rps8,Rpl13a,Tubb5,Rpl8,Rps3,Rpl7a,Rpl3,Rpl14,Rpl4,Rpl18a,Rpl13,Rpl5	21/50
Rps17	20068	symbol	M. musculus	20068	M. musculus	Rps17	ribosomal protein S17	GO:0042274 ribosomal small subunit biogenesis;GO:0002181 cytoplasmic translation;GO:0034101 erythrocyte homeostasis		1.0	0.0	0.0	0.0	0.0	0.0	0.0	0.0	0.0	0.0	0.0	0.0	0.0	0.0	0.0	0.0	0.0	0.0	0.0	0.0		4_Summary	GO Biological Processes	GO:0019646	aerobic electron transport chain	-19.988	-17.5797	12857,12866,12867,12868,13063,22272,66142,66152,66218,66445,66576,66594,66694,67264,67530,68197,68375,226646,230075,407785,14466,68202,12864,110323	Cox4i1,Cox7a2,Cox7c,Cox8a,Cycs,Uqcrq,Cox7b,Uqcr10,Ndufb9,Cyc1,Uqcrh,Uqcr11,Uqcrfs1,Ndufb8,Uqcrb,Ndufc2,Ndufa8,Ndufs2,Ndufb6,Ndufs6,Gba1,Ndufa5,Cox6c,Cox6b1	24/-
Tuba1a	22142	symbol	M. musculus	22142	M. musculus	Tuba1a	tubulin, alpha 1A	GO:1902065 response to L-glutamate;GO:0048853 forebrain morphogenesis;GO:0021859 pyramidal neuron differentiation		0.0	1.0	0.0	0.0	1.0	0.0	1.0	0.0	1.0	0.0	0.0	0.0	1.0	0.0	0.0	0.0	1.0	0.0	0.0	0.0		4_Member	GO Biological Processes	GO:0019646	aerobic electron transport chain	-19.988	-17.5797	12857,12866,12867,12868,13063,22272,66142,66152,66218,66445,66576,66594,66694,67264,67530,68197,68375,226646,230075,407785	Cox4i1,Cox7a2,Cox7c,Cox8a,Cycs,Uqcrq,Cox7b,Uqcr10,Ndufb9,Cyc1,Uqcrh,Uqcr11,Uqcrfs1,Ndufb8,Uqcrb,Ndufc2,Ndufa8,Ndufs2,Ndufb6,Ndufs6	20/61
Rplp2	67186	symbol	M. musculus	67186	M. musculus	Rplp2	ribosomal protein lateral stalk subunit P2	GO:0002182 cytoplasmic translational elongation;GO:0140236 translation at presynapse;GO:0140241 translation at synapse		1.0	0.0	0.0	0.0	0.0	0.0	0.0	0.0	0.0	0.0	0.0	0.0	0.0	0.0	0.0	0.0	0.0	0.0	0.0	0.0		4_Member	GO Biological Processes	GO:0042775	mitochondrial ATP synthesis coupled electron transport	-18.3635	-16.0124	12857,12866,12867,12868,13063,22272,66142,66152,66218,66445,66576,66594,66694,67264,67530,68197,68375,226646,230075,407785	Cox4i1,Cox7a2,Cox7c,Cox8a,Cycs,Uqcrq,Cox7b,Uqcr10,Ndufb9,Cyc1,Uqcrh,Uqcr11,Uqcrfs1,Ndufb8,Uqcrb,Ndufc2,Ndufa8,Ndufs2,Ndufb6,Ndufs6	20/72
Cox7b	66142	symbol	M. musculus	66142	M. musculus	Cox7b	cytochrome c oxidase subunit 7B	GO:0006123 mitochondrial electron transport, cytochrome c to oxygen;GO:0019646 aerobic electron transport chain;GO:0042775 mitochondrial ATP synthesis coupled electron transport		0.0	1.0	0.0	1.0	0.0	0.0	1.0	0.0	0.0	0.0	0.0	0.0	0.0	0.0	0.0	0.0	0.0	0.0	0.0	0.0		4_Member	GO Biological Processes	GO:0042773	ATP synthesis coupled electron transport	-18.1012	-15.7711	12857,12866,12867,12868,13063,22272,66142,66152,66218,66445,66576,66594,66694,67264,67530,68197,68375,226646,230075,407785	Cox4i1,Cox7a2,Cox7c,Cox8a,Cycs,Uqcrq,Cox7b,Uqcr10,Ndufb9,Cyc1,Uqcrh,Uqcr11,Uqcrfs1,Ndufb8,Uqcrb,Ndufc2,Ndufa8,Ndufs2,Ndufb6,Ndufs6	20/74
Atp5l	27425	gene_synonym	M. musculus	27425	M. musculus	Atp5mg	ATP synthase membrane subunit g	GO:0015986 proton motive force-driven ATP synthesis;GO:0006754 ATP biosynthetic process;GO:1902600 proton transmembrane transport		0.0	1.0	0.0	0.0	1.0	0.0	0.0	0.0	0.0	0.0	0.0	0.0	0.0	0.0	0.0	0.0	0.0	0.0	0.0	0.0		4_Member	GO Biological Processes	GO:0022904	respiratory electron transport chain	-17.9491	-15.624	12857,12866,12867,12868,13063,14466,22272,66142,66152,66218,66445,66576,66594,66694,67264,67530,68197,68202,68375,226646,230075,407785	Cox4i1,Cox7a2,Cox7c,Cox8a,Cycs,Gba1,Uqcrq,Cox7b,Uqcr10,Ndufb9,Cyc1,Uqcrh,Uqcr11,Uqcrfs1,Ndufb8,Uqcrb,Ndufc2,Ndufa5,Ndufa8,Ndufs2,Ndufb6,Ndufs6	22/98
Rps11	27207	symbol	M. musculus	27207	M. musculus	Rps11	ribosomal protein S11	GO:0140236 translation at presynapse;GO:0140241 translation at synapse;GO:0140242 translation at postsynapse		1.0	0.0	0.0	0.0	0.0	1.0	0.0	0.0	0.0	0.0	0.0	0.0	0.0	0.0	0.0	0.0	0.0	0.0	0.0	0.0		4_Member	GO Biological Processes	GO:0022900	electron transport chain	-16.9782	-14.6728	12857,12866,12867,12868,13063,14466,22272,66142,66152,66218,66445,66576,66594,66694,67264,67530,68197,68202,68375,226646,230075,407785	Cox4i1,Cox7a2,Cox7c,Cox8a,Cycs,Gba1,Uqcrq,Cox7b,Uqcr10,Ndufb9,Cyc1,Uqcrh,Uqcr11,Uqcrfs1,Ndufb8,Uqcrb,Ndufc2,Ndufa5,Ndufa8,Ndufs2,Ndufb6,Ndufs6	22/108
Rps28	54127	symbol	M. musculus	54127	M. musculus	Rps28	ribosomal protein S28	GO:0000028 ribosomal small subunit assembly;GO:0140236 translation at presynapse;GO:0140241 translation at synapse		1.0	0.0	0.0	0.0	0.0	1.0	0.0	0.0	0.0	0.0	0.0	0.0	0.0	0.0	0.0	0.0	0.0	0.0	0.0	0.0		4_Member	GO Biological Processes	GO:0006122	mitochondrial electron transport, ubiquinol to cytochrome c	-11.0679	-8.81689	13063,22272,66152,66445,66576,66594,66694,67530	Cycs,Uqcrq,Uqcr10,Cyc1,Uqcrh,Uqcr11,Uqcrfs1,Uqcrb	8/13
Arf5	11844	symbol	M. musculus	11844	M. musculus	Arf5	ADP-ribosylation factor 5	GO:0006890 retrograde vesicle-mediated transport, Golgi to endoplasmic reticulum;GO:0048193 Golgi vesicle transport;GO:0006886 intracellular protein transport		0.0	0.0	0.0	0.0	0.0	0.0	0.0	0.0	1.0	0.0	0.0	0.0	1.0	0.0	0.0	0.0	0.0	0.0	0.0	0.0		4_Member	CORUM	CORUM:495	Cytochrome bc1-complex, mitochondrial	-10.3127	-8.08656	22272,66152,66445,66576,66594,66694,67530	Uqcrq,Uqcr10,Cyc1,Uqcrh,Uqcr11,Uqcrfs1,Uqcrb	7/10
Pfn2	18645	symbol	M. musculus	18645	M. musculus	Pfn2	profilin 2	GO:0099140 presynaptic actin cytoskeleton organization;GO:0099187 presynaptic cytoskeleton organization;GO:1900028 negative regulation of ruffle assembly		0.0	1.0	0.0	0.0	0.0	0.0	0.0	0.0	1.0	0.0	1.0	0.0	0.0	1.0	0.0	0.0	0.0	0.0	0.0	0.0		4_Member	KEGG Pathway	mmu04260	Cardiac muscle contraction - Mus musculus (house mouse)	-9.42742	-7.21707	12857,12864,12866,12867,12868,22272,66142,66152,66445,66576,66594,66694,67530,110323	Cox4i1,Cox6c,Cox7a2,Cox7c,Cox8a,Uqcrq,Cox7b,Uqcr10,Cyc1,Uqcrh,Uqcr11,Uqcrfs1,Uqcrb,Cox6b1	14/89
Rps10	67097	symbol	M. musculus	67097	M. musculus	Rps10	ribosomal protein S10	GO:0140236 translation at presynapse;GO:0140241 translation at synapse;GO:0140242 translation at postsynapse		1.0	0.0	0.0	0.0	0.0	0.0	0.0	0.0	0.0	0.0	0.0	0.0	0.0	0.0	0.0	0.0	0.0	0.0	0.0	0.0		4_Member	Reactome Gene Sets	R-MMU-9865881	Complex III assembly	-5.25934	-3.18729	22272,66152,66445,66576,66694	Uqcrq,Uqcr10,Cyc1,Uqcrh,Uqcrfs1	5/16
Slc25a4	11739	symbol	M. musculus	11739	M. musculus	Slc25a4	solute carrier family 25 (mitochondrial carrier, adenine nucleotide translocator), member 4	GO:0140021 mitochondrial ADP transmembrane transport;GO:1902109 negative regulation of mitochondrial membrane permeability involved in apoptotic process;GO:1990544 mitochondrial ATP transmembrane transport		0.0	1.0	0.0	0.0	0.0	1.0	0.0	0.0	0.0	0.0	0.0	0.0	1.0	1.0	0.0	0.0	0.0	0.0	0.0	1.0		5_Summary	Reactome Gene Sets	R-MMU-163210	Formation of ATP by chemiosmotic coupling	-18.1814	-15.8461	11947,11951,11957,11958,27425,28080,57423,66043,66477,67126,70257,71679,228033,13063,15519,22142,22143,22145,22151,22154,51792,68097,227613,11984,52898,66290,76252,11740,17991,22272,56282,67184,69029,75398,22782,66092,67498,317750,382014,14319,17751,80795	Atp5f1b,Atp5mc1,Atp5pf,Atp5me,Atp5mg,Atp5po,Atp5mf,Atp5f1d,Atp5mk,Atp5f1e,Atp5mj,Atp5pd,Atp5mc3,Cycs,Hsp90aa1,Tuba1a,Tuba1b,Tuba4a,Tubb2a,Tubb5,Ppp2r1a,Dynll2,Tubb4b,Atp6v0c,Rnasek,Atp6v1g1,Atp6v0e2,Slc25a5,Ndufa2,Uqcrq,Mrpl12,Ndufa13,Smdt1,Mrpl32,Slc30a1,Ghitm,Kcnv1,Slc24a5,Ano8,Fth1,Mt3,Selenok	42/-
Atxn7l3b	382423	symbol	M. musculus	382423	M. musculus	Atxn7l3b	ataxin 7-like 3B	GO:0010468 regulation of gene expression;GO:0010556 regulation of macromolecule biosynthetic process;GO:0031326 regulation of cellular biosynthetic process		0.0	0.0	0.0	0.0	0.0	0.0	0.0	0.0	0.0	0.0	0.0	0.0	0.0	0.0	0.0	0.0	0.0	0.0	0.0	0.0		5_Member	Reactome Gene Sets	R-MMU-163210	Formation of ATP by chemiosmotic coupling	-18.1814	-15.8461	11947,11951,11957,11958,27425,28080,57423,66043,66477,67126,70257,71679,228033	Atp5f1b,Atp5mc1,Atp5pf,Atp5me,Atp5mg,Atp5po,Atp5mf,Atp5f1d,Atp5mk,Atp5f1e,Atp5mj,Atp5pd,Atp5mc3	13/20
Srp14	20813	symbol	M. musculus	20813	M. musculus	Srp14	signal recognition particle 14	GO:0006614 SRP-dependent cotranslational protein targeting to membrane;GO:0006613 cotranslational protein targeting to membrane;GO:0045047 protein targeting to ER		1.0	0.0	0.0	0.0	0.0	1.0	0.0	1.0	0.0	0.0	0.0	0.0	1.0	0.0	0.0	0.0	0.0	0.0	0.0	0.0		5_Member	Reactome Gene Sets	R-MMU-8949613	Cristae formation	-18.1814	-15.8461	11947,11951,11957,11958,27425,28080,57423,66043,66477,67126,70257,71679,228033	Atp5f1b,Atp5mc1,Atp5pf,Atp5me,Atp5mg,Atp5po,Atp5mf,Atp5f1d,Atp5mk,Atp5f1e,Atp5mj,Atp5pd,Atp5mc3	13/20
Rpl28	19943	symbol	M. musculus	19943	M. musculus	Rpl28	ribosomal protein L28	GO:0140236 translation at presynapse;GO:0140241 translation at synapse;GO:0140242 translation at postsynapse		1.0	0.0	0.0	0.0	0.0	0.0	0.0	0.0	0.0	0.0	0.0	0.0	0.0	0.0	0.0	0.0	0.0	0.0	0.0	0.0		5_Member	Reactome Gene Sets	R-MMU-1592230	Mitochondrial biogenesis	-16.7485	-14.4527	11947,11951,11957,11958,13063,27425,28080,57423,66043,66477,67126,70257,71679,228033	Atp5f1b,Atp5mc1,Atp5pf,Atp5me,Cycs,Atp5mg,Atp5po,Atp5mf,Atp5f1d,Atp5mk,Atp5f1e,Atp5mj,Atp5pd,Atp5mc3	14/30
Nsg1	18196	symbol	M. musculus	18196	M. musculus	Nsg1	neuron specific gene family member 1	GO:0099627 neurotransmitter receptor cycle;GO:0099630 postsynaptic neurotransmitter receptor cycle;GO:0098887 neurotransmitter receptor transport, endosome to postsynaptic membrane		0.0	0.0	0.0	0.0	0.0	0.0	0.0	0.0	0.0	0.0	0.0	0.0	1.0	0.0	0.0	0.0	0.0	0.0	0.0	0.0		5_Member	Reactome Gene Sets	R-MMU-1852241	Organelle biogenesis and maintenance	-11.5136	-9.25838	11947,11951,11957,11958,13063,15519,22142,22143,22145,22151,22154,27425,28080,51792,57423,66043,66477,67126,68097,70257,71679,227613,228033	Atp5f1b,Atp5mc1,Atp5pf,Atp5me,Cycs,Hsp90aa1,Tuba1a,Tuba1b,Tuba4a,Tubb2a,Tubb5,Atp5mg,Atp5po,Ppp2r1a,Atp5mf,Atp5f1d,Atp5mk,Atp5f1e,Dynll2,Atp5mj,Atp5pd,Tubb4b,Atp5mc3	23/214
Mrfap1	67568	symbol	M. musculus	67568	M. musculus	Mrfap1	Morf4 family associated protein 1	GO:0008150 biological_process		0.0	0.0	0.0	0.0	0.0	0.0	0.0	0.0	0.0	0.0	0.0	0.0	0.0	0.0	0.0	0.0	0.0	0.0	0.0	0.0		5_Member	GO Biological Processes	GO:1902600	proton transmembrane transport	-10.7265	-8.48808	11947,11951,11957,11958,11984,27425,28080,52898,57423,66043,66290,67126,71679,76252,228033	Atp5f1b,Atp5mc1,Atp5pf,Atp5me,Atp6v0c,Atp5mg,Atp5po,Rnasek,Atp5mf,Atp5f1d,Atp6v1g1,Atp5f1e,Atp5pd,Atp6v0e2,Atp5mc3	15/86
Atp5e	67126	gene_synonym	M. musculus	67126	M. musculus	Atp5f1e	ATP synthase F1 subunit epsilon	GO:0042776 proton motive force-driven mitochondrial ATP synthesis;GO:0015986 proton motive force-driven ATP synthesis;GO:0006754 ATP biosynthetic process		0.0	1.0	0.0	0.0	1.0	0.0	0.0	0.0	0.0	0.0	0.0	0.0	0.0	0.0	0.0	0.0	0.0	0.0	0.0	0.0		5_Member	Reactome Gene Sets	R-MMU-9837999	Mitochondrial protein degradation	-8.05116	-5.87437	11740,11947,11957,17991,22272,27425,28080,56282,67184,69029,71679,75398	Slc25a5,Atp5f1b,Atp5pf,Ndufa2,Uqcrq,Atp5mg,Atp5po,Mrpl12,Ndufa13,Smdt1,Atp5pd,Mrpl32	12/78
Myl6	17904	symbol	M. musculus	17904	M. musculus	Myl6	myosin, light polypeptide 6, alkali, smooth muscle and non-muscle	GO:0030049 muscle filament sliding;GO:0033275 actin-myosin filament sliding;GO:0070252 actin-mediated cell contraction		0.0	0.0	0.0	0.0	0.0	0.0	0.0	0.0	1.0	0.0	0.0	0.0	0.0	0.0	0.0	0.0	1.0	0.0	0.0	0.0		5_Member	GO Biological Processes	GO:0098662	inorganic cation transmembrane transport	-3.11569	-1.34608	11947,11951,11957,11958,11984,22782,27425,28080,52898,57423,66043,66092,66290,67126,67498,69029,71679,76252,228033,317750	Atp5f1b,Atp5mc1,Atp5pf,Atp5me,Atp6v0c,Slc30a1,Atp5mg,Atp5po,Rnasek,Atp5mf,Atp5f1d,Ghitm,Atp6v1g1,Atp5f1e,Kcnv1,Smdt1,Atp5pd,Atp6v0e2,Atp5mc3,Slc24a5	20/521
Uqcrh	66576	symbol	M. musculus	66576	M. musculus	Uqcrh	ubiquinol-cytochrome c reductase hinge protein	GO:0006122 mitochondrial electron transport, ubiquinol to cytochrome c;GO:0019646 aerobic electron transport chain;GO:0042775 mitochondrial ATP synthesis coupled electron transport		0.0	1.0	0.0	1.0	0.0	0.0	0.0	0.0	0.0	0.0	0.0	0.0	0.0	0.0	0.0	0.0	0.0	0.0	0.0	0.0		5_Member	GO Biological Processes	GO:0098655	monoatomic cation transmembrane transport	-3.06498	-1.30331	11947,11951,11957,11958,11984,22782,27425,28080,52898,57423,66043,66092,66290,67126,67498,69029,71679,76252,228033,317750	Atp5f1b,Atp5mc1,Atp5pf,Atp5me,Atp6v0c,Slc30a1,Atp5mg,Atp5po,Rnasek,Atp5mf,Atp5f1d,Ghitm,Atp6v1g1,Atp5f1e,Kcnv1,Smdt1,Atp5pd,Atp6v0e2,Atp5mc3,Slc24a5	20/526
Ndufa5	68202	symbol	M. musculus	68202	M. musculus	Ndufa5	NADH:ubiquinone oxidoreductase subunit A5	GO:0042776 proton motive force-driven mitochondrial ATP synthesis;GO:0010257 NADH dehydrogenase complex assembly;GO:0032981 mitochondrial respiratory chain complex I assembly		0.0	1.0	0.0	1.0	0.0	0.0	0.0	0.0	1.0	0.0	0.0	0.0	0.0	0.0	0.0	0.0	0.0	0.0	0.0	0.0		5_Member	GO Biological Processes	GO:0098660	inorganic ion transmembrane transport	-2.87829	-1.16526	11947,11951,11957,11958,11984,22782,27425,28080,52898,57423,66043,66092,66290,67126,67498,69029,71679,76252,228033,317750,382014	Atp5f1b,Atp5mc1,Atp5pf,Atp5me,Atp6v0c,Slc30a1,Atp5mg,Atp5po,Rnasek,Atp5mf,Atp5f1d,Ghitm,Atp6v1g1,Atp5f1e,Kcnv1,Smdt1,Atp5pd,Atp6v0e2,Atp5mc3,Slc24a5,Ano8	21/585
Ubc	22190	symbol	M. musculus	22190	M. musculus	Ubc	ubiquitin C	GO:0019941 modification-dependent protein catabolic process;GO:0043632 modification-dependent macromolecule catabolic process;GO:0016567 protein ubiquitination		1.0	1.0	0.0	0.0	0.0	0.0	1.0	0.0	1.0	0.0	0.0	0.0	0.0	1.0	0.0	0.0	0.0	0.0	0.0	0.0		5_Member	GO Biological Processes	GO:0006812	monoatomic cation transport	-2.49064	-0.874521	11947,11951,11957,11958,11984,14319,17751,22782,27425,28080,52898,57423,66043,66092,66290,67126,67498,69029,71679,76252,80795,228033,317750	Atp5f1b,Atp5mc1,Atp5pf,Atp5me,Atp6v0c,Fth1,Mt3,Slc30a1,Atp5mg,Atp5po,Rnasek,Atp5mf,Atp5f1d,Ghitm,Atp6v1g1,Atp5f1e,Kcnv1,Smdt1,Atp5pd,Atp6v0e2,Selenok,Atp5mc3,Slc24a5	23/715
Rps20	67427	symbol	M. musculus	67427	M. musculus	Rps20	ribosomal protein S20	GO:1901798 positive regulation of signal transduction by p53 class mediator;GO:1901796 regulation of signal transduction by p53 class mediator;GO:0002181 cytoplasmic translation		1.0	0.0	0.0	0.0	0.0	1.0	0.0	0.0	0.0	0.0	1.0	0.0	0.0	0.0	0.0	0.0	0.0	0.0	0.0	0.0		5_Member	GO Biological Processes	GO:0034220	monoatomic ion transmembrane transport	-2.23017	-0.683248	11947,11951,11957,11958,11984,22782,27425,28080,52898,57423,66043,66092,66290,67126,67498,69029,71679,76252,228033,317750,382014	Atp5f1b,Atp5mc1,Atp5pf,Atp5me,Atp6v0c,Slc30a1,Atp5mg,Atp5po,Rnasek,Atp5mf,Atp5f1d,Ghitm,Atp6v1g1,Atp5f1e,Kcnv1,Smdt1,Atp5pd,Atp6v0e2,Atp5mc3,Slc24a5,Ano8	21/665
Rpsa	16785	symbol	M. musculus	16785	M. musculus	Rpsa	ribosomal protein SA	GO:0000028 ribosomal small subunit assembly;GO:0042255 ribosome assembly;GO:0042274 ribosomal small subunit biogenesis		1.0	0.0	0.0	0.0	0.0	0.0	0.0	0.0	0.0	0.0	0.0	0.0	0.0	0.0	0.0	0.0	0.0	0.0	0.0	0.0		6_Summary	WikiPathways	WP310	mRNA processing	-14.2963	-12.019	11739,13690,15382,19921,19941,19951,19989,20005,20044,20088,20090,20102,20104,20115,20813,23983,26961,27207,53356,54127,57294,66475,66492,66704,67025,67248,67281,67427,67671,76522,76846,77134,77604,102462,107686,269261,380773	Slc25a4,Eif4g2,Hnrnpa1,Rpl19,Rpl26,Rpl32,Rpl7,Rpl9,Rps14,Rps24,Rps29,Rps4x,Rps6,Rps7,Srp14,Pcbp1,Rpl8,Rps11,Eif3g,Rps28,Rps27,Rps23,Zmat2,Rbm4b,Rpl11,Rpl39,Rpl37,Rps20,Rpl38,Lsm8,Rps9,Hnrnpa0,Rbm12b2,Imp3,Snrpd2,Rpl12,Slirp	37/-
Chchd10	103172	symbol	M. musculus	103172	M. musculus	Chchd10	coiled-coil-helix-coiled-coil-helix domain containing 10	GO:0090143 nucleoid organization;GO:0090144 mitochondrial nucleoid organization;GO:0031930 mitochondria-nucleus signaling pathway		0.0	1.0	0.0	0.0	0.0	0.0	0.0	0.0	0.0	0.0	0.0	0.0	1.0	0.0	1.0	0.0	0.0	0.0	0.0	0.0		6_Member	WikiPathways	WP310	mRNA processing	-14.2963	-12.019	11739,13690,15382,19921,19941,19951,19989,20005,20044,20088,20090,20102,20104,20115,20813,23983,26961,27207,53356,54127,57294,66475,66492,66704,67025,67248,67281,67427,67671,76522,76846,77134,77604,102462,107686,269261,380773	Slc25a4,Eif4g2,Hnrnpa1,Rpl19,Rpl26,Rpl32,Rpl7,Rpl9,Rps14,Rps24,Rps29,Rps4x,Rps6,Rps7,Srp14,Pcbp1,Rpl8,Rps11,Eif3g,Rps28,Rps27,Rps23,Zmat2,Rbm4b,Rpl11,Rpl39,Rpl37,Rps20,Rpl38,Lsm8,Rps9,Hnrnpa0,Rbm12b2,Imp3,Snrpd2,Rpl12,Slirp	37/455
Atp5j	11957	gene_synonym	M. musculus	11957	M. musculus	Atp5pf	ATP synthase peripheral stalk subunit F6	GO:0032307 negative regulation of prostaglandin secretion;GO:1900139 negative regulation of arachidonic acid secretion;GO:0032304 negative regulation of icosanoid secretion		0.0	1.0	0.0	0.0	1.0	0.0	0.0	0.0	0.0	0.0	0.0	0.0	0.0	0.0	0.0	0.0	0.0	0.0	0.0	0.0		7_Summary	Reactome Gene Sets	R-MMU-8953897	Cellular responses to stimuli	-11.5693	-9.30972	11984,12343,12857,12864,12866,12867,12868,13063,13627,14828,15481,15516,15519,17751,17992,19172,20655,21402,22142,22143,22145,22151,22166,22187,22190,26441,66142,66290,67673,68097,76252,78294,83409,110323,227613,12856,66379,12569,51792,15081,22775,68036,78251,94275,264064	Atp6v0c,Capza2,Cox4i1,Cox6c,Cox7a2,Cox7c,Cox8a,Cycs,Eef1a1,Hspa5,Hspa8,Hsp90ab1,Hsp90aa1,Mt3,Ndufa4,Psmb4,Sod1,Skp1,Tuba1a,Tuba1b,Tuba4a,Tubb2a,Txn1,Ubb,Ubc,Psma4,Cox7b,Atp6v1g1,Elob,Dynll2,Atp6v0e2,Rps27a,Lamtor2,Cox6b1,Tubb4b,Cox17,Cox14,Cdk5r1,Ppp2r1a,H3f3b,Zik1,Zfp706,Zfp712,Maged1,Cdk8	45/-
Hint1	15254	symbol	M. musculus	15254	M. musculus	Hint1	histidine triad nucleotide binding protein 1	GO:0016926 protein desumoylation;GO:0072332 intrinsic apoptotic signaling pathway by p53 class mediator;GO:0050850 positive regulation of calcium-mediated signaling		0.0	1.0	0.0	0.0	0.0	0.0	0.0	0.0	1.0	0.0	0.0	0.0	0.0	0.0	0.0	0.0	0.0	0.0	0.0	0.0		7_Member	Reactome Gene Sets	R-MMU-8953897	Cellular responses to stimuli	-11.5693	-9.30972	11984,12343,12857,12864,12866,12867,12868,13063,13627,14828,15481,15516,15519,17751,17992,19172,20655,21402,22142,22143,22145,22151,22166,22187,22190,26441,66142,66290,67673,68097,76252,78294,83409,110323,227613	Atp6v0c,Capza2,Cox4i1,Cox6c,Cox7a2,Cox7c,Cox8a,Cycs,Eef1a1,Hspa5,Hspa8,Hsp90ab1,Hsp90aa1,Mt3,Ndufa4,Psmb4,Sod1,Skp1,Tuba1a,Tuba1b,Tuba4a,Tubb2a,Txn1,Ubb,Ubc,Psma4,Cox7b,Atp6v1g1,Elob,Dynll2,Atp6v0e2,Rps27a,Lamtor2,Cox6b1,Tubb4b	35/503
Rps4x	20102	symbol	M. musculus	20102	M. musculus	Rps4x	ribosomal protein S4, X-linked	GO:0002181 cytoplasmic translation;GO:0006412 translation;GO:1901566 organonitrogen compound biosynthetic process		1.0	0.0	1.0	0.0	0.0	1.0	0.0	0.0	0.0	0.0	0.0	0.0	0.0	0.0	0.0	0.0	0.0	0.0	0.0	0.0		7_Member	Reactome Gene Sets	R-MMU-2262752	Cellular responses to stress	-10.9511	-8.70441	11984,12343,12857,12864,12866,12867,12868,13063,13627,14828,15481,15516,15519,17992,19172,20655,21402,22142,22143,22145,22151,22166,22187,22190,26441,66142,66290,67673,68097,76252,78294,83409,110323,227613	Atp6v0c,Capza2,Cox4i1,Cox6c,Cox7a2,Cox7c,Cox8a,Cycs,Eef1a1,Hspa5,Hspa8,Hsp90ab1,Hsp90aa1,Ndufa4,Psmb4,Sod1,Skp1,Tuba1a,Tuba1b,Tuba4a,Tubb2a,Txn1,Ubb,Ubc,Psma4,Cox7b,Atp6v1g1,Elob,Dynll2,Atp6v0e2,Rps27a,Lamtor2,Cox6b1,Tubb4b	34/501
Rps7	20115	symbol	M. musculus	20115	M. musculus	Rps7	ribosomal protein S7	GO:1902255 positive regulation of intrinsic apoptotic signaling pathway by p53 class mediator;GO:1904667 negative regulation of ubiquitin protein ligase activity;GO:0051444 negative regulation of ubiquitin-protein transferase activity		1.0	0.0	0.0	0.0	0.0	1.0	0.0	0.0	0.0	0.0	1.0	0.0	0.0	0.0	0.0	0.0	0.0	0.0	0.0	1.0		7_Member	CORUM	CORUM:538	Cytochrome c oxidase, mitochondrial	-9.50609	-7.28791	12857,12864,12866,12867,12868,66142,110323	Cox4i1,Cox6c,Cox7a2,Cox7c,Cox8a,Cox7b,Cox6b1	7/12
Cdk5r1	12569	symbol	M. musculus	12569	M. musculus	Cdk5r1	cyclin dependent kinase 5, regulatory subunit 1	GO:0021718 superior olivary nucleus development;GO:0021722 superior olivary nucleus maturation;GO:0021586 pons maturation		0.0	1.0	0.0	0.0	0.0	0.0	1.0	0.0	1.0	0.0	0.0	0.0	0.0	0.0	0.0	0.0	0.0	0.0	1.0	0.0		7_Member	Reactome Gene Sets	R-MMU-9864848	Complex IV assembly	-8.8494	-6.65429	12856,12857,12864,12866,12867,12868,17992,66142,66379,110323	Cox17,Cox4i1,Cox6c,Cox7a2,Cox7c,Cox8a,Ndufa4,Cox7b,Cox14,Cox6b1	10/41
Rpl5	100503670	symbol	M. musculus	100503670	M. musculus	Rpl5	ribosomal protein L5	GO:2000435 negative regulation of protein neddylation;GO:1904667 negative regulation of ubiquitin protein ligase activity;GO:2000434 regulation of protein neddylation		1.0	0.0	1.0	0.0	0.0	0.0	0.0	0.0	0.0	1.0	1.0	0.0	0.0	0.0	0.0	0.0	0.0	0.0	0.0	0.0		7_Member	Reactome Gene Sets	R-MMU-9711123	Cellular response to chemical stress	-8.79602	-6.60464	12857,12864,12866,12867,12868,13063,17992,19172,20655,21402,22166,22187,22190,26441,66142,78294,110323	Cox4i1,Cox6c,Cox7a2,Cox7c,Cox8a,Cycs,Ndufa4,Psmb4,Sod1,Skp1,Txn1,Ubb,Ubc,Psma4,Cox7b,Rps27a,Cox6b1	17/155
Rpl34	68436	symbol	M. musculus	68436	M. musculus	Rpl34	ribosomal protein L34	GO:0140236 translation at presynapse;GO:0140241 translation at synapse;GO:0140242 translation at postsynapse		1.0	0.0	0.0	0.0	0.0	0.0	0.0	0.0	0.0	0.0	0.0	0.0	0.0	0.0	0.0	0.0	0.0	0.0	0.0	0.0		7_Member	Reactome Gene Sets	R-MMU-5628897	TP53 Regulates Metabolic Genes	-7.66425	-5.4981	12857,12864,12866,12867,12868,13063,17992,22166,66142,83409,110323	Cox4i1,Cox6c,Cox7a2,Cox7c,Cox8a,Cycs,Ndufa4,Txn1,Cox7b,Lamtor2,Cox6b1	11/68
Rpl7a	27176	symbol	M. musculus	27176	M. musculus	Rpl7a	ribosomal protein L7A	GO:0000470 maturation of LSU-rRNA;GO:0140236 translation at presynapse;GO:0140241 translation at synapse		1.0	0.0	1.0	0.0	0.0	0.0	0.0	0.0	0.0	1.0	0.0	0.0	0.0	0.0	0.0	0.0	0.0	0.0	0.0	0.0		7_Member	Reactome Gene Sets	R-MMU-9707564	Cytoprotection by HMOX1	-7.03463	-4.87887	12857,12864,12866,12867,12868,13063,17992,66142,110323	Cox4i1,Cox6c,Cox7a2,Cox7c,Cox8a,Cycs,Ndufa4,Cox7b,Cox6b1	9/47
Eif1	20918	symbol	M. musculus	20918	M. musculus	Eif1	eukaryotic translation initiation factor 1	GO:1905744 regulation of mRNA cis splicing, via spliceosome;GO:1905746 positive regulation of mRNA cis splicing, via spliceosome;GO:0048026 positive regulation of mRNA splicing, via spliceosome		1.0	0.0	0.0	0.0	0.0	0.0	0.0	0.0	0.0	0.0	0.0	0.0	0.0	0.0	0.0	0.0	0.0	1.0	0.0	0.0		7_Member	GO Biological Processes	GO:0006123	mitochondrial electron transport, cytochrome c to oxygen	-6.25045	-4.12442	12857,12866,12867,12868,13063,66142	Cox4i1,Cox7a2,Cox7c,Cox8a,Cycs,Cox7b	6/19
Rpl27a	26451	symbol	M. musculus	26451	M. musculus	Rpl27a	ribosomal protein L27A	GO:0140236 translation at presynapse;GO:0140241 translation at synapse;GO:0140242 translation at postsynapse		1.0	0.0	0.0	0.0	0.0	0.0	0.0	0.0	0.0	0.0	0.0	0.0	0.0	0.0	0.0	0.0	0.0	0.0	0.0	0.0		7_Member	Reactome Gene Sets	R-MMU-3700989	Transcriptional Regulation by TP53	-5.01595	-2.9605	12569,12857,12864,12866,12867,12868,13063,17992,22166,22187,22190,51792,66142,67673,78294,83409,110323	Cdk5r1,Cox4i1,Cox6c,Cox7a2,Cox7c,Cox8a,Cycs,Ndufa4,Txn1,Ubb,Ubc,Ppp2r1a,Cox7b,Elob,Rps27a,Lamtor2,Cox6b1	17/284
Rps15a	267019	symbol	M. musculus	267019	M. musculus	Rps15a	ribosomal protein S15A	GO:0140236 translation at presynapse;GO:0140241 translation at synapse;GO:0140242 translation at postsynapse		1.0	0.0	0.0	0.0	0.0	0.0	0.0	0.0	0.0	0.0	0.0	0.0	0.0	0.0	0.0	0.0	0.0	0.0	0.0	0.0		7_Member	Reactome Gene Sets	R-MMU-212436	Generic Transcription Pathway	-2.86267	-1.15087	12569,12857,12864,12866,12867,12868,13063,15081,17992,19172,21402,22166,22187,22190,22775,26441,51792,66142,67673,68036,78251,78294,83409,94275,110323,264064	Cdk5r1,Cox4i1,Cox6c,Cox7a2,Cox7c,Cox8a,Cycs,H3f3b,Ndufa4,Psmb4,Skp1,Txn1,Ubb,Ubc,Zik1,Psma4,Ppp2r1a,Cox7b,Elob,Zfp706,Zfp712,Rps27a,Lamtor2,Maged1,Cox6b1,Cdk8	26/793
Cox7a2	12866	symbol	M. musculus	12866	M. musculus	Cox7a2	cytochrome c oxidase subunit 7A2	GO:0097250 mitochondrial respirasome assembly;GO:0006123 mitochondrial electron transport, cytochrome c to oxygen;GO:0002082 regulation of oxidative phosphorylation		0.0	1.0	0.0	1.0	0.0	0.0	1.0	0.0	0.0	0.0	0.0	0.0	0.0	0.0	0.0	0.0	0.0	0.0	0.0	0.0		8_Summary	Reactome Gene Sets	R-MMU-6798695	Neutrophil degranulation	-10.0511	-7.829	11674,11984,12461,12505,13010,13033,13200,13627,13629,14319,15212,15481,15516,15519,16211,16592,17319,18103,18648,19339,20813,20932,22139,22154,53328,68197,69981,74012,83409,227613,231887,268373,100310872	Aldoa,Atp6v0c,Cct2,Cd44,Cst3,Ctsd,Ddost,Eef1a1,Eef2,Fth1,Hexb,Hspa8,Hsp90ab1,Hsp90aa1,Kpnb1,Fabp5,Mif,Nme2,Pgam1,Rab3a,Srp14,Surf4,Ttr,Tubb5,Pgrmc1,Ndufc2,Tmem30a,Rap2b,Lamtor2,Tubb4b,Pdap1,Ppia,Dynlt1a	33/-
Atp5md	66477	gene_synonym	M. musculus	66477	M. musculus	Atp5mk	ATP synthase membrane subunit k	GO:0008150 biological_process		0.0	1.0	0.0	0.0	1.0	0.0	0.0	0.0	0.0	0.0	0.0	0.0	0.0	0.0	0.0	0.0	0.0	0.0	0.0	0.0		8_Member	Reactome Gene Sets	R-MMU-6798695	Neutrophil degranulation	-10.0511	-7.829	11674,11984,12461,12505,13010,13033,13200,13627,13629,14319,15212,15481,15516,15519,16211,16592,17319,18103,18648,19339,20813,20932,22139,22154,53328,68197,69981,74012,83409,227613,231887,268373,100310872	Aldoa,Atp6v0c,Cct2,Cd44,Cst3,Ctsd,Ddost,Eef1a1,Eef2,Fth1,Hexb,Hspa8,Hsp90ab1,Hsp90aa1,Kpnb1,Fabp5,Mif,Nme2,Pgam1,Rab3a,Srp14,Surf4,Ttr,Tubb5,Pgrmc1,Ndufc2,Tmem30a,Rap2b,Lamtor2,Tubb4b,Pdap1,Ppia,Dynlt1a	33/512
Zmat2	66492	symbol	M. musculus	66492	M. musculus	Zmat2	zinc finger, matrin type 2	GO:0000375 RNA splicing, via transesterification reactions;GO:0000377 RNA splicing, via transesterification reactions with bulged adenosine as nucleophile;GO:0000398 mRNA splicing, via spliceosome		1.0	0.0	0.0	0.0	0.0	1.0	0.0	0.0	0.0	0.0	0.0	0.0	0.0	0.0	0.0	0.0	0.0	0.0	0.0	0.0		9_Summary	Reactome Gene Sets	R-MMU-9663891	Selective autophagy	-9.49244	-7.27819	22142,22143,22145,22151,22187,22190,66169,66734,67952,68097,68512,78294,227613,56486,57436,83409,11461,11465,12313,12315,11840,13063,14433,15516,15519,18643,18645,21402,22154,22166,27050,67117,100310872,19172,26441,12343,15481,19084,12569,19699,67784,226548,51792,57294,13690,16211,11844,76308,19384,20932,17904,15081,22134,11984,20335,66290,76252,13033,12520,14828,18744,19058,19823,67673,242521,14…	Tuba1a,Tuba1b,Tuba4a,Tubb2a,Ubb,Ubc,Tomm7,Map1lc3a,Tomm20,Dynll2,Tomm5,Rps27a,Tubb4b,Gabarap,Gabarapl1,Lamtor2,Actb,Actg1,Calm1,Calm3,Arf1,Cycs,Gapdh,Hsp90ab1,Hsp90aa1,Pfn1,Pfn2,Skp1,Tubb5,Txn1,Rps3,Dynlt3,Dynlt1a,Psmb4,Psma4,Capza2,Hspa8,Prkar1a,Cdk5r1,Reln,Plxnd1,Aph1a,Ppp2r1a,Rps27,Eif4g2,Kpnb1,Arf5,Rab1b,Ran,Surf4,Myl6,H3f3b,Tgoln1,Atp6v0c,Sec61g,Atp6v1g1,Atp6v0e2,Ctsd,Cd81,Hspa5,Pja1,Ppp3r1,…	81/-
Rpl41	67945	symbol	M. musculus	67945	M. musculus	Rpl41	ribosomal protein L41	GO:0002181 cytoplasmic translation;GO:0006412 translation;GO:1901566 organonitrogen compound biosynthetic process		1.0	0.0	0.0	0.0	0.0	0.0	0.0	0.0	0.0	0.0	0.0	0.0	0.0	0.0	0.0	0.0	0.0	0.0	0.0	0.0		9_Member	Reactome Gene Sets	R-MMU-9663891	Selective autophagy	-9.49244	-7.27819	22142,22143,22145,22151,22187,22190,66169,66734,67952,68097,68512,78294,227613	Tuba1a,Tuba1b,Tuba4a,Tubb2a,Ubb,Ubc,Tomm7,Map1lc3a,Tomm20,Dynll2,Tomm5,Rps27a,Tubb4b	13/73
Tppp	72948	symbol	M. musculus	72948	M. musculus	Tppp	tubulin polymerization promoting protein	GO:0051418 microtubule nucleation by microtubule organizing center;GO:1904428 negative regulation of tubulin deacetylation;GO:0030953 astral microtubule organization		0.0	0.0	0.0	0.0	0.0	0.0	0.0	0.0	0.0	0.0	1.0	0.0	0.0	0.0	0.0	0.0	0.0	0.0	0.0	0.0		9_Member	Reactome Gene Sets	R-MMU-1632852	Macroautophagy	-9.20617	-7.00351	22142,22143,22145,22151,22187,22190,56486,57436,66169,66734,67952,68097,68512,78294,83409,227613	Tuba1a,Tuba1b,Tuba4a,Tubb2a,Ubb,Ubc,Gabarap,Gabarapl1,Tomm7,Map1lc3a,Tomm20,Dynll2,Tomm5,Rps27a,Lamtor2,Tubb4b	16/127
Rps16	20055	symbol	M. musculus	20055	M. musculus	Rps16	ribosomal protein S16	GO:0000462 maturation of SSU-rRNA from tricistronic rRNA transcript (SSU-rRNA, 5.8S rRNA, LSU-rRNA);GO:0140236 translation at presynapse;GO:0140241 translation at synapse		1.0	0.0	0.0	0.0	0.0	0.0	0.0	0.0	0.0	0.0	0.0	0.0	0.0	0.0	0.0	0.0	0.0	0.0	0.0	0.0		9_Member	Reactome Gene Sets	R-MMU-9612973	Autophagy	-9.20617	-7.00351	22142,22143,22145,22151,22187,22190,56486,57436,66169,66734,67952,68097,68512,78294,83409,227613	Tuba1a,Tuba1b,Tuba4a,Tubb2a,Ubb,Ubc,Gabarap,Gabarapl1,Tomm7,Map1lc3a,Tomm20,Dynll2,Tomm5,Rps27a,Lamtor2,Tubb4b	16/127
Rpl17	319195	symbol	M. musculus	319195	M. musculus	Rpl17	ribosomal protein L17	GO:0140236 translation at presynapse;GO:0140241 translation at synapse;GO:0140242 translation at postsynapse		1.0	0.0	0.0	0.0	0.0	0.0	0.0	0.0	0.0	0.0	0.0	0.0	0.0	0.0	0.0	0.0	0.0	0.0	0.0	0.0		9_Member	Reactome Gene Sets	R-MMU-5626467	RHO GTPases activate IQGAPs	-8.90134	-6.70246	11461,11465,12313,12315,22142,22143,22145,22151,227613	Actb,Actg1,Calm1,Calm3,Tuba1a,Tuba1b,Tuba4a,Tubb2a,Tubb4b	9/30
Enpp5	83965	symbol	M. musculus	83965	M. musculus	Enpp5	ectonucleotide pyrophosphatase/phosphodiesterase 5	GO:0009166 nucleotide catabolic process;GO:1901292 nucleoside phosphate catabolic process;GO:0046434 organophosphate catabolic process		0.0	1.0	0.0	0.0	0.0	0.0	0.0	0.0	0.0	0.0	0.0	0.0	0.0	0.0	0.0	0.0	0.0	0.0	0.0	0.0		9_Member	KEGG Pathway	mmu05132	Salmonella infection - Mus musculus (house mouse)	-8.51336	-6.32933	11461,11465,11840,13063,14433,15516,15519,18643,18645,21402,22142,22143,22145,22151,22154,22166,27050,67117,68097,227613,100310872	Actb,Actg1,Arf1,Cycs,Gapdh,Hsp90ab1,Hsp90aa1,Pfn1,Pfn2,Skp1,Tuba1a,Tuba1b,Tuba4a,Tubb2a,Tubb5,Txn1,Rps3,Dynlt3,Dynll2,Tubb4b,Dynlt1a	21/252
Oaz1	18245	symbol	M. musculus	18245	M. musculus	Oaz1	ornithine decarboxylase antizyme 1	GO:0090368 regulation of ornithine metabolic process;GO:1903266 regulation of ornithine catabolic process;GO:1903267 negative regulation of ornithine catabolic process		0.0	0.0	0.0	0.0	0.0	0.0	0.0	0.0	0.0	0.0	0.0	0.0	0.0	0.0	0.0	0.0	1.0	0.0	1.0	0.0		9_Member	Reactome Gene Sets	R-MMU-8852276	The role of GTSE1 in G2/M progression after G2 checkpoint	-8.25179	-6.07141	15516,15519,19172,22142,22143,22145,22151,22187,22190,26441,78294,227613	Hsp90ab1,Hsp90aa1,Psmb4,Tuba1a,Tuba1b,Tuba4a,Tubb2a,Ubb,Ubc,Psma4,Rps27a,Tubb4b	12/75
Atp5g3	228033	gene_synonym	M. musculus	228033	M. musculus	Atp5mc3	ATP synthase membrane subunit c locus 3	GO:0046931 pore complex assembly;GO:0015986 proton motive force-driven ATP synthesis;GO:0006754 ATP biosynthetic process		0.0	1.0	0.0	0.0	1.0	0.0	0.0	0.0	0.0	0.0	0.0	0.0	0.0	0.0	0.0	0.0	0.0	0.0	0.0	0.0		9_Member	Reactome Gene Sets	R-MMU-9646399	Aggrephagy	-8.00826	-5.83504	22142,22143,22145,22151,22187,22190,68097,78294,227613	Tuba1a,Tuba1b,Tuba4a,Tubb2a,Ubb,Ubc,Dynll2,Rps27a,Tubb4b	9/37
Atp5h	71679	gene_synonym	M. musculus	71679	M. musculus	Atp5pd	ATP synthase peripheral stalk subunit d	GO:0042776 proton motive force-driven mitochondrial ATP synthesis;GO:0015986 proton motive force-driven ATP synthesis;GO:0006754 ATP biosynthetic process		0.0	1.0	0.0	0.0	1.0	0.0	0.0	0.0	0.0	0.0	0.0	0.0	0.0	0.0	0.0	0.0	0.0	0.0	0.0	0.0		9_Member	Reactome Gene Sets	R-MMU-3371497	HSP90 chaperone cycle for steroid hormone receptors (SHR) in the presence of ligand	-7.85905	-5.68938	12343,15481,15516,15519,22142,22143,22145,22151,68097,227613	Capza2,Hspa8,Hsp90ab1,Hsp90aa1,Tuba1a,Tuba1b,Tuba4a,Tubb2a,Dynll2,Tubb4b	10/51
Akap5	238276	symbol	M. musculus	238276	M. musculus	Akap5	A kinase anchor protein 5	GO:0036394 amylase secretion;GO:0070073 clustering of voltage-gated calcium channels;GO:0099627 neurotransmitter receptor cycle		0.0	0.0	0.0	0.0	0.0	0.0	0.0	0.0	0.0	0.0	0.0	0.0	0.0	0.0	0.0	0.0	1.0	0.0	1.0	0.0		9_Member	Reactome Gene Sets	R-MMU-5610787	Hedgehog 'off' state	-6.62553	-4.47655	19084,19172,21402,22142,22143,22145,22151,22187,22190,26441,78294,227613	Prkar1a,Psmb4,Skp1,Tuba1a,Tuba1b,Tuba4a,Tubb2a,Ubb,Ubc,Psma4,Rps27a,Tubb4b	12/104
Cct2	12461	symbol	M. musculus	12461	M. musculus	Cct2	chaperonin containing TCP1 subunit 2	GO:0051086 chaperone mediated protein folding independent of cofactor;GO:1904874 positive regulation of telomerase RNA localization to Cajal body;GO:0090666 scaRNA localization to Cajal body		0.0	0.0	0.0	0.0	0.0	0.0	0.0	1.0	1.0	0.0	1.0	0.0	0.0	0.0	0.0	0.0	0.0	0.0	1.0	0.0		9_Member	Reactome Gene Sets	R-MMU-422475	Axon guidance	-6.50118	-4.35889	11461,11465,12569,15516,15519,18643,18645,19699,22142,22143,22145,22151,22187,22190,67784,78294,226548,227613	Actb,Actg1,Cdk5r1,Hsp90ab1,Hsp90aa1,Pfn1,Pfn2,Reln,Tuba1a,Tuba1b,Tuba4a,Tubb2a,Ubb,Ubc,Plxnd1,Rps27a,Aph1a,Tubb4b	18/247
Naca	17938	symbol	M. musculus	17938	M. musculus	Naca	nascent polypeptide-associated complex alpha polypeptide	GO:1905551 negative regulation of protein localization to endoplasmic reticulum;GO:1905550 regulation of protein localization to endoplasmic reticulum;GO:2000138 positive regulation of cell proliferation involved in heart morphogenesis		0.0	0.0	0.0	0.0	0.0	0.0	0.0	0.0	0.0	0.0	0.0	0.0	1.0	0.0	0.0	0.0	0.0	0.0	0.0	0.0		9_Member	Reactome Gene Sets	R-MMU-9675108	Nervous system development	-6.47524	-4.33625	11461,11465,12569,15516,15519,18643,18645,19699,22142,22143,22145,22151,22187,22190,67784,78294,226548,227613	Actb,Actg1,Cdk5r1,Hsp90ab1,Hsp90aa1,Pfn1,Pfn2,Reln,Tuba1a,Tuba1b,Tuba4a,Tubb2a,Ubb,Ubc,Plxnd1,Rps27a,Aph1a,Tubb4b	18/248
Atp5g1	11951	gene_synonym	M. musculus	11951	M. musculus	Atp5mc1	ATP synthase membrane subunit c locus 1	GO:0015986 proton motive force-driven ATP synthesis;GO:0006754 ATP biosynthetic process;GO:1902600 proton transmembrane transport		0.0	1.0	0.0	0.0	1.0	0.0	0.0	0.0	0.0	0.0	0.0	0.0	0.0	0.0	0.0	0.0	0.0	0.0	0.0	0.0		9_Member	Reactome Gene Sets	R-MMU-69275	G2/M Transition	-6.43765	-4.30193	15516,15519,19172,21402,22142,22143,22145,22151,22154,22187,22190,26441,51792,78294,227613	Hsp90ab1,Hsp90aa1,Psmb4,Skp1,Tuba1a,Tuba1b,Tuba4a,Tubb2a,Tubb5,Ubb,Ubc,Psma4,Ppp2r1a,Rps27a,Tubb4b	15/174
C2cd2l	71764	symbol	M. musculus	71764	M. musculus	C2cd2l	C2 calcium-dependent domain containing 2-like	GO:0035774 positive regulation of insulin secretion involved in cellular response to glucose stimulus;GO:0061178 regulation of insulin secretion involved in cellular response to glucose stimulus;GO:0032024 positive regulation of insulin secretion		0.0	0.0	0.0	0.0	0.0	0.0	0.0	0.0	0.0	0.0	0.0	0.0	0.0	0.0	0.0	0.0	0.0	0.0	1.0	0.0		9_Member	Reactome Gene Sets	R-MMU-453274	Mitotic G2-G2/M phases	-6.37355	-4.24431	15516,15519,19172,21402,22142,22143,22145,22151,22154,22187,22190,26441,51792,78294,227613	Hsp90ab1,Hsp90aa1,Psmb4,Skp1,Tuba1a,Tuba1b,Tuba4a,Tubb2a,Tubb5,Ubb,Ubc,Psma4,Ppp2r1a,Rps27a,Tubb4b	15/176
Rps3	27050	symbol	M. musculus	27050	M. musculus	Rps3	ribosomal protein S3	GO:0061481 response to TNF agonist;GO:2001272 positive regulation of cysteine-type endopeptidase activity involved in execution phase of apoptosis;GO:1905053 positive regulation of base-excision repair		1.0	0.0	1.0	0.0	0.0	0.0	0.0	0.0	1.0	0.0	1.0	0.0	0.0	0.0	0.0	0.0	0.0	0.0	0.0	1.0		9_Member	Reactome Gene Sets	R-MMU-2565942	Regulation of PLK1 Activity at G2/M Transition	-5.89067	-3.77723	15519,21402,22142,22145,22154,22187,22190,51792,78294,227613	Hsp90aa1,Skp1,Tuba1a,Tuba4a,Tubb5,Ubb,Ubc,Ppp2r1a,Rps27a,Tubb4b	10/81
Uqcr11	66594	symbol	M. musculus	66594	M. musculus	Uqcr11	ubiquinol-cytochrome c reductase, complex III subunit XI	GO:0006122 mitochondrial electron transport, ubiquinol to cytochrome c;GO:0019646 aerobic electron transport chain;GO:0042775 mitochondrial ATP synthesis coupled electron transport		0.0	1.0	0.0	1.0	0.0	0.0	0.0	0.0	0.0	0.0	0.0	0.0	0.0	0.0	0.0	0.0	0.0	0.0	0.0	0.0		9_Member	Reactome Gene Sets	R-MMU-437239	Recycling pathway of L1	-5.72545	-3.6151	11461,11465,22142,22143,22145,22151,227613	Actb,Actg1,Tuba1a,Tuba1b,Tuba4a,Tubb2a,Tubb4b	7/35
Rpl22l1	68028	symbol	M. musculus	68028	M. musculus	Rpl22l1	ribosomal protein L22 like 1	GO:0002181 cytoplasmic translation;GO:0006412 translation;GO:1901566 organonitrogen compound biosynthetic process		1.0	0.0	0.0	0.0	0.0	0.0	0.0	0.0	0.0	0.0	0.0	0.0	0.0	0.0	0.0	0.0	0.0	0.0	0.0	0.0		9_Member	Reactome Gene Sets	R-MMU-5663220	RHO GTPases Activate Formins	-5.54244	-3.43821	11461,11465,18643,18645,22142,22143,22145,22151,51792,57294,68097,227613	Actb,Actg1,Pfn1,Pfn2,Tuba1a,Tuba1b,Tuba4a,Tubb2a,Ppp2r1a,Rps27,Dynll2,Tubb4b	12/131
Uqcrb	67530	symbol	M. musculus	67530	M. musculus	Uqcrb	ubiquinol-cytochrome c reductase binding protein	GO:0006122 mitochondrial electron transport, ubiquinol to cytochrome c;GO:0019646 aerobic electron transport chain;GO:0042775 mitochondrial ATP synthesis coupled electron transport		0.0	1.0	0.0	1.0	0.0	0.0	0.0	0.0	0.0	0.0	0.0	0.0	0.0	0.0	0.0	0.0	0.0	0.0	0.0	0.0		9_Member	Reactome Gene Sets	R-MMU-913531	Interferon Signaling	-5.54244	-3.43821	13690,15481,16211,22142,22143,22145,22151,22187,22190,51792,78294,227613	Eif4g2,Hspa8,Kpnb1,Tuba1a,Tuba1b,Tuba4a,Tubb2a,Ubb,Ubc,Ppp2r1a,Rps27a,Tubb4b	12/131
Rps15	20054	symbol	M. musculus	20054	M. musculus	Rps15	ribosomal protein S15	GO:0000056 ribosomal small subunit export from nucleus;GO:0000054 ribosomal subunit export from nucleus;GO:0033750 ribosome localization		1.0	0.0	0.0	0.0	0.0	0.0	0.0	0.0	0.0	0.0	1.0	0.0	0.0	0.0	0.0	0.0	0.0	0.0	0.0	0.0		9_Member	Reactome Gene Sets	R-MMU-6807878	COPI-mediated anterograde transport	-5.42264	-3.32742	11840,11844,12343,22142,22143,22145,22151,68097,76308,227613	Arf1,Arf5,Capza2,Tuba1a,Tuba1b,Tuba4a,Tubb2a,Dynll2,Rab1b,Tubb4b	10/91
Rps6	20104	symbol	M. musculus	20104	M. musculus	Rps6	ribosomal protein S6	GO:0002309 T cell proliferation involved in immune response;GO:1903347 negative regulation of bicellular tight junction assembly;GO:0006924 activation-induced cell death of T cells		1.0	1.0	1.0	0.0	0.0	1.0	0.0	0.0	1.0	0.0	0.0	0.0	0.0	0.0	0.0	0.0	0.0	0.0	0.0	0.0		9_Member	Reactome Gene Sets	R-MMU-5358351	Signaling by Hedgehog	-5.3721	-3.28572	19084,19172,21402,22142,22143,22145,22151,22187,22190,26441,78294,227613	Prkar1a,Psmb4,Skp1,Tuba1a,Tuba1b,Tuba4a,Tubb2a,Ubb,Ubc,Psma4,Rps27a,Tubb4b	12/136
Rpl39	67248	symbol	M. musculus	67248	M. musculus	Rpl39	ribosomal protein L39	GO:0002227 innate immune response in mucosa;GO:0002385 mucosal immune response;GO:0002251 organ or tissue specific immune response		1.0	0.0	0.0	0.0	0.0	1.0	0.0	0.0	0.0	0.0	0.0	0.0	0.0	0.0	0.0	0.0	0.0	0.0	0.0	0.0		9_Member	Reactome Gene Sets	R-MMU-190828	Gap junction trafficking	-5.31473	-3.23125	11461,11465,22142,22143,22145,22151,227613	Actb,Actg1,Tuba1a,Tuba1b,Tuba4a,Tubb2a,Tubb4b	7/40
Timm8b	30057	symbol	M. musculus	30057	M. musculus	Timm8b	translocase of inner mitochondrial membrane 8B	GO:0015031 protein transport;GO:0045184 establishment of protein localization;GO:0071705 nitrogen compound transport		0.0	0.0	0.0	0.0	0.0	0.0	0.0	0.0	0.0	0.0	0.0	0.0	0.0	0.0	0.0	0.0	0.0	0.0	0.0	0.0		9_Member	Reactome Gene Sets	R-MMU-190840	Microtubule-dependent trafficking of connexons from Golgi to the plasma membrane	-5.25934	-3.18729	22142,22143,22145,22151,227613	Tuba1a,Tuba1b,Tuba4a,Tubb2a,Tubb4b	5/16
Pnmal2	434128	gene_synonym	M. musculus	434128	M. musculus	Pnma8b	PNMA family member 8B	GO:0008150 biological_process		0.0	0.0	0.0	0.0	0.0	0.0	0.0	0.0	0.0	0.0	0.0	0.0	0.0	0.0	0.0	0.0	0.0	0.0	0.0	0.0		9_Member	Reactome Gene Sets	R-MMU-68882	Mitotic Anaphase	-5.21016	-3.14093	16211,19172,19384,22142,22143,22145,22151,22187,22190,26441,51792,57294,68097,78294,227613	Kpnb1,Psmb4,Ran,Tuba1a,Tuba1b,Tuba4a,Tubb2a,Ubb,Ubc,Psma4,Ppp2r1a,Rps27,Dynll2,Rps27a,Tubb4b	15/218
Aph1a	226548	symbol	M. musculus	226548	M. musculus	Aph1a	aph1 homolog A, gamma secretase subunit	GO:0007220 Notch receptor processing;GO:0034205 amyloid-beta formation;GO:0031293 membrane protein intracellular domain proteolysis		0.0	1.0	0.0	0.0	0.0	0.0	0.0	0.0	1.0	0.0	0.0	0.0	0.0	1.0	0.0	0.0	0.0	0.0	0.0	0.0		9_Member	Reactome Gene Sets	R-MMU-2555396	Mitotic Metaphase and Anaphase	-5.18609	-3.12242	16211,19172,19384,22142,22143,22145,22151,22187,22190,26441,51792,57294,68097,78294,227613	Kpnb1,Psmb4,Ran,Tuba1a,Tuba1b,Tuba4a,Tubb2a,Ubb,Ubc,Psma4,Ppp2r1a,Rps27,Dynll2,Rps27a,Tubb4b	15/219
Atp5d	66043	gene_synonym	M. musculus	66043	M. musculus	Atp5f1d	ATP synthase F1 subunit delta	GO:0033615 mitochondrial proton-transporting ATP synthase complex assembly;GO:0043461 proton-transporting ATP synthase complex assembly;GO:0070071 proton-transporting two-sector ATPase complex assembly		0.0	1.0	0.0	0.0	1.0	0.0	0.0	0.0	0.0	0.0	0.0	0.0	0.0	0.0	0.0	0.0	0.0	0.0	0.0	0.0		9_Member	Reactome Gene Sets	R-MMU-157858	Gap junction trafficking and regulation	-5.16709	-3.10618	11461,11465,22142,22143,22145,22151,227613	Actb,Actg1,Tuba1a,Tuba1b,Tuba4a,Tubb2a,Tubb4b	7/42
Rps25	75617	symbol	M. musculus	75617	M. musculus	Rps25	ribosomal protein S25	GO:0000028 ribosomal small subunit assembly;GO:0042255 ribosome assembly;GO:0042274 ribosomal small subunit biogenesis		1.0	0.0	0.0	0.0	0.0	0.0	0.0	0.0	0.0	0.0	0.0	0.0	0.0	0.0	0.0	0.0	0.0	0.0	0.0	0.0		9_Member	Reactome Gene Sets	R-MMU-190872	Transport of connexons to the plasma membrane	-5.11424	-3.05606	22142,22143,22145,22151,227613	Tuba1a,Tuba1b,Tuba4a,Tubb2a,Tubb4b	5/17
Tgoln1	22134	symbol	M. musculus	22134	M. musculus	Tgoln1	trans-golgi network protein			0.0	0.0	0.0	0.0	0.0	0.0	0.0	0.0	1.0	0.0	0.0	0.0	0.0	1.0	0.0	0.0	0.0	0.0	0.0	0.0		9_Member	Reactome Gene Sets	R-MMU-8856688	Golgi-to-ER retrograde transport	-4.99465	-2.94498	11840,11844,12343,20932,22142,22143,22145,22151,68097,76308,227613	Arf1,Arf5,Capza2,Surf4,Tuba1a,Tuba1b,Tuba4a,Tubb2a,Dynll2,Rab1b,Tubb4b	11/124
Tuba4a	22145	symbol	M. musculus	22145	M. musculus	Tuba4a	tubulin, alpha 4A	GO:0000278 mitotic cell cycle;GO:0000226 microtubule cytoskeleton organization;GO:0007017 microtubule-based process		0.0	1.0	0.0	0.0	1.0	0.0	1.0	0.0	1.0	0.0	0.0	0.0	0.0	0.0	0.0	0.0	1.0	0.0	0.0	0.0		9_Member	Reactome Gene Sets	R-MMU-2995410	Nuclear Envelope (NE) Reassembly	-4.86409	-2.82201	16211,19384,22142,22143,22145,22151,51792,227613	Kpnb1,Ran,Tuba1a,Tuba1b,Tuba4a,Tubb2a,Ppp2r1a,Tubb4b	8/64
Epm2aip1	77781	symbol	M. musculus	77781	M. musculus	Epm2aip1	EPM2A interacting protein 1	GO:2000467 positive regulation of glycogen (starch) synthase activity;GO:2000465 regulation of glycogen (starch) synthase activity;GO:0045725 positive regulation of glycogen biosynthetic process		0.0	1.0	0.0	0.0	0.0	0.0	0.0	0.0	0.0	0.0	0.0	0.0	0.0	0.0	0.0	0.0	0.0	0.0	0.0	0.0		9_Member	Reactome Gene Sets	R-MMU-195258	RHO GTPase Effectors	-4.77625	-2.75221	11461,11465,12313,12315,17904,18643,18645,22142,22143,22145,22151,51792,57294,68097,227613	Actb,Actg1,Calm1,Calm3,Myl6,Pfn1,Pfn2,Tuba1a,Tuba1b,Tuba4a,Tubb2a,Ppp2r1a,Rps27,Dynll2,Tubb4b	15/237
Rpl8	26961	symbol	M. musculus	26961	M. musculus	Rpl8	ribosomal protein L8	GO:0140236 translation at presynapse;GO:0140241 translation at synapse;GO:0140242 translation at postsynapse		1.0	0.0	1.0	0.0	0.0	1.0	0.0	0.0	0.0	0.0	0.0	0.0	0.0	0.0	0.0	0.0	0.0	0.0	0.0	0.0		9_Member	Reactome Gene Sets	R-MMU-6811436	COPI-independent Golgi-to-ER retrograde traffic	-4.76956	-2.75054	12343,22142,22143,22145,22151,68097,227613	Capza2,Tuba1a,Tuba1b,Tuba4a,Tubb2a,Dynll2,Tubb4b	7/48
Ndn	17984	symbol	M. musculus	17984	M. musculus	Ndn	necdin, MAGE family member	GO:0090312 positive regulation of protein deacetylation;GO:0048011 neurotrophin TRK receptor signaling pathway;GO:0007413 axonal fasciculation		0.0	0.0	0.0	0.0	0.0	0.0	0.0	0.0	0.0	0.0	0.0	0.0	0.0	0.0	0.0	0.0	0.0	0.0	0.0	0.0		9_Member	Reactome Gene Sets	R-MMU-2467813	Separation of Sister Chromatids	-4.76445	-2.74792	19172,22142,22143,22145,22151,22187,22190,26441,51792,57294,68097,78294,227613	Psmb4,Tuba1a,Tuba1b,Tuba4a,Tubb2a,Ubb,Ubc,Psma4,Ppp2r1a,Rps27,Dynll2,Rps27a,Tubb4b	13/182
Ints1	68510	symbol	M. musculus	68510	M. musculus	Ints1	integrator complex subunit 1	GO:0034474 U2 snRNA 3'-end processing;GO:0001833 inner cell mass cell proliferation;GO:0034472 snRNA 3'-end processing		0.0	0.0	0.0	0.0	0.0	0.0	0.0	0.0	0.0	0.0	0.0	0.0	0.0	0.0	0.0	0.0	0.0	0.0	0.0	0.0		9_Member	Reactome Gene Sets	R-MMU-6811434	COPI-dependent Golgi-to-ER retrograde traffic	-4.56386	-2.56197	11840,11844,20932,22142,22143,22145,22151,76308,227613	Arf1,Arf5,Surf4,Tuba1a,Tuba1b,Tuba4a,Tubb2a,Rab1b,Tubb4b	9/91
Ndufb9	66218	symbol	M. musculus	66218	M. musculus	Ndufb9	NADH:ubiquinone oxidoreductase subunit B9	GO:0006120 mitochondrial electron transport, NADH to ubiquinone;GO:0019646 aerobic electron transport chain;GO:0042776 proton motive force-driven mitochondrial ATP synthesis		0.0	1.0	0.0	1.0	0.0	0.0	0.0	0.0	0.0	0.0	0.0	1.0	0.0	0.0	0.0	0.0	0.0	0.0	0.0	0.0		9_Member	KEGG Pathway	mmu04814	Motor proteins - Mus musculus (house mouse)	-4.38005	-2.39694	11461,11465,12343,17904,22142,22143,22145,22151,22154,67117,68097,227613,100310872	Actb,Actg1,Capza2,Myl6,Tuba1a,Tuba1b,Tuba4a,Tubb2a,Tubb5,Dynlt3,Dynll2,Tubb4b,Dynlt1a	13/198
Ndufab1	70316	symbol	M. musculus	70316	M. musculus	Ndufab1	NADH:ubiquinone oxidoreductase subunit AB1	GO:0009249 protein lipoylation;GO:0044571 [2Fe-2S] cluster assembly;GO:0016226 iron-sulfur cluster assembly		0.0	1.0	0.0	0.0	0.0	0.0	0.0	0.0	0.0	0.0	0.0	0.0	0.0	0.0	0.0	0.0	0.0	0.0	0.0	0.0		9_Member	Reactome Gene Sets	R-MMU-68886	M Phase	-4.21187	-2.23786	15081,15519,16211,19172,19384,22142,22143,22145,22151,22154,22187,22190,26441,51792,57294,68097,76308,78294,227613	H3f3b,Hsp90aa1,Kpnb1,Psmb4,Ran,Tuba1a,Tuba1b,Tuba4a,Tubb2a,Tubb5,Ubb,Ubc,Psma4,Ppp2r1a,Rps27,Dynll2,Rab1b,Rps27a,Tubb4b	19/395
Rps14	20044	symbol	M. musculus	20044	M. musculus	Rps14	ribosomal protein S14	GO:0000028 ribosomal small subunit assembly;GO:0140236 translation at presynapse;GO:0140241 translation at synapse		1.0	0.0	0.0	0.0	0.0	1.0	0.0	0.0	0.0	0.0	0.0	0.0	0.0	0.0	0.0	0.0	0.0	0.0	0.0	0.0		9_Member	Reactome Gene Sets	R-MMU-6811442	Intra-Golgi and retrograde Golgi-to-ER traffic	-4.17379	-2.20426	11840,11844,12343,20932,22134,22142,22143,22145,22151,68097,76308,227613	Arf1,Arf5,Capza2,Surf4,Tgoln1,Tuba1a,Tuba1b,Tuba4a,Tubb2a,Dynll2,Rab1b,Tubb4b	12/179
Ostm1	14628	symbol	M. musculus	14628	M. musculus	Ostm1	osteopetrosis associated transmembrane protein 1	GO:0030321 transepithelial chloride transport;GO:0070633 transepithelial transport;GO:0030316 osteoclast differentiation		0.0	0.0	0.0	0.0	0.0	0.0	0.0	0.0	0.0	0.0	0.0	0.0	0.0	1.0	0.0	0.0	0.0	0.0	0.0	0.0		9_Member	Reactome Gene Sets	R-MMU-9668328	Sealing of the nuclear envelope (NE) by ESCRT-III	-4.14308	-2.17903	22142,22143,22145,22151,227613	Tuba1a,Tuba1b,Tuba4a,Tubb2a,Tubb4b	5/26
Ghitm	66092	symbol	M. musculus	66092	M. musculus	Ghitm	growth hormone inducible transmembrane protein	GO:0099093 calcium export from the mitochondrion;GO:0170037 export from the mitochondrion;GO:0140141 mitochondrial potassium ion transmembrane transport		0.0	1.0	0.0	0.0	1.0	0.0	0.0	0.0	0.0	0.0	0.0	0.0	1.0	0.0	0.0	0.0	0.0	0.0	0.0	1.0		9_Member	KEGG Pathway	mmu04145	Phagosome - Mus musculus (house mouse)	-4.08158	-2.12521	11461,11465,11984,20335,22142,22143,22145,22151,22154,66290,76252,227613	Actb,Actg1,Atp6v0c,Sec61g,Tuba1a,Tuba1b,Tuba4a,Tubb2a,Tubb5,Atp6v1g1,Atp6v0e2,Tubb4b	12/183
Tubb5	22154	symbol	M. musculus	22154	M. musculus	Tubb5	tubulin, beta 5 class I	GO:0071895 odontoblast differentiation;GO:0060563 neuroepithelial cell differentiation;GO:0051225 spindle assembly		1.0	1.0	1.0	0.0	1.0	0.0	0.0	1.0	1.0	0.0	0.0	0.0	0.0	0.0	0.0	0.0	0.0	0.0	0.0	0.0		9_Member	Reactome Gene Sets	R-MMU-2132295	MHC class II antigen presentation	-4.07177	-2.11756	11840,12343,13033,22142,22143,22145,22151,68097,227613	Arf1,Capza2,Ctsd,Tuba1a,Tuba1b,Tuba4a,Tubb2a,Dynll2,Tubb4b	9/105
Gapdh	14433	symbol	M. musculus	14433	M. musculus	Gapdh	glyceraldehyde-3-phosphate dehydrogenase	GO:1905460 negative regulation of vascular associated smooth muscle cell apoptotic process;GO:0046166 glyceraldehyde-3-phosphate biosynthetic process;GO:0006735 NADH regeneration		0.0	1.0	0.0	0.0	0.0	0.0	0.0	0.0	1.0	0.0	1.0	0.0	0.0	0.0	0.0	0.0	0.0	0.0	0.0	0.0		9_Member	Reactome Gene Sets	R-MMU-8955332	Carboxyterminal post-translational modifications of tubulin	-4.06029	-2.11247	22142,22143,22145,22151,227613	Tuba1a,Tuba1b,Tuba4a,Tubb2a,Tubb4b	5/27
Slirp	380773	symbol	M. musculus	380773	M. musculus	Slirp	SRA stem-loop interacting RNA binding protein	GO:0000961 negative regulation of mitochondrial RNA catabolic process;GO:0000960 regulation of mitochondrial RNA catabolic process;GO:0048026 positive regulation of mRNA splicing, via spliceosome		0.0	1.0	0.0	0.0	0.0	1.0	0.0	0.0	0.0	0.0	0.0	0.0	0.0	0.0	0.0	0.0	0.0	0.0	0.0	0.0		9_Member	Reactome Gene Sets	R-MMU-373760	L1CAM interactions	-3.9897	-2.05235	11461,11465,22142,22143,22145,22151,227613	Actb,Actg1,Tuba1a,Tuba1b,Tuba4a,Tubb2a,Tubb4b	7/63
Cfl1	12631	symbol	M. musculus	12631	M. musculus	Cfl1	cofilin 1, non-muscle	GO:0010771 negative regulation of cell morphogenesis;GO:0051510 regulation of unidimensional cell growth;GO:0051511 negative regulation of unidimensional cell growth		0.0	0.0	0.0	0.0	0.0	0.0	0.0	0.0	1.0	0.0	0.0	0.0	1.0	0.0	1.0	0.0	0.0	0.0	1.0	0.0		9_Member	Reactome Gene Sets	R-MMU-9833482	PKR-mediated signaling	-3.94579	-2.01256	15481,22142,22143,22145,22151,51792,227613	Hspa8,Tuba1a,Tuba1b,Tuba4a,Tubb2a,Ppp2r1a,Tubb4b	7/64
Eef2	13629	symbol	M. musculus	13629	M. musculus	Eef2	eukaryotic translation elongation factor 2	GO:2000767 positive regulation of cytoplasmic translation;GO:2000765 regulation of cytoplasmic translation;GO:0140241 translation at synapse		1.0	0.0	0.0	0.0	0.0	0.0	0.0	1.0	0.0	0.0	0.0	0.0	0.0	0.0	0.0	0.0	1.0	1.0	0.0	0.0		9_Member	Reactome Gene Sets	R-MMU-380320	Recruitment of NuMA to mitotic centrosomes	-3.92794	-1.99879	15519,22142,22143,22145,22151,22154,51792,227613	Hsp90aa1,Tuba1a,Tuba1b,Tuba4a,Tubb2a,Tubb5,Ppp2r1a,Tubb4b	8/86
Pdap1	231887	symbol	M. musculus	231887	M. musculus	Pdap1	PDGFA associated protein 1	GO:0048008 platelet-derived growth factor receptor signaling pathway;GO:0007169 cell surface receptor protein tyrosine kinase signaling pathway;GO:0007167 enzyme-linked receptor protein signaling pathway		0.0	0.0	0.0	0.0	0.0	0.0	0.0	1.0	0.0	0.0	0.0	0.0	0.0	0.0	0.0	0.0	0.0	0.0	0.0	0.0		9_Member	Reactome Gene Sets	R-MMU-1280218	Adaptive Immune System	-3.8649	-1.94179	11840,12313,12315,12343,12520,13033,14828,18744,19058,19172,19823,21402,22142,22143,22145,22151,22187,22190,26441,51792,67673,68097,78294,227613,242521	Arf1,Calm1,Calm3,Capza2,Cd81,Ctsd,Hspa5,Pja1,Ppp3r1,Psmb4,Rnf7,Skp1,Tuba1a,Tuba1b,Tuba4a,Tubb2a,Ubb,Ubc,Psma4,Ppp2r1a,Elob,Dynll2,Rps27a,Tubb4b,Klhl9	25/641
Rpl36a	19982	symbol	M. musculus	19982	M. musculus	Rpl36a	ribosomal protein L36A	GO:0140236 translation at presynapse;GO:0140241 translation at synapse;GO:0140242 translation at postsynapse		1.0	0.0	0.0	0.0	0.0	0.0	0.0	0.0	0.0	0.0	0.0	0.0	0.0	0.0	0.0	0.0	0.0	0.0	0.0	0.0		9_Member	Reactome Gene Sets	R-MMU-199991	Membrane Trafficking	-3.76177	-1.85038	11461,11465,11840,11844,12343,14319,15481,19339,20932,22134,22142,22143,22145,22151,22187,22190,54609,56486,68097,76308,78294,227613	Actb,Actg1,Arf1,Arf5,Capza2,Fth1,Hspa8,Rab3a,Surf4,Tgoln1,Tuba1a,Tuba1b,Tuba4a,Tubb2a,Ubb,Ubc,Ubqln2,Gabarap,Dynll2,Rab1b,Rps27a,Tubb4b	22/537
Ndufb8	67264	symbol	M. musculus	67264	M. musculus	Ndufb8	NADH:ubiquinone oxidoreductase subunit B8	GO:0006120 mitochondrial electron transport, NADH to ubiquinone;GO:0019646 aerobic electron transport chain;GO:0042776 proton motive force-driven mitochondrial ATP synthesis		0.0	1.0	0.0	1.0	0.0	0.0	0.0	0.0	0.0	0.0	0.0	1.0	0.0	0.0	0.0	0.0	0.0	0.0	0.0	0.0		9_Member	Reactome Gene Sets	R-MMU-190861	Gap junction assembly	-3.76164	-1.85038	22142,22143,22145,22151,227613	Tuba1a,Tuba1b,Tuba4a,Tubb2a,Tubb4b	5/31
Rps12	20042	symbol	M. musculus	20042	M. musculus	Rps12	ribosomal protein S12	GO:1990145 maintenance of translational fidelity;GO:0140236 translation at presynapse;GO:0140241 translation at synapse		1.0	0.0	0.0	0.0	0.0	0.0	0.0	0.0	0.0	0.0	0.0	0.0	0.0	0.0	0.0	0.0	0.0	0.0	0.0	0.0		9_Member	Reactome Gene Sets	R-MMU-1169410	Antiviral mechanism by IFN-stimulated genes	-3.75569	-1.84636	13690,15481,22142,22143,22145,22151,51792,227613	Eif4g2,Hspa8,Tuba1a,Tuba1b,Tuba4a,Tubb2a,Ppp2r1a,Tubb4b	8/91
Ppp2r1a	51792	symbol	M. musculus	51792	M. musculus	Ppp2r1a	protein phosphatase 2, regulatory subunit A, alpha	GO:0051232 meiotic spindle elongation;GO:1903538 regulation of meiotic cell cycle process involved in oocyte maturation;GO:0051306 mitotic sister chromatid separation		1.0	0.0	0.0	0.0	1.0	0.0	1.0	0.0	1.0	0.0	0.0	0.0	0.0	1.0	0.0	0.0	1.0	0.0	0.0	1.0		9_Member	Reactome Gene Sets	R-MMU-446203	Asparagine N-linked glycosylation	-3.72869	-1.82196	11840,11844,12343,22142,22143,22145,22151,22187,22190,57170,68097,76308,78294,227613	Arf1,Arf5,Capza2,Tuba1a,Tuba1b,Tuba4a,Tubb2a,Ubb,Ubc,Dolpp1,Dynll2,Rab1b,Rps27a,Tubb4b	14/261
Cisd1	52637	symbol	M. musculus	52637	M. musculus	Cisd1	CDGSH iron sulfur domain 1	GO:0106034 protein maturation by [2Fe-2S] cluster transfer;GO:0097428 protein maturation by iron-sulfur cluster transfer;GO:0043457 regulation of cellular respiration		0.0	0.0	0.0	0.0	0.0	0.0	0.0	0.0	0.0	0.0	0.0	0.0	0.0	0.0	0.0	0.0	0.0	0.0	0.0	0.0		9_Member	Reactome Gene Sets	R-MMU-199977	ER to Golgi Anterograde Transport	-3.67052	-1.77467	11840,11844,12343,22142,22143,22145,22151,68097,76308,227613	Arf1,Arf5,Capza2,Tuba1a,Tuba1b,Tuba4a,Tubb2a,Dynll2,Rab1b,Tubb4b	10/145
Tug1	544752	symbol	M. musculus	544752	M. musculus	Tug1	taurine upregulated gene 1	GO:0042461 photoreceptor cell development;GO:0046530 photoreceptor cell differentiation;GO:0007005 mitochondrion organization		0.0	1.0	0.0	0.0	0.0	0.0	0.0	0.0	0.0	0.0	0.0	0.0	0.0	0.0	0.0	0.0	0.0	0.0	0.0	0.0		9_Member	Reactome Gene Sets	R-MMU-69278	Cell Cycle, Mitotic	-3.62249	-1.74132	15081,15516,15519,16211,19172,19384,21402,22142,22143,22145,22151,22154,22187,22190,26441,51792,57294,68097,76308,78294,227613	H3f3b,Hsp90ab1,Hsp90aa1,Kpnb1,Psmb4,Ran,Skp1,Tuba1a,Tuba1b,Tuba4a,Tubb2a,Tubb5,Ubb,Ubc,Psma4,Ppp2r1a,Rps27,Dynll2,Rab1b,Rps27a,Tubb4b	21/512
Ndufs2	226646	symbol	M. musculus	226646	M. musculus	Ndufs2	NADH:ubiquinone oxidoreductase core subunit S2	GO:0006120 mitochondrial electron transport, NADH to ubiquinone;GO:0019646 aerobic electron transport chain;GO:0042776 proton motive force-driven mitochondrial ATP synthesis		0.0	1.0	0.0	1.0	0.0	0.0	0.0	0.0	0.0	0.0	0.0	1.0	0.0	0.0	0.0	0.0	0.0	0.0	0.0	0.0		9_Member	Reactome Gene Sets	R-MMU-5653656	Vesicle-mediated transport	-3.39441	-1.57259	11461,11465,11840,11844,12343,14319,15481,19339,20932,22134,22142,22143,22145,22151,22187,22190,54609,56486,68097,76308,78294,227613	Actb,Actg1,Arf1,Arf5,Capza2,Fth1,Hspa8,Rab3a,Surf4,Tgoln1,Tuba1a,Tuba1b,Tuba4a,Tubb2a,Ubb,Ubc,Ubqln2,Gabarap,Dynll2,Rab1b,Rps27a,Tubb4b	22/571
Rab3a	19339	symbol	M. musculus	19339	M. musculus	Rab3a	RAB3A, member RAS oncogene family	GO:0061670 evoked neurotransmitter secretion;GO:0099161 regulation of presynaptic dense core granule exocytosis;GO:0048790 maintenance of presynaptic active zone structure		0.0	1.0	0.0	0.0	0.0	0.0	0.0	1.0	1.0	0.0	0.0	0.0	0.0	0.0	0.0	0.0	0.0	0.0	0.0	0.0		9_Member	Reactome Gene Sets	R-MMU-5620924	Intraflagellar transport	-3.36342	-1.54946	22142,22143,22145,22151,68097,227613	Tuba1a,Tuba1b,Tuba4a,Tubb2a,Dynll2,Tubb4b	6/57
Rpl36al	66483	symbol	M. musculus	66483	M. musculus	Rpl36al	ribosomal protein L36A-like	GO:0032526 response to retinoic acid;GO:0033993 response to lipid;GO:1901700 response to oxygen-containing compound		1.0	0.0	0.0	0.0	0.0	0.0	0.0	0.0	0.0	0.0	0.0	0.0	0.0	0.0	0.0	0.0	0.0	0.0	0.0	0.0		9_Member	Reactome Gene Sets	R-MMU-9648025	EML4 and NUDC in mitotic spindle formation	-3.30241	-1.49769	22142,22143,22145,22151,51792,57294,68097,227613	Tuba1a,Tuba1b,Tuba4a,Tubb2a,Ppp2r1a,Rps27,Dynll2,Tubb4b	8/106
Fabp5	16592	symbol	M. musculus	16592	M. musculus	Fabp5	fatty acid binding protein 5, epidermal	GO:0098920 retrograde trans-synaptic signaling by lipid;GO:0098921 retrograde trans-synaptic signaling by endocannabinoid;GO:0099178 regulation of retrograde trans-synaptic signaling by endocanabinoid		0.0	1.0	0.0	0.0	0.0	0.0	0.0	1.0	0.0	0.0	0.0	0.0	0.0	0.0	0.0	0.0	1.0	0.0	0.0	0.0		9_Member	Reactome Gene Sets	R-MMU-1280215	Cytokine Signaling in Immune system	-3.28725	-1.48405	13690,15481,16211,19172,19823,21402,22142,22143,22145,22151,22187,22190,26441,51792,67603,67673,78294,218624,227613	Eif4g2,Hspa8,Kpnb1,Psmb4,Rnf7,Skp1,Tuba1a,Tuba1b,Tuba4a,Tubb2a,Ubb,Ubc,Psma4,Ppp2r1a,Dusp6,Elob,Rps27a,Il31ra,Tubb4b	19/467
Rps9	76846	symbol	M. musculus	76846	M. musculus	Rps9	ribosomal protein S9	GO:0042274 ribosomal small subunit biogenesis;GO:0002181 cytoplasmic translation;GO:0042254 ribosome biogenesis		1.0	0.0	0.0	0.0	0.0	1.0	0.0	0.0	0.0	0.0	0.0	0.0	0.0	0.0	0.0	0.0	0.0	0.0	0.0	0.0		9_Member	Reactome Gene Sets	R-MMU-948021	Transport to the Golgi and subsequent modification	-3.06457	-1.30331	11840,11844,12343,22142,22143,22145,22151,68097,76308,227613	Arf1,Arf5,Capza2,Tuba1a,Tuba1b,Tuba4a,Tubb2a,Dynll2,Rab1b,Tubb4b	10/173
Nme1	18102	symbol	M. musculus	18102	M. musculus	Nme1	NME/NM23 nucleoside diphosphate kinase 1	GO:0006231 dTMP biosynthetic process;GO:0009177 pyrimidine deoxyribonucleoside monophosphate biosynthetic process;GO:0006228 UTP biosynthetic process	yes	0.0	1.0	0.0	0.0	0.0	0.0	0.0	0.0	0.0	0.0	0.0	0.0	0.0	0.0	0.0	0.0	0.0	0.0	0.0	0.0		9_Member	Reactome Gene Sets	R-MMU-380259	Loss of Nlp from mitotic centrosomes	-3.05623	-1.29772	15519,22142,22145,22154,51792,227613	Hsp90aa1,Tuba1a,Tuba4a,Tubb5,Ppp2r1a,Tubb4b	6/65
Lrrtm2	107065	symbol	M. musculus	107065	M. musculus	Lrrtm2	leucine rich repeat transmembrane neuronal 2	GO:0002091 negative regulation of receptor internalization;GO:0099151 regulation of postsynaptic density assembly;GO:0099150 regulation of postsynaptic specialization assembly		0.0	0.0	0.0	0.0	0.0	0.0	0.0	0.0	0.0	0.0	0.0	0.0	0.0	0.0	0.0	0.0	0.0	0.0	0.0	0.0		9_Member	Reactome Gene Sets	R-MMU-380284	Loss of proteins required for interphase microtubule organization from the centrosome	-3.05623	-1.29772	15519,22142,22145,22154,51792,227613	Hsp90aa1,Tuba1a,Tuba4a,Tubb5,Ppp2r1a,Tubb4b	6/65
[truncated: 302 more rows]
[truncated: 15 more columns]

## Sheet: Excitatory neuron KEGG GSEA
GSEA was run using clusterProfiler gseKEGG function (pvalueCutoff = 0.05, pAdjustMethod = "BH", eps = 0)			Abbreviations: NES = normalized enrichment score. A positive NES represents pathways increased in germ-free mice
ID	Description	setSize	enrichmentScore	NES	pvalue	p.adjust	qvalue	rank	leading_edge	core_enrichment
[truncated: 27 more rows]

## Sheet: Inhibitory neuron DEG analysis
Differential gene expression analysis run using Seurat FindMarkers ( ident.1 = GF, ident.2 = CONV, test.use = "MAST", logfc.threshold = 0, only.pos = FALSE). Positive ave_lfc2FC represents genes increased in GF. All genes are included, but genes are considered DEGs if they have lfc > |1| and p_val_adj < 0.001
[truncated: 13,283 more rows]

[truncated: 12 more sheets: Inhibitory neuron metascape, Inhibitory neuron KEGG GSEA, Astrocyte DEG analysis, Astrocyte metascape, Myelinating oligo DEG analysis, Myelinating oligo metascape, Vasculature DEG analysis, Vasculature metascape, Immune DEG analysis, Immune metascape, OPC DEG analysis, OPC metascape]
